# Supplementary material for: Analysis of Gene Expression in Resynthesized Brassica napus Allopolyploids Using Arabidopsis 70mer Oligo Microarrays
Source: PLoS One. 2009 Mar 10;4(3):e4760. doi: 10.1371/journal.pone.0004760 (PMC2651575; doi:10.1371/journal.pone.0004760)
Supplement: Dataset S1 — Summary of statistically significant genes that were differentially expressed between the diploid progenitors B. rapa and B. oleracea (2.28 MB XLS) [file pone.0004760.s002.xls]

## Sheet: oler_rapa_FDR_average_GeneVar
GeneNum	GeneID	NumRep	FoldChange	Log.FoldChange.	StandDeviation	CommVar	Pvalue	rapa	oleracea
2	A000002_01	1	1.1465	0.13674	0.049287	0.54778	0.0034899	5928.34	5170.37		A000002_01	A000002_01	CTGTTCCAGTTACATCCGAAGCCCAACCTCCAATACTGCCATTGCCTTCCTCTGCAAGACCAACTCAGAA	similar to unknown protein [Arabidopsis thaliana] (TAIR:AT5G45330.1); similar to hypothetical protein [Glycine max] (GB:BAB41197.1); contains domain UNCHARACTERIZED (PTHR13586:SF5); contains domain UNCHARACTERIZED (PTHR13586)	AT1G26110.1
3	A000003_01	1	1.2616	0.23235	0.017188	0.54778	0.0012361	589.102	466.986		A000003_01	A000003_01	GCTAAAGCAAGTACAAGAGCTGTTTGGACAAGCTGCTGACAATTGCCTGAACATGAAGAAACCTGAATGA	similar to unknown protein [Arabidopsis thaliana] (TAIR:AT1G33450.1); similar to RNA polymerase II complex component SRB7 protein-like [Oryza sativa (japonica cultivar-group)] (GB:BAD03057.1); contains domain FAMILY NOT NAMED (PTHR13381); contains domain gb def: Hypothetical protein C24H11.9 (PTHR13381:SF2)	AT4G04780.2
5	A000005_01	1	0.70218	-0.35356	0.030597	0.54778	7.3645e-05	953.367	1357.77		A000005_01	A000005_01	TGGTCCTGAAGGCATTGCGAAAATGAGAGCTGCTTGCGAGCTTGCTGCTCGGGTTTTAAACTATGCTGGA	MAP1C (METHIONINE AMINOPEPTIDASE 1B); metalloexopeptidase	AT1G13270.1
11	A000011_01	1	1.2523	0.22498	0.05944	0.54778	0.0030388	1534.72	1225.49		A000011_01	A000011_01	AAACCCATGAAAATGAACCGACCCATTTGACGAATTCGCGACTCTATGAGTTACTGCTCTCCGATAAGAA	similar to Os01g0197400 [Oryza sativa (japonica cultivar-group)] (GB:NP_001042299.1)	AT1G17665.1
31	A000031_01	1	1.1745	0.16083	0.068672	0.54778	0.0018038	1723.31	1467.33		A000031_01	A000031_01	AACCATGAGGAGTTTTACAAAGAGTGTAAGGCGACGAAAGCCCATTTCGTGGCTGCGGATTACGGACATA	ATCLH1 (CORONATINE-INDUCED PROTEIN 1)	AT1G19670.1
41	A000041_01	1	0.67186	-0.39771	0.14201	0.54778	0.00094976	775.494	1154.24		A000041_01	A000041_01	AACCAAGGTCATCTCTTACTCCAGTTTGCTCTGCATAACTTGGAGGCCAACTCTCCTCAGAATCTGTCGA	BPS1 (BYPASS 1)	AT1G01550.2
45	A000045_01	1	1.6409	0.49525	0.094983	0.54778	0.0075831	589.987	359.567		A000045_01	A000045_01	GTGGAGGAGACCCCGACCATGCAGGCTTCCTCCAGGCAGTTATATTCCTGCTTCTGACCAATCTCCTTAA	similar to unknown protein [Arabidopsis thaliana] (TAIR:AT1G65490.1)	AT1G65500.1
46	A000046_01	1	0.5283	-0.63809	0.095836	0.54778	1.7369e-06	1109.21	2099.39		A000046_01	A000046_01	CCTCCTCTGATGGTGTGAAGCTTACAGTGGAACCGGCAGAAGGAGGAGAGCAGTCTATTCTGGAAGCTGA	dihydrolipoamide dehydrogenase 1, mitochondrial / lipoamide dehydrogenase 1 (MTLPD1)	AT1G48030.2
56	A000056_01	1	1.1823	0.16746	0.13908	0.54778	0.0071369	2146.73	1815.83		A000056_01	A000056_01	AGCCTGTTGGTGGCTATCTCTGCCTTCTGGATTGGTCTTTTGCAGGCTGCAATTATTCCTCGAAGCCATA	dolichol-phosphate mannosyltransferase-related	AT1G48140.1
57	A000057_01	1	0.83333	-0.18233	0.050614	0.54778	0.0027081	16134.3	19360.7		A000057_01	A000057_01	AAAGACGGCGGCAGTGGTGAAGAGATCAAGAATGGTGGTAAGTTTGAAACCAGAGGTGATTTTGTAGGCA	SDE3 (SILENCING DEFECTIVE)	AT1G05460.1
58	A000058_01	1	0.37518	-0.98036	0.08933	0.54778	1.4088e-05	617.698	1646.49		A000058_01	A000058_01	AACAATCTCTTGAATAGAAGAATTAGTGTTCCTCGAAGCTCCGCTATTAGTGACGGTGGTGTCTCCTACA	similar to unknown protein [Arabidopsis thaliana] (TAIR:AT4G22920.1); similar to senescence-inducible chloroplast stay-green protein 2 [Glycine max] (GB:AAW82960.1)	AT1G44000.1
65	A000065_01	1	0.89314	-0.11301	0.036049	0.54778	0.0012774	7212.71	8075.58		A000065_01	A000065_01	AAAAAGAGGATGAGAAAGCTATGGTGGTGTTGGAGCAGCCGAAGAAGCTGCAGACGATCATCACGGACAA	epsin N-terminal homology (ENTH) domain-containing protein / clathrin assembly protein-related	AT1G68110.1
83	A000083_01	1	2.1998	0.78836	0.025721	0.54778	1.6622e-05	1531.5	696.174		A000083_01	A000083_01	TGTCACAATGGAGGACAAAGAGATCTTCAAGGTTCACGCAGGCATCGAGAACTTTATGTTCTTTGTCTGA	PAZ domain-containing protein / piwi domain-containing protein	AT1G31290.1
87	A000087_01	1	1.1323	0.12421	0.15889	0.54778	0.0047429	2246.21	1983.86		A000087_01	A000087_01	AAGCCGATGCTTAGGAAATCAATTCACAAGAAGAGTGCCTCGCATGATATAGTGAGGGATACGGTGAAGA	unknown protein	AT1G73120.1
95	A000095_01	1	0.7492	-0.28875	0.051549	0.54778	0.0039567	570.378	761.279		A000095_01	A000095_01	AAGCTATCCCGTTAGTAATAACGAAACACAAGCGGGGTCGTTTTGGTCAATGCCTCCTGAGACATGGTGA	EMB3001 (EMBRYO DEFECTIVE 3001); zinc ion binding	AT1G08910.1
107	A000107_01	1	1.1198	0.11312	0.053885	0.54778	0.0023919	3035.71	2710.8		A000107_01	A000107_01	ATAACGGTTTTGCTCAGCCCCCAAAAACAGCTCAAAGATCAGAGGAAGGTCGTCCAGATATACAATTCCA	galactosyltransferase family protein	AT1G05170.2
114	A000114_01	1	1.1891	0.17317	0.094622	0.54778	0.0030834	2019.69	1698.5		A000114_01	A000114_01	ACTTAACGGTGCGGTGCCGGAGATGGATATTCCGGCCATCGATCTCAGTCTTCTCTTCTCTTCCTCTGTA	oxidoreductase, 2OG-Fe(II) oxygenase family protein	AT1G49390.1
115	A000115_01	1	0.66961	-0.40106	0.1327	0.54778	0.00052712	14158.9	21145.9		A000115_01	A000115_01	GCTCGAATTTATTCTCCTAAAGCTGCTGCTGCTGCTGTTTCTGCTTCTGCTTCTGCTTCCTCAGCCTCCA	EMB1129 (EMBRYO DEFECTIVE 1129); structural constituent of ribosome	AT1G49400.1
133	A000133_01	1	0.57673	-0.55039	0.021605	0.54778	1.6072e-05	3904.95	6770.97		A000133_01	A000133_01	AAGAAGAAGGTTACAGAGAAGACGGATGAGGATGTGGTTAAGCAGAGACTGACAAAGCTGAGCGAGAGGA	similar to late embryogenesis abundant domain-containing protein / LEA domain-containing protein [Arabidopsis thaliana] (TAIR:AT1G72100.1); similar to seed maturation protein PM27 [Glycine max] (GB:AAD30426.1); contains domain LATE EMBRYOGENESIS ABUNDANT (LEA)-RELATED (PTHR23241:SF1); contains domain LATE EMBRYOGENESIS ABUNDANT (PLANTS) LEA-RELATED (PTHR23241)	AT1G22600.1
137	A000137_01	1	1.3275	0.2833	0.042613	0.54778	2.9053e-05	2299.85	1732.46		A000137_01	A000137_01	CCAACCACTCTTCGTTGCATTTGTTCACACTCTTCATCTGAAATCATCTCCGAGCATCCTCCGTTCGTCA	cell death associated protein-related	AT1G49650.1
143	A000143_01	1	1.5236	0.4211	0.03425	0.54778	0.00077128	4744.78	3114.11		A000143_01	A000143_01	TGTCCTTGTTAACACATTGAAGAGTCTTAATAGTGAAGACCCATATGTCTTGCAAGTTGCGACCCATTAA	similar to expressed protein [Oryza sativa (japonica cultivar-group)] (GB:ABG21861.1); similar to Os12g0123900 [Oryza sativa (japonica cultivar-group)] (GB:NP_001066036.1); similar to Os11g0127700 [Oryza sativa (japonica cultivar-group)] (GB:NP_001065630.1)	AT3G13410.1
157	A000157_01	1	2.373	0.86415	0.02865	0.54778	0.0027036	988.61	416.589		A000157_01	A000157_01	AGATTCGTGGTTTGAGCTTGAAGCTCGCTATTCAAACCTCAGAAACGCTCTTGGGACAACCAAATCATGA	mutase family protein	AT1G77060.1
173	A000173_01	1	0.45378	-0.79014	0.15407	0.54778	1.2839e-05	1137.85	2507.4		A000173_01	A000173_01	AACATCTGTGGAGACATTTCGCTGAACAGGTCTTAAACGAAGATCTACGGCTAGTTTTAGGACAACAAGA	CH1 (CHLORINA 1); chlorophyll a oxygenase	AT1G44446.3
178	A000178_01	1	0.68174	-0.38311	0.12393	0.54778	0.0028723	1458.41	2139.44		A000178_01	A000178_01	AGCAGAATTCAAAGGCCCTGACATTTTCGGGGTAGTCCGATTTGCTCAGGTCAGTATGGAACTTGCAAGA	CCS1 (copper chaperone for superoxide dismutase 1); superoxide dismutase copper chaperone	AT1G12520.3
190	A000190_01	1	0.69705	-0.3609	0.062481	0.54778	3.7346e-05	501.799	719.891		A000190_01	A000190_01	ATTTCTCAGAGCAGCTCAAGCCTCTCGCCTGAGCCCAAGCCTTGAAGTCGAGTTTCTAGCCAGCTATCTA	CYCA2;3 (CYCLIN A2;3); cyclin-dependent protein kinase regulator	AT1G15570.1
191	A000191_01	1	1.4511	0.3723	0.17812	0.54778	0.0048484	388.464	267.709		A000191_01	A000191_01	AACGTGATAGGACAAGCTTTAAGATTCCCTGAGGTTCCTCATGTGAGCTCGGCGGCGAGAGATCTCATCA	protein kinase, putative	AT1G79250.1
224	A000224_01	1	0.86798	-0.14159	0.045839	0.54778	0.0034952	4319.95	4976.59		A000224_01	A000224_01	AACAAACTGCATCAACAAGCATCACCACCGATCCTGTTAGCTCTTCAACCAGTGCCTCTTCTTCTGTTGA	similar to unknown protein [Arabidopsis thaliana] (TAIR:AT4G08510.1); similar to Os04g0448200 [Oryza sativa (japonica cultivar-group)] (GB:NP_001052921.1); similar to proteophosphoglycan ppg1 [Leishmania major strain Friedlin] (GB:XP_843164.1); similar to OSJNBa0064H22.9 [Oryza sativa (japonica cultivar-group)] (GB:CAE01568.2)	AT1G36990.1
252	A000252_01	1	0.55794	-0.58351	0.095454	0.54778	0.002135	595.976	1068.17		A000252_01	A000252_01	TCACGATCCGGGTTACTCCAAATGAAGGTGAGGAGGCTCCAAATACTGATACCGGGCGGGCAGACATGCA	contains InterPro domain Helix-loop-helix DNA-binding; (InterPro:IPR011598)	AT1G70270.1
253	A000253_01	1	1.3478	0.2985	0.012263	0.54778	0.002368	3187.84	2365.16		A000253_01	A000253_01	ACGAGTGGGTTACGACGGAGAAATTTAAGGCGGAGGATGACGAACACGTGGAGGTAATCCAAGGGATTGA	SMT2 (STEROL METHYLTRANSFERASE 2)	AT1G20330.1
281	A000281_01	1	0.78258	-0.24516	0.043521	0.54778	0.00039708	13411.9	17138.8		A000281_01	A000281_01	AAATCCGTCACCAACATCGTCTCGGTCGCCCAAACCTGTCCCTCTCTCTTCACTGCCTATGCTTCCGGCA	similar to unknown protein [Arabidopsis thaliana] (TAIR:AT5G39650.1); similar to 52O08_3 [Brassica rapa subsp. pekinensis] (GB:AAZ67548.1); contains InterPro domain Protein of unknown function DUF679; (InterPro:IPR007770)	AT1G09157.1
288	A000288_01	1	0.86774	-0.14186	0.13373	0.54778	0.0038629	740.259	853.035		A000288_01	A000288_01	AGAAAATGTGCGGAGGAGCTGTAATTTCCGATTACATAGCGCCGGAGAAGATTGCGAGATCATCTGGAAA	ethylene-responsive element-binding protein, putative	AT1G72360.2
302	A000302_01	1	1.16	0.14844	0.050023	0.54778	0.0036367	1310.42	1129.69		A000302_01	A000302_01	AACAAAACCAAGAAACAGCCCCACGAAGCAGCAAACTTTAGAACCGTTCTTGAAGCGCTGCAAAAGATTA	SNF2 domain-containing protein / helicase domain-containing protein	AT1G48310.1
303	A000303_01	1	0.76333	-0.27006	0.12808	0.54778	0.0048016	533.362	698.755		A000303_01	A000303_01	GGCAAGGTATTATTGTTGCGTTCCTCTTCTCTATGGGACTCGTCAAAGGGTCTTTGGCTAAGGAACTGAA	similar to unknown protein [Arabidopsis thaliana] (TAIR:AT4G38360.2); similar to MAP kinase activating protein-like [Oryza sativa (japonica cultivar-group)] (GB:BAD61807.1); similar to Os05g0516900 [Oryza sativa (japonica cultivar-group)] (GB:NP_001056049.1); contains InterPro domain Protein of unknown function DUF300; (InterPro:IPR005178)	AT1G77220.1
312	A000312_01	1	0.81659	-0.20261	0.11593	0.54778	0.0011513	1635.49	2002.8		A000312_01	A000312_01	GCAGCGGATGTCCAAAGGGACAAGAGAGTCTAGTCATGTGGGTATGTACAACTGCAAACCAATTAAGTCA	protein kinase family protein	AT1G77280.1
313	A000313_01	1	1.6365	0.49256	0.051501	0.54778	0.00014542	2027.38	1238.93		A000313_01	A000313_01	CTGGGAACCTACAGAGGAAGGCCTTCAAACAATTGAGACCACGAGGCATGTGTCGATGATAACCATAACA	nucleic acid binding	AT1G20220.1
315	A000315_01	1	0.85932	-0.15161	0.064858	0.54778	0.0005354	1128.34	1313.04		A000315_01	A000315_01	CGTGGGCCAAAGGTGGAGTACTTACAACGGTTGTAGACGACTTCTTTGATGTTGGAGGGTCCAAAGAAGA	GA2 (GA REQUIRING 2); ent-kaurene synthase	AT1G79460.1
318	A000318_01	1	1.1717	0.15845	0.052284	0.54778	0.00062164	6819.9	5820.26		A000318_01	A000318_01	ACCTCATCTCCACGTTTCCTCACGAGAAAGGCTGGAGACCGAAAGAGCCCCTGATCGAGTATGGTGGTTA	sulfotransferase family protein	AT1G74090.1
328	A000328_01	1	1.1573	0.14609	0.065628	0.54778	0.0071764	3018.45	2608.16		A000328_01	A000328_01	AAATCATTGACAAGAATTTAGCTTACACAGTTACTACTGAGATCAAAAAGGCGTGCGAGAAATGCCAGCA	-	AT1G20065.2
329	A000329_01	1	0.58822	-0.53066	0.096146	0.54778	0.0021521	267.067	454.047		A000329_01	A000329_01	AAACCAGCCACTCTACCTACCAGGACTCATACCGAAAGTCCCGGGTAGGTTCTATTACCTGTTTGGGAAA	esterase/lipase/thioesterase family protein	AT1G54570.1
336	A000336_01	1	0.64819	-0.43358	0.036785	0.54778	0.0005695	3243.15	5003.54		A000336_01	A000336_01	GTCCTATCCACCGCCTGCTCAAGGCTACCCTCCTGCATCTTACCCGCCTCCCGGTTATCCTCAGCATTAA	proline-rich family protein	AT1G63830.1
338	A000338_01	1	0.90531	-0.099475	0.034435	0.54778	0.0026279	1523.86	1683.11		A000338_01	A000338_01	AAAAATTGCTGAGGCTAAGCAGAAGAGGGAAGAGATTGAACGTGAAGCTCTTTACAGATACAACCGTGAA	heavy-metal-associated domain-containing protein	AT1G63950.1
350	A000350_01	1	1.839	0.60924	0.082983	0.54778	5.9417e-06	1749.7	951.367		A000350_01	A000350_01	AAACCAGGCTCAAGCCTTCACCAAAGAAACAAAATCCGAAGATAAGAGATAAGGAATATGACCTCTACGA	similar to unknown protein [Arabidopsis thaliana] (TAIR:AT4G02920.1); similar to IMP dehydrogenase/GMP reductase [Medicago truncatula] (GB:ABE86673.1)	AT1G03340.1
351	A000351_01	1	0.89775	-0.10786	0.16159	0.54778	0.0027825	6600.5	7352.53		A000351_01	A000351_01	CTTTTCTTACTTCAAGGATTTGGTTGGACAAGAAGTGACGGTTGAGCTGAAGAATGATTTAGCCATAAGA	small nuclear ribonucleoprotein D, putative / snRNP core SM-like protein, putative / U6 snRNA-associated Sm-like protein, putative	AT1G03330.1
353	A000353_01	1	0.75158	-0.28557	0.089313	0.54778	0.0056231	948.897	1262.56		A000353_01	A000353_01	AAATTTGTGCAAGGTCTCGGCAGTGTGCTTTCTGACTCAAGCTTGGACAAGGAATTTATAGCCAAAGCAA	peptidase M1 family protein	AT1G63770.1
354	A000354_01	1	0.87221	-0.13673	0.11635	0.54778	2.7659e-05	4496.25	5155.4		A000354_01	A000354_01	ACCCTCAGACTCATCTCCTTCTCTCTGATGCTTGGCTTGAACGGCGACGAGGATCCCAGTCTGTTGCAGA	pentatricopeptide (PPR) repeat-containing protein	AT1G06270.1
360	A000360_01	1	0.86927	-0.1401	0.066652	0.54778	3.1505e-06	1265.09	1455.35		A000360_01	A000360_01	GAATGTCGACTCGGCCTCGATGGACTCCTACGACAACGCAACTTCAGATTCTTGAGAACATTTACAAGGA	homeobox-leucine zipper family protein	AT1G20710.1
364	A000364_01	1	0.30437	-1.1895	0.018115	0.54778	0.00010154	404.843	1330.09		A000364_01	A000364_01	TTTCTGAGGCTGACCAATCTCGACCCATTAACCAAGTCGTCGCCTTTTCGGTTCCTATATCCAGAAGAGA	immunophilin / FKBP-type peptidyl-prolyl cis-trans isomerase family protein	AT1G20810.1
372	A000372_01	1	1.3076	0.26816	0.11922	0.54778	0.0035287	204.998	156.773		A000372_01	A000372_01	CAAGCATCGTCCGTGCGCCGCTTGAACCACCACAAGGTCGTGATGGTGACGCTTCACGACAGCGTTTGGA	JAG (JAGGED); nucleic acid binding / zinc ion binding	AT1G68480.1
393	A000393_01	1	1.3239	0.28057	0.075029	0.54778	0.0019625	3338.58	2521.98		A000393_01	A000393_01	AAAACTGATCCGAGTTCCTCTTCCGTGGACGCCACAATCGTCAAAAACCATCCCATCGTTTCTCTTCTTA	exonuclease family protein	AT1G74390.1
402	A000402_01	1	1.3557	0.30433	0.051732	0.54778	0.0061672	745.086	549.605		A000402_01	A000402_01	GAAGTTAACGGATGAGTTAGAGGAACTTGATTCCAACAAGTTAGATGCCGTAGAACGAATCAAATCCGGA	carbonic anhydrase, putative / carbonate dehydratase, putative	AT1G23730.1
404	A000404_01	1	1.5589	0.44401	0.049132	0.54778	1.9287e-06	10027.6	6432.38		A000404_01	A000404_01	AACAACGGAGGAGAATGGATGCGCTATTTGCATGGAAGATTACATAGAAGGATCATCAATAGTGGCTAAA	zinc finger (C3HC4-type RING finger) family protein	AT1G74620.1
406	A000406_01	1	1.2375	0.21311	0.085398	0.54778	0.0032436	12006.5	9701.15		A000406_01	A000406_01	ACGCTGCTCACTAGGGTTTCTTCGCCTTTTATCTTTCCCAAATGTTCGAAAAACAGAGCAAAACAAGAGA	glycine cleavage system H protein, mitochondrial, putative	AT1G32470.1
408	A000408_01	1	0.84762	-0.16532	0.028048	0.54778	0.0057077	3592.49	4238.23		A000408_01	A000408_01	ACCTAGCAAGGAGATAGATACAAAGCATCGGGACGAAGCAGCAAGGTCAGTAATTTCTTTCATTACCTGA	ATP binding / protein kinase	AT1G74330.1
416	A000416_01	1	1.5531	0.44028	0.067006	0.54778	0.00043771	3082.51	1984.65		A000416_01	A000416_01	CCTGACAATAGCCTCACTCTTGGTCGGAGTCGTCTCAGCTGGTGACTGGAACATCTTGAACCAACTCAGA	acid phosphatase class B family protein	AT1G04040.1
422	A000422_01	1	1.1644	0.15218	0.13112	0.54778	0.002133	1574.2	1351.95		A000422_01	A000422_01	AGAGGATGATCTCGTTGCCTACACTGCTGATTACTGGAAACCAAGGCACCATCCTCCCAAAAACAACTGA	similar to unknown protein [Arabidopsis thaliana] (TAIR:AT2G04025.1)	AT1G13620.1
424	A000424_01	1	0.51586	-0.66193	0.22	0.54778	0.00037249	551.532	1069.13		A000424_01	A000424_01	AAATCCAGCGGTAAAGATCCCGCCACGGTTCTTCTACCCTCTCTGCCTATTCACAGCTGCAGAAACATGA	transferase family protein	AT1G03940.1
427	A000427_01	1	1.1938	0.17713	0.13625	0.54778	0.00031639	9946.74	8331.51		A000427_01	A000427_01	GATGAATTGCGCAGGGAAATGAAAGCAGAAGGAATCCCACCAACCAATGTCACGTACTCAGTGATTTTTA	pentatricopeptide (PPR) repeat-containing protein	AT1G13630.1
428	A000428_01	1	1.1641	0.15191	0.10574	0.54778	0.00042103	3847.97	3305.69		A000428_01	A000428_01	AGGAAAAGTTAAGAGATGCAAAAAGTATGAATCCAACGGGAAGACGATGCCCAGATCCTAACGGTGTGGA	Encodes a defensin-like (DEFL) family protein.	AT1G64195.1
432	A000432_01	1	1.5726	0.4527	0.034403	0.54778	0.0049309	2146.3	1364.85		A000432_01	A000432_01	TTAGATCTTCTTGATCGAGTCTTTGGTTCTTTGGTCGACTTGTTTGATCTTCCAACACAGACCAAAATGA	oxidoreductase, 2OG-Fe(II) oxygenase family protein	AT1G52790.1
437	A000437_01	1	1.1525	0.14195	0.02723	0.54778	0.0024491	31875.7	27656.1		A000437_01	A000437_01	TTTCTCAGATCATCACTATGCTGCTGAGGGGAGTCCGGCTAAACTTTCGCTTTGGCACCTAAAATTTAAA	UBC26 (ubiquitin-conjugating enzyme 25); ubiquitin-protein ligase	AT1G53020.1
444	A000444_01	1	0.82577	-0.19144	0.1617	0.54778	0.0043031	387.261	468.952		A000444_01	A000444_01	CAGGTTTAGATGACGACACAAGCATCGCAGTCGCAGATATTGCCTCTGAATGTGTTGTGTTGCTACTCAA	similar to EMB3013 (EMBRYO DEFECTIVE 3013), kinase [Arabidopsis thaliana] (TAIR:AT5G18700.1); similar to Os01g0259400 [Oryza sativa (japonica cultivar-group)] (GB:NP_001042639.1); similar to Serine/threonine protein kinase (ISS) [Ostreococcus tauri] (GB:CAL57563.1); contains domain ARM repeat (SSF48371)	AT1G33940.1
457	A000457_01	1	0.75239	-0.2845	0.11147	0.54778	0.0030446	1393.4	1851.96		A000457_01	A000457_01	GTCATCTCTCTTCTCTCGCTTTCTCTAAATCTAGACAATTTCCCTCCAGATCAATTTGGCAAAACAGTGA	heavy-metal-associated domain-containing protein	AT5G52750.1
458	A000458_01	1	0.84861	-0.16415	0.040625	0.54778	0.006693	1836.65	2164.4		A000458_01	A000458_01	CACCTGCAAGGGAGCTTCAATCTCTTCTCTCTTTCGTGGACAGAGCCAGCTTCAGTCATTAGTTTCCTAA	auxin-responsive family protein	AT1G76190.1
472	A000472_01	1	0.3191	-1.1422	0.10499	0.54778	0.00025747	337.006	1056.06		A000472_01	A000472_01	ACAGTATCGTCCCGTTTTTAAATGCTGCGACATCGATTAGGAGTCTACATCTTGAGTCTAATTACATGGA	protein binding	AT1G07390.1
511	A000511_01	1	1.2827	0.24894	0.014447	0.54778	0.0044952	693.881	540.99		A000511_01	A000511_01	CGGAGTTGATCCATCGCAACGTGCTGGTAGTGCCGACACGACCAGTGATTACATGTAAATGCCTCTACCA	leucine-rich repeat transmembrane protein kinase, putative	AT1G53730.2
513	A000513_01	1	1.2944	0.25806	0.051859	0.54778	0.0046953	928.713	717.448		A000513_01	A000513_01	GAATCTCCAGAAGTTAAGGTATTCCGGGAGGTTACTGTACCCGGATTTGACAGGGAAGCATTTCAAGCCA	prolyl oligopeptidase	AT1G76140.1
523	A000523_01	1	1.1556	0.14466	0.17633	0.54778	0.0014943	8504.07	7358.42		A000523_01	A000523_01	AGCAAAACGAGGATTCTTCTTCGGGATTATATCTATAGCGGAGTGAGAGGTGAGCGACGAAAGAGGATTA	kinase interacting family protein	AT1G03080.1
529	A000529_01	1	1.2451	0.2192	0.090543	0.54778	0.0016408	525.736	422.251		A000529_01	A000529_01	AAAGATTTATTTTCGTCCGGATTGCGTAAACGTTCTGGTGTACTTCTCTATGGCCCTCCAGGAACAGGGA	PEX6 (PEROXIN6); ATPase	AT1G03000.1
535	A000535_01	1	1.1042	0.099138	0.082367	0.54778	0.00027035	1545.34	1399.54		A000535_01	A000535_01	GTACAAACGTGGATGAGGCGTTCCCACCAGTAAGTTTTGAGTTTGAGGACTCTGTCAAACTAACCGTTTA	aspartyl protease family protein	AT1G65240.1
539	A000539_01	1	1.7898	0.5821	0.094562	0.54778	2.1122e-06	6545.94	3657.37		A000539_01	A000539_01	GGCGAATATGGAGGAGGAGGACAAACTTAGTATCTCCGTGTATGATTATCTTGAAGACGATCTCGTTTGA	AP2 domain-containing transcription factor, putative	AT1G71520.1
556	A000556_01	1	1.1676	0.15495	0.17909	0.54778	0.00095467	3251.59	2784.99		A000556_01	A000556_01	GTCGTAGGAACTCTAGGATATATGTCTCCAGAGGATATATTAGAAATCATAAGCGGAGAGAAGATCTCAA	S-locus protein kinase, putative	AT1G61460.1
560	A000560_01	1	1.1512	0.14079	0.043467	0.54778	0.0059553	3716.73	3228.91		A000560_01	A000560_01	ACCGACGAGATGCGAGAAGTTGTAAAGGAAGTGGCTACATATTTCAAGACAGCGATCATCAGCGGACGAA	trehalose-6-phosphate phosphatase, putative	AT1G22210.1
588	A000588_01	1	0.8545	-0.15724	0.063769	0.54778	0.0073733	1234.1	1444.18		A000588_01	A000588_01	TAAGGACAATTTCATCAACAAGGATTTTAGGCTCGTCGATGTGAGGGATGTTGCCCTCGCTCATATCAAA	cinnamyl-alcohol dehydrogenase family / CAD family	AT1G09510.1
594	A000594_01	1	1.3678	0.31322	0.069884	0.54778	0.0011361	886.162	647.876		A000594_01	A000594_01	AAACGAAAACAACGAGTCGTTTTTCCCGGAAGAATCTTCTGATACTGGTCTATTACAAGAGGTCGTTCAA	ESR1 (ENHANCER OF SHOOT REGENERATION 1); DNA binding / transcription factor	AT1G12980.1
604	A000604_01	1	0.37128	-0.9908	0.015139	0.54778	2.2628e-05	318.111	856.796		A000604_01	A000604_01	GAGAGGATGAGGCAGTCGAGTCCGTATCCAGTTCGTCCCGGTAAAAAAGACTGTCAGTTTTACCTCAAAA	zinc finger protein-related	AT1G29570.1
632	A000632_01	1	1.4995	0.40514	0.079735	0.54778	0.0052294	716.444	477.756		A000632_01	A000632_01	AAAACTTCTTCCCTCAGCCCAAGGTTGATGCTGCTGTCGTAACATTCAAGCTGAAGCATCCGAGGGACTA	PFC1 (PALEFACE 1)	AT1G01860.1
648	A000648_01	1	0.74906	-0.28894	0.057057	0.54778	0.00095179	1392.42	1859.01		A000648_01	A000648_01	ACAACTACAACAAAGCAGCAGAACAAAAAGGTGCCTGCCAAATTGAATCCTCCAGCTGCAAAATCGAAAA	binding	AT1G77600.1
659	A000659_01	1	1.2106	0.19112	0.084759	0.54778	0.00012976	1703.26	1406.84		A000659_01	A000659_01	AGCTGCTAAATCCAAAGCAAGGAAAGCTAGAGTTCAAGTCGAGTTTCTCTTCCAACACTTGCAAATTTGA	DNA binding / transcription factor	AT1G77570.1
666	A000666_01	1	1.2888	0.2537	0.063242	0.54778	2.8881e-05	2876.41	2231.88		A000666_01	A000666_01	AACGGAGGAGGATTCGAGCTCAAACCGGGCCAATCCATCGTATTCCACGCACCAGTAGGCTGGTCAGGCA	pathogenesis-related thaumatin family protein	AT1G77700.1
681	A000681_01	1	1.1832	0.1682	0.032099	0.54778	0.00063776	10003.6	8455.73		A000681_01	A000681_01	AAAGAGGCGAGCGACATCAAAAGGTAGGACGGCTGCTGAATCGGCTATGATAAGAGCGTTTAACGCTCAA	unknown protein	AT1G49110.1
683	A000683_01	1	1.1072	0.10181	0.066836	0.54778	0.00053101	7110.3	6422.1		A000683_01	A000683_01	AACGAAAGCGACGAGAATGGGAACACTATAAAATGTGGAAGACCATCAGATATTTGGTCACTTGGTTGCA	protein kinase family protein	AT1G77720.1
689	A000689_01	1	1.5902	0.46385	0.056526	0.54778	0.00010504	2930.71	1842.91		A000689_01	A000689_01	ACCATCCTGCTATTCTCCATTCTGATCAATTCGCTGACGATGAGTTTGATACTACTGAGGATTTACTCAA	similar to unknown protein [Arabidopsis thaliana] (TAIR:AT1G63190.1); contains InterPro domain Arabidopsis thaliana cystatin-related protein; (InterPro:IPR006525)	AT1G63200.1
691	A000691_01	1	0.43077	-0.84217	0.049499	0.54778	1.5568e-06	790.843	1835.92		A000691_01	A000691_01	AAAGAGGATGGGGACATTCCTTCCATGGATGGCAGCCACCACCAGTTTGAAACTAATCGTCTCACTACCA	similar to unknown protein [Arabidopsis thaliana] (TAIR:AT1G59930.1); contains domain MADS BOX PROTEIN (PTHR11945); contains domain MADS BOX PROTEIN (PTHR11945:SF14)	AT1G59920.1
692	A000692_01	1	1.1385	0.12972	0.049268	0.54778	0.007608	8626.55	7577.21		A000692_01	A000692_01	AAAGTAGCAGAGTCGAGGAAGGTCTTCGATTGCCGTTGCTGATCACTTCAGGAATCAAGCCAGAAGATGA	SPX (SYG1/Pho81/XPR1) domain-containing protein	AT1G63010.4
701	A000701_01	1	1.3993	0.33597	0.071621	0.54778	0.0057923	1959.22	1400.1		A000701_01	A000701_01	TTGGATATGGAACCTATTGATCAGGGAACTTCTGCAAATCTGTCTTCTCTGAGTGATTCTGCTAACTACA	ANAC017 (Arabidopsis NAC domain containing protein 17); transcription factor	AT1G34190.1
705	A000705_01	1	1.0576	0.055963	0.0659	0.54778	0.0035406	1524.31	1441.44		A000705_01	A000705_01	CCCTGATAGGACTTTACCTGATGATGAATGTCTGACGGCGGGCATAGAAGATACTGGTTCTGATGACTAA	unknown protein	AT1G52390.1
712	A000712_01	1	1.658	0.50559	0.096137	0.54778	0.00032264	1048.8	632.576		A000712_01	A000712_01	AAAAGTAGCAGTAGGAATTCTCAAGCAGGAGATTATTAGAGCTGCAAAGAGTGAAGCTGAAGCTAGATGA	similar to oxidoreductase, acting on paired donors, with incorporation or reduction of molecular oxygen, 2-oxoglutarate as one donor, and incorporation of one atom each of oxygen into both donors [Arabidopsis thaliana] (TAIR:AT3G18210.2); similar to Os01g0502400 [Oryza sativa (japonica cultivar-group)] (GB:NP_001043135.1)	AT1G47940.1
718	A000718_01	1	0.90043	-0.10489	0.08645	0.54778	0.0019721	6144.42	6823.99		A000718_01	A000718_01	AAGAAGCTGTTGTGTGGATGAGGGAGGAGCTGGACCAAGCTCTGAGTTTAGGGTTCTTGATCCTCCAAGA	similar to unknown protein [Arabidopsis thaliana] (TAIR:AT5G13250.1); similar to hypothetical protein LOC_Os12g29500 [Oryza sativa (japonica cultivar-group)] (GB:ABA98244.1); similar to OSJNBb0039F02.5 [Oryza sativa (japonica cultivar-group)] (GB:CAD40774.1); contains domain RING FINGER PROTEIN (PTHR10825:SF1); contains domain RING FINGER PROTEIN (PTHR10825)	AT1G28080.1
720	A000720_01	1	0.77653	-0.25292	0.082602	0.54778	0.00068042	919.197	1183.82		A000720_01	A000720_01	AATGAAGCCCCTTGAAGCTGGGAATCCTCTGCGTGTAGGTGTGATGGCCACTAGCGCCACGTTATCAGCA	aspartate-glutamate racemase family	AT1G15410.1
748	A000748_01	1	0.80027	-0.2228	0.05245	0.54778	0.0045704	1593.68	1991.41		A000748_01	A000748_01	GAATTTAAGTCCGGTGCTGATCGCGAGGAAGCTGCGGACCTATCACTCAAGGCGTATGAAGCTGCAACGA	GRF11 (General regulatory factor 11)	AT1G34760.2
755	A000755_01	1	0.74761	-0.29087	0.11281	0.54778	0.00020198	1975.35	2642.29		A000755_01	A000755_01	AGCGTCTCCCTCCAAAGCTCCAGCTGCCTCCAAAACCGATCATGTCGAGGCTCCAGTCACCGATGACCAA	BCP1 (Brassica campestris pollen protein 1)	AT1G24520.1
756	A000756_01	1	0.56582	-0.56949	0.057303	0.54778	0.00062283	352.095	622.286		A000756_01	A000756_01	TGTCGCTGATTTGGTAATTGCGGAAAACCCGGGATTGCCCTGTTTCTGCATTGGCCACTCAACAGGAGGA	hydrolase, alpha/beta fold family protein	AT1G18360.1
757	A000757_01	1	1.2094	0.19014	0.083538	0.54778	0.00083842	797.355	659.248		A000757_01	A000757_01	AACAAGATGGAAAGTAGCAGCCGAGCAGGAGGCTGCTGCTGGTGGAGCTGTTGAACAAGACTTCACGTCA	similar to unknown protein [Arabidopsis thaliana] (TAIR:AT3G49055.1); similar to myosin heavy chain -related-like [Oryza sativa (japonica cultivar-group)] (GB:BAD13141.1); similar to Os09g0565400 [Oryza sativa (japonica cultivar-group)] (GB:NP_001063947.1); contains InterPro domain Lipoprotein, type 6; (InterPro:IPR001800); contains InterPro domain t-snare; (InterPro:IPR010989)	AT1G24560.1
777	A000777_01	1	1.1104	0.10472	0.14129	0.54778	0.0027503	4749.53	4277.4		A000777_01	A000777_01	TTTCTTGAAGATGAGACTCCTCCTTTCCCGCCGACTGTGAACAATAAAACCTTGCACCTGTTTTACAAGA	ILL5 (IAA-leucine resistant (ILR)-like gene 5); metallopeptidase	AT1G51780.1
784	A000784_01	1	0.76114	-0.27294	0.070776	0.54778	0.0027535	554.851	728.946		A000784_01	A000784_01	AACAAAGGTTGCTGCTGCTTCACGGAAGACTAACACGACGACACATGAAGTGTTAGGAGTATTGACAAAA	GTP-binding protein (ERG)	AT1G30960.1
796	A000796_01	1	1.0968	0.092412	0.023614	0.54778	0.0014376	3038.75	2770.55		A000796_01	A000796_01	GGGGCGGCTTCTCCTTCTTGGAGGGCAACAACATGAGCTACGGCTTCACAAACTGGAATCATCAACATCA	basic helix-loop-helix (bHLH) family protein	AT1G66470.1
799	A000799_01	1	1.1719	0.1586	0.082093	0.54778	0.00091349	4217.51	3598.96		A000799_01	A000799_01	ATTTCACAATAACAGGAGAAAAAGCAGACGAGCAAACAATCGATAACTTGATAGCGAGCGGTGAGAGCGA	SYP125 (syntaxin 125); t-SNARE	AT1G11250.1
805	A000805_01	1	0.49538	-0.70244	0.034757	0.54778	4.1442e-06	1743.06	3518.54		A000805_01	A000805_01	AATGACTTTTCTGCCTCCAGCTACTACTGAGAGTACTGCTACTGATCATCAGGTTTACAGAAGGTCGAAA	similar to unknown protein [Arabidopsis thaliana] (TAIR:AT1G75360.1)	AT1G27670.1
807	A000807_01	1	0.86798	-0.14159	0.094057	0.54778	0.00076624	2874.11	3311.31		A000807_01	A000807_01	TTTTTCCCGGCGGCGGAGAGTTCGCCGGAGTCTGAGCCACGTGTCGCGTTCACGGTTGTTCCAGGGTTTA	similar to unknown protein [Arabidopsis thaliana] (TAIR:AT3G14870.3); similar to Plant protein of unknown function (DUF641), putative [Medicago truncatula] (GB:ABE77500.1); contains InterPro domain Protein of unknown function DUF641, plant; (InterPro:IPR006943)	AT1G53380.3
810	A000810_01	1	0.81785	-0.20108	0.079055	0.54778	0.0031918	762.117	931.876		A000810_01	A000810_01	ACTAGCGGGTATCGTCCTCAGGAGGTAGATGAAGGAGGAGGAAATATCTCATTTGCAGAGGAAATCGCTA	hAT dimerisation domain-containing protein / BED zinc finger domain-containing protein / transposase-related	AT1G18560.1
813	A000813_01	1	0.90837	-0.0961	0.038608	0.54778	0.004017	3558.88	3917.86		A000813_01	A000813_01	AACGGAACGGGAGAAGACACGGGGAGGAACCACACTCCACAACTCTTCTCACGACTTGGATCGACAAGCA	similar to unknown protein [Arabidopsis thaliana] (TAIR:AT4G05145.1); similar to hypothetical protein 23.t00046 [Brassica oleracea] (GB:ABD65629.1); contains domain NON-LTR RETROELEMENT REVERSE TRANSCRIPTASE RELATED (PTHR19446:SF34); contains domain REVERSE TRANSCRIPTASES (PTHR19446)	AT1G54955.1
815	A000815_01	1	1.339	0.2919	0.10346	0.54778	0.00011713	5287.5	3948.93		A000815_01	A000815_01	ATTCGGCGCAAAACAGTCCACGATGGTCCGTTCGATCTCTTAAGAAATCCGTTTTGAATAAGACAGAGAA	similar to unknown protein [Arabidopsis thaliana] (TAIR:AT1G18990.1); similar to Os10g0414800 [Oryza sativa (japonica cultivar-group)] (GB:NP_001064597.1); similar to Os03g0259900 [Oryza sativa (japonica cultivar-group)] (GB:NP_001049616.1); similar to Hypothetical protein [Oryza sativa (japonica cultivar-group)] (GB:AAM15784.1); contains InterPro domain Protein of unknown function DUF593; (Inter…	AT1G74830.1
820	A000820_01	1	0.92874	-0.073925	0.08911	0.54778	0.0017795	3684.9	3967.53		A000820_01	A000820_01	AACGTTTGTAACAACGGTGTGTCCAAAGAGCTGATGGAGGAAGCTTCTACTGCGGCATGCGGTGGTTATA	BETA-VPE (vacuolar processing enzyme beta); cysteine-type endopeptidase	AT1G62710.1
825	A000825_01	1	0.8539	-0.15794	0.10603	0.54778	0.000326	27165.4	31815.2		A000825_01	A000825_01	TACCAGTGCAGCGAGTACCTGATAGAAGGTAGTTTCGGGGCAAGGAACTGCACGGTGGTGGAGGCGGAGA	similar to unknown protein [Arabidopsis thaliana] (TAIR:AT3G15810.1); similar to Os01g0771000 [Oryza sativa (japonica cultivar-group)] (GB:NP_001044381.1); similar to hypothetical protein-like protein [Sorghum bicolor] (GB:AAO16702.1); similar to unknown protein [Oryza sativa (japonica cultivar-group)] (GB:BAB62578.1); contains InterPro domain Protein of unknown function DUF567; (InterPro:IPR0076…	AT1G80120.1
828	A000828_01	1	0.37671	-0.97628	0.053184	0.54778	5.0322e-06	1200.63	3187.21		A000828_01	A000828_01	AACAGGCCAAGCTGATTACGTCGGAAGTACAGGATCAGACAACCAAACCTATCGCCGGAGAAGGACTCAA	similar to unknown protein [Arabidopsis thaliana] (TAIR:AT1G15400.3); similar to Os06g0601100 [Oryza sativa (japonica cultivar-group)] (GB:NP_001058003.1); similar to Os01g0174100 [Oryza sativa (japonica cultivar-group)] (GB:NP_001042161.1)	AT1G80180.1
852	A000852_01	1	1.1893	0.17336	0.090602	0.54778	0.00059743	13783.1	11590		A000852_01	A000852_01	ACATATTGCTAACCTTTTGTCCTCTGAACCAGCAGATGGCATAGGAGGTTTTAGCATGGGAGCAGCAATA	phospholipase/carboxylesterase family protein	AT1G52700.1
892	A000892_01	1	0.39057	-0.94014	0.05587	0.54778	1.5134e-05	1343.86	3440.6		A000892_01	A000892_01	TATGTCGACGTTATCACCCTCTCCGCCGGAAAGAACATCACGATGATACTTCCCGGTGGCTCCGTCCTGA	leucine-rich repeat family protein / protein kinase family protein	AT1G29740.1
893	A000893_01	1	0.52843	-0.63785	0.069129	0.54778	0.0019208	107.061	202.613		A000893_01	A000893_01	AAACGTCATCCAAGATAAGTGACATGGCTGAAATCTTTGAGCCTGATGTGGAGGATCAGGCTATAGAAGA	similar to unknown protein [Arabidopsis thaliana] (TAIR:AT1G02965.1); similar to conserved hypothetical protein [Medicago truncatula] (GB:ABE92670.1)	AT1G02960.3
897	A000897_01	1	1.7192	0.54189	0.049283	0.54778	0.00049156	284.804	165.654		A000897_01	A000897_01	AAGCTCCGCGCTCTCATGGGAGACGATGTCCCTGAATGGGACGATCAAGCTAGCGTTATCCAGAACTACA	similar to hypothetical protein MtrDRAFT_AC161032g9v1 [Medicago truncatula] (GB:ABE85046.1)	AT1G02870.1
907	A000907_01	1	0.69644	-0.36177	0.09065	0.54778	0.0021154	26584.9	38173.6		A000907_01	A000907_01	AAAGCTCCGGTTAAGCCTCCGGTTTCTCCTCCGACGAAGCCACCTGTTACACCGCCGGTTTACCCGCCTA	pollen Ole e 1 allergen and extensin family protein	AT1G28290.2
936	A000936_01	1	0.81805	-0.20084	0.13938	0.54778	0.0009142	574.041	701.696		A000936_01	A000936_01	AACGAGCAGCTAGAAGAGGATTCACGGTGCTTAGAGCATCTACAGCTTCAGCTGCTACAAGAGAGAAGCA	similar to predicted protein [Populus alba x Populus tremula] (GB:AAR14272.1); contains domain MAPKK-RELATED SERINE/THREONINE PROTEIN KINASES (PTHR22986); contains domain SERINE/THREONINE PROTEIN KINASE (PTHR22986:SF13)	AT1G80940.1
939	A000939_01	1	0.81583	-0.20355	0.048457	0.54778	0.0046599	2932.47	3594.64		A000939_01	A000939_01	AAATTCTCGACTCTGTGCGTTTGGCTTACTTACAAGGGGAAAAGGAGATGCCGTTTCGTCCCTACGATCA	XH domain-containing protein	AT1G80970.1
958	A000958_01	1	0.94619	-0.055312	0.039097	0.54778	0.0059708	7239.45	7651.06		A000958_01	A000958_01	ACTCTGAATTTTTATCGGTGAATTTGGAGATGGATGATGTAACTGTGAATTCTGAAGGGAACACGGAAGA	MADS-box family protein	AT1G46408.1
974	A000974_01	1	0.67942	-0.38651	0.035001	0.54778	0.0034415	436.112	641.943		A000974_01	A000974_01	AAAAAGAGAGGAATTCCTCTGGCCTCAAATCAAGTCAACTACAGTCTGATATACAGAGCTCCAGAGCAGA	aldo/keto reductase family protein	AT1G06690.1
987	A000987_01	1	1.1599	0.14834	0.28851	0.54778	0.0017932	14315.5	12342.5		A000987_01	A000987_01	AAAGTCACAGAAAGAGACAAATGTAGAACCGGAAGCTGAGGGAGAAGAGCAAAAGTCAGTGGAAGAGCCA	similar to binding [Arabidopsis thaliana] (TAIR:AT1G80810.1); similar to Tudor [Medicago truncatula] (GB:ABE86625.1); contains domain ARM repeat (SSF48371); contains domain no description (G3D.2.30.30.140); contains domain ANDROGEN INDUCED INHIBITOR OF PROLIFERATION (AS3) / PDS5-RELATED (PTHR12663)	AT1G15940.1
993	A000993_01	1	1.2779	0.24519	0.15761	0.54778	0.0050992	1050.79	822.296		A000993_01	A000993_01	ACAACCCTCGAAATGATCCTTGAGGAAGAGATAACACCAGAAGAAGGTCATCCAAGCATTGCCCCTGCGA	unknown protein	AT1G30250.1
997	A000997_01	1	0.549	-0.59966	0.09503	0.54778	0.0010556	552.139	1005.76		A000997_01	A000997_01	ACCTCTGTTACAGTGGACTTGCAAGTGAACCCCGGGATTACGAGTGCAATGGTCTCCACAATCACTCTAA	TMS membrane family protein / tumour differentially expressed (TDE) family protein	AT1G16180.1
998	A000998_01	1	1.1022	0.097288	0.016974	0.54778	0.00017776	4358.14	3954.07		A000998_01	A000998_01	TGTTAAATGGGATGTGCCGAACTGGGAAATCGTTAGAGGCAAGAGAAATGATGAACATGAGCGAAGAGCA	similar to ZCF37 [Arabidopsis thaliana] (TAIR:AT1G59590.1)	AT1G10220.1
1021	A001021_01	1	1.2879	0.25298	0.040316	0.54778	0.0017985	895.785	695.548		A001021_01	A001021_01	AAAACAAACCCAATGTGAGCAGCTGAACCGCAGCGTCGACGATGTACCACAGCCACAACCATTTCAATTA	CAL (CAULIFLOWER); DNA binding / transcription factor	AT1G26310.1
1028	A001028_01	1	0.76743	-0.26471	0.022633	0.54778	0.0039869	1199.67	1563.22		A001028_01	A001028_01	AAAACAAGCCGACATGGAACGCCAAGTGTAAGATCCGAGTCAAGTTGCAACAGTCAAACCTTTCTCATGA	phytochrome kinase substrate-related	AT1G18810.1
1029	A001029_01	1	1.2834	0.2495	0.069454	0.54778	3.5452e-05	4375.17	3409.09		A001029_01	A001029_01	AAAAGCATCGGAAACTGTCCGGAAATGAGATCCCCTAGAACCTTGGAGGTTTGGAAGCTAGGCACTGTCA	LIP2 (LIPOYLTRANSFERASE 2)	AT1G04640.1
1035	A001035_01	1	0.87432	-0.13431	0.11118	0.54778	0.0055121	927.878	1061.25		A001035_01	A001035_01	AAAGGACAAACGAGCACTGATCCATGCATCTTCCATTTTTCCCGAGTCGTCTTACTCATCGAGCAAGAAA	cell cycle control protein-related	AT1G25682.1
1038	A001038_01	1	1.2323	0.20891	0.061098	0.54778	0.005033	1707.01	1385.2		A001038_01	A001038_01	GTTTTGGGTTTTGGGAGAATAAGCCGACGGATTATGAAGACAAAGACTTGGGTCTGAAGCTGAATCTGAA	CONSTANS-like protein-related	AT1G07050.1
1041	A001041_01	1	0.8293	-0.18717	0.11092	0.54778	0.0014559	4717.81	5689.06		A001041_01	A001041_01	AAGAGTCAAAGGGTACCCGATTTGGCATGACCCGAACCGAGTCGATCCATTCTTGAACGAAAACGCTTCA	HPR (Hydroxypyruvate reductase); NAD binding / cofactor binding / oxidoreductase, acting on the CH-OH group of donors, NAD or NADP as acceptor	AT1G68010.1
1043	A001043_01	1	0.9064	-0.098275	0.083991	0.54778	0.0043505	1880.33	2074.55		A001043_01	A001043_01	TGTTGGGGGTGGAACAGGTTCTGGTTTGGGTTCTTTACTGTTGGAGCGCTTGTCCGTAGATTTTGGAAAA	TUA1 (ALPHA-1 TUBULIN)	AT1G64740.1
1045	A001045_01	1	0.89425	-0.11178	0.11816	0.54778	0.0050348	1715.57	1918.5		A001045_01	A001045_01	AAAAATGCAGGAAGGCGAGGAACCCCGCCTCGCAAGGGTGGTGGAAAAGGCTGAAGACAAATCCCATAAA	TOPP3 (Type one serine/threonine protein phosphatase 3); protein phosphatase type 1	AT1G64040.1
1048	A001048_01	1	0.9189	-0.084575	0.019476	0.54778	0.0051838	4679.28	5092.38		A001048_01	A001048_01	GTAGAGAAGGATATAGAGGTGTTTGAACTTGCTGAGGGCCCTTCAGAGGAATTCAATCATTTCCGGACAA	zinc finger protein-related	AT1G05890.1
1051	A001051_01	1	0.84265	-0.1712	0.075918	0.54778	0.00094368	17623.7	20914.5		A001051_01	A001051_01	AAGAAGCTCAGAAAGATTATATCCAGGCGTCAGTGGGAGTGAGCCCAAGGGGAAAGTTGATTGTGCCCCA	similar to transcription factor [Arabidopsis thaliana] (TAIR:AT3G13000.1); similar to Os06g0704100 [Oryza sativa (japonica cultivar-group)] (GB:NP_001058505.1); similar to hypothetical protein 24.t00022 [Brassica oleracea] (GB:ABD64944.1); similar to Os02g0153000 [Oryza sativa (japonica cultivar-group)] (GB:NP_001045923.1); contains InterPro domain Protein of unknown function DUF547; (InterPro:IP…	AT1G16750.1
1053	A001053_01	1	0.95011	-0.051175	0.017766	0.54778	0.0017611	3216.02	3384.97		A001053_01	A001053_01	AAAAGAAGACGATGATGAAGCTCCAGAGATGTTCATGCCCGGTTTAGTCATTCATATTGTACCCGAAGGA	lipase class 3 family protein	AT1G05790.2
1058	A001058_01	1	0.92986	-0.072725	0.099507	0.54778	0.0016354	5523.68	5940.81		A001058_01	A001058_01	CCCAAAGTTTCTCAAGTTCGGCGTCGACGATGGCACCGGCTGCGTCACGTGCGTCATGTGGCTCAACCAA	OB-fold nucleic acid binding domain-containing protein	AT1G07130.1
1059	A001059_01	1	0.921	-0.0823	0.030567	0.54778	0.0041893	5184.87	5629.64		A001059_01	A001059_01	AAAGCCAGTAAAAGGACGGAAAATTAACTGGATGAAGGCTGCAATTCTGGAAGCTCACCGTGTCTTAACA	starch synthase, putative	AT1G32900.1
1066	A001066_01	1	0.83134	-0.18471	0.018279	0.54778	0.00015434	930.945	1119.79		A001066_01	A001066_01	AACTCTCTCATTACTCGCCTTTTCCATTCTGGTACATGGGGCGTCTCTGCTCGAATACTGAGTGATATGA	pentatricopeptide (PPR) repeat-containing protein	AT1G06580.1
1068	A001068_01	1	0.91794	-0.085625	0.070646	0.54778	0.0054636	2284.49	2488.66		A001068_01	A001068_01	GCAGAGATACATTGACATTGTGCCAGTCTCTTACGTACTCTTGAACCAACTTTTTGTTTCAAACTCTTGA	-	AT3G45638.2
1075	A001075_01	1	0.88822	-0.11854	0.06174	0.54778	0.0028058	1190.11	1339.97		A001075_01	A001075_01	TATGGTGATGGAATGGGGATCGAGTAGAACTTCCAAAGGATGTGAAAGACCTTTGAACTTCCGAGCTTGA	UDP-glucoronosyl/UDP-glucosyl transferase family protein	AT2G30150.1
1086	A001086_01	1	0.80457	-0.21745	0.027073	0.54778	0.0032546	914.612	1136.83		A001086_01	A001086_01	AGCTCGTGTTTCTCGGTCGATTGGAGCATTTGGGTGGGGAGGAGGAGAAGATGCCGAGGGCAAGGAGGAA	SNRK2-10/SNRK2.10/SRK2B (SNF1-RELATED PROTEIN KINASE 2.10, SUCROSE NONFERMENTING 1-RELATED PROTEIN KINASE 2-10); kinase	AT1G60940.2
1092	A001092_01	1	1.1738	0.16026	0.2089	0.54778	0.0064404	1643.2	1399.96		A001092_01	A001092_01	AAGATATCTCGGGCCGAGCTTCAGGCGTGGTTGATGGAGTGTCATCTAGCTAGAGAGAAGTTGGCTATGA	SIGA (SIGMA FACTOR A); DNA binding / DNA-directed RNA polymerase/ transcription factor	AT1G64860.1
1102	A001102_01	1	1.2549	0.22705	0.18913	0.54778	0.0033195	668.609	532.829		A001102_01	A001102_01	AAGCTGGGATCATTATTAAGAGGAAGCAGACTGGCATTAGCGCAAAGGCTCAAAGAAAGATTGCTAGAGA	30S ribosomal protein S18 family	AT1G07210.1
1104	A001104_01	1	0.54329	-0.61011	0.035354	0.54778	0.00081627	137.003	252.169		A001104_01	A001104_01	AGTAATACTCTAGAGATTCCCTTGTTTGTCCCAGCTCCTGAACTGAGAAATGTGGCCCATGGTCATATTA	zinc finger (C3HC4-type RING finger) family protein	AT1G45180.1
1106	A001106_01	1	1.2918	0.25604	0.066673	0.54778	0.00059708	1010.8	782.427		A001106_01	A001106_01	CTCCTCTCAACCACCTTCTCCTTCCCCGCTTCTTCATTGTCTCCCTCCACGAAACTACCACAAAGACACA	similar to hypothetical protein 9 [Ipomoea batatas] (GB:AAV88073.1); contains domain ALDO/KETO REDUCTASE (PTHR11732); contains domain ALDO/KETO REDUCTASE RELATED/NUCLEIC ACID BINDING (PTHR11732:SF1)	AT1G14345.1
1107	A001107_01	1	0.36906	-0.9968	0.089166	0.54778	1.1226e-05	1235.34	3347.27		A001107_01	A001107_01	AGATTCAAACTTTGGGGAGAATCCGCCACCGTCACATAGTGAGACTTCTTGGTTACGTAGCGAACAAGGA	CLV1 (CLAVATA 1); ATP binding / kinase/ protein serine/threonine kinase	AT1G75820.1
1112	A001112_01	1	1.9202	0.65243	0.022523	0.54778	0.0018168	6374.75	3319.6		A001112_01	A001112_01	TATTGAGAACGGTGAGTCTTCTTCATCTTTACCTCTTCCTATTGTTGCGAATGCAGCTGCACCAGTCGGA	PHE2 (PHERES2); DNA binding / transcription factor	AT1G65300.1
1115	A001115_01	1	1.357	0.3053	0.04872	0.54778	0.0009855	605.406	446.125		A001115_01	A001115_01	AACCGTGAATATTAGACCTCCCGACAACGTTCTCACGCAGTTGGAATTAGTTCAGATCTGGGAAAAGCTA	pinoresinol-lariciresinol reductase, putative	AT1G32100.1
1118	A001118_01	1	1.4201	0.35072	0.14292	0.54778	0.0072376	796.319	560.764		A001118_01	A001118_01	CTCCGTTGCTGATGTCACTTTGCGTCAGCCTTCTCCGGCAGCTCCTGGCTCAACCATTACTTTCCACGGA	DNA-binding protein-related	AT1G14490.1
1125	A001125_01	1	1.2213	0.19989	0.098098	0.54778	0.00069668	3510.1	2874.11		A001125_01	A001125_01	ATCTTGGTCTACCTGTGGCCACTGTCTATTTCAACGCCCAAAAGGAACCTGCTTCACGCAGACGCTAGTA	E12A11; phosphatidylethanolamine binding	AT1G18100.1
1133	A001133_01	1	1.1482	0.13822	0.066373	0.54778	0.0017803	839.075	730.698		A001133_01	A001133_01	GGACCATTTTTCTTGGACACTGACGCATTTCATCTATCTTGGCAGAGGGATTTCATTATAATCATTGCCA	EMB2284/POL2A/TIL1 (EMBRYO DEFECTIVE 2284); DNA-directed DNA polymerase	AT1G08260.1
1134	A001134_01	1	1.0861	0.0826	0.021352	0.54778	0.0019893	17406.5	16026.5		A001134_01	A001134_01	GGTTGGTGGCTCTCAGGAGGCTATAGGAAAGCTGACCGAGGAAGATATGAGGTTCTTGTTTACAACATAA	SNF2 domain-containing protein / helicase domain-containing protein / RING finger domain-containing protein	AT1G05120.1
1137	A001137_01	1	0.88125	-0.12641	0.059594	0.54778	0.0057325	2284.72	2592.56		A001137_01	A001137_01	GAAGCTTAATCTTAAACCAGGAGGTGTTACTTCTCTTCTCCAGATCCACGATCTCAAAAACGCTCCTGGA	transporter	AT1G30690.2
1147	A001147_01	1	1.1452	0.13557	0.058205	0.54778	0.00053628	4900.54	4279.54		A001147_01	A001147_01	CTTGTCGACAAAACATTCGACCCTTCAAGAATCGAGGACCTCATGCGTCTCTTTGAAGTCGATTCATACA	MEE9 (maternal effect embryo arrest 9)	AT1G60870.1
1149	A001149_01	1	0.71647	-0.33341	0.066218	0.54778	6.1156e-05	2333.68	3257.12		A001149_01	A001149_01	ATTACTCAGGTACTGAGCGCTGATGCTGAGCCAAAGAGGAAGCTGAAACAAATTGTGATGGCAGCTACAA	similar to unknown protein [Arabidopsis thaliana] (TAIR:AT2G30630.1); similar to conserved hypothetical protein [Medicago truncatula] (GB:ABE83048.1); contains domain no description (G3D.3.40.50.300); contains domain P-loop containing nucleoside triphosphate hydrolases (SSF52540)	AT1G06750.1
1151	A001151_01	1	0.53409	-0.6272	0.067543	0.54778	0.00029852	782.114	1464.55		A001151_01	A001151_01	ACCTGTCCTTGGTCCACCGTGGCAACGCCCTGAAAACGGGTATCTCCTTGTATCCCCTGAAGATCAGATA	similar to similar to Zn-dependent hydrolases of the beta-lactamase fold [Crocosphaera watsonii WH 8501] (GB:ZP_00516888.1); similar to Os12g0641300 [Oryza sativa (japonica cultivar-group)] (GB:NP_001067402.1); contains domain no description (G3D.3.60.15.10); contains domain Metallo-hydrolase/oxidoreductase (SSF56281)	AT1G29700.1
1155	A001155_01	1	1.4209	0.35133	0.057756	0.54778	0.00019669	2602.17	1831.33		A001155_01	A001155_01	AAGAGATAATGATGATGACGTCGATGAAACTTCCAAGGACGTGTTCGCTGGCTCATTTGTTGGAAATGGA	NAP (NAC-LIKE, ACTIVATED BY AP3/PI); transcription factor	AT1G69490.1
1162	A001162_01	1	1.3059	0.26691	0.14289	0.54778	0.0021694	2993.21	2292.05		A001162_01	A001162_01	TCCATCTGCTGGGATCAGAGATGAGGTAGTCGGAGCCACAGGATCATCCTCTCCATCTCAAGCTTTCTAA	proline-rich family protein	AT1G02110.1
1166	A001166_01	1	0.64434	-0.43953	0.10779	0.54778	3.3912e-05	2617.83	4063.09		A001166_01	A001166_01	AAAGCATAGGGAGATACTGGATGGCATTTGCCAAAGGAGACTGCGGAAGTTGTAACTACGCTGGAACATA	beta-galactosidase, putative / lactase, putative	AT1G45130.1
1170	A001170_01	1	0.57065	-0.56098	0.058409	0.54778	0.00044495	615.54	1078.69		A001170_01	A001170_01	TCTCTCTAAGCTAAAGGACACGTGTCCTAACGTGGACTCCTCAGACTCTAAGCTCGCTGCTCTTGACGCA	peroxidase, putative	AT1G49570.1
1182	A001182_01	1	0.81357	-0.20633	0.076051	0.54778	0.0053575	1735.24	2132.82		A001182_01	A001182_01	TGTTGTTCATGGCGTCGATGAGAAGAAGATTCTCAGTGTACATAACAACATCTGGTCTCCCAAGAAATCA	aspartyl protease family protein	AT1G79720.1
1183	A001183_01	1	1.5252	0.42213	0.048521	0.54778	0.00012382	1726.07	1131.73		A001183_01	A001183_01	AACAACAAGTACTATGGTTTGGGTGAAGAAGGGTAAGAAAGATGGAGCAGTTGGTGAAAATAAAGTCTGA	similar to unknown protein [Arabidopsis thaliana] (TAIR:AT2G30960.1); similar to villin-related protein [Entamoeba histolytica HM-1:IMSS] (GB:XP_655822.1)	AT1G06420.1
1184	A001184_01	1	0.64606	-0.43686	0.12809	0.54778	0.0040462	270.616	418.845		A001184_01	A001184_01	GCTGTTACTACTGGGGTTGCTTGGAGTTGGTACTTTCTATGTGATCCGTCAAGTACTTGTACGCAGAGAA	binding	AT1G22700.3
1185	A001185_01	1	0.46195	-0.7723	0.097832	0.54778	0.0059221	269.751	583.941		A001185_01	A001185_01	GAGGAGGATGAGATTGTCCCCGTTAAAGACGAGAAAATCCCTGAGAGTTGCGGGATTGAGTCGAAAATGA	protein phosphatase type 2C	AT1G79630.3
1186	A001186_01	1	1.8896	0.63635	0.065038	0.54778	6.0947e-05	1815.47	960.736		A001186_01	A001186_01	ACTACATTGCCTCAGTTCAATGGTCTTCGAGCCACCAAAATCTCTGCAGCTCCTGTACAAGGCCTGGCAA	PSAK (PHOTOSYSTEM I SUBUNIT K)	AT1G30380.1
1189	A001189_01	1	0.73162	-0.31249	0.071106	0.54778	0.007411	839.243	1147.11		A001189_01	A001189_01	GTCAAGCCTCAGGGAGTGAGCAAAGGATCCGTGTCAGAAAAGATATTTTCATCAATGGCCGGAAAGGGAA	ATTPS7 (Arabidopsis thaliana trehalose-phosphatase/synthase 7); transferase, transferring glycosyl groups / trehalose-phosphatase	AT1G06410.1
1200	A001200_01	1	1.4547	0.3748	0.1208	0.54778	0.00030038	598.006	411.085		A001200_01	A001200_01	CCATTAGAGAAGATGGCTCTAACAAAAGAGGCGCCGTGAGTAAGGAAAAAAGGCCGTATATTCATAGAGA	fatty acid desaturase family protein	AT1G06360.1
1201	A001201_01	1	0.93646	-0.06565	0.049548	0.54778	0.0016257	2958.39	3158.97		A001201_01	A001201_01	TTCCCTCCTCCATACGATCCAGACGGTTGGGGACCTCATGCCTACTTCCAGATGCTGGCAGACTCAAGAA	ATPAP2 (PHOSPHATIDIC ACID PHOSPHATASE 2); phosphatidate phosphatase	AT1G15080.1
1209	A001209_01	1	0.07041	-2.6534	0.033205	0.54778	0.0068811	7.50898	106.644		A001209_01	A001209_01	AACCAGAGTCGTTTGTGGCCAAGCACGAAGAAGAGGAACATAAGCCTACTCTTCTCGAGCAGCTTCACCA	ERD10/LTI45 (EARLY RESPONSIVE TO DEHYDRATION 10)	AT1G20450.2
1214	A001214_01	1	0.73148	-0.31269	0.090134	0.54778	0.00046619	1548.13	2116.46		A001214_01	A001214_01	AAAACCCTCAGCTTCGTTCCTTTTACATTCTGAATCTCACTGGTGCTAGCATTGGTGGCGTGGAACTGAA	aspartyl protease family protein	AT1G79720.1
1216	A001216_01	1	1.2139	0.19383	0.04355	0.54778	0.00062651	2026.57	1669.53		A001216_01	A001216_01	CTTCAAACAATTCCTCTCAAAGATAAATTTGGAGACACTCTGCTCAGCGAAGTCAACGAATTCGAGGGCA	SS2 (STRICTOSIDINE SYNTHASE 2); strictosidine synthase	AT1G74020.1
1217	A001217_01	1	1.1333	0.12516	0.10322	0.54778	0.004388	1010.9	891.941		A001217_01	A001217_01	GCCTAAGCTTACACCGGCGAGAGTTTGTGTGTGGTTGAGTTCGTACTGTTCTGAATAAAAAAAAGGAGAA	GAPC-2	AT1G13440.2
1226	A001226_01	1	0.73865	-0.30294	0.14294	0.54778	0.0018097	1736.28	2350.77		A001226_01	A001226_01	CTATCTTCTTCCACCGAATCTGAAGCAGTACCACAACAAGTACCAGCTGCAGAAGGCGAAGCAACAACGA	RNA recognition motif (RRM)-containing protein	AT1G78260.1
1228	A001228_01	1	1.1272	0.11971	0.082232	0.54778	0.0022268	845.307	749.945		A001228_01	A001228_01	AAAAGAGCGGTTGCGATTGCTCACGAGTTCCTGAATCTGACTGTAGAGAAGATGGTGGAGGTAGAAAAGA	similar to unknown protein [Arabidopsis thaliana] (TAIR:AT5G45790.1); similar to Os10g0510300 [Oryza sativa (japonica cultivar-group)] (GB:NP_001065035.1); similar to Protein of unknown function DUF860, plant [Medicago truncatula] (GB:ABE79863.1); contains InterPro domain Protein of unknown function DUF860, plant; (InterPro:IPR008578)	AT1G06440.1
1255	A001255_01	1	1.5397	0.43158	0.016734	0.54778	1.2297e-05	18231.4	11840.7		A001255_01	A001255_01	AACCAGCTCTTGGGGAAACATGGAAAAGCATCCCACACGTGAGACTTTCGCTATCACGTGACCATAAGAA	ATRAD51D/RAD51D (Arabidopsis homolog of RAD51 D)	AT1G07745.2
1257	A001257_01	1	0.65367	-0.42515	0.14456	0.54778	0.0053682	2637.01	4034.35		A001257_01	A001257_01	AGGACGACTGGCAGTGGAGCAAGTCTATCCTTGCATAACTGAATTTCTTAGCCACCATGATTCCGCATAA	similar to unknown protein [Arabidopsis thaliana] (TAIR:AT1G73750.1); similar to Os01g0692600 [Oryza sativa (japonica cultivar-group)] (GB:NP_001043943.1); similar to unknown protein [Oryza sativa (japonica cultivar-group)] (GB:BAD82496.1); contains InterPro domain Esterase/lipase/thioesterase; (InterPro:IPR000379)	AT1G15060.1
1258	A001258_01	1	1.1142	0.10811	0.10323	0.54778	0.0021864	3242.18	2909.98		A001258_01	A001258_01	TTGCTGTATCAAGGTATGCTTGATCTAAGAGACGGCGTCGTTTCGACGGAGGAGTGGATGAAGACTATGA	SCPL50 (serine carboxypeptidase-like 50); serine carboxypeptidase	AT1G15000.1
1260	A001260_01	1	0.78662	-0.24001	0.11405	0.54778	0.0025237	1479.41	1880.7		A001260_01	A001260_01	AGTCGATACCAAGTTCGTCTGGGTTCCGATTTCCGTCCCAAGTAGGACGGTTCAAGCGCATCTACAGAAA	thioredoxin family protein	AT1G07700.3
1262	A001262_01	1	1.122	0.11507	0.016292	0.54778	0.0057559	1856.41	1654.58		A001262_01	A001262_01	AAAGTCTAGACAATGCAGATAAGTTTGGTAGGATCACTCTTAATTGTGAAACTACTGTTGGTGGAGGCAA	unknown protein	AT1G07680.1
1263	A001263_01	1	0.90234	-0.10276	0.10748	0.54778	0.0054021	12369.6	13708.9		A001263_01	A001263_01	AATAGTCCACAGACGAACCCTATAATTGCTCGAATAGAAGTAAAAGCCGGGCATGGAGCAGGACGTCCAA	prolyl oligopeptidase, putative / prolyl endopeptidase, putative / post-proline cleaving enzyme, putative	AT1G20380.1
1267	A001267_01	1	0.74628	-0.29265	0.056045	0.54778	0.0011579	725.819	972.626		A001267_01	A001267_01	TCAGAGAGTAATCATTGCTCGTGGCGGTGAAGGTGGTTTGGGTAATGTTTCCGCTACACGTTATGTAAGA	GTP binding	AT1G07615.1
1277	A001277_01	1	0.73257	-0.3112	0.056231	0.54778	1.2877e-05	13394.5	18284.3		A001277_01	A001277_01	TGGGAAAACAGAGCGATCTCATGTCTCTGCTGACCAAGGAGTTCCCCGAGCTTGGTCTGAAGCCGGAGAA	ATSEC1A; electron carrier	AT1G01980.1
1278	A001278_01	1	0.63944	-0.44716	0.04179	0.54778	0.0022369	289.629	452.958		A001278_01	A001278_01	AAAACCCTTATCGCTGGAGGAGCTGCTGGGGCAATTGCTAAGACTGCTGTTGCACCTTTGGAAAGGATCA	mitochondrial substrate carrier family protein	AT1G14560.1
1279	A001279_01	1	1.3129	0.27225	0.0778	0.54778	0.003983	1787.37	1361.31		A001279_01	A001279_01	AATGGGTATGCGAAGTCCGTGAACCGATTCATCAGCGTCGAGTCTGGCTCGGAACTTATCCGACGGCAGA	DDF2 (DWARF AND DELAYED FLOWERING 2)	AT1G63030.2
1280	A001280_01	1	0.45529	-0.78681	0.058289	0.54778	3.093e-06	1157.02	2541.48		A001280_01	A001280_01	AATGAACGAAGTGAGTCAACAACTGATAGTGGACCAAGGTGGAATCAGCTTGCTATCTCTAACAGCTGCA	armadillo/beta-catenin repeat family protein / kinesin motor family protein	AT1G01950.1
1283	A001283_01	1	1.1439	0.13443	0.017415	0.54778	0.0073539	943.126	824.519		A001283_01	A001283_01	AAACAGGCACGAAAGTGATCTTTATACTGCTCGGGTTTGGTGCTGTAGCGGGACTTTCGTTCTTCTTGTA	similar to unknown protein [Arabidopsis thaliana] (TAIR:AT1G09645.1); similar to Os05g0419600 [Oryza sativa (japonica cultivar-group)] (GB:NP_001055573.1)	AT1G57765.1
1287	A001287_01	1	1.232	0.20863	0.058608	0.54778	0.0030689	1868.52	1516.71		A001287_01	A001287_01	CCGCCGCAGATGGCTCCGTTGCTATATTCGATACTGATCCTTTTGTTTTGCTTAAGTCGTTTCGTCCTCA	transducin family protein / WD-40 repeat family protein	AT1G65030.1
1315	A001315_01	1	0.91601	-0.087725	0.065207	0.54778	0.0018322	57291.1	62542.4		A001315_01	A001315_01	AAGTTTGCTATACATAGCAACCCATGGCTGCCCTTTGATCTGCTACCACCTCTACGGTGATTCTAGGTCA	F-box family protein	AT1G57580.1
1320	A001320_01	1	0.74824	-0.29002	0.043915	0.54778	0.0016562	563.857	753.553		A001320_01	A001320_01	AACTAACATGAAATCTGATGAGCCTCCTGTAATATCAACAAGACCACTTAGGACCTCTTCGGCACGAGTA	WD-40 repeat family protein / katanin p80 subunit, putative	AT1G61210.1
1325	A001325_01	1	0.37284	-0.98661	0.16498	0.54778	1.4652e-06	809.244	2170.47		A001325_01	A001325_01	AAGCAGCAGAGTCAGAAACTAGAGATATGGACACCGCCATGAACATCAAAACTGAAGATGAGAAAGGAGA	C2 domain-containing protein	AT1G53590.1
1327	A001327_01	1	1.2015	0.18355	0.22336	0.54778	0.0014539	3230.2	2688.4		A001327_01	A001327_01	AATATCTACAACATGCCCTATTCACGATCACGGCTGGAGGAAACGAGCTACTTAAAATGTGCTGGAATGA	F-box family protein	AT1G53550.1
1333	A001333_01	1	0.79438	-0.23019	0.12748	0.54778	0.0035162	3690.07	4645.25		A001333_01	A001333_01	AAAAAGGACAGAAGCCGAAAGGGCCTTTGGAAGCTCTCCGCCCAAAACTGCAGCCAACCCCGCAACAGCA	similar to unknown protein [Arabidopsis thaliana] (TAIR:AT5G64130.1); similar to Os01g0249300 [Oryza sativa (japonica cultivar-group)] (GB:NP_001042590.1); similar to negatively light-regulated protein [Vernicia fordii] (GB:AAD05437.1); similar to unknown protein [Oryza sativa (japonica cultivar-group)] (GB:AAU10659.1); contains InterPro domain Lg106-like; (InterPro:IPR012482)	AT1G69510.2
1337	A001337_01	1	1.1514	0.14098	0.09306	0.54778	0.00012817	4606.85	4001.4		A001337_01	A001337_01	TTCCCTGTGGCTGAATTGGATTTTGGATTTGGTGCTCCTTTCCTAGGAACTGTATGTTCAACGGTTGAGA	transferase family protein	AT1G31490.1
1339	A001339_01	1	0.52791	-0.63884	0.069464	0.54778	1.994e-06	2826.8	5354.54		A001339_01	A001339_01	AAATCCTTCAGTCACCGTGGCTCTGCGAGCTTATGGCGTTTCACATCAATCTGAAAGAATCTAAGAAGGA	SPX (SYG1/Pho81/XPR1) domain-containing protein / zinc finger (C3HC4-type RING finger) protein-related	AT1G02860.1
1344	A001344_01	1	1.5244	0.42157	0.19039	0.54778	0.0042739	836.896	549.001		A001344_01	A001344_01	TGTTGTTCAAGAGCAGAGAATCCCTGCCCGATTCACGTTCTTAAAGTAGCTTCAACGTCTGGTGAGAAGA	electron carrier/ iron ion binding	AT1G32730.1
1347	A001347_01	1	1.796	0.58559	0.063433	0.54778	0.00058185	24563.1	13676		A001347_01	A001347_01	AAATCCTCTTCTCAGAGAAGCCAACACAAGTGGCAGATCGAATGTGGGAAATCTCCAGCTAAACCCTGGA	transcription factor jumonji (jmj) family protein / zinc finger (C5HC2 type) family protein	AT1G08620.1
1348	A001348_01	1	0.78855	-0.23756	0.048056	0.54778	0.00078889	2308.61	2927.78		A001348_01	A001348_01	GGTGCTGCAACTGTTTCCTGGATCTTATTCGAGTTACTTGAGTACAATCTTCTCACACTCTTCGGCCACA	reticulon family protein (RTNLB3)	AT1G64090.1
1351	A001351_01	1	1.102	0.097087	0.053886	0.54778	0.0063955	1142.64	1036.91		A001351_01	A001351_01	AAAATGGGAGGAGGTGATCATGGACATGGAGCAGAAGGAGGCGATTTCAGAGCCAAAGTCTGGAGTATGA	similar to conserved hypothetical protein [Medicago truncatula] (GB:ABD28446.1)	AT4G00585.1
1358	A001358_01	1	1.2376	0.21316	0.15574	0.54778	0.0005752	3613.02	2919.3		A001358_01	A001358_01	TGCTCCTTTCGATGCTGCTGCTTGCTTCCTTGCTATTGGTATGGCCGTTATTATCTCATCTTGGTCCGAA	similar to unknown protein [Arabidopsis thaliana] (TAIR:AT4G27720.1); similar to unknown protein [Arabidopsis thaliana] (TAIR:AT3G49310.1); similar to Os10g0519600 [Oryza sativa (japonica cultivar-group)] (GB:NP_001065080.1); similar to Os03g0114800 [Oryza sativa (japonica cultivar-group)] (GB:NP_001048746.1); similar to Major Facilitator Superfamily protein, expressed [Oryza sativa (japonica cul…	AT1G64650.2
1359	A001359_01	1	1.8037	0.58981	0.15198	0.54778	2.0415e-05	14360	7961.72		A001359_01	A001359_01	AAATTGTCGCCGAGAGACTTATCCGAACCAAAAACAAACCTTTCGGGAAAGGGAGGACCACCACAACCGA	-	AT1G30835.2
1361	A001361_01	1	0.914	-0.089925	0.084759	0.54778	0.0065793	1752.5	1917.35		A001361_01	A001361_01	ATCTAAGGTTAAATCCATGGCTGATGCACATTTGAAGCAAAGAGGCTATATCTCGGCAGTTGCAGCTGGA	similar to hypothetical protein MtrDRAFT_AC150706g17v1 [Medicago truncatula] (GB:ABE78692.1)	AT1G30845.1
1366	A001366_01	1	0.18459	-1.6896	0.17655	0.54778	2.4159e-07	2371.32	12846.2		A001366_01	A001366_01	AGCATCAGGAATTATTCCTTTGCTGGAGGAAATGCTCTGTAATCCACATTCCCATGGTTCAGTGACGGCA	U-box domain-containing protein	AT1G27910.1
1370	A001370_01	1	1.5446	0.43476	0.060219	0.54778	0.0011193	4161.37	2694.05		A001370_01	A001370_01	AGTCTACTGTTACAAGTGTCGGCTATGTCGGAGAAACTTGTGGTTGAATTTGCAGACGGAGTAACTCAAA	similar to unknown protein [Arabidopsis thaliana] (TAIR:AT1G27030.1); similar to unknown protein [Oryza sativa (japonica cultivar-group)] (GB:AAN05517.1); similar to Os10g0463800 [Oryza sativa (japonica cultivar-group)] (GB:NP_001064789.1)	AT1G27020.1
1371	A001371_01	1	0.85749	-0.15375	0.077396	0.54778	0.0033143	18911	22055.1		A001371_01	A001371_01	AACACCAATCCCACCTTCTGTGCTTAGTCGTGGAATCGGTTGGCAGGTAAACACACAAAAAAGACTCAAA	xanthine/uracil permease family protein	AT1G10540.1
1378	A001378_01	1	1.516	0.41606	0.26326	0.54778	0.00011406	9053.44	5972.38		A001378_01	A001378_01	GAAATCTCCTACACTTCACCCGAGGAAGACGAGGTTATAACCTACTCAGATGTGAAGCCTGTCACCTATA	unknown protein	AT1G32460.1
1390	A001390_01	1	1.6527	0.50239	0.095683	0.54778	6.4751e-05	2673.12	1617.44		A001390_01	A001390_01	AAAGATGAGGAGCTAGAGAGGATAAACCGAAAGAACAAGGAACTCGAGGTGCGAATGGAACAGCTGACAA	SBP1 (S-RIBONUCLEASE BINDING PROTEIN 1); protein binding / zinc ion binding	AT1G45976.1
1402	A001402_01	1	0.73746	-0.30455	0.045052	0.54778	0.0001336	1427.67	1936.04		A001402_01	A001402_01	AGTCTCTTCTACGCAATTCTGGCAACCCGATGGTTGCATATCGACATGTAGTTCGTGATTCCAGTGACCA	FUT3 (fucosyltransferase 3); fucosyltransferase	AT1G74420.2
1406	A001406_01	1	1.1932	0.17661	0.12794	0.54778	0.00023136	7831.43	6563.64		A001406_01	A001406_01	AAAAAAACTATACACCAATGATGACTTACAAAACGGCGTACGCGTCGCACCAAGTTCAGAAAATGGTTCA	similar to ACYB-2 (Arabidopsis cytochrome b561 -2), carbon-monoxide oxygenase [Arabidopsis thaliana] (TAIR:AT4G25570.1); similar to cytochrome [Mesembryanthemum crystallinum] (GB:AAD11424.1); contains InterPro domain Cytochrome b561 / ferric reductase transmembrane; (InterPro:IPR006593); contains InterPro domain Cytochrome b561; (InterPro:IPR004877)	AT1G14730.1
1410	A001410_01	1	3.8626	1.3513	0.11284	0.54778	0.00021325	846.83	219.247		A001410_01	A001410_01	CAGACTTCATCAAATCGTTTCTTGCTTCCGATCCGAAATTTGCGGCGGGAAAAGAAGATAACATCAACAA	ATNUDT21 (Arabidopsis thaliana Nudix hydrolase homolog 21); hydrolase	AT1G73540.1
1411	A001411_01	1	1.404	0.33935	0.033499	0.54778	0.00048368	2737.23	1949.45		A001411_01	A001411_01	GTTGGGTTTCAGCATCGACGTCTTGACATTCCCGACTTTGTAGATCCAGCAATTGCAGATCTCATCAGTA	protein kinase family protein	AT1G73660.1
1412	A001412_01	1	1.2238	0.20197	0.16609	0.54778	0.0051169	1756.71	1435.55		A001412_01	A001412_01	AAAGATGCTTCAGGGAATCCAGTGGATGTGAAGACGATTGAGGCGTTACGCGGAGAGATTGGACACAGTA	ACR3 (ACT Domain Repeat 3)	AT1G76990.4
1414	A001414_01	1	1.1933	0.17674	0.053385	0.54778	4.2406e-06	1633.86	1369.22		A001414_01	A001414_01	GTGTGTCAGAAGATGCACTCCCCAACAGTCTCCGATTATCACCTGTTGAAGCGAATTCTCAGATATGTTA	similar to unknown protein [Arabidopsis thaliana] (TAIR:AT4G14840.1); similar to CDPK adapter protein 1 [Mesembryanthemum crystallinum] (GB:AAK69758.1); contains InterPro domain tRNA-binding arm; (InterPro:IPR010978)	AT3G22520.1
1420	A001420_01	1	0.70415	-0.35076	0.037969	0.54778	0.00031442	1008.38	1432.1		A001420_01	A001420_01	CGTGGCCGAACCACCGCCAATATTTGGCACTTTCCCTAGTCATTTCATCTGAAAGAGTTAAAAAATGCGA	squamosa promoter-binding protein-like 10 (SPL10)	AT1G27370.4
1424	A001424_01	1	1.0756	0.072913	0.097023	0.54778	0.0043257	4011.82	3729.76		A001424_01	A001424_01	AAATCACAACACAAACCAGTCTTGATTCTGGGAAACTTGTGGGCTTGCTGTTGGAGCACACAGTTGGCAA	vacuolar assembly protein, putative (VPS41)	AT1G08190.1
1428	A001428_01	1	1.1611	0.14939	0.040501	0.54778	1.1163e-05	39485.9	34006.3		A001428_01	A001428_01	AAATACACGAGGAAGAAGGTATTGAACCGGACCAGTTAATGGGAGACGTTCTATACTACGGAGACAACCA	ATCDSP32/CDSP32 (CHLOROPLASTIC DROUGHT-INDUCED STRESS PROTEIN OF 32 KD); thiol-disulfide exchange intermediate	AT1G76080.1
1432	A001432_01	1	1.6248	0.4854	0.025051	0.54778	1.5001e-06	1965.5	1209.67		A001432_01	A001432_01	AAAAAATTGATCCTGTGAAGGAATGTTGCGAAGAGGCTTGCCAAAATGCGATACTCGATGCTGCTACGAA	Identical to Uncharacterized GPI-anchored protein At1g61900 precursor [Arabidopsis Thaliana] (GB:Q8GUI4;GB:O80696;GB:Q3ECK6); similar to unknown protein [Arabidopsis thaliana] (TAIR:AT2G30700.1); similar to conserved hypothetical protein [Medicago truncatula] (GB:ABE83923.1)	AT1G61900.2
1435	A001435_01	1	1.8976	0.64058	0.30183	0.54778	0.002044	1067.95	562.786		A001435_01	A001435_01	TGCGGTAACTGCGGTTGCCCTTCTCCCAAGCCAAAACATAAACCTAGCCCCTCTCCCAAGCCAAAACCTA	protease inhibitor/seed storage/lipid transfer protein (LTP) family protein	AT1G62510.1
1450	A001450_01	1	0.79664	-0.22735	0.044387	0.54778	0.0055546	775.959	974.086		A001450_01	A001450_01	GCTTTTCAGATGTCGCATAATACTAGCCAATCTGGCCAAGACAGTAGATATGAGTGTCTGTTATCAATGA	similar to unknown protein [Arabidopsis thaliana] (TAIR:AT1G74770.1); similar to Os01g0689300 [Oryza sativa (japonica cultivar-group)] (GB:NP_001043922.1); similar to putative zinc finger protein [Oryza sativa (japonica cultivar-group)] (GB:AAT39270.1); contains InterPro domain Hemerythrin HHE cation binding region; (InterPro:IPR012312)	AT1G18920.1
1462	A001462_01	1	2.6733	0.98331	0.10191	0.54778	0.0004574	2233.22	835.391		A001462_01	A001462_01	CAGAGCTTGAAGATGAAGATGAAGGTGAATGCTCAGGCACCACCCCTGAAGAAGATTCTGAGCAACCGAA	VIM1 (VARIANT IN METHYLATION 1); DNA binding	AT1G57820.2
1465	A001465_01	1	1.4335	0.36013	0.12538	0.54778	1.7805e-05	5143.04	3587.82		A001465_01	A001465_01	AAAGTTTGAGAAGCTCTCTTTTGCAGTGGTGCTACACCAGTTATGGAGAGGTTTTCAGCTCCTGGATGCA	DET3 (DE-ETIOLATED 3)	AT1G12840.1
1466	A001466_01	1	1.1995	0.18189	0.09902	0.54778	0.00070851	1139.22	949.751		A001466_01	A001466_01	GACGCCTTTGAGAGACATGGAATCTTGTGTTTTGTAGACAAAGACGAGCTAAGGGGAAAAACCATGACAA	Toll-Interleukin-Resistance (TIR) domain-containing protein	AT1G57850.1
1467	A001467_01	1	0.86592	-0.14396	0.093441	0.54778	0.0059035	3120.66	3604		A001467_01	A001467_01	TTGGCTGGAATTTGGAGACGCAGTGCCCCAAAACAGCTTGAAGACTAAAAAGAAAGCAAAGGAAAGTTCA	bile acid:sodium symporter family protein	AT1G78560.1
1468	A001468_01	1	0.55377	-0.59101	0.18729	0.54778	0.0052992	447.242	807.627		A001468_01	A001468_01	AACAACAACAACAACCAGTTTGGGATGACAAACTCCGTTGATGCTGGATGTAATGGGTATCAGTATTTCA	RAP2.12	AT1G53910.3
1473	A001473_01	1	2.7381	1.0072	0.094065	0.54778	0.0017258	623.906	227.876		A001473_01	A001473_01	GGAGCTTGAATCTAATGACTCGATGGACTACTCGACCCAACATGAAGATGAACTGCTTGGAGCTACAAAA	kelch repeat-containing F-box family protein	AT4G29370.1
1493	A001493_01	1	0.70634	-0.34766	0.10236	0.54778	6.9144e-05	8027.27	11365.1		A001493_01	A001493_01	AAAGAGTTGATCAGGCCACTACTGTCCCTGAAGATGAAAGCAGTGAGCATAAGCCTAGTGACAAAAAAGA	ATPDIL5-2 (PDI-LIKE 5-2); thiol-disulfide exchange intermediate	AT1G35620.1
1499	A001499_01	1	0.25508	-1.3662	0.11192	0.54778	0.00034559	223.743	877.169		A001499_01	A001499_01	ATCAATGGGATTACAATAACCCTGACCCTCTACCGAGTTCGACGAAAGAGGATGAGAGCAAAAAGAAGAA	unknown protein	AT1G67670.1
1507	A001507_01	1	1.2655	0.23546	0.044955	0.54778	0.0056503	2704.57	2137.3		A001507_01	A001507_01	TCATCACGGCAATCGACAAATTGCCCGTTATCTCGAGCGGATTCGAACTAGTTGGTATCTTGTTCTCCAC	similar to TMP14 (THYLAKOID MEMBRANE PHOSPHOPROTEIN OF 14 KDA) [Arabidopsis thaliana] (TAIR:AT2G46820.2); similar to P0460E08.25 [Oryza sativa (japonica cultivar-group)] (GB:BAB61215.1); similar to Os01g0761000 [Oryza sativa (japonica cultivar-group)] (GB:NP_001044320.1)	AT1G52220.2
1512	A001512_01	1	1.0449	0.043925	0.033708	0.54778	0.0040163	8559.53	8191.89		A001512_01	A001512_01	GGTCAGGCGTGTGGGAGATAGAGTATTTGAAAGGGAATATAATGGCCCGGAATATAGTGCCCGTGTTGCC	pentatricopeptide (PPR) repeat-containing protein	AT1G02370.1
1513	A001513_01	1	1.2099	0.19055	0.25318	0.54778	0.0005761	1599.59	1322.13		A001513_01	A001513_01	GTATATGTGAATGAGCAATTTGATGGATGGAGAGCTCACTGCCTGCGGATTCTGCAAAGTAGATTTGACC	ATP binding / aminoacyl-tRNA ligase	AT1G09620.1
1515	A001515_01	1	1.157	0.14584	0.061233	0.54778	0.00037305	4230.6	3656.64		A001515_01	A001515_01	GCTGCAAGGAATATAGTTGATGGAATGATTCGTAGAGGTCTGAGGCCCGACAAAATTACATACACAACTC	pentatricopeptide (PPR) repeat-containing protein	AT1G09680.1
1516	A001516_01	1	0.77496	-0.25495	0.033274	0.54778	0.006546	4128.21	5327.3		A001516_01	A001516_01	AAAAAAATAAAAGATTTTTACATTCGACGAGACCGTGATCGAAACGGCGATGGTTGACCAGAGTCCTCGC	glutaredoxin, putative	AT1G77370.1
1524	A001524_01	1	1.2304	0.20731	0.048982	0.54778	0.0018813	3120.35	2536.14		A001524_01	A001524_01	ACCCTACTTGGTCGATTCTCTGACATTAAACTCCTGGGCATCACAACCATCTACTGATGAAATCATCATC	unknown protein	AT1G73510.1
1526	A001526_01	1	1.2964	0.25958	0.062984	0.54778	0.0012422	12801.3	9874.39		A001526_01	A001526_01	AAACTGCCATATCGAGTGTTTGACTCTTTCTTGATGCGTCTATCGGAAGTTGGTAACCTCAAGGCAATTC	pentatricopeptide (PPR) repeat-containing protein	AT1G73400.1
1533	A001533_01	1	0.91087	-0.09335	0.037823	0.54778	0.00084344	11343.5	12454		A001533_01	A001533_01	CTCTCTATGTCTTCACCGGTGTAGTGGAGCCACCTCGCTCAAGCTTAAACCAGGACACTTATGATATTGC	similar to unknown protein [Arabidopsis thaliana] (TAIR:AT5G36100.1); similar to unknown [Hyacinthus orientalis] (GB:AAS21015.1)	AT1G65090.1
1536	A001536_01	1	0.84458	-0.16891	0.092159	0.54778	0.00034762	3227.3	3821.12		A001536_01	A001536_01	AAGCTCCTCTGCTGCGCCTGGAGAACGAATCTTTCCAAACATGTATGACCTTCTTAGACAACCTCATCTC	EDA10 (embryo sac development arrest 10); guanyl-nucleotide exchange factor	AT1G01960.1
1538	A001538_01	1	0.73101	-0.31333	0.24828	0.54778	0.00011602	3724.17	5094.92		A001538_01	A001538_01	AAGACCATGCTTCTTCATGGTAAGGTGGTGGATACATCCCCAGAACTGAACATGCTATCCAATGTGCCAC	similar to unknown protein [Arabidopsis thaliana] (TAIR:AT1G60670.2); similar to Os04g0523100 [Oryza sativa (japonica cultivar-group)] (GB:NP_001053344.1); similar to H0322F07.7 [Oryza sativa (indica cultivar-group)] (GB:CAH67770.1); similar to OSIGBa0153E02-OSIGBa0093I20.5 [Oryza sativa (indica cultivar-group)] (GB:CAH67876.1); contains InterPro domain Homeodomain-like; (InterPro:IPR009057)	AT1G10820.2
1541	A001541_01	1	0.88335	-0.12404	0.02319	0.54778	0.0048477	1922.15	2175.91		A001541_01	A001541_01	CCCTCATTTGCTTAATCCTTCACTCGTTTCCAGAACTTCTCCGAGATCTATCCAGCAAGCTGCTTCTAAC	AP2 domain-containing transcription factor, putative	AT1G22810.1
1547	A001547_01	1	0.89996	-0.1054	0.011879	0.54778	0.00071161	2151.89	2391.08		A001547_01	A001547_01	ACTTTGACCAAGTAGAGAATGGAGGACTGAGCTTGGCCCTACAGAGGGCTCTCTCAAGGGATCCAGAGAC	DNAJ heat shock N-terminal domain-containing protein	AT1G59980.1
1550	A001550_01	1	2.6105	0.95954	0.051784	0.54778	0.0049791	1170.16	448.227		A001550_01	A001550_01	GACAACAAAGCCGTCGACGGATTGTTGCAACTCGATCAAGGAAGCGATGGAGAAAGATTTTAGCTGTCTC	receptor serine/threonine kinase, putative	AT1G70250.1
1552	A001552_01	1	0.83192	-0.18402	0.022461	0.54778	0.0015815	3456.8	4155.55		A001552_01	A001552_01	TGTTGTGTTGTTCGAAGCTGTTTGTGCTCGAGCTGTTATAAACCCAACTTTGCCTAAAGACCAGATCAAC	protein kinase family protein	AT1G30570.1
1571	A001571_01	1	0.47072	-0.75349	0.15002	0.54778	0.00011961	748.596	1590.34		A001571_01	A001571_01	TTAACTATCCCCCAGACTGGACTCCGAATCAAAGTAAAGAAAATAGGCGAGGGAATTTTGGTCATAAGAC	similar to cell cycle control protein-related [Arabidopsis thaliana] (TAIR:AT1G25682.1); similar to Family of unknown function (DUF572) [Medicago truncatula] (GB:ABE90663.1); contains InterPro domain Protein of unknown function DUF572; (InterPro:IPR007590)	AT1G25988.1
1580	A001580_01	1	0.69375	-0.36564	0.056766	0.54778	0.0011935	1386.31	1998.2		A001580_01	A001580_01	AAGCCTAAAGGAAACATTATCCCGTGCTCAAACCCGATCTGTACAGCTCTTCACTGGCCTAACAAGCCTC	nucellin protein, putative	AT1G44130.1
1582	A001582_01	1	1.165	0.15271	0.09797	0.54778	0.0017437	7914.09	6793.35		A001582_01	A001582_01	AAAGACAGAGATAAAGATTTGCAGAATGCTCATAGCTCATTCACTCAGCTTCTCACTGGTGGTTTTGACC	TCP24; transcription factor	AT1G30210.2
1583	A001583_01	1	1.2325	0.20901	0.067814	0.54778	0.00014932	8836.09	7169.56		A001583_01	A001583_01	CACCTCCTACTCCACCTCCAGCACCAAAACCACTACCGTGACCGGATCCACCATTGGCACCACCGCCTCC	RGL2 (RGA-LIKE 2); transcription factor	AT3G03450.1
1584	A001584_01	1	1.1352	0.12683	0.079119	0.54778	0.003691	1370.32	1207.13		A001584_01	A001584_01	AGAGCCATCGCGAGAATAATGCACGGAGTTGGAAGTCCAGCTTTTCCGAATTCAGTCTGGTCCAAGACTC	ATP-dependent DNA helicase, putative	AT1G27880.1
1585	A001585_01	1	1.3074	0.26804	0.10085	0.54778	0.0036553	1746.55	1335.95		A001585_01	A001585_01	AAACTCATTCGCAGAAGTGGTGGGGCGAGGCGGATTCGGAATTGTCTATAGGGGAACCCTTTCTGATGGC	serine/threonine protein kinase, putative	AT1G66920.1
1591	A001591_01	1	1.4343	0.36069	0.06846	0.54778	1.3596e-07	7484.58	5218.16		A001591_01	A001591_01	AATGATCTCAATCGCAGCACACACCATTGCTCTTTCCATCTCATGTCTCATGGAACCTTGTTTTCCCCAC	terpene synthase/cyclase family protein	AT1G61120.1
1596	A001596_01	1	0.30474	-1.1883	0.065976	0.54778	0.0010039	577.611	1895.43		A001596_01	A001596_01	TAGACTCATCTCCAAACAAGATCCTGATAGCCGTCTAATCATCGCCGACGCCGGAGCTATTCCGTACCTC	armadillo/beta-catenin repeat family protein	AT1G08315.1
1604	A001604_01	1	1.1766	0.16262	0.045236	0.54778	0.0018069	3476.56	2954.84		A001604_01	A001604_01	AACCTGGAAGTGGTGGATCCTCCACACCATCAATGGTAGGTGCAGTAAAGAAGTGGCAAATGTCTGATCC	GHMP kinase family protein	AT1G31910.1
1605	A001605_01	1	1.1924	0.17595	0.079579	0.54778	0.00096782	1517.47	1272.71		A001605_01	A001605_01	ACTTGGCTCAGACGCTTGAGGAAATGTTCTTTGGAATGACAGGTACTACTTGTCGAGAAAAGGTTAAACC	IAA12 (AUXIN-INDUCED PROTEIN 12); transcription factor	AT1G04550.2
1606	A001606_01	1	0.67804	-0.38855	0.045052	0.54778	0.0033579	643.036	948.328		A001606_01	A001606_01	AATTCGATTTGCCGGGTTACGATGATAAGAATTGTGGTGATTACTACAAAGGAATGCTCGAGGAGTATCC	binding	AT1G04530.1
1616	A001616_01	1	0.73121	-0.31305	0.14974	0.54778	0.00098052	993.267	1358.45		A001616_01	A001616_01	TCGAGACTTGCGTTGGACTAAGTTCCAAACCCCTTCTGACCACTTTCCAACCTCGAATCTGACGTATTCC	similar to unknown protein [Arabidopsis thaliana] (TAIR:AT1G30160.2); contains InterPro domain Protein of unknown function DUF295; (InterPro:IPR005174)	AT1G30170.1
1625	A001625_01	1	1.215	0.19475	0.12169	0.54778	0.0012501	1049.85	864.11		A001625_01	A001625_01	CGGACAGAGAAATTCAACGAGGCAGACAGAGATAAAATATTGTCATTCCTTGACCGGGCTTTTGTACGGC	alpha-glucosidase, putative	AT1G24320.1
1642	A001642_01	1	0.22576	-1.4883	0.047952	0.54778	7.3982e-08	5323.57	23578.7		A001642_01	A001642_01	TTGCCTTATGAGAAAGACATAAAGAGCAGTGTGCCGTACCATCGAAACAATAGCATCATAGGGGATTATC	SCPL18 (serine carboxypeptidase-like 18); serine carboxypeptidase	AT1G33540.1
1645	A001645_01	1	1.1491	0.13899	0.013023	0.54778	0.0038235	4496.25	3913.16		A001645_01	A001645_01	AAGCCCTGCTGATCAGGGCTCTAAGTTGGCTGGTGATTGGGAAATTCTTGAGGTTTATCTGAAGAGGTAC	similar to hypothetical protein [Oryza sativa (japonica cultivar-group)] (GB:BAD13231.1); similar to Os02g0142500 [Oryza sativa (japonica cultivar-group)] (GB:NP_001045864.1)	AT1G33410.1
1647	A001647_01	1	0.70433	-0.35051	0.076505	0.54778	0.00016029	823.118	1168.76		A001647_01	A001647_01	AGTTTCCACCTTCTCCTATCTAGTTCCAGTACTTCATCAGCGCGTTTGAATTTCATTGGAGCTGTCGTCC	NFD4 (NUCLEAR FUSION DEFECTIVE 4)	AT1G31470.1
1653	A001653_01	1	0.69328	-0.36633	0.068833	0.54778	0.0030574	221.384	319.354		A001653_01	A001653_01	ACCTTCACTCAAATCGACACATTCCACTGGGTTCTCGACATGAACCACTTCGTCGGTGAAGCTTATGATC	similar to Hypothetical protein [Oryza sativa (japonica cultivar-group)] (GB:AAO06975.1); similar to expressed protein [Oryza sativa (japonica cultivar-group)] (GB:ABF94856.1); contains InterPro domain Protein of unknown function DUF775; (InterPro:IPR008493)	AT1G66080.1
1654	A001654_01	1	0.6726	-0.3966	0.074378	0.54778	4.7704e-05	1157.48	1720.9		A001654_01	A001654_01	AATCTGAATGCATCTCATCCCGGAGGCATCAAACAAGAAGTTAGAAGACGACAGTCACAGCATGGATGGC	transcription factor-related	AT1G79020.1
1660	A001660_01	1	0.80991	-0.21084	0.15999	0.54778	0.0030235	583.124	720.035		A001660_01	A001660_01	AACGTTTAGTCCACAGGCGGAACCGTACACTCATGTTATGTTTGAAGAGACGGCACCCTCTGGTCTACTC	Rho GDP-dissociation inhibitor family protein	AT1G12070.1
1662	A001662_01	1	1.1762	0.16232	0.07481	0.54778	0.0054022	692.979	589.161		A001662_01	A001662_01	AAGTCTTCCGCGGCAGCAAACTCTTCAGGTTGTACGTGATTTCGGGGACAACGATTGGTCTGTTCTTGCC	similar to unknown protein [Arabidopsis thaliana] (TAIR:AT5G52420.1); similar to Os04g0386700 [Oryza sativa (japonica cultivar-group)] (GB:NP_001052623.1); similar to OSIGBa0148P16.6 [Oryza sativa (indica cultivar-group)] (GB:CAH66572.1); similar to unknown [Xerophyta humilis] (GB:AAT45003.1)	AT1G27990.1
1666	A001666_01	1	0.84925	-0.1634	0.9774	0.54778	0.0046902	1386.17	1632.23		A001666_01	A001666_01	ATCGAGCTTCTGGAGAATGTCACGCGCAAGTTGGAGCGTGAATGCCACCACGTTAATACTTTAAATTCAC	similar to ubiquitin family protein [Arabidopsis thaliana] (TAIR:AT1G11980.1); contains InterPro domain Ubiquitin; (InterPro:IPR000626)	AT1G11970.1
1673	A001673_01	1	1.0979	0.093438	0.17532	0.54778	0.0035479	5114.83	4658.27		A001673_01	A001673_01	ATCAAACCTCATCAAAATCTGTGGTGAGGCTGAAGGTTACTTAGAGCATCACTTCTCTTCAATCTTAACC	nicotianamine synthase, putative	AT1G56430.1
1678	A001678_01	1	1.3846	0.3254	0.044651	0.54778	0.0049992	38158.4	27559.4		A001678_01	A001678_01	TCGGCTATTTCAGAGCTAATTACGCCATCGGAGTTCTCTTCATCCTCTTCCTAAGCCTTCTATATCACCC	prenylated rab acceptor (PRA1) family protein	AT1G55190.1
1680	A001680_01	1	0.10555	-2.2486	0.19564	0.54778	0.00051449	12.7879	121.159		A001680_01	A001680_01	TCAAATGCTTGGGAGTCAGTTATGGAGATCCTTAGAAAAAAGCAGACAGGCACCAGCTTTCAGCAGTACC	NHL repeat-containing protein	AT1G70280.2
1692	A001692_01	1	0.66789	-0.40364	0.11979	0.54778	0.00086663	634.349	949.846		A001692_01	A001692_01	AACTCATTGATCTCCGTGAAGAAGTTGGCCAGCACCAGCATGGTGATGAACTGAGGAGGCGTGTTGGATC	30S ribosomal protein S13, chloroplast, putative	AT1G77750.1
1700	A001700_01	1	1.2084	0.18934	0.15101	0.54778	3.0656e-05	7334.17	6069.31		A001700_01	A001700_01	GCAGAGTTGAAAAGTTTGGTGACATGCTTAAAACTTCAAAGCTGCGGGCAGCAGAACAGGAACTTTTCCC	transcription factor jumonji (jmjC) domain-containing protein	AT1G63490.1
1701	A001701_01	1	1.7481	0.55854	0.076041	0.54778	0.0064384	214.627	122.781		A001701_01	A001701_01	CCACGATCCCCGAGTCTGGAGAGTCAACAGAGATGGTTGGCTCAGAGATCAACTCGCTTGTTAGGAAAAC	similar to unknown protein [Arabidopsis thaliana] (TAIR:AT5G41810.1); similar to Avr9/Cf-9 rapidly elicited protein 194 [Nicotiana tabacum] (GB:AAG43553.1)	AT1G64340.1
1703	A001703_01	1	1.2451	0.21924	0.15341	0.54778	0.0017407	1327.7	1066.35		A001703_01	A001703_01	TGATATTCGCGTTGCTAGCGGGAGTAGTTGGAGCAGCTTCCACAATCTCAGGCCTTAGCCACATTCGTTC	AWPM-19-like membrane family protein	AT1G29520.1
1715	A001715_01	1	1.1025	0.097613	0.17773	0.54778	0.00084437	3408.75	3091.77		A001715_01	A001715_01	AGCTATCTCTGGAGTACTACGATTACACTAAGAAGGCAGTTGAAACGGCGACGTATTGCGGCTCAACATC	similar to unknown protein [Arabidopsis thaliana] (TAIR:AT1G22470.1)	AT1G72240.1
1735	A001735_01	1	2.0002	0.69325	0.15831	0.54778	0.00018221	1186.9	593.359		A001735_01	A001735_01	AACTTTGCAGCAGCAGGATCCACAATTCTTCCCGCAAACCCGACCTCGGTCTCTCCTTTCTCCTTTGATC	GDSL-motif lipase/hydrolase family protein	AT1G54790.2
1740	A001740_01	1	1.3047	0.26599	0.027679	0.54778	0.0068852	2834.72	2172.64		A001740_01	A001740_01	AAGTCACTAGCGATGGTAATGGACTCAAGACCGTATAGCAAGGGACTATGCCAAGGTATAGAGCATGTTC	immunophilin / FKBP-type peptidyl-prolyl cis-trans isomerase family protein	AT1G73655.1
1747	A001747_01	1	0.66688	-0.40515	0.04294	0.54778	0.0029757	657.076	985.255		A001747_01	A001747_01	CAGTAGGATTTGTAGCCGACTCTCTTGGAGCTACATTAGGTGCAACAGCGGCATTTCTGCTTGGTAGAAC	similar to unknown protein [Arabidopsis thaliana] (TAIR:AT5G19070.1); similar to DedA [Crocosphaera watsonii WH 8501] (GB:ZP_00516070.1); similar to Os07g0655900 [Oryza sativa (japonica cultivar-group)] (GB:NP_001060500.1); contains domain UNCHARACTERIZED (PTHR12677)	AT1G03260.1
1751	A001751_01	1	1.2203	0.19913	0.1967	0.54778	0.00047661	1928.89	1580.66		A001751_01	A001751_01	TCTCAGATTTCGATCTCTGTTTCAAAGCCGATGTAGTTCCAACTTTCCGATCTCGACGATTCCGGAGAAC	WAG1; kinase	AT1G53700.1
1760	A001760_01	1	1.645	0.49772	0.12176	0.54778	7.4275e-05	997.049	606.133		A001760_01	A001760_01	AAACTCTTGAAGGAGATGCTTACTCAGGTCTTCGGAATTCCTAAGGAACACAGGAAATCTAAGCCTTACC	brix domain-containing protein	AT1G52930.1
1763	A001763_01	1	1.131	0.12313	0.075232	0.54778	0.0043027	808.677	715.012		A001763_01	A001763_01	CTACGTACAGAAGGATGTGGAACATCGAAAACCCTCCTAGCTGTGAAGTGATCCGTAAAGGAGTGTTTGC	similar to unknown protein [Arabidopsis thaliana] (TAIR:AT3G15480.1); similar to fiber protein Fb34 [Gossypium barbadense] (GB:AAR07596.1); contains InterPro domain Protein of unknown function DUF1218; (InterPro:IPR009606)	AT1G52910.1
1772	A001772_01	1	1.3051	0.26629	0.033504	0.54778	0.0020026	583.707	447.287		A001772_01	A001772_01	ATTTATAACGAACACAGCAGTTGAAGGCGTGCCTCTTTGCCCTGGTCTTAAGACTCTCGATGTAAGCGGC	disease resistance protein (TIR-NBS-LRR class), putative	AT1G63880.1
1779	A001779_01	1	1.1312	0.12327	0.14894	0.54778	0.00088802	2687.32	2375.59		A001779_01	A001779_01	TTTGTTGGTGAGATACATGTCCAGAGAACGAGCTGTGAACGTCCGGAAGATAAACCCTAAAGTTCCGATC	similar to unknown protein [Arabidopsis thaliana] (TAIR:AT5G49410.2); similar to Os08g0360000 [Oryza sativa (japonica cultivar-group)] (GB:NP_001061634.1); similar to Os03g0852500 [Oryza sativa (japonica cultivar-group)] (GB:NP_001051924.1)	AT1G73940.1
1784	A001784_01	1	1.2446	0.21883	0.06049	0.54778	0.00089062	1882.77	1512.77		A001784_01	A001784_01	AACCGGAGTGCATGTTGGGAGGGAACACGTGTCTGCCTCATGTTGTGGGTGGGTACGAGAAATTGATGTC	zinc finger (B-box type) family protein	AT1G73870.1
1788	A001788_01	1	1.7264	0.54603	0.050008	0.54778	3.0635e-05	2325.99	1347.22		A001788_01	A001788_01	AAACAGGCACAGGTACATCCAAAGGCCAAGACACAGACTCCTCCAGACCTGAACCTGCCAAGTTAGGTAC	wound-responsive protein, putative	AT1G77310.1
1790	A001790_01	1	1.0925	0.088475	0.031416	0.54778	0.0044361	6208.04	5682.24		A001790_01	A001790_01	TCAGAGAACGTAGCTCCTTTCTGGCCTGCGGTTATACGGACTGCATTAACATGGAAGGGCCTTGTGTCTC	G-TMT (GAMMA-TOCOPHEROL METHYLTRANSFERASE)	AT1G64970.1
1798	A001798_01	1	1.1838	0.16874	0.097085	0.54778	0.0056246	844.209	713.085		A001798_01	A001798_01	CAAATGTATCAAAGGTCTTGGTGAGGAGAAAGTGACAGTGGTAGCTTACCCATCCGGGAACGATGTGTTC	ATPCS2 (PHYTOCHELATIN SYNTHASE 2); glutathione gamma-glutamylcysteinyltransferase	AT1G03980.1
1802	A001802_01	1	1.181	0.16638	0.15187	0.54778	0.0023621	1661.54	1406.84		A001802_01	A001802_01	AACATTCGAGAGAATTTGATGGAGAAAGAAGACTCTTTTATGGTTTGGGATGAAGCAACACCGATGCAGC	guanylate-binding family protein	AT1G03830.1
1812	A001812_01	1	0.76515	-0.26769	0.046589	0.54778	0.00013504	6103.39	7976.06		A001812_01	A001812_01	ACCGCTCAAGTCGGTTTTTCTTTATACGATCACTGTTTCACTGTATATGTGCCCCCCTCTACGAGGTCAC	EXS family protein / ERD1/XPR1/SYG1 family protein	AT1G69480.1
1817	A001817_01	1	0.62284	-0.47346	0.088104	0.54778	0.0021547	195.215	313.438		A001817_01	A001817_01	AGGGGTTGGCTAGTGCGACCCTTGTTCTTGAGTCTTCAAATTCAATGTTGACGGGTTTCACATGTTATGC	auxin-responsive GH3 family protein	AT1G48660.1
1826	A001826_01	1	1.2386	0.21395	0.078378	0.54778	0.0021067	1223.29	987.622		A001826_01	A001826_01	AAACAACCCTTTAAATCCGTTCACATAAAAGTCATCAAGAAGCAACCTCAACCAACTTCATCGTCAACTC	cell cycle control protein-related	AT1G17130.2
1829	A001829_01	1	0.89278	-0.11341	0.08465	0.54778	0.0060658	1719.69	1926.19		A001829_01	A001829_01	CTTTGGAAGAGACCAAGGTTCCTCCTATCTTTGGCCTTCCTCCAGATGCCTTAGACGACAAGAAACCTAC	2-oxoglutarate-dependent dioxygenase, putative	AT1G04380.1
1831	A001831_01	1	1.2713	0.24003	0.12693	0.54778	0.0063651	2273.33	1788.26		A001831_01	A001831_01	ACGTCGACGACTCAGGTCAACACAGCAACGGTGAGATGGATCAGCATTCAGCAGCACGTGATGCTTGGTC	myosin heavy chain-related	AT5G10890.1
1832	A001832_01	1	1.0531	0.051763	0.16238	0.54778	0.0033922	7131.66	6771.65		A001832_01	A001832_01	CTTCCTTCGCCTCTTCTCTTTCTCCTGAGATGGCCAAGAACACGTCAGAATCAGACGGTAGGTATATTTC	phototropic-responsive NPH3 family protein	AT1G50280.1
1837	A001837_01	1	1.7571	0.56369	0.044708	0.54778	5.2864e-05	1612.6	917.727		A001837_01	A001837_01	AAAATGGCATACGTGGTCCATGAAAATTCTTCAAGATCCGACCTTAACCGAACAAAGGCTTGATCTTACC	terpene synthase/cyclase family protein	AT1G61680.1
1838	A001838_01	1	1.3042	0.26563	0.055995	0.54778	0.0025582	2073.31	1589.7		A001838_01	A001838_01	CAATAAGAGAGAAGGAGGCTTGGAGAGATTAAAGCGCCGTCTGGTTGGCATACATAAACTCATTTAGATC	TAFII59 (TATA box associated factor II 59); transcription initiation factor	AT1G04950.3
1840	A001840_01	1	0.68324	-0.38091	0.052262	0.54778	0.001434	1685.3	2466.61		A001840_01	A001840_01	AACAAGAGCTTCAAATGTTTCTCCGACATTTTTGATGTGGAGGAGGAGGAGGAGATGGAAATTGGTTATC	similar to RIC10 (ROP-INTERACTIVE CRIB MOTIF-CONTAINING PROTEIN 10) [Arabidopsis thaliana] (TAIR:AT4G04900.1); similar to 69873 (GB:AAD21424.1); contains InterPro domain PAK-box/P21-Rho-binding; (InterPro:IPR000095); contains InterPro domain Wiscott-Aldrich syndrome, C-terminal; (InterPro:IPR011026)	AT1G61795.1
1843	A001843_01	1	1.6131	0.47815	0.11162	0.54778	0.0017863	1014.96	629.169		A001843_01	A001843_01	ACAGAGCAGCACAAGGCATGGCAACAGTTGCGACGAGGGCGATATGTCGAATTCAACTTGGTATATGATC	LIN2 (LESION INITIATION 2); coproporphyrinogen oxidase	AT1G03475.1
1850	A001850_01	1	0.745	-0.29437	0.22071	0.54778	2.8621e-05	1215.12	1631.08		A001850_01	A001850_01	AAACCCCATTACAAAGAGATTTTGTGGAGATCAGTCGCTGGACCAAGTCATCCTCCAGTTATTTTCAGTC	similar to unknown protein [Arabidopsis thaliana] (TAIR:AT1G65985.1); similar to Plant protein of unknown function [Medicago truncatula] (GB:ABE78995.1); contains InterPro domain Protein of unknown function DUF247, plant; (InterPro:IPR004158)	AT1G67150.2
1855	A001855_01	1	1.1194	0.1128	0.080229	0.54778	0.0043032	986.536	881.302		A001855_01	A001855_01	CCAAGTTGTCTAGTGAGTTTTATGACTATAGCTCAAGCATGAGCTCGTCTTCTTTGGCTAAAACGATGTC	similar to unknown protein [Arabidopsis thaliana] (TAIR:AT1G72240.1); similar to Avr9/Cf-9 rapidly elicited protein 75 [Nicotiana tabacum] (GB:AAG43558.1)	AT1G22470.1
1857	A001857_01	1	1.1593	0.14782	0.043646	0.54778	0.006047	27703.1	23896.8		A001857_01	A001857_01	TTTTATTAAGACTCTTACGGGGAGAACCAACACCTACGAGGTTAAGGGGTCTGACACCATTAGAGAACTC	ubiquitin family protein	AT1G53950.1
1864	A001864_01	1	1.9079	0.64601	0.03487	0.54778	3.3522e-05	586.399	307.354		A001864_01	A001864_01	GATCTACAATCCATTGTTGTGTACGATTTGGACGGAAAATTCGCTGGAATAAGGAGACCAAGCTCGAAGC	cytochrome c biogenesis protein family	AT1G49380.1
1865	A001865_01	1	0.74293	-0.29715	0.15477	0.54778	0.0012442	1029.16	1385.2		A001865_01	A001865_01	AATCGTGCCTGCAAGTTCCAAAGAGCAAAGCTATGACGCTGATCCCTCAAAACCAATAAAACTAGACACC	cation exchanger, putative (CAX10)	AT1G54110.1
1867	A001867_01	1	1.1165	0.1102	0.058674	0.54778	0.0047583	2347.02	2102.33		A001867_01	A001867_01	AAGGACATATTTTTCTTGTAGATGCATCGTCTCTGGAGCCCATGGTGTATAGGCTTAACCGGTTGGAGTC	F-box family protein	AT1G49360.1
1868	A001868_01	1	1.7508	0.56005	0.054229	0.54778	0.002199	973.794	556.184		A001868_01	A001868_01	AACCCAACATTGACTGTGATGATGTGAAGCTCGCTATTCAATCCAAAGTTAATTTCAGCTTCTCACAGCC	TAFII21 (TATA BINDING PROTEIN ASSOCIATED FACTOR 21KDA SUBUNIT); transcription initiation factor	AT1G54140.1
1877	A001877_01	1	1.5297	0.42508	0.10607	0.54778	0.00016362	2354.77	1539.48		A001877_01	A001877_01	GACTGGTTATAACACCAATGGCTCAATGCTATCATTGGCTTTGAGCCATGGGGCTTGTTCTGATTTGATC	DNA binding / transcription factor	AT1G72570.1
1883	A001883_01	1	1.1525	0.14191	0.088559	0.54778	0.0038582	4698.98	4077.34		A001883_01	A001883_01	ACCTTGCATTGAGAAGCATTTAATCTCCATATCTTCAGTTTTCCGAGTTTTGATCCACTCAAGAGTACCC	RWD domain-containing protein	AT1G51730.1
1884	A001884_01	1	0.50907	-0.67516	0.085962	0.54778	0.0048341	383.715	753.78		A001884_01	A001884_01	AGAGAATTGGATCTGAGTGTTTAGTTGATGAGGCTACTGGTTTAACTACTACTGCAGCAGGTGGCCAAGC	similar to At1g11760 [Medicago truncatula] (GB:ABE82612.1); contains domain FAMILY NOT NAMED (PTHR21528); contains domain SUBFAMILY NOT NAMED (PTHR21528:SF2)	AT1G11760.1
1903	A001903_01	1	1.59	0.46371	0.052357	0.54778	0.0067519	143.854	90.4774		A001903_01	A001903_01	CAACTCTTACCTCAACGGTCAAGCACTTTCCTTTAAGGTCACCACCAGCGACGGCCGCACAGTTGTCTCC	ATEXPA10 (ARABIDOPSIS THALIANA EXPANSIN A10)	AT1G26770.2
1905	A001905_01	1	0.73302	-0.31059	0.069707	0.54778	0.0069195	7458.43	10174.1		A001905_01	A001905_01	ACGTCATGGGGAGAAGCGAGAACCAAATGTGATGGTTTCAACAGTGCCTTGGTGTTTGGTATCGTCGCTC	F-box family protein	AT1G51370.1
1906	A001906_01	1	0.77304	-0.25742	0.03809	0.54778	0.00053322	2664.04	3446.11		A001906_01	A001906_01	GTATTGTTCGGCTTTGGAATATCTATGTTAGGATTTGCAATCTCCGGGAGGAGGATTCTTACAAACGCTC	DegP protease family	AT5G54745.1
1907	A001907_01	1	1.1684	0.15564	0.14313	0.54778	0.0015504	1396.47	1195.12		A001907_01	A001907_01	GACGGAGACTGAGTTTTTCCGGCGGTGAACGGTCAAATTCGTTTGTTGGGACTGATGAGTATATATCGCC	protein kinase family protein	AT1G51170.1
1928	A001928_01	1	1.3971	0.33437	0.10146	0.54778	0.00036657	518.635	371.222		A001928_01	A001928_01	AAACATCTGAGGGTTCTCAGCTATCTGAGTTTCAAAGTTCCAGGCGTGGACGTGGCAGACCTAGAAAAGC	nuclear matrix constituent protein-related	AT1G13220.2
1934	A001934_01	1	1.4482	0.37034	0.13571	0.54778	0.00041834	115.897	80.0299		A001934_01	A001934_01	AAAGGAGTACAGTCCATTAGGGTGGTCTATCGGTCAGCTCGTGACCGAGATGATTTGGATACTAGACTAC	PGDH (3-PHOSPHOGLYCERATE DEHYDROGENASE); phosphoglycerate dehydrogenase	AT1G17745.1
1951	A001951_01	1	0.75364	-0.28284	0.026733	0.54778	0.00075931	3460.96	4592.59		A001951_01	A001951_01	GGAGCCTTATGAGACACGTAACAACGGTGAAGCATCCCAGATGATCAGATATCAGAGTTATAACCATCAC	similar to unknown protein [Arabidopsis thaliana] (TAIR:AT1G19400.2); similar to hypothetical protein [Oryza sativa (japonica cultivar-group)] (GB:AAN65010.1); similar to Os03g0775600 [Oryza sativa (japonica cultivar-group)] (GB:NP_001051432.1); contains domain 2-HYDROXYACID DEHYDROGENASE (PTHR10996:SF1); contains domain 2-HYDROXYACID DEHYDROGENASE (PTHR10996)	AT1G75180.3
1956	A001956_01	1	0.6797	-0.3861	0.068721	0.54778	1.3706e-06	2201.07	3238.29		A001956_01	A001956_01	GGGCTTCAAGAAAGAAGTTCCAGTGCCTCAGAGGATAGCATCTCAAATCTTGCAGAGGCAAAATTAGCAC	similar to protein kinase, putative [Arabidopsis thaliana] (TAIR:AT3G15220.1); similar to BnMAP4K alpha1 [Brassica napus] (GB:CAA08757.1); similar to putative MAP4 kinase [Oryza sativa (japonica cultivar-group)] (GB:BAC83751.1); similar to BnMAP4K alpha2 [Brassica napus] (GB:CAA08758.1); contains InterPro domain Serine/threonine protein kinase; (InterPro:IPR002290); contains InterPro domain Prote…	AT1G53165.2
1959	A001959_01	1	0.83508	-0.18023	0.082729	0.54778	0.0037455	10053.7	12038.9		A001959_01	A001959_01	TGGAACTCGGAACAAACTATGCGAAACCCATTGTAGACATCGACACAGCTCGTGAGCTACTAGCTAAAGC	CRY2 (CRYPTOCHROME 2)	AT1G04400.1
1960	A001960_01	1	0.63207	-0.45876	0.07787	0.54778	0.0013226	565.325	894.442		A001960_01	A001960_01	AGATGAGTATGCAATACAATCCTCCTGAGCCAAAACGGAGCAAACCCATTGAAGAAGAAGAAACTGGATC	ubiquitin interaction motif-containing protein	AT1G43690.1
1977	A001977_01	1	0.80402	-0.21812	0.031928	0.54778	0.0062941	1112.87	1384.09		A001977_01	A001977_01	AACCAAATGATGGGTTTTACAGTTTGGACGAGATCAAAAATGCGATCAAATGCGCGATCGGATTTGCACC	ribonuclease T2 family protein	AT1G14210.1
1980	A001980_01	1	1.1674	0.15479	0.032892	0.54778	0.000131	6899.47	5910.58		A001980_01	A001980_01	AAGCTTTCATGTCCATCGGACATTTAGAGTTCTTCTACGATCAGGCACCGGAGAGTATGAGGAGCACGGC	proton-dependent oligopeptide transport (POT) family protein	AT1G68570.1
1981	A001981_01	1	0.7293	-0.31568	0.037381	0.54778	0.0023954	688.421	943.975		A001981_01	A001981_01	GTAAGCAATTTTTCATGTAAGAAGCTTCAACACATACTCTCTATCGCGACAATCCCGCCTAGCGTCAATC	aldo/keto reductase, putative	AT1G59960.1
1986	A001986_01	1	1.218	0.19722	0.043936	0.54778	0.0069081	1178.15	967.292		A001986_01	A001986_01	AACGCTCCCCTCTGGTGTCCTGGAAAGGCGTGAATAAGATGTGGGATGTGTTGGAACGTATCACAACCTC	gamma interferon responsive lysosomal thiol reductase family protein / GILT family protein	AT1G07080.1
2034	A002034_01	1	0.874	-0.13467	0.035426	0.54778	0.0015339	6413.75	7338.58		A002034_01	A002034_01	TCATCCCGTTCCTTAGGGGTTCCAAGTGGATGCCTTGTAGTATTCCGGCGACGTTATCAACGGATATTGC	signal peptidase, putative	AT1G06870.1
2037	A002037_01	1	0.94704	-0.054412	0.047383	0.54778	0.00096307	3898.71	4116.67		A002037_01	A002037_01	AACATGTGAATGAAATCGACTTTGACTACATGGAGTATGCAAGACAAAGGTTCGAGCAGTATTGGTTAAC	choline kinase, putative	AT1G74320.1
2040	A002040_01	1	0.77145	-0.25949	0.072349	0.54778	0.00070406	1695.95	2198.43		A002040_01	A002040_01	ATATCCATTGCAATGGGGACGTCCAAGTTTCCATGGAAGTGATGCATTCGCAATGATGGCAGCTACTTAC	xanthine/uracil permease family protein	AT1G49960.1
2043	A002043_01	1	0.73703	-0.30513	0.074746	0.54778	0.00079214	2143.51	2908.52		A002043_01	A002043_01	AAACTCCATGGTCTCTTGGAACAAAGATCAAAACCCCGCTTTTGATCCGGTTCTTGAACTCGAGGCTAAC	AtMYB93 (myb domain protein 93); DNA binding / transcription factor	AT1G34670.1
2051	A002051_01	1	0.75668	-0.27881	0.098392	0.54778	0.0032013	397.423	525.211		A002051_01	A002051_01	AATGTGAAATCTAGTGATCAAAGGACACTTCGTCGACTTGCTCAGAACCGGGAGGCTGCTAGGAAAAGTC	PAN (PERIANTHIA); DNA binding / transcription factor	AT1G68640.1
2053	A002053_01	1	1.159	0.14759	0.075715	0.54778	0.00094944	1881.83	1623.6		A002053_01	A002053_01	AACACAACCGCGATTTGGACTTGGTCATCGGGTGGCATGGGAATATGGAACGACATGCACGACTTGCTGC	similar to unknown protein [Arabidopsis thaliana] (TAIR:AT1G14870.1); similar to PGPS/D12 [Petunia x hybrida] (GB:AAD02554.1); contains InterPro domain Protein of unknown function Cys-rich; (InterPro:IPR006461)	AT1G68610.1
2056	A002056_01	1	1.2097	0.19037	0.11061	0.54778	0.0007926	3588.54	2966.68		A002056_01	A002056_01	AGACCGGGATTGCTTTCAAGGTTTGTGTTTGAAACGAGTCTTAGGGAGACAGATAGGCTTGTGGCTGAGC	similar to expressed protein [Oryza sativa (japonica cultivar-group)] (GB:AAP53947.1); similar to Os06g0724200 [Oryza sativa (japonica cultivar-group)] (GB:NP_001058610.1)	AT1G11320.1
2063	A002063_01	1	0.69675	-0.36133	0.036615	0.54778	0.0031968	478.33	686.564		A002063_01	A002063_01	AACCCAATCCTACGCCTCCACGTGGTCTTTCCTCTTCACCGCCGTCTCATCTTACATCATCGCCGCCGTC	GNS1/SUR4 membrane family protein	AT1G75000.1
2066	A002066_01	1	0.7424	-0.29786	0.058314	0.54778	0.00066785	7694.03	10364.1		A002066_01	A002066_01	AATGACACAGAAAGATGTGACCGTATAAGCGAGGCCTTTGAAGCTGGGATTGTCTGGATTAACTGCTCGC	ALDH10A8 (Aldehyde dehydrogenase 10A8); 3-chloroallyl aldehyde dehydrogenase	AT1G74920.1
2070	A002070_01	1	0.78162	-0.24639	0.079723	0.54778	2.7675e-05	4310.89	5515.4		A002070_01	A002070_01	TGCTCGCCTAACAGAAGTCAGAAAGAATGGTACTTGCGCCTGGCTAAGACCTGACGGCAAAACCCAAGTC	SAM1 (S-adenosylmethionine synthetase 1); methionine adenosyltransferase	AT1G02500.2
2076	A002076_01	1	0.76648	-0.26595	0.065633	0.54778	0.0044464	2320.41	3027.22		A002076_01	A002076_01	GATAGAGTGACTATCGGGCGTTCCTTGGATCTTCCTGTTTATTTCGGAGACGCTGGTAGTAAAGAGGTTC	KEA1 (K EFFLUX ANTIPORTER 1); potassium:hydrogen antiporter	AT1G01790.1
2078	A002078_01	1	1.2086	0.18945	0.063069	0.54778	0.0064512	1521.12	1258.53		A002078_01	A002078_01	AAGCATTGATGCACATGCATGGCTTGAAAGCTAAAGTCACTAAACAAGTTAGAGAGCTCTCTGTAGAGGC	interferon-related developmental regulator family protein / IFRD protein family	AT1G27760.1
2079	A002079_01	1	1.0659	0.063863	0.084957	0.54778	0.0015649	1375.95	1290.78		A002079_01	A002079_01	AAGACTTTCTCTTTAACCGGATGGAAGATCGGCTGGGCGATTGCGCCGCCTCATCTGACTTGGGGAGTTC	aminotransferase class I and II family protein	AT1G77670.1
2090	A002090_01	1	1.3173	0.27561	0.060661	0.54778	0.006856	31901.2	24216.8		A002090_01	A002090_01	AACGTTGAGAAATCTGGCCTGCTGTCAAAAGCAGAGGGGTTGGGACTCACATTGTCATCTCTTGAGAAGC	similar to unknown protein [Arabidopsis thaliana] (TAIR:AT5G08050.1); similar to Os12g0575000 [Oryza sativa (japonica cultivar-group)] (GB:NP_001067105.1); similar to Os01g0585300 [Oryza sativa (japonica cultivar-group)] (GB:NP_001043425.1); contains InterPro domain Protein of unknown function DUF1118; (InterPro:IPR009500)	AT1G74730.1
2092	A002092_01	1	0.86343	-0.14684	0.098083	0.54778	0.0015847	5725.58	6630.93		A002092_01	A002092_01	TCAATTTTATTATTGGGTGCTGACGTGGCATGCATCCAATAGAGTATCACCATGAACACCAAAACGATGC	similar to unknown protein [Arabidopsis thaliana] (TAIR:AT5G44060.1); similar to Os02g0621600 [Oryza sativa (japonica cultivar-group)] (GB:NP_001047462.1); similar to hypothetical protein LOC_Os10g33360 [Oryza sativa (japonica cultivar-group)] (GB:AAP54238.2); similar to hypothetical protein [Oryza sativa] (GB:AAG16859.1); contains InterPro domain Ankyrin; (InterPro:IPR002110)	AT1G04000.1
2111	A002111_01	1	0.70394	-0.35106	0.030879	0.54778	0.0071556	137.208	194.922		A002111_01	A002111_01	AACTTAACTCGTCAGCAAATCGATATGTGTCGCTCTCTAGCTCAGGAGCAGCATAGGCAAAGGCAAAATC	LOB domain family protein / lateral organ boundaries domain family protein (LBD7)	AT1G72980.1
2115	A002115_01	1	1.3217	0.27892	0.052187	0.54778	0.0014725	1523.86	1152.86		A002115_01	A002115_01	TGAATAGTCCTCGTGTGAGGAACAATCCGTTCTTTAGTCTTGAGAGTATCCCAGAGACTGAGGTGAGTAC	similar to PREDICTED: similar to CG17807-PA [Rattus norve (GB:XP_001055538.1); similar to Os02g0750500 [Oryza sativa (japonica cultivar-group)] (GB:NP_001048132.1); contains InterPro domain SAM (and some other nucleotide) binding motif; (InterPro:IPR000051); contains InterPro domain Methyltransferase type 11; (InterPro:IPR013216); contains InterPro domain Generic methyltransferase; (InterPro:IPR0…	AT1G36310.2
2120	A002120_01	1	0.77793	-0.25113	0.025639	0.54778	0.0008984	931.969	1197.99		A002120_01	A002120_01	CATGAGCTCTTTAAGAAACAAGGCTAAACCGGTTCTTGAGCCGTTACAACCAGAAGCCACAGTAGCAACC	similar to soluble diacylglycerol acyltransferase [Arachis hypogaea] (GB:AAX62735.1); contains InterPro domain Thioredoxin-like fold; (InterPro:IPR012336); contains InterPro domain Thioredoxin fold; (InterPro:IPR012335)	AT1G48300.1
2141	A002141_01	1	0.34348	-1.0686	0.056012	0.54778	3.2653e-05	900.905	2622.81		A002141_01	A002141_01	AATGATTGTGTTAAGAGGAACCTCGTTGCAATTGCTGTTTGATATAGTGAGAAAAAGCTGGCTGTGGGTC	UFO (UNUSUAL FLORAL ORGANS); ubiquitin-protein ligase	AT1G30950.1
2156	A002156_01	1	1.6229	0.48422	0.15975	0.54778	2.6815e-05	4431.53	2730.66		A002156_01	A002156_01	AACCGATCAGGCTATCGTTGAACCGGTCAAGATAGTCGAGATCGATAAGTATAATAATACGTACTCACAC	IQD15 (IQ-domain 15); calmodulin binding	AT3G49380.1
2158	A002158_01	1	0.75046	-0.28706	0.041658	0.54778	7.6898e-05	963.719	1284.21		A002158_01	A002158_01	AAACATCAGAACCGCGAGGACACGCGTGTTTCTGCTAACCGCCGCGACGATTTCAACAGATCCAAGAATC	similar to unknown protein [Arabidopsis thaliana] (TAIR:AT3G13980.1); similar to Os03g0175800 [Oryza sativa (japonica cultivar-group)] (GB:NP_001049135.1); similar to PREDICTED: hypothetical protein [Rattus norve (GB:XP_001071968.1); contains domain Tautomerase/MIF (SSF55331)	AT1G54200.1
2166	A002166_01	1	0.19335	-1.6433	0.050749	0.54778	1.5393e-06	564.421	2919.01		A002166_01	A002166_01	TCTACCCGAACCAAGACCCAACCATGAACCAGTTCTTCGCCAACAGCCTCAAACGCACTTGTCCCACCGC	peroxidase 12 (PER12) (P12) (PRXR6)	AT1G71695.1
2167	A002167_01	1	0.62647	-0.46765	0.049324	0.54778	0.00011009	909.141	1451.28		A002167_01	A002167_01	AAACATCTGAGACACTGCTGTCTCCTCCAACTAGCTCTGTCTGGAAGACAAATGGAAAGCTCACCAGCCC	RNA polymerase II transcription factor/ binding / transcription initiation factor	AT1G54360.4
2169	A002169_01	1	0.81271	-0.20738	0.065063	0.54778	0.0010914	2444.02	3007.31		A002169_01	A002169_01	GAGTGGAAATGGGCATCTTACCTTGAGAGAGCTTAAGCGAGGAAATTTAGTTGACGCAATGCAGCATGCC	calcium-binding EF-hand family protein	AT1G54450.1
2171	A002171_01	1	0.87563	-0.13281	0.015508	0.54778	0.00054343	37108.5	42378.7		A002171_01	A002171_01	GAGATGGAAAGAACCGAGATCACAGCGGCTCTCGCAAACAGAGAAGTGGTGTTTTTCATGGCATCTGCAC	similar to myosin heavy chain-related [Arabidopsis thaliana] (TAIR:AT4G31340.2); similar to Os02g0305600 [Oryza sativa (japonica cultivar-group)] (GB:NP_001046635.1); similar to unknown [Oryza sativa (japonica cultivar-group)] (GB:AAO72581.1); similar to Os08g0519400 [Oryza sativa (japonica cultivar-group)] (GB:NP_001062259.1); contains domain no description (G3D.1.10.274.10); contains domain E s…	AT1G28410.1
2176	A002176_01	1	1.9334	0.65926	0.039	0.54778	0.0050186	1529.66	791.16		A002176_01	A002176_01	AACTCCTCCGTAAGTCAGCCATCGATTTGGAGAAGAACAACGAATGCGGTGTAGACGCAAAGAGATTCGC	CCR4-NOT transcription complex protein, putative	AT1G15920.1
2186	A002186_01	1	0.82608	-0.19106	0.16825	0.54778	0.00026846	4026.29	4874.15		A002186_01	A002186_01	GACTGTGTTGCTGTAGAGCTTACTGAATTCTTGACGGGATCAGGAAAAATCACTCCCATCGATGCTTACC	zinc finger (C3HC4-type RING finger) family protein	AT1G18780.1
2189	A002189_01	1	1.3423	0.29441	0.042178	0.54778	0.0025563	2035.71	1516.56		A002189_01	A002189_01	AAGTCACAATGGAATCATCTCTCAAATATTTCTATCTCATGGTCCCACCGGTGTTTTCTCTATCCAGTTC	jacalin lectin family protein	AT1G05770.1
2201	A002201_01	1	1.2552	0.22728	0.033974	0.54778	0.0046228	684.576	545.389		A002201_01	A002201_01	CGGTTCCGGTCTCCGGCGAGTTCTGTTATTGTCGTTCTGTGTCGCTGGGATCTGGGCAGCTTACATATAC	ATUTR3/UTR3 (UDP-GALACTOSE TRANSPORTER 3); pyrimidine nucleotide sugar transporter	AT1G14360.1
2207	A002207_01	1	0.87879	-0.12921	0.20005	0.54778	0.0056901	1962.75	2233.44		A002207_01	A002207_01	GAAGACGAGATTCGACAGCTGCGTTCAAGGCTCTAGCAAATAGTGGTGAACTCCCGGGATTTAAAGATAC	anionic peroxidase, putative	AT1G14550.1
2208	A002208_01	1	1.3946	0.33259	0.033177	0.54778	1.7884e-05	3100.44	2223.19		A002208_01	A002208_01	AAAACTTCAGCTCCAGCCTCTACCTTTCTAGCTCAATCGTCTGACATATGGCATCGAAGACTACCACACC	ATUBP3 (UBIQUITIN-SPECIFIC PROTEASE 3); ubiquitin-specific protease	AT4G39910.1
2212	A002212_01	1	0.66496	-0.40803	0.033369	0.54778	0.0012997	340.733	512.397		A002212_01	A002212_01	AAAACGATGTTGCTAATCCTTCTGCAACAAACGCTGCACCAAGGCCTAGCTTGATGGAGCCACGTAGCAC	TRFL7 (TRF-LIKE 7); DNA binding / transcription factor	AT1G06910.1
2214	A002214_01	1	0.67107	-0.39889	0.064696	0.54778	0.0031188	1392	2074.34		A002214_01	A002214_01	TCAGGTGAAGGAAAACATCGAGGATAAGACTTATCAGCACATCGATGCGCGTTCAAAGGCTAGATTTGAC	ATRDH2 (ARABIDOPSIS THALIANA RHODANESE HOMOLOGUE 2); thiosulfate sulfurtransferase	AT1G16460.3
2216	A002216_01	1	0.6576	-0.41916	0.025481	0.54778	0.00096087	1420.12	2159.65		A002216_01	A002216_01	CTCAGGTTCAACAAGCTCGGGAGGGAGTATCCGGCTCTCTTCCAAGCTGATGCCATGAGAGATATGCTCC	similar to unknown protein [Arabidopsis thaliana] (TAIR:AT5G25840.1); similar to Os06g0554200 [Oryza sativa (japonica cultivar-group)] (GB:NP_001057846.1); similar to Os01g0199700 [Oryza sativa (japonica cultivar-group)] (GB:NP_001042311.1); similar to hypothetical protein [Oryza sativa (japonica cultivar-group)] (GB:BAD26169.1); contains InterPro domain Protein of unknown function DUF1677, plant…	AT1G79770.1
2234	A002234_01	1	1.2534	0.22586	0.057574	0.54778	0.00063423	12447.8	9931.83		A002234_01	A002234_01	CCAAGGGGAAGTCTGTATGAAGCCTTGGGAACATCTCAAAGACATGATATTAGAAGGAAAAGATGCATTC	O-methyltransferase, putative	AT1G63140.2
2242	A002242_01	1	0.65727	-0.41966	0.094812	0.54778	0.0020864	929.921	1414.88		A002242_01	A002242_01	AACGCCTCTCTGCCTTCCTAGCCTCCATACCAACGGCGGAAGCTGAGAAATCTTTCTCCTCCGTGGAGCC	unknown protein	AT1G01840.1
2245	A002245_01	1	4.2167	1.4391	0.072619	0.54778	0.0071097	15.8743	3.76482		A002245_01	A002245_01	ATCCATCGCCGATGATTGTGTTTAGAGATATGTGTGGATTAAACAGTGTGAAGATCGCAATGTGGCCAAC	mechanosensitive ion channel domain-containing protein / MS ion channel domain-containing protein	AT1G53470.1
2265	A002265_01	1	1.1727	0.15931	0.079375	0.54778	0.00048656	4043.23	3447.83		A002265_01	A002265_01	AACAAATCTTAGCAAAGAGGAGAAAGCCCCCAATGAAGCAGTTTCTTTAGAAGTGCGTGAGGACTCTAGC	similar to unknown protein [Arabidopsis thaliana] (TAIR:AT1G74860.1); similar to hypothetical protein LES1_20t00016 [Lycopersicon esculentum] (GB:AAX95765.2)	AT1G19010.2
2274	A002274_01	1	1.2525	0.22515	0.13035	0.54778	0.0066246	946.149	755.44		A002274_01	A002274_01	CTAAACCGGGATCCGAAGCTCCTGATCAAGATCCGGGTTCGACCCGGTCAAGAACACAAAATATGATACC	TCP family transcription factor, putative	AT1G35560.1
2276	A002276_01	1	1.2354	0.21137	0.09264	0.54778	4.7585e-05	3900.27	3157.07		A002276_01	A002276_01	TCTCTACAATTTTGAAAGGTGTTCGTGGCAGGAAATCTGCTAAGCAAGGAAGGATCTCCAAGAATCCAAC	oxidoreductase, acting on paired donors, with incorporation or reduction of molecular oxygen, 2-oxoglutarate as one donor, and incorporation of one atom each of oxygen into both donors	AT3G18210.2
2279	A002279_01	1	1.2032	0.185	0.068295	0.54778	0.0010125	1582.88	1315.54		A002279_01	A002279_01	CATGAATCTCCTGAGTCAGATATACCTTGGAGACCGGTTTGCTCTGGGGAAGAAGATGGCTATTGGTGTC	ELM2 domain-containing protein	AT1G13880.1
2289	A002289_01	1	1.0573	0.055712	0.03963	0.54778	0.0060413	1314.62	1243.39		A002289_01	A002289_01	ATATCGAGATACCATTAGGGTTTTTGTTAAAAAAACGTAGCCTCTCTACAAAAAACCGTGGCCTCCTTTC	SGT1B (enhanced downy mildew 1b); binding	AT4G11260.1
2298	A002298_01	1	0.71052	-0.34176	0.058021	0.54778	0.0056012	1484.75	2089.75		A002298_01	A002298_01	ATGGTTTTGCGCCGATGTGTTAGGCACAACCCCGAGTATGTTTGCTAATGCTGTATTCCTTATAGTTTTC	similar to unknown protein [Arabidopsis thaliana] (TAIR:AT1G15640.1)	AT1G44010.1
2301	A002301_01	1	0.64259	-0.44225	0.20887	0.54778	0.0057725	328.389	511.067		A002301_01	A002301_01	GTTTCGAGTGTGAATTCTCACACGCGAAGATCAATGCTCTATTTTACCAGAAACCTGTCGGGGCCAGAAC	similar to unknown protein [Arabidopsis thaliana] (TAIR:AT3G42510.1)	AT1G44870.1
2329	A002329_01	1	1.113	0.10705	0.26139	0.54778	0.00023286	3167.19	2845.8		A002329_01	A002329_01	ACAGTCCAGGAGAAGTTCTTGGACACATTTGCTCAAGACAGAACGCACAATCTCATCGTGCGACTCCGCC	EMB2719 (EMBRYO DEFECTIVE 2719); binding	AT1G20200.1
2330	A002330_01	1	1.1744	0.16075	0.15852	0.54778	0.0036281	1267.37	1079.23		A002330_01	A002330_01	CACCGCCTGTGTATGCGAGGAACTGGGCGAACGGTCAAAACTTGGTCGAATGGACTAAGATCGAAAGACC	similar to unknown protein [Arabidopsis thaliana] (TAIR:AT1G75860.1); similar to conserved hypothetical protein [Medicago truncatula] (GB:ABE79676.1)	AT1G20100.1
2333	A002333_01	1	0.19875	-1.6157	0.73816	0.54778	6.8347e-06	1271.31	6396.46		A002333_01	A002333_01	AAAACATGCCAACTCAACCAGAAGCTCACAGTCCAAGTCATCCTCGCCGCGGCATCACCGCCATCGCAAC	hydroxyproline-rich glycoprotein family protein	AT1G21090.1
2339	A002339_01	1	0.80461	-0.2174	0.10068	0.54778	0.0035839	911.052	1132.29		A002339_01	A002339_01	AAACAGAAGAAGATTCCGGTTTCCAAGTATTTACATTACCCGAATTCGAATATCCGCTAGAGGTTTTTGC	ANAC011 (Arabidopsis NAC domain containing protein 11); transcription factor	AT1G32510.1
2340	A002340_01	1	0.71743	-0.33207	0.02972	0.54778	0.0017877	15118.9	21074.1		A002340_01	A002340_01	TCTCCTTGCTCTTGCACAGCAATGTACAAGCGGAATGCTTCAACTGGAGCTAGAGAAGACCCGTTTGAAC	similar to SEC5A (EXOCYST COMPLEX COMPONENT SEC5) [Arabidopsis thaliana] (TAIR:AT1G76850.1); similar to H0525E10.11 [Oryza sativa (indica cultivar-group)] (GB:CAH66927.1); similar to Os04g0421900 [Oryza sativa (japonica cultivar-group)] (GB:NP_001052787.1); similar to OSJNBa0028I23.20 [Oryza sativa (japonica cultivar-group)] (GB:CAE04638.3); contains domain SUBFAMILY NOT NAMED (PTHR13043:SF3); co…	AT1G21170.1
2346	A002346_01	1	1.1684	0.15562	0.097091	0.54778	0.0017616	3995	3419.33		A002346_01	A002346_01	AACAGTTTAGAAGGTGTTACATGTAACAGAGCCGAAGGAGCAATGTATCTCTTCCCGCGAATTAACCTTC	ALAAT2 (ALANINE AMINOTRANSFERASE 2)	AT1G72330.2
2348	A002348_01	1	0.51566	-0.66231	0.042859	0.54778	2.0545e-05	5606.04	10871.5		A002348_01	A002348_01	AAGTGCAGAAGCAGAAAGGTGCAACGGGTTTCACTTCATGTCGACCCCACGAGAACTTCTGCGGTGAATC	GCN5-related N-acetyltransferase (GNAT) family protein	AT1G03650.1
2351	A002351_01	1	1.2644	0.23461	0.06162	0.54778	2.6559e-05	11340.1	8968.74		A002351_01	A002351_01	AAGCGTGTGGTGACCAGCGACGGCAGGCTTATACTCAGAGAAGAGAAGGTTCGTCATCATGAGTATTTCC	similar to unknown protein [Arabidopsis thaliana] (TAIR:AT1G54740.1); similar to hypothetical protein 244.t00012 [Entamoeba histolytica HM-1:IMSS] (GB:XP_650128.1); contains domain RIBOSOMAL PROTEIN L30 (PTHR11449); contains domain SUBFAMILY NOT NAMED (PTHR11449:SF2)	AT1G22110.1
2354	A002354_01	1	1.5899	0.4637	0.061661	0.54778	0.0010414	1348.44	848.101		A002354_01	A002354_01	GTTGCAATCGTGAGAACTATGAAAATCAAAAGAACAGTCTTAAACATTGTGTTGAGGATGGCGTGGTTGC	EXS family protein / ERD1/XPR1/SYG1 family protein	AT1G26730.1
2360	A002360_01	1	1.0964	0.092063	0.086721	0.54778	0.0039252	5383.53	4910.35		A002360_01	A002360_01	AAAGGCGGAACTGTGATCATCAGCCCAAGTAAGAAGGTGAGATCAGGTGATATAGGGCTAAGTCGATCCC	similar to unknown protein [Arabidopsis thaliana] (TAIR:AT1G78170.1); contains domain Rubredoxin-like (SSF57802)	AT1G22250.1
2361	A002361_01	1	1.121	0.11419	0.15028	0.54778	0.0044561	1736.11	1548.74		A002361_01	A002361_01	AACCGGTTGTGATTTCGCCTGCTGTGTCGGACGAGGAAGCCAAAAAGATGTTCCCACAGGGTTTCAAGAC	ATPER1 (Arabidopsis thaliana 1-cysteine peroxiredoxin 1); antioxidant	AT1G48130.1
2363	A002363_01	1	0.34489	-1.0645	0.057388	0.54778	0.00016073	104.188	302.113		A002363_01	A002363_01	AAACATAGATTTGGGGACAAATGAGCTTATTCTACGTGACGAACCTGATGAGGCCATCCTGGTGAAAATC	G6PD4 (GLUCOSE-6-PHOSPHATE DEHYDROGENASE 4); glucose-6-phosphate 1-dehydrogenase	AT1G09420.1
2366	A002366_01	1	1.2175	0.1968	0.12677	0.54778	0.00017785	12712	10441		A002366_01	A002366_01	TTTGACGGTCTCTTCTTGTGTAAGGAAAGATAGTTTAGATCTGTCTGGTCGCAAGATTTGTCATATGAGC	similar to Epa5p [Candida glabrata] (GB:AAQ82687.1)	AT1G21510.1
2376	A002376_01	1	1.3701	0.31486	0.040961	0.54778	0.0068447	558.916	407.932		A002376_01	A002376_01	AACAGCAACCACTTCCCGTTCTCACACAGATCCAGTATCTTCTCAATCTACTCACCAGACCCCGGAAAGC	similar to unknown protein [Arabidopsis thaliana] (TAIR:AT2G16575.1)	AT1G17780.1
2377	A002377_01	1	1.9126	0.64844	0.028902	0.54778	0.0001611	1857.71	971.363		A002377_01	A002377_01	AAGCAGGTGTGTATGGTGCAGCCGAAGGCGGAAATTGATCTACAGTTTGAATCAACTAGATTAAGCACTC	S2P-like putative metalloprotease, also contain transmembrane helices near their C-termini and many of them, five of seven, contain a conserved zinc-binding motif HEXXH. Homolog of EGY1. Each of the EGY1 and EGY-like proteins share two additional highly conserved motifs, the previously reported NPDG motif (aa 442-454 in EGY1, Rudner et al., 1999) and a newly defined GNLR motif (aa 171-179 in EGY1…	AT1G17870.1
2383	A002383_01	1	1.3134	0.27259	0.089688	0.54778	0.0053622	757.785	576.976		A002383_01	A002383_01	AACTACACACAACAGCTCACGCGATTGTACCAATTTGGAGCTCGGAAAGTGATTGTGACTGGAGTGGGAC	GDSL-motif lipase/hydrolase family protein	AT1G33811.1
2386	A002386_01	1	1.1669	0.15436	0.044668	0.54778	0.00017112	2388.21	2046.53		A002386_01	A002386_01	AACTGATGAGTTGCTCCTGCAAAAAAGTGTTTCAGGAGGATGGCAAGATGGAGCCACAGCAGTCTGTGTC	protein phosphatase 2C, putative / PP2C, putative	AT1G18030.2
2400	A002400_01	1	0.4661	-0.76335	0.08468	0.54778	4.4549e-06	806.174	1729.52		A002400_01	A002400_01	CTGAGAGTAGCAATCTTGGACAAGATACCCGGTTGTTGACCCGAAAACCCATTAGTACCCGTGGATCTTC	F-box family protein	AT1G27540.2
2401	A002401_01	1	0.87553	-0.13293	0.082931	0.54778	0.0025284	2670.44	3050.01		A002401_01	A002401_01	AATCCCCCGACTCAAAAGCTTCGAATCAAGCGTCGGAGTCAGTCGCAAAGCCTTCCGTCTCGGAAAATTC	peroxisomal biogenesis factor 11 family protein / PEX11 family protein	AT1G47750.1
2402	A002402_01	1	1.2172	0.19656	0.087569	0.54778	0.0010675	2110.33	1733.68		A002402_01	A002402_01	GGTGCAGCGCAAGCTCTCTACCTTGCGACTACTGATGTGGTTCCATACGAATTTGTACACAAATGTGCTC	acyl-protein thioesterase-related	AT1G47780.1
2406	A002406_01	1	1.1746	0.1609	0.061808	0.54778	0.003163	6290.53	5355.61		A002406_01	A002406_01	GTTTTGGAGCTGAACTGAGGATTCCGGAGACGGATAGCTATTGGAATGTTGCGCATGCAAGCATAGACAC	ethylene-responsive element-binding family protein	AT1G28160.1
2425	A002425_01	1	0.61778	-0.48163	0.25813	0.54778	1.3045e-05	447.376	724.151		A002425_01	A002425_01	ACTATGGTCCAAGGATCACAGTGCCAAGGAGTCTGCGGTGGGCTGGGTGTGGTGCTTTGTCCGTAAGCAC	similar to unknown protein [Oryza sativa (japonica cultivar-group)] (GB:BAD81218.1); similar to Os01g0250600 [Oryza sativa (japonica cultivar-group)] (GB:NP_001042596.1)	AT1G57540.3
2437	A002437_01	1	1.6254	0.48575	0.046557	0.54778	0.0072815	688.765	423.732		A002437_01	A002437_01	GGTCAGGGATTATTCGACGGTGGATTATTCGACGGCGTGATGAATCCTATGAATCTAGGGTTTTATAATC	bZIP transcription factor family protein	AT1G75390.2
2442	A002442_01	1	1.3205	0.27804	0.024039	0.54778	0.0001329	1535.02	1162.47		A002442_01	A002442_01	CTGAATTCCAAGAAGTTGCCTTGTGTAATATCCGTATGAAGAAGAACGTCCTTGACCAATTTAAGTTCCC	similar to hypothetical protein 17.t00039 [Entamoeba histolytica HM-1:IMSS] (GB:XP_656128.1)	AT1G02540.1
2445	A002445_01	1	1.2872	0.25245	0.043324	0.54778	0.0015248	2015.66	1565.87		A002445_01	A002445_01	AAAATTACCCATTAATGTCCATCTTGAAGTTTCATTGTCGCCTTCTGCGTTGTGTTTCCAGGTGCTTCAC	NLI interacting factor (NIF) family protein	AT1G29780.1
2451	A002451_01	1	1.1488	0.1387	0.01676	0.54778	0.0015838	3933.56	3424.12		A002451_01	A002451_01	GATGCTGTTACTTATAACTCTCTTGTGGCCGGTCTTTGTTGTTCTGGTAGATGGAGTGATGCAGCTCGGC	binding	AT1G62720.1
2457	A002457_01	1	1.3215	0.2788	0.07034	0.54778	5.3937e-05	3967.14	3002.2		A002457_01	A002457_01	AACCTTTCCCGCTGGATCGTCCCCATGACATCCCTCAGGTTCTTCCCTTTTATCTAATTCATGCTCATGC	Ulp1 protease family protein	AT1G42460.1
2467	A002467_01	1	1.1038	0.09875	0.09741	0.54778	0.0073518	7531.88	6823.31		A002467_01	A002467_01	AAAGGAGGAATGGATTGTCCAGTTAAATGTCTCAACCTGCACGTGTAGGAAGTTCCAAAGTTACAAGTTC	zinc finger protein-related	AT1G64260.1
2475	A002475_01	1	0.70963	-0.34301	0.19674	0.54778	0.00088708	1603.59	2259.73		A002475_01	A002475_01	ACAGGTCCCTGTCTCTGGAAGTTCCTTCCGGAACCTCGACTTTTGAAACATTTGCAAAGTTGCTGGCTAC	similar to unknown protein [Arabidopsis thaliana] (TAIR:AT4G08540.1); similar to unknown protein [Oryza sativa (japonica cultivar-group)] (GB:BAC79707.1); similar to Os07g0626300 [Oryza sativa (japonica cultivar-group)] (GB:NP_001060335.1); contains domain DNA-DIRECTED RNA POLYMERASE II (PTHR21297)	AT1G77890.1
2479	A002479_01	1	0.90913	-0.095262	0.052065	0.54778	0.00054578	2905.03	3195.5		A002479_01	A002479_01	CCTCTCTTTTTCTTACCCTATCTTCTCTCTCTACAGATGTCACAGTCACCTCTGTCACGGATTTGGGTAC	PHD finger transcription factor, putative	AT5G12400.1
2486	A002486_01	1	1.3142	0.27326	0.12439	0.54778	0.00013859	2957.5	2250.26		A002486_01	A002486_01	GACATCTGTAACGTATCCAAAGATGTGATGACGCTCGTGAAACACAGCTTGCAAGATCTACAACTGACTC	similar to unknown protein [Arabidopsis thaliana] (TAIR:AT1G20520.1); similar to hypothetical protein [Glycine max] (GB:AAK01735.1); contains InterPro domain Protein of unknown function DUF241, plant; (InterPro:IPR004320)	AT1G76210.1
2506	A002506_01	1	1.1387	0.12991	0.06208	0.54778	6.0358e-05	8008.83	7033.22		A002506_01	A002506_01	AATCAGAGACGGAGAAGTTCTTCTTACATATGGATTCTCTTGTGTGGTTGAAATGATTCTCCTATACGCC	GTP binding / translation initiation factor	AT1G48970.1
2511	A002511_01	1	1.0826	0.07935	0.21939	0.54778	0.0053019	9602.7	8869.73		A002511_01	A002511_01	GGTGATTTTTCGAGGAAACCCCCAATTGGAGATATACTACTGAAACACACTCCCGGGTCTCAACCTGCTC	methyltransferase MT-A70 family protein	AT1G19340.1
2516	A002516_01	1	0.23386	-1.453	0.097474	0.54778	0.002209	184.786	790.211		A002516_01	A002516_01	CTCAGCCGTCAATGGACCAGAAGGAAGGGCCGCAATATTCAGCCAAGGCCGACCATAGCAACCAGATGGC	similar to unknown protein [Arabidopsis thaliana] (TAIR:AT1G07476.1); similar to hypothetical protein MtrDRAFT_AC157503g19v1 [Medicago truncatula] (GB:ABD33141.1)	AT1G07473.1
2519	A002519_01	1	1.501	0.40615	0.042808	0.54778	7.8121e-05	589.869	392.957		A002519_01	A002519_01	TGCAATTCCCGTCGTCGCTCTCCGGAGAAACATCGGCGATAACGAACGCACGTGTGGACTGGAAAGAGAC	17.8 kDa class I heat shock protein (HSP17.8-CI)	AT1G07400.1
2524	A002524_01	1	0.7013	-0.35481	0.044941	0.54778	0.0020367	806.578	1150.1		A002524_01	A002524_01	ATCCGAGATGCAAGTAAGAAGAGAACCAACCTTGATTTTCAGAACACAAGTGAAGCCTACGAAGCATGAC	similar to unknown protein [Arabidopsis thaliana] (TAIR:AT1G76840.1); similar to cell wall-anchored protein [Staphylococcus saprophyticus subsp. saprophyticus ATCC 15305] (GB:YP_300225.1); similar to Subtilisin-like serine protease [Pediococcus pentosaceus ATCC 25745] (GB:YP_803612.1); contains domain SAP domain (SSF68906)	AT1G76740.1
2532	A002532_01	1	1.8491	0.61471	0.033736	0.54778	0.00012805	2418.01	1307.67		A002532_01	A002532_01	AAAACTGGATTCGAGTGGCCATGTCTGACGATTCCATGGTGGCGGAGGCGCTTCTTCGGCTCCGCCACTC	similar to unknown protein [Arabidopsis thaliana] (TAIR:AT1G15800.1)	AT1G80610.1
2533	A002533_01	1	1.7066	0.53453	0.050237	0.54778	0.0010849	1380.91	809.082		A002533_01	A002533_01	GTGTCTCAAAGATCATCAAAGAAAAAGATGTGTGGAATACAAGGTATGGAAGATTCTCCGACACCGGCCC	WRKY66 (WRKY DNA-binding protein 66); transcription factor	AT1G80590.1
2535	A002535_01	1	0.7313	-0.31292	0.03266	0.54778	0.00038165	1001.15	1368.95		A002535_01	A002535_01	AAAGGAGAAGGATACTGCGTGGTTCGTAAAGTTTTGTGTTCCTTGGTGTAAACACTGCAAGAAACTGGGG	ATPDIL5-1 (PDI-LIKE 5-1); thiol-disulfide exchange intermediate	AT1G07960.1
2540	A002540_01	1	0.65374	-0.42505	0.042677	0.54778	0.0018302	806.739	1234.1		A002540_01	A002540_01	AAACTTGACCTTGGAAGAGCTAAGAAAATTCTGAAGCTGATGCAGTATTTGGCTCCCTGGCAAATGAGCG	OGG1 (8-oxoguanine-DNA glycosylase 1)	AT1G21710.1
2544	A002544_01	1	1.1237	0.11665	0.12829	0.54778	0.00083493	4185.16	3724.55		A002544_01	A002544_01	AACAACAGTCCAAACCAATTGTTCAAGCATTGCCTCGGGCAGGAACATCACTTCCGGCTGCAAAGTCTCG	DNA binding	AT1G09710.1
2548	A002548_01	1	0.8462	-0.167	0.18425	0.54778	0.0042435	2685.17	3173.21		A002548_01	A002548_01	TCAGATCACCACCGTTACAGCTCAAGCCTCAATGGCGAAACCTCTCATCAACACCATCTTAACCTCATGG	SRS7 (SHI-RELATED SEQUENCE 7)	AT1G19790.2
2558	A002558_01	1	0.67833	-0.38813	0.059654	0.54778	0.0001072	2629.9	3876.93		A002558_01	A002558_01	AAACCTTAAAAGAATTCATATCCGCTGGTGTGAATGCATATGCGCTCGGCTGCACAGATGAAGATTTGAG	similar to Os03g0744700 [Oryza sativa (japonica cultivar-group)] (GB:NP_001051239.1)	AT1G62250.1
2561	A002561_01	1	0.8275	-0.18935	0.062489	0.54778	0.0019058	15946.6	19269.9		A002561_01	A002561_01	AAAGAACAGAAAGCTCAACGGGAGAAGGATCTTCGTGAAGGGCTGCAATTTTCCAAGAATGGTAAGTATG	binding / protein binding	AT1G55480.1
2572	A002572_01	1	0.72677	-0.31915	0.078852	0.54778	0.0042119	1049.01	1443.46		A002572_01	A002572_01	AAGAATTCGATCAGAGAAAGCTCCCAACAGATTACGATCCAGCTACTTTTGATCCAACAGAGCATCGAAG	ribosomal protein L12 family protein	AT1G70190.1
2574	A002574_01	1	0.57964	-0.54535	0.058478	0.54778	4.2235e-05	3601.84	6213.63		A002574_01	A002574_01	AAAAAGTGCGTTTTCAGTATGAGCGGGTTCAAAAGAGATGCTATGAGTGTCAACGTTTGACTCATGAGAG	phosphoesterase family protein	AT1G07230.1
2575	A002575_01	1	0.40642	-0.90037	0.063441	0.54778	8.0261e-06	442.571	1088.87		A002575_01	A002575_01	AAAGGATACCTGCAAGAAGCCGAATGGTCAAATAGAGGGCACCTGCCAAGCCATGAAGAATACATAGAGG	terpene synthase/cyclase family protein	AT1G70080.1
2579	A002579_01	1	1.2576	0.2292	0.081572	0.54778	0.00050985	3590.69	2855.21		A002579_01	A002579_01	AAGCTCATCTTCACCGGCGGAGATAGAGGTTACGGTGGCAGAAAGCCATGCGAACATCAAGATAATGACG	basic helix-loop-helix (bHLH) family protein	AT1G22490.1
2592	A002592_01	1	0.71333	-0.33781	0.070816	0.54778	0.00010516	2083.07	2920.18		A002592_01	A002592_01	GAAAGAGGGAAGGAGAGTTTCGAAATCCGGATCACGCCGGATAAGAGTTTCGATGGAACGGGGAAAATCG	membrane-associated zinc metalloprotease, putative	AT1G05140.1
2593	A002593_01	1	0.44578	-0.80792	0.062776	0.54778	2.4905e-06	1971.8	4423.12		A002593_01	A002593_01	AAACTGCTTGTTTTGCTTGTGCACCTCCCCTGTGGAATATGGGTGGTTTTAAGGATTCTGTGATCCAGGG	thiF family protein	AT1G05350.1
2594	A002594_01	1	1.1865	0.17101	0.09772	0.54778	0.00021608	2638.59	2223.86		A002594_01	A002594_01	TGATCTTCTCACCCGCCTGAGACAGGTGAGTGGCATCTACAGTTTTTTTGGTTCAACTAACCAGCCAATG	SNF2 domain-containing protein / helicase domain-containing protein / RING finger domain-containing protein	AT1G05120.1
2598	A002598_01	1	1.106	0.10071	0.033889	0.54778	0.0042848	4892.7	4424		A002598_01	A002598_01	AAGTCCATAGCCTTGATCGATGAAGAGTCAAGAGAGGCGTATCTTACGGATGCTGAAGAATGTGCTAGTG	similar to unknown protein [Arabidopsis thaliana] (TAIR:AT1G61090.1)	AT1G61095.1
2602	A002602_01	1	1.1147	0.10862	0.16556	0.54778	0.0068812	2843.24	2550.64		A002602_01	A002602_01	AAACAGAGCAGTGAGTATAACGATACACATGAACATGATGGAGACTCTCTTCCTCTGGATGTTCCCAAAG	auxin-responsive protein, putative	AT1G19830.1
2604	A002604_01	1	1.1816	0.16684	0.088858	0.54778	0.00067183	5617.83	4754.75		A002604_01	A002604_01	AGGTTTCTGTTTGGGATGGCATATGGTGTACTTCAGGAAGAAGTATATGTGGAACAACCTAAGGGTTTTG	similar to unknown protein [Arabidopsis thaliana] (TAIR:AT4G25670.1); similar to conserved hypothetical protein [Medicago truncatula] (GB:ABE85314.1)	AT5G52550.1
2605	A002605_01	1	1.3142	0.2732	0.097565	0.54778	0.00045082	2953.07	2247.11		A002605_01	A002605_01	ACGTCTCTCAGATCCATCCGGGATTTGGAGTTTGTGTACAAAAAGACTGTTGTTGGAATGTGCAAATGAG	similar to unknown protein [Arabidopsis thaliana] (TAIR:AT1G22790.2); similar to conserved hypothetical protein [Medicago truncatula] (GB:ABE81200.1)	AT1G34010.1
2606	A002606_01	1	2.5174	0.92323	0.051056	0.54778	0.00058355	2316.7	920.208		A002606_01	A002606_01	AAAGATCTCTGCGGTTCCTAGCTCGTTAAACCACATAATAGTTCTTCGGTTTTTTGTTTCTGGTTTCTAG	DNA binding / transcription factor	AT1G49475.1
2620	A002620_01	1	0.83579	-0.17937	0.047629	0.54778	0.00050494	1578.93	1889.18		A002620_01	A002620_01	CACAAGACTCCGTTTCTTACCTTTTTTCAAGTTCTTTGGACCTGAATGGCAAGTTAGTTATGTGCGGTAG	disease resistance protein (CC-NBS-LRR class), putative	AT1G12280.1
2630	A002630_01	1	0.9153	-0.0885	0.053721	0.54778	7.7721e-05	7632.72	8339.01		A002630_01	A002630_01	AAAGATGAGAATGGGAAGCCGTTGCTTACCCCGCAAGAAATCACACATCTCTCTGTGGATCTTGATGTAG	CYP79C1 (cytochrome P450, family 79, subfamily C, polypeptide 1); oxygen binding	AT1G79370.1
2635	A002635_01	1	2.2267	0.8005	0.059576	0.54778	0.0040607	475.516	213.556		A002635_01	A002635_01	ACGCTCAATAGCCAAGATGAACTCTCCGGTTCTCTCGATCGCCTTGTCCAAGAGCTAGATCAATTACTGG	SNARE-associated protein-related	AT1G79070.1
2644	A002644_01	1	0.85576	-0.15576	0.023576	0.54778	0.00040273	2757.83	3222.46		A002644_01	A002644_01	AACCGGCGTAATTTCTGCTCGTCGACGCCGTGACATTGGCGGGGTTTTAATATCTAGCTGTCTCTCTACG	RNA recognition motif (RRM)-containing protein	AT1G73530.1
2652	A002652_01	1	0.6202	-0.47771	0.056098	0.54778	0.0015858	463.636	747.549		A002652_01	A002652_01	GCAGCAAGTGGAAGAGGCTCTTGAAGGATCTGTATTAGAGTACAAGAAGCTAATCGTGGACTGCAAGCAG	similar to EMB1220 (EMBRYO DEFECTIVE 1220) [Arabidopsis thaliana] (TAIR:AT1G60170.1); similar to Os04g0555400 [Oryza sativa (japonica cultivar-group)] (GB:NP_001053516.1); similar to Os07g0141600 [Oryza sativa (japonica cultivar-group)] (GB:NP_001058865.1); similar to mRNA splicing factor PRP31 (ISS) [Ostreococcus tauri] (GB:CAL52360.1); contains InterPro domain NOSIC; (InterPro:IPR012976)	AT1G70400.2
2677	A002677_01	1	0.86743	-0.14222	0.094665	0.54778	0.0014635	3203.82	3693.39		A002677_01	A002677_01	CCGTTGCGGATTTATCTCCCTTTTTAGCCATCACAATTGTCCTCAATGGAATTCAGCCTGTTTTGTCCGG	MATE efflux family protein	AT1G61890.1
2681	A002681_01	1	0.55096	-0.5961	0.14022	0.54778	0.00037156	957.38	1737.67		A002681_01	A002681_01	AACAGCGGCGGTTACGATGGTGACATCAACAACAGTGGTGGCGATGGTGATGGCTCAAGCAGCGGTAGCG	unknown protein	AT1G61920.1
2683	A002683_01	1	1.1528	0.1422	0.031515	0.54778	3.2776e-05	4924.61	4271.84		A002683_01	A002683_01	TGGCTTAGTTGGTTGTATAGCAGCACTTTTGGGAGGCAATGCTGTCCTCACTGATCTTCCAGATAGACTG	similar to unknown protein [Arabidopsis thaliana] (TAIR:AT1G08125.1); similar to Os06g0101100 [Oryza sativa (japonica cultivar-group)] (GB:NP_001056528.1); similar to hypothetical protein [Oryza sativa (japonica cultivar-group)] (GB:BAD53004.1); contains domain no description (G3D.3.40.50.150); contains domain S-adenosyl-L-methionine-dependent methyltransferases (SSF53335); contains domain UNCHAR…	AT1G73320.2
2696	A002696_01	1	1.1903	0.17421	0.071338	0.54778	5.8083e-05	7574.93	6363.92		A002696_01	A002696_01	CCTGGTATTAAGGTTGTTATCCCTCGGAGTCCACGAGAAGCAAAGGGACTGTTGTTGTCATGTATCCGTG	BCDH BETA1 (BRANCHED-CHAIN ALPHA-KETO ACID DECARBOXYLASE E1 BETA SUBUNIT); 3-methyl-2-oxobutanoate dehydrogenase (2-methylpropanoyl-transferring)	AT1G55510.1
2707	A002707_01	1	1.4776	0.39045	0.19338	0.54778	0.00068568	2165.05	1465.13		A002707_01	A002707_01	AACAGTTTCCCACCGCCGATAAAGTTCGTTGAAGACTCAAAGTATAATCGTATGGTGAGATGGTTAGGAG	similar to unknown protein [Arabidopsis thaliana] (TAIR:AT4G02810.1); similar to hypothetical protein 12 [Plantago major] (GB:CAJ34820.1)	AT1G03170.1
2712	A002712_01	1	1.2467	0.22047	0.025749	0.54778	0.00022974	3199.98	2566.76		A002712_01	A002712_01	AAAGTGAACGGAATCGAGGTCCCGCTTGATCTAGTCGGGGAGCCACTAGACAAGATCTATGATTCAGCAG	catalytic/ coenzyme binding	AT1G32220.1
2718	A002718_01	1	1.1025	0.097625	0.10914	0.54778	0.0050656	7347.39	6664.17		A002718_01	A002718_01	GCAGCTTCTGTATCAGTCTTGCCCATATCAAGCAATCACTCTTTTCGTCACTGGGCCATTTTTAGATGGG	transporter-related	AT1G06890.2
2731	A002731_01	1	0.74849	-0.2897	0.047396	0.54778	0.0067825	797.913	1066.03		A002731_01	A002731_01	AACATGTCGAGAAAGAAAACTGGTGTACGCGGCCTAGTCGATCTTCTGCTTGGAAACGCAGGTCCTTTTG	similar to unknown protein [Arabidopsis thaliana] (TAIR:AT1G10740.1); similar to Os05g0408300 [Oryza sativa (japonica cultivar-group)] (GB:NP_001055523.1); similar to lipase [Clostridium tetani E88] (GB:NP_781602.1); contains InterPro domain Esterase/lipase/thioesterase; (InterPro:IPR000379)	AT1G23330.1
2732	A002732_01	1	0.78127	-0.24684	0.11744	0.54778	0.00079727	1006.87	1288.71		A002732_01	A002732_01	ACGAGAGATACCGATGACGGAACTGATCGGGAAAAAAGCAGGAGAAAAGGCTTCGAAACTTGGGTTTGAG	pathogen-responsive alpha-dioxygenase, putative	AT1G73680.1
2733	A002733_01	1	1.1	0.095287	0.035703	0.54778	2.7721e-05	16920.8	15382.7		A002733_01	A002733_01	AAACAACGAGCAGAAAGACGAAAGTCAACGCGACGAACAACCTAAGCCTATGTCGGAAAGCTCTGAACAG	similar to unknown protein [Arabidopsis thaliana] (TAIR:AT1G80180.1); similar to Os06g0601100 [Oryza sativa (japonica cultivar-group)] (GB:NP_001058003.1); similar to hypothetical protein [Oryza sativa (japonica cultivar-group)] (GB:BAD81575.1)	AT1G15400.3
2734	A002734_01	1	1.4615	0.37946	0.10628	0.54778	0.0013367	2125.79	1454.47		A002734_01	A002734_01	CATTTCAGCATTGCATGATTGTCACGTGGCTGATTCCAAGTACGAGGATGATGTGACACAAGATCTAATG	MYB116 (myb domain protein 116); DNA binding / transcription factor	AT1G25340.2
2735	A002735_01	1	1.1585	0.1471	0.080061	0.54778	0.00067509	1127.66	973.405		A002735_01	A002735_01	AGGTTCGGGTGAGTTTGCATCAAGTCTCAACTCTTGGCAAAGAGACAACTTTACTCGAGTCTGTGGCTCG	WD-40 repeat family protein	AT1G55680.1
2739	A002739_01	1	1.786	0.57998	0.19734	0.54778	0.0020388	4294.54	2404.51		A002739_01	A002739_01	AACCATCACGAAAACGGGTTTGATGATTCGGAGAAGGGTGAGAATGTGACGATAGAAGAAGAAGTGGATG	similar to unknown protein [Arabidopsis thaliana] (TAIR:AT5G16720.1); similar to Os03g0708700 [Oryza sativa (japonica cultivar-group)] (GB:NP_001051039.1); similar to Protein of unknown function, DUF593, putative [Oryza sativa (japonica cultivar-group)] (GB:AAX95673.1); similar to Os03g0259900 [Oryza sativa (japonica cultivar-group)] (GB:NP_001049616.1); contains InterPro domain Protein of unknow…	AT1G70750.1
2747	A002747_01	1	1.2262	0.20391	0.16478	0.54778	0.0060778	1303.49	1063.05		A002747_01	A002747_01	CTTCACAAGATTCCTCAAGTTGATTCTATAATTTTGACTCATGAACATGCTGATGCAGTACTTGGCCTGG	similar to phosphonate metabolism protein-related [Arabidopsis thaliana] (TAIR:AT4G03610.1); similar to Os03g0643200 [Oryza sativa (japonica cultivar-group)] (GB:NP_001050752.1); similar to Os12g0615500 [Oryza sativa (japonica cultivar-group)] (GB:NP_001067275.1); similar to hypothetical protein LOC_Os12g42100 [Oryza sativa (japonica cultivar-group)] (GB:ABA99850.1); contains domain no descriptio…	AT1G30300.1
2754	A002754_01	1	0.96434	-0.036312	0.16524	0.54778	0.0030556	6833.55	7086.17		A002754_01	A002754_01	TGAAATGTTGAAAGAACATGAAAGACAGATCTTGTTGGCTGTACGACGAGCTCAAGCCGATAAGGCTAAG	protein kinase family protein	AT1G57700.1
2768	A002768_01	1	0.82189	-0.19615	0.070637	0.54778	3.3765e-05	3045.74	3705.97		A002768_01	A002768_01	AAGCAAAGAAGACGGTGGTGTTGGGTCGGATTCAGCTTACACGGTCGCTCAGTATAACTCACCCTTCGAG	SOUL heme-binding family protein	AT1G17100.1
2770	A002770_01	1	1.1533	0.14264	0.11463	0.54778	0.00043187	4434.19	3844.5		A002770_01	A002770_01	AGCGGGAACCGAAAGTCGAGTAGGCTGCAGCGGCGGGCTCCACCGCCTCTTAAGATAAACCCTTGCGAAG	similar to unknown protein [Arabidopsis thaliana] (TAIR:AT3G23170.1)	AT1G04330.1
2784	A002784_01	1	1.1913	0.17503	0.035148	0.54778	0.0020443	544.354	456.916		A002784_01	A002784_01	AACAATGCTGCTGAAAACGGATTGGATGAAATCACTTTCTTACACGATCGATGGACTTATGGCTCCGTAG	ABC1 family protein	AT1G61640.2
2791	A002791_01	1	1.4941	0.40152	0.078336	0.54778	0.00037697	3727.9	2495.14		A002791_01	A002791_01	AAGGTGGTTTACGGGTCTGGCGGAAGGAAATTCGCATTCCAGAACTTGGCACCGTTAGGTTGCTTACCGG	GDSL-motif lipase, putative	AT1G54030.1
2793	A002793_01	1	1.4298	0.35751	0.0458	0.54778	0.0057294	458.014	320.345		A002793_01	A002793_01	AACAATGTTCGTGGTCTCCGTAAATTGAAAATGGATCCGGATTCTCCAACCTGTTCAAGCAGCAACCCTG	dormancy/auxin associated protein-related	AT1G54070.1
2794	A002794_01	1	0.76345	-0.26991	0.1014	0.54778	0.0012901	1350.46	1768.88		A002794_01	A002794_01	CGCTGAATCAAAGCCGTCGGAGGTAGGATTTGCAAGATGCGAATGTTGCGGTATGAAGGAGGAATACACG	similar to unknown protein [Arabidopsis thaliana] (TAIR:AT1G72510.2); similar to 4Fe-4S ferredoxin, iron-sulfur binding [Medicago truncatula] (GB:ABE81755.1); contains InterPro domain Protein of unknown function DUF1677, plant; (InterPro:IPR012876)	AT1G54095.1
2796	A002796_01	1	0.88845	-0.11827	0.19319	0.54778	0.0050186	4621.62	5202.01		A002796_01	A002796_01	CGAAAACTCCGATGGATCTACGGTTGCTGATTAAGATATCTATGAATACTGGTTTAACGTTCGTCGATTG	hydrolase, alpha/beta fold family protein	AT1G17430.1
2798	A002798_01	1	1.2287	0.20592	0.026073	0.54778	0.0057327	27432.9	22328.1		A002798_01	A002798_01	AACGAAATCCGACAGTACGTCCTACAGCTTCTCAGCTTCTAGAACACCCTTTTCTACGTAACACAACAAG	MAP3KA (Mitogen-activated protein kinase kinase kinase 3); kinase	AT1G53570.3
2806	A002806_01	1	0.79225	-0.23287	0.049688	0.54778	0.00047147	760.975	960.544		A002806_01	A002806_01	AAAGAACAGTGAGGCCGCTATTATTAATATGACTCCCACCAAGCCTATGGTGGTTGAGGCTTACTCTGCG	elongation factor Tu C-terminal domain-containing protein	AT1G35550.1
2808	A002808_01	1	0.77071	-0.26044	0.058638	0.54778	0.0022367	540.935	701.906		A002808_01	A002808_01	AAGGAATTGTCCTACGCAGAGGTGCCAAAGGAACCGGGATGAAATCCATTGAACTAGCATTGTCCATGTG	glycosyl transferase family 29 protein / sialyltransferase family protein	AT1G08660.2
2811	A002811_01	1	0.76193	-0.2719	0.1456	0.54778	0.00070171	387.61	508.721		A002811_01	A002811_01	CTTAGCGGAATTAGTTATCCTGGAGGTAATGTTGCTTGTACGGAACGAGCGATGTGCGTTGGATTTGCGG	F-box family protein	AT1G20940.1
2822	A002822_01	1	0.57129	-0.55986	0.072978	0.54778	0.00022819	951.938	1666.37		A002822_01	A002822_01	AAGCCATTAAATGTGATTGAGTTCGAGAAGGTTCTACGCAAGAAGCATGCTCTAAAGGACGAGGAGTATG	GAMMA CA1 (GAMMA CARBONIC ANHYDRASE 1); carbonate dehydratase	AT1G19580.1
2834	A002834_01	1	0.70303	-0.35236	0.070649	0.54778	2.729e-05	5694.18	8099.84		A002834_01	A002834_01	ATGTCCTACACGATGGACTTTGAAAACAGAGCAAATGCAAGACCAGATGATTCCACTATCGAATACCAGG	ATCPISCA (CHLOROPLAST-LOCALIZED ISCA-LIKE PROTEIN); structural molecule	AT1G10500.1
2837	A002837_01	1	2.3708	0.86321	0.066852	0.54778	2.6124e-05	39324.4	16587.4		A002837_01	A002837_01	AAAACTCAAAAAATCTATGCATGATCCCAATCTTGTTTCTCTCTAACGTTCTCCACACGATTGCCGTGTG	60S ribosomal protein L36 (RPL36A)	AT2G37600.2
2838	A002838_01	1	0.81188	-0.2084	0.11334	0.54778	0.00035789	1485.79	1830.05		A002838_01	A002838_01	AAGCTGTGTAGTGTACCGCATGATCTCTTGGTGCAGCCTCTGGTTGGATCCGTGGAAAAATCGTTTGGAG	ATAMI1 (AMIDASE-LIKE PROTEIN 1); amidase	AT1G08980.1
2842	A002842_01	1	0.6599	-0.41566	0.032658	0.54778	0.0037256	172.242	260.995		A002842_01	A002842_01	CATTGCAATCGCGAGTGTCACAAAGGGGAAACAACAGTTCCAAATCGATCTCACGCCTTATCGTGATTAG	ATKDSA2/ATKSDA	AT1G16340.3
2844	A002844_01	1	1.1453	0.1357	0.052353	0.54778	0.00020518	4793.42	4185.16		A002844_01	A002844_01	CAACAGTTACCAACTCCAAAACCAGGAGGTTAAACAAGTCCATCCTCAGTATTGGGCTCGTTACTATTAG	AGL28 (AGAMOUS-LIKE 28); DNA binding / transcription factor	AT1G01530.1
2849	A002849_01	1	1.2126	0.19275	0.023407	0.54778	0.0019243	2742.16	2261.31		A002849_01	A002849_01	GTGTTTGAGCGCGTGGTGGAAACGCTCCGGTTGGGAGGGTTTGAAGGGTCCGGTGATCTAGAGAATCTTG	auxin-responsive family protein	AT1G16510.1
2870	A002870_01	1	0.80912	-0.21181	0.10441	0.54778	0.0057749	1894.86	2341.86		A002870_01	A002870_01	ACAACGCTCATGGTCCTCATAACGCAAGTTTCTATAAGCTTTGGGATGAACTTCGAAAGGGTATTACAGG	zinc ion binding	AT1G55915.1
2874	A002874_01	1	2.8309	1.0406	0.058713	0.54778	0.0004407	456.642	161.305		A002874_01	A002874_01	GCCTCCGCTGATTGATTTACAAGAGCGCCTCACTGCGACCATAGAAGATTTTCAGAAGCAACTGGATTTG	similar to unknown protein [Arabidopsis thaliana] (TAIR:AT1G73750.1); similar to Os01g0692600 [Oryza sativa (japonica cultivar-group)] (GB:NP_001043943.1); similar to unknown protein [Oryza sativa (japonica cultivar-group)] (GB:BAD82496.1); contains InterPro domain Esterase/lipase/thioesterase; (InterPro:IPR000379)	AT1G15060.1
2876	A002876_01	1	1.2291	0.20627	0.047128	0.54778	0.0055794	684.166	556.63		A002876_01	A002876_01	TGAATTTGGGGAGACAGTGCTTTATGCCCCAAAATTTGATTTGCAGACCGCAGCCTTGTGGCTCACACCG	ATCCMH	AT1G15220.2
2916	A002916_01	1	0.78572	-0.24115	0.049066	0.54778	0.0045392	942.937	1200.03		A002916_01	A002916_01	GTGAAACCAAAAAGCGGTGCGTTTCAGCCGTTTCAAAAGCGCGTTTTGGAGACTGATTTGCAACCGGCGG	myb family transcription factor	AT1G68670.1
2936	A002936_01	1	0.81164	-0.2087	0.066833	0.54778	0.0069357	702.609	865.667		A002936_01	A002936_01	TGGCTTGAGATCACTGGCAAGATCAACATTACCCTTCTCTCTGATGACACCCTCTACGCCGCTTACTTCG	ATPP2-B11	AT1G80110.1
2945	A002945_01	1	1.2893	0.25413	0.11466	0.54778	0.0026817	1158.64	898.566		A002945_01	A002945_01	GTTAGGGATGCAACTGCACAAGAATGGCAGAGAACCCGCATCGAGATTCCTCGTTGGGAACAAAATGTTG	F-box family protein	AT1G70970.1
2953	A002953_01	1	1.1587	0.14726	0.094557	0.54778	3.6332e-06	3405.68	2939.22		A002953_01	A002953_01	AAGATTGAGCGATCAGTGAGAGATAACTCCGCCCTCATGTCTATTCTTGATCGACGGCCGATAGAGTCTG	hydroxyproline-rich glycoprotein family protein	AT1G15130.1
2956	A002956_01	1	1.2453	0.21934	0.081189	0.54778	0.00017545	2012.84	1616.47		A002956_01	A002956_01	AACAATAATAGACCATATAAATGGCATCACCTGGTCATTGTCCAAATCCCAACTGGCATCATCAGCGCAG	ATP binding / protein binding / transmembrane receptor	AT1G72840.1
2958	A002958_01	1	1.4092	0.343	0.13159	0.54778	0.0018982	1110.09	787.765		A002958_01	A002958_01	ACAGACCGGGTTTACACTCATTTCTACCCGTTGCTGGTTCTTACACCTGGTGGTTTAAAGAAGAATGGTG	C2 domain-containing protein	AT1G22610.1
2959	A002959_01	1	0.50139	-0.69037	0.073354	0.54778	1.7029e-05	1057.86	2109.91		A002959_01	A002959_01	TGCTGCGGTCAAGTTGGTTTACTATAGGGCAACAAATTGGTTAGGTTGTCTAAGTGGTAGATCTGGTTAG	disease resistance protein (TIR-NBS class), putative	AT1G72940.1
2989	A002989_01	1	0.78054	-0.24777	0.02423	0.54778	0.0031912	456.186	584.467		A002989_01	A002989_01	AACTGTCTCTGAATTCGTTCTTTTCGACATTGCACGCGCAAGGAGAAGTGGCTTCAAGCATGAAAACCTG	similar to unknown protein [Arabidopsis thaliana] (TAIR:AT4G11450.1); similar to Bromo adjacent re (GB:ABE92116.1); contains domain Transcriptional factor tubby, C-terminal domain (SSF54518)	AT1G63520.1
2992	A002992_01	1	0.81411	-0.20566	0.062224	0.54778	0.0074264	23102.6	28376		A002992_01	A002992_01	AAATTTGGTGAGCTGGTGTAGGCAACTGGCTCAGTCAGGGAACGTTCTTGAGCTGGTCGACGAGAAATTG	protein kinase family protein	AT1G80870.1
3000	A003000_01	1	1.3385	0.29152	0.079366	0.54778	0.0024847	1675.89	1252.13		A003000_01	A003000_01	TTCAGAGACGAGCCTTCTTAAGTGGCCAAGGATTCTGAAGATAGTTCATCAGCTGCGAACGATTCCTCTG	ULI3 (UV-B light insensitive 3)	AT5G59920.1
3004	A003004_01	1	1.0803	0.077225	0.43041	0.54778	0.0032711	10963.2	10147.7		A003004_01	A003004_01	CATCGAGAGAGTTATTCAACAGCACTTTAAAGCGACACACGCTAGTGTTGAAGAAAAGAGATCTGATGCG	DNAJ heat shock N-terminal domain-containing protein	AT1G77930.2
3010	A003010_01	1	1.324	0.28065	0.10321	0.54778	0.0029573	2643.34	1996.6		A003010_01	A003010_01	CTCCGATGAAAAGTGGTTGGATCTCTCTAAAAGCTTGGAGAGACTTGAGATCAGATCAAACCCGGGACTG	leucine-rich repeat family protein	AT1G68780.1
3011	A003011_01	1	1.1201	0.11344	0.023645	0.54778	8.7177e-05	11250.9	10044.7		A003011_01	A003011_01	AAAAAGTAGCATGGAGAACAAAACCGAAGATCGAACGGGTTTGGTTTGAAGTAACGGCGAAAATCGAAGG	similar to conserved hypothetical protein [Medicago truncatula] (GB:ABE81232.1)	AT1G47310.1
3017	A003017_01	1	1.538	0.43049	0.11386	0.54778	7.0055e-05	6277.96	4081.83		A003017_01	A003017_01	GCATGGAGAGGAAGAAAGAACGCTTTTGCAGAAAATTCCACTGCAGAGAAAGCTGACAGAAATTAGTTTG	transcription initiation factor	AT1G27720.1
3020	A003020_01	1	0.95316	-0.047975	0.084927	0.54778	0.0030036	6772.33	7105.33		A003020_01	A003020_01	AAAACACTCCGTAAATTCAAATGCGTTTGTAGCACATGGAGATCCACTATAGACTCACAACGTTTCAAGG	F-box family protein	AT3G23880.1
3032	A003032_01	1	0.66549	-0.40723	0.038796	0.54778	0.0017969	2175.69	3269.53		A003032_01	A003032_01	TGATGGTTTTGCCATTGCACAAGAAAACCATTCCCATTCAGGACACTCTCACGAACCGGGTTATGGAGAG	F-box family protein	AT1G46840.1
3037	A003037_01	1	1.0957	0.091437	0.031769	0.54778	0.0051759	2680.07	2445.73		A003037_01	A003037_01	ACGGTAAAAAATGGGTCATCGCCGGAATTCCCTCACGTTCCCCTCTCAAGCAGATTAACCTATCTCCCGG	similar to unknown protein [Arabidopsis thaliana] (TAIR:AT5G40460.1); similar to hypothetical protein MtrDRAFT_AC146560g4v1 [Medicago truncatula] (GB:ABE87926.1)	AT1G10690.1
3048	A003048_01	1	0.95103	-0.050213	0.10184	0.54778	0.0050611	2845.52	2992.01		A003048_01	A003048_01	CGTGAACTATAGAGATCTTGATTTGGGGATGAATGGTAAAGGGAGTGATGCAAGAGAATGGGGGAATAGG	FAD-binding domain-containing protein	AT1G30760.1
3070	A003070_01	1	0.81474	-0.20489	0.10627	0.54778	0.0023759	347.408	426.409		A003070_01	A003070_01	CTCGAAAGAGGATTACGAGGATATTATAGGCGGGTGGAAGTCAAAGCTACTTAGGAGCTCAAGTGGTGAG	phosphoethanolamine N-methyltransferase 3, putative (NMT3)	AT1G73600.1
3078	A003078_01	1	0.25563	-1.364	0.10788	0.54778	1.7108e-05	180.874	707.615		A003078_01	A003078_01	AAACAGACGCCGAAAACGGAACTGATGCTGAAGAAGATGAGGACGCGGTGTCGGAAGATGGAGTGGAAAG	GTP-binding family protein	AT1G52980.1
3083	A003083_01	1	1.1132	0.10724	0.25856	0.54778	0.0016017	1265.09	1136.38		A003083_01	A003083_01	TCCCAAGTAAGCATCAGGCAAACCTTTTTAACAGGCTTTTATTTTTGCATGTGCTGGCGACTTCCTTCAG	ATEXPA7 (ARABIDOPSIS THALIANA EXPANSIN A7)	AT1G12560.1
3084	A003084_01	1	0.28648	-1.2501	0.052805	0.54778	7.7462e-06	819.832	2861.78		A003084_01	A003084_01	ACCTGTACATCACCACCACCGCCGATTGGTTACCCGACTAACCAACCGAGTCATGGTTCGGTAGCTCAGG	similar to unknown protein [Arabidopsis thaliana] (TAIR:AT2G32210.1); similar to conserved hypothetical protein [Medicago truncatula] (GB:ABD32591.1)	AT1G05340.1
3094	A003094_01	1	1.1707	0.15756	0.16111	0.54778	0.0025173	3779.32	3228.26		A003094_01	A003094_01	CTTCAATAAGAGATGAAATTGTACCACCATCAGAAATTGCGCATAGGAATGGAGAGACCGATGAAGCTGG	similar to unknown protein [Arabidopsis thaliana] (TAIR:AT1G50790.1); similar to hypothetical protein [Oryza sativa (japonica cultivar-group)] (GB:AAO60015.1); contains InterPro domain Protein of unknown function DUF1723; (InterPro:IPR013541)	AT1G50750.1
3095	A003095_01	1	1.3127	0.27208	0.069348	0.54778	0.0029535	1328.09	1011.71		A003095_01	A003095_01	CTACGAGGATGAAGACGATACTGCTGGTCCAATCGTTGATCCAAAACTTGTGGATGAGCTTCTGGATACG	leucine-rich repeat transmembrane protein kinase, putative	AT1G17750.1
3102	A003102_01	1	1.2889	0.25379	0.1216	0.54778	0.00040916	8230.48	6385.6		A003102_01	A003102_01	AACAGTTTATTCGGTCATCAGGACAAAGTCGGTGAACATGACAATGCAGACCATATGAAGTTTGGCTCAG	AP2 domain-containing transcription factor, putative	AT1G12890.1
3104	A003104_01	1	0.76388	-0.26935	0.050477	0.54778	0.00026108	1199.91	1570.89		A003104_01	A003104_01	AAGTTCTGGGCCTGAGCTGGAGCACGGACTTGAAAACGGAGCAAAAGAAATGTTAGATGATAAAGAGGAG	ANAC008 (Arabidopsis NAC domain containing protein 8); transcription factor	AT1G25580.1
3112	A003112_01	1	1.4339	0.36043	0.040212	0.54778	0.00099004	1224.64	854.059		A003112_01	A003112_01	AATTGCAGCCATAACGATCAATCCGATCAAGGTCCGCCTCAAGAAGCTGTTCTCAAGGCAATCTCAGAAG	similar to unnamed protein product [Ostreococcus tauri] (GB:CAL52738.1); similar to Os02g0507400 [Oryza sativa (japonica cultivar-group)] (GB:NP_001046922.1); similar to OSIGBa0148P16.4 [Oryza sativa (indica cultivar-group)] (GB:CAH66570.1); contains InterPro domain Protein of unknown function DUF493; (InterPro:IPR007454)	AT1G27385.1
3114	A003114_01	1	0.84695	-0.16611	0.058398	0.54778	0.0070178	787.608	929.921		A003114_01	A003114_01	AATCTGCAGGGGTGACATCAAGTAATGTGGCGACATTTGGAGTTGGCGTTGTTCAGGTAGTGGCGACTGG	integral membrane protein, putative / sugar transporter family protein	AT1G19450.1
3119	A003119_01	1	0.76407	-0.2691	0.07141	0.54778	0.0055561	698.825	914.612		A003119_01	A003119_01	AGATCTGCAATTGAGGGAGTTTAGTGAGAAAAGGCATAAACTTGAGGGGGATGTTCGCGCTATGGAGTCG	similar to unknown protein [Arabidopsis thaliana] (TAIR:AT3G14750.1); similar to myosin-like protein, putative, expressed [Oryza sativa (japonica cultivar-group)] (GB:ABA96059.1); contains InterPro domain t-snare; (InterPro:IPR010989)	AT1G55170.1
3122	A003122_01	1	1.1565	0.14537	0.038899	0.54778	0.00054621	9770.28	8448.13		A003122_01	A003122_01	AAGTGTATTTCATGGACAGGAACATGCCGGGACGTCTGGGAGTATTTGATCCAGAGGAGAATTCGTGGAG	kelch repeat-containing F-box family protein	AT1G27420.1
3125	A003125_01	1	1.1203	0.11358	0.10485	0.54778	0.0062841	3228.59	2881.89		A003125_01	A003125_01	AAACTGGGAACTACGTCTCTCGTAAAGGCAATTCGTTGCTTAAAAACCGACATTGTGGTGAAATTTCCCG	chalcone-flavanone isomerase-related	AT1G53520.1
3126	A003126_01	1	0.77693	-0.2524	0.071062	0.54778	7.6488e-05	1695.78	2182.66		A003126_01	A003126_01	CTATTTTGATGCGAAAGATGGGTGGGTTTATGATGCAGCGAGAAATTTGAATATTTTCCGGAGGATCTAG	DC1 domain-containing protein	AT1G55380.1
3132	A003132_01	1	1.4673	0.38345	0.074322	0.54778	7.5235e-06	18218.6	12415.5		A003132_01	A003132_01	AACGGCTGGGTTGATTTGGGCACTAAATCGAAGAATAATAAGAAGTCCGGGTCGGATCCTGAGCTCCACG	similar to unknown protein [Arabidopsis thaliana] (TAIR:AT3G19680.1); similar to Protein of unknown function DUF1005 [Medicago truncatula] (GB:ABE89779.1); contains InterPro domain Protein of unknown function DUF1005; (InterPro:IPR010410)	AT1G50040.1
3149	A003149_01	1	0.67548	-0.39234	0.11026	0.54778	0.00079791	1888.05	2795.31		A003149_01	A003149_01	GACAACAAAAAATCGATCCCTTATCAAAAACTTGCTTCTGGATGCGCTAATGGAGATGAGACAAGCAAAG	similar to unknown protein [Arabidopsis thaliana] (TAIR:AT1G50750.1); similar to unknown protein [Arabidopsis thaliana] (TAIR:AT1G50820.1); similar to hypothetical protein [Oryza sativa (japonica cultivar-group)] (GB:AAO60015.1); contains InterPro domain Protein of unknown function DUF1723; (InterPro:IPR013541)	AT1G50790.1
3161	A003161_01	1	1.1597	0.14819	0.086306	0.54778	0.004112	7505.56	6471.74		A003161_01	A003161_01	AAACCATCTTCTAACACTTCTGTGCCTGAGAAACTCTTGCGGTTAATTCCAAAGGAGTGTGGTTGGAAAG	similar to Protein of unknown function DUF1446 [Rhodospirillum rubrum ATCC 11170] (GB:YP_426562.1); similar to Os07g0457300 [Oryza sativa (japonica cultivar-group)] (GB:NP_001059563.1); contains InterPro domain Protein of unknown function DUF1446; (InterPro:IPR010839)	AT1G01770.1
3164	A003164_01	1	0.85839	-0.1527	0.067975	0.54778	0.0015964	10381.7	12094.4		A003164_01	A003164_01	GCGAATCTGTATGTGAAAGCGGTTCCACCACCGGATATGAATAGGAATACGGAATGGTTCATGTATCCAG	ORMDL family protein	AT1G01230.1
3170	A003170_01	1	1.6634	0.50885	0.040845	0.54778	0.0015176	873.93	525.421		A003170_01	A003170_01	CCGAAGAGAACGAAACTAGCTCGAGGAGAGTGAAGCATAGCGTGGATGAAGTTTCAAAGAAGATTGAAGG	transducin family protein / WD-40 repeat family protein	AT1G52730.1
3179	A003179_01	1	1.1386	0.12982	0.07667	0.54778	0.0056858	2816.64	2473.77		A003179_01	A003179_01	ACATTGGGGTTGATGTAGACGTGATTCCAGACCCTCATCACCTTTGTGATCTCATCATTGAAGCTCTCCG	similar to unknown protein [Arabidopsis thaliana] (TAIR:AT2G38995.1); similar to Protein of unknown function DUF1298 [Medicago truncatula] (GB:ABE82755.1); contains InterPro domain Protein of unknown function UPF0089; (InterPro:IPR004255); contains InterPro domain Protein of unknown function DUF1298; (InterPro:IPR009721)	AT1G72110.1
3182	A003182_01	1	0.71812	-0.33111	0.099153	0.54778	0.0051367	1448.96	2017.67		A003182_01	A003182_01	TGGTTCTTGCTCTTCCCGCAATCTCAAACACTTCGCTGCGACATAGATATGGTTTGGGAAGACGTGGTGG	similar to unknown protein [Arabidopsis thaliana] (TAIR:AT5G19950.3); similar to hypothetical protein DDBDRAFT_0205563 [Dictyostelium discoideum AX4] (GB:XP_640657.1); contains InterPro domain HMG-I and HMG-Y, DNA-binding; (InterPro:IPR000637)	AT1G72080.1
3185	A003185_01	1	0.78104	-0.24713	0.25745	0.54778	0.0021552	362.709	464.379		A003185_01	A003185_01	GAGAATGAGCGAGATTCCGGCGACAGAGACGGCGTTTCCTCACCGAGCAGGGAACATGTTTAAGATTCAG	FAD-binding domain-containing protein	AT1G34575.1
3186	A003186_01	1	1.7511	0.56026	0.032485	0.54778	0.0011159	1457.24	832.139		A003186_01	A003186_01	TCTTACTCCTAAACATCGCGATGTTCAAACGCTTTGCTCTATGCTTACCTACAAATTGGGTTACCCGGAG	DIN9 (DARK INDUCIBLE 9); mannose-6-phosphate isomerase	AT1G67070.1
3196	A003196_01	1	0.84476	-0.1687	0.079284	0.54778	0.0054813	1056.59	1250.75		A003196_01	A003196_01	AACTTTTTGGACCCATCAACGGAGAAAGAACAAGCAATCAACTCGTCTTCAAGATCAGCTCGTCTTCAAG	unknown protein	AT1G54420.1
3202	A003202_01	1	0.61942	-0.47897	0.030149	0.54778	0.00060956	421.829	681.026		A003202_01	A003202_01	AAAGAATTGGAACCGGAATGGTACTAGCAACTCTCACTATGGTGGTGGCTGCTTTGGTTGAGTCAAAGCG	proton-dependent oligopeptide transport (POT) family protein	AT1G72120.1
3203	A003203_01	1	1.3341	0.28829	0.087777	0.54778	0.0047998	315.671	236.607		A003203_01	A003203_01	AAATTATGCTGATCCACTAGGTTTTACTCGGCCCATTGTCCCCATTCATGTTCCGGGTTTTCCGCCTCGG	ECS1	AT1G31580.1
3211	A003211_01	1	1.2912	0.25558	0.050222	0.54778	0.0047294	1648.63	1276.78		A003211_01	A003211_01	GTTTTCACAGACCTTGGTTTCTCCTTACCAGTTGTCGTCTTCAACATGTATCGGTTCTAGACAAAGACAG	F-box family protein	AT1G33530.1
3217	A003217_01	1	0.89255	-0.11368	0.07767	0.54778	0.00019042	11143.4	12485.2		A003217_01	A003217_01	AACCGCCTCTTTAACTTTCTCCGAGCTATGTGGTGGAGTGACAATGAACAACATTCTGTGTCTCTCGGTG	sodium/calcium exchanger family protein / calcium-binding EF hand family protein	AT1G53210.1
3233	A003233_01	1	0.92844	-0.07425	0.067526	0.54778	0.0062812	5042.72	5431.66		A003233_01	A003233_01	TAACACAATTGAAATTATGAACGAGCTTGGTCCCGGTTTGGAAATAAAACAAATCCGTTTCGGAGACAAG	similar to unknown protein [Arabidopsis thaliana] (TAIR:AT1G51250.1); contains InterPro domain Plant self-incompatibility S1; (InterPro:IPR010264)	AT1G09245.1
3235	A003235_01	1	1.2868	0.25214	0.062229	0.54778	0.00075237	7090.42	5510.44		A003235_01	A003235_01	AAACGACTTGATATGGATTACGTTGATGTGCTCTATTGCCACAGGCCGGATGCTTCAACTCCTATCGAAG	KAB1 (POTASSIUM CHANNEL BETA SUBUNIT); potassium channel	AT1G04690.1
3236	A003236_01	1	1.3995	0.33615	0.034489	0.54778	0.00045225	1123.27	802.555		A003236_01	A003236_01	TAAATCTCTCTCTGGTAAAATCATGAGGAGGCTTCTTAGAGACAAGATCCTCAGCATCAACAAGAAGTAG	4-coumarate--CoA ligase family protein / 4-coumaroyl-CoA synthase family protein	AT1G62940.1
3242	A003242_01	1	0.89088	-0.11555	0.18708	0.54778	0.0011628	11250.9	12628.4		A003242_01	A003242_01	ACGCCGTATCTAGGAATGATCTTGTTGGTTATTGTCACTGCGTGGTTAGCTGCAGCTAAGTCGCTGGAGG	chloroplast ADP, ATP carrier protein 1 / ADP, ATP translocase 1 / adenine nucleotide translocase 1 (AATP1)	AT1G80300.1
3249	A003249_01	1	1.2672	0.2368	0.11687	0.54778	0.00012567	3213.77	2536.14		A003249_01	A003249_01	AACCATGGTTCATATTAGGAGACTTCAACGAGTTGCTGGGAAACCACGAGAAGATAGGTGGAAGAATCAG	kinase	AT1G64300.2
3263	A003263_01	1	0.62368	-0.47213	0.045266	0.54778	0.00036039	310.133	497.254		A003263_01	A003263_01	AAGTGGTGAGAGCGGTTCACGGCATCATCAGCAAAAGCAAAGAAAAAAAGAGAGTCACTTGGGTTAAGTG	protein kinase family protein	AT1G01540.2
3264	A003264_01	1	0.58825	-0.5306	0.037727	0.54778	0.0044063	938.516	1595.43		A003264_01	A003264_01	AAAGATACTAGTGGTAGGAGGGGCGATTGCACTTGCATGTACATTGGACAAAGGGCTGTTGACAAAGGCG	CP5	AT1G64720.1
3290	A003290_01	1	0.78508	-0.24198	0.057123	0.54778	0.00024938	542.995	691.664		A003290_01	A003290_01	AACAACACTCTTCTGAGTCCTACTTGGGTTCAACCTGAGAACTACACGAGGCCAATCAACGTGAAGGAAG	basic helix-loop-helix (bHLH) family protein	AT1G01260.2
3294	A003294_01	1	1.138	0.12929	0.17334	0.54778	0.0025083	5419.18	4761.89		A003294_01	A003294_01	GAAGCTTTGGAAAACCATCTTAAGAGTCACGATGGCCCTTTTATCGCCGGAGAAAGAGTTTCCGCAGTGG	DHAR1 (DEHYDROASCORBATE REDUCTASE)	AT1G19570.2
3297	A003297_01	1	2.542	0.93294	0.028372	0.54778	8.4875e-05	2220.53	873.493		A003297_01	A003297_01	AAATCCATCACCAGCTGGTGGTATTAGGAAACATCTCTCTGATCTTTCGCATGTGTTGAGGAAGCCCGAG	integral membrane transporter family protein	AT1G64890.1
3298	A003298_01	1	2.3855	0.86942	0.10453	0.54778	1.6672e-06	25621.8	10740.7		A003298_01	A003298_01	TGATTGGGCCGTTGGTTAACTCGGGTTCACACGATGCTGACGTGAACGATGAGTACAAATGTTTAAATTG	UDP-glucoronosyl/UDP-glucosyl transferase family protein	AT1G01420.1
3306	A003306_01	1	1.295	0.25854	0.073072	0.54778	0.0064691	2673.65	2064.62		A003306_01	A003306_01	CCGAGGTTTTTCTCCTACAAAGAGTTAGAGCTTGCAACAAACGGGTTTTCGCGAGCTAATTTTTTGGCAG	protein kinase family protein	AT1G55200.1
3309	A003309_01	1	1.1766	0.1626	0.087313	0.54778	0.0042721	1681.6	1429.24		A003309_01	A003309_01	AAGCTCCATGGTTCTTATGAGGCACTGGAGGGGGGACTGGTTCAGGATGCTCTTGTCGACCTAACTGGAG	DEK1 (DEFECTIVE KERNEL 1); calpain/ cysteine-type endopeptidase	AT1G55350.4
3310	A003310_01	1	1.1706	0.15754	0.10427	0.54778	0.0008465	6769.62	5782.55		A003310_01	A003310_01	AACGGTTGAAGAGATACTTCATTGGACGAGAGAGACGATGTCAATGATGTATCAGATCATTGGAGAGGCG	PLDEPSILON (PHOSPHOLIPASE D ALPHA 4); phospholipase D	AT1G55180.1
3319	A003319_01	1	1.4264	0.35515	0.11023	0.54778	2.5621e-05	4340.31	3042.7		A003319_01	A003319_01	AACCATTTTACTCAGATCATTCAAACATCCCGTGCTAAAAATCTCGGTCTAGACGAGGCAGTTTTTGGTG	similar to hydroxyproline-rich glycoprotein family protein [Arabidopsis thaliana] (TAIR:AT3G56590.1); similar to zinc finger (C3HC4-type RING finger) family protein [Arabidopsis thaliana] (TAIR:AT3G10810.1); similar to Os09g0454200 [Oryza sativa (japonica cultivar-group)] (GB:NP_001063350.1); similar to Os01g0938600 [Oryza sativa (japonica cultivar-group)] (GB:NP_001045342.1); similar to putative…	AT1G10790.1
3320	A003320_01	1	1.4674	0.38347	0.14153	0.54778	0.00012855	12179.4	8300.74		A003320_01	A003320_01	AAGAACGTGAAGAAAGAACCCGGACAGAGTTGGATCAAATGGAAAGGAAAATTGCACAGTTTCTCAGCTG	pentatricopeptide (PPR) repeat-containing protein	AT1G68930.1
3331	A003331_01	1	1.3037	0.26519	0.19481	0.54778	0.0029112	1708.72	1310.81		A003331_01	A003331_01	GGTTGATGCAGCGGACGAGAGAGTAAGGAGCGAGTGTGAGACGATGGAGGAAGTTGAATTGTTACTCAAG	receptor lectin kinase, putative	AT1G15530.1
3334	A003334_01	1	0.22725	-1.4817	0.11095	0.54778	7.2009e-08	391.349	1722.1		A003334_01	A003334_01	AAGCGGCTGCACAAGATGCAGCACTTATGTTTAAACCAGGTAGGTTGAGTGAACCAGCTCTCGAGTCTGG	AP2 domain-containing transcription factor, putative	AT1G33760.1
3337	A003337_01	1	1.1069	0.10152	0.095022	0.54778	0.0027779	4001.4	3614.83		A003337_01	A003337_01	AACCCGCAAAGATATACAGGGAAGCCTAGAGTGGGAACAATGAGAGAGTTACTGAGGAAGACTCAATACG	esterase/lipase/thioesterase family protein	AT1G52760.1
3339	A003339_01	1	1.1013	0.096463	0.068692	0.54778	0.0033632	40207.1	36508.5		A003339_01	A003339_01	AAACTCAGACAAAGGCTAAATGGGACCGCGCTAAGAATGTCGATATTTTGGGGGTTGAGCTTGCCAAGAG	membrane bound O-acyl transferase (MBOAT) family protein	AT1G63050.1
3344	A003344_01	1	1.1467	0.1369	0.066056	0.54778	0.0025237	6281.1	5477.48		A003344_01	A003344_01	AATTCAATCGAGTTTGTTGTGACTTTGGTCTTGATTGCTGCGGTCATAATCGTTCTGATTGAGCCAAGAG	similar to unknown protein [Arabidopsis thaliana] (TAIR:AT1G15620.1); similar to putative ATP synthetase alpha chain [Oryza sativa (japonica cultivar-group)] (GB:AAO72570.1); similar to Os02g0787500 [Oryza sativa (japonica cultivar-group)] (GB:NP_001048342.1); similar to Os09g0323100 [Oryza sativa (japonica cultivar-group)] (GB:NP_001062870.1)	AT1G15600.1
3346	A003346_01	1	1.1178	0.11136	0.096886	0.54778	0.0070202	2950.71	2639.91		A003346_01	A003346_01	TGGATTGCTACTCTCCAAAGAATGTGTGAGAGATTCACGAATCTATTGGAACCTGCAACATCATCCCTTG	HDG12 (HOMEODOMAIN GLABROUS12); transcription factor	AT1G17920.1
3348	A003348_01	1	0.58139	-0.54232	0.055068	0.54778	1.804e-05	24323.5	41835.5		A003348_01	A003348_01	AAAGGCAACTTCCTGGTCAGCGGCAAACCTAAGTTTGCCAAGAAACTAGCAATGCTCGCCGGAGGAACAG	NIA1 (NITRATE REDUCTASE 1)	AT1G77760.1
3349	A003349_01	1	1.23	0.20705	0.10403	0.54778	0.0014801	7108.17	5779.08		A003349_01	A003349_01	TCTCCATGAAGAATTTGACGACTACACAGCCTTATGGGGTGTACGTATGCGCATTGCTGTAGATATCTCG	wall-associated kinase, putative	AT1G17910.1
3353	A003353_01	1	0.82165	-0.19644	0.061175	0.54778	0.006421	6322.06	7694.03		A003353_01	A003353_01	AAAGGTGAAAAGCCCATTCAAAGAACTCTTCACCAAGAGTGAGAACAGACCACCATTGGTGTGTGGAACG	ATSTP2 (SUGAR TRANSPORTER 2); carbohydrate transporter/ sugar porter	AT1G07340.1
3359	A003359_01	1	1.0592	0.057513	0.047295	0.54778	0.0060797	8339.85	7873.83		A003359_01	A003359_01	GCTCCGGGATCGTTGATTCGAACGGAAATATCTTCACCGATCGGGTTTCGATGGGGGAAGACCGTTTTTG	FAD-binding domain-containing protein	AT1G30720.1
3373	A003373_01	1	0.61609	-0.48436	0.24628	0.54778	0.0052506	604.499	981.223		A003373_01	A003373_01	GGTCCTCCGAATGAGTATGATGCACCACAAGATGGAGGTTACGGTTACGATGCTCCTCATGAACACCGTG	nucleic acid binding	AT1G76010.1
3375	A003375_01	1	1.1011	0.096287	0.0083159	0.54778	0.0015489	6660.17	6048.71		A003375_01	A003375_01	GACAGTTTCAGAGAGCGATGCAGAGTTCGATGTAAAACGGATGGGAATAGGTTCAATGCCAAGACCCTCG	CIPK18 (CIPK18); kinase	AT1G29230.1
3383	A003383_01	1	1.3989	0.33566	0.093064	0.54778	2.9427e-05	19254.5	13763.8		A003383_01	A003383_01	AACACAGAGGAGTTCATCGATGCAGTCGCTGCTGAGCTCAAAGAAAGACTCAATGCTTAAGAAACTGAAG	isocitrate dehydrogenase, putative / NADP+ isocitrate dehydrogenase, putative	AT1G65930.1
3390	A003390_01	1	0.66748	-0.40425	0.097107	0.54778	0.0059207	1171.69	1755.31		A003390_01	A003390_01	ATTCTTCTACAAAGATGGGAGGAGGTTTACTCTTGTGAAAACGCTTACAACGAAAACCGCGAGGTTGTAG	similar to unknown protein [Arabidopsis thaliana] (TAIR:AT1G13520.1); similar to hypothetical protein [Oryza sativa (japonica cultivar-group)] (GB:BAC99699.1); contains InterPro domain Protein of unknown function DUF1262; (InterPro:IPR010683)	AT1G13470.1
3393	A003393_01	1	1.3061	0.26708	0.058595	0.54778	0.0044799	2348.66	1798.13		A003393_01	A003393_01	TAGAAGCCCTAGAGGTTGTAGGTGATAGCCACGATACATCCTTAGGTGATGGATTTGAGGTGGTGAACAG	sodium proton exchanger, putative (NHX6)	AT1G79610.1
3399	A003399_01	1	1.2158	0.19539	0.22641	0.54778	0.0051583	1380.08	1135.13		A003399_01	A003399_01	AAAGACCAAGTACCCGCTCAACCACTGTAGAGAAGGGATGCTTTGTCGTTTACACGGCGGACAACACACG	auxin-responsive protein, putative	AT1G29500.1
3411	A003411_01	1	0.93489	-0.067325	0.06158	0.54778	0.0053144	6680.18	7145.23		A003411_01	A003411_01	GAAGATTCGTATAAAGCTGCTTCGAATCAAGCTGATTTTCAATCGAAGGCTGTGGAGGTGATTGCTGAAG	serpin, putative / serine protease inhibitor, putative	AT1G47710.1
3412	A003412_01	1	0.82912	-0.18739	0.072922	0.54778	0.0027569	1767.11	2131.33		A003412_01	A003412_01	AGTGTAGAGTTTATGCCATTCTTTTTGTCACTCTTTGTCTTCCTCTGTGGTACTTCGTGGTTCGTCTATG	nodulin MtN3 family protein	AT1G21460.1
3424	A003424_01	1	0.75776	-0.27739	0.13738	0.54778	4.368e-05	1384.23	1826.76		A003424_01	A003424_01	CACCCGTCAGAACCTCATTTCCAACAGAAACGAAAAAACTCCACCGCTTCTCCGCCGTCGCTTGATTCCG	similar to unknown protein [Arabidopsis thaliana] (TAIR:AT4G02140.1); similar to hypothetical protein MtrDRAFT_AC145329g27v1 [Medicago truncatula] (GB:ABE91001.1)	AT1G02700.1
3425	A003425_01	1	1.6374	0.49314	0.39946	0.54778	9.923e-07	1307.27	798.392		A003425_01	A003425_01	CCTTCAGTTCGACGTTAAGAACCTGGATTGTTCGCTTAAGTGTGAGATATTTATGATGAGCCGCGTGAAG	C2 domain-containing protein	AT1G50570.2
3427	A003427_01	1	0.80906	-0.21189	0.082891	0.54778	1.4965e-05	8474.36	10474.5		A003427_01	A003427_01	AAGGTGTCATTCCGGAGATGCAATCATTCTGTAGTCTAATCAAGGGACTTTTCCGAAACAGCAAGATCAG	pentatricopeptide (PPR) repeat-containing protein	AT1G06710.1
3432	A003432_01	1	0.89042	-0.11606	0.03486	0.54778	0.0032447	39699.7	44582.6		A003432_01	A003432_01	GAAGACAAATGGAAGCTCCTCCTCTGTTTCATGTTTCAACAAAAACAAGAGTTCGGTTTTTCCGCTGTAG	zinc finger (C3HC4-type RING finger) family protein	AT1G72220.1
3436	A003436_01	1	0.49838	-0.6964	0.047438	0.54778	0.00038789	802.073	1609.37		A003436_01	A003436_01	AACATTCTCGCAGGAATGTGGTGTGAGGTTATGTAATAGTAGATGTGTGATATGTCTTGAGGATTACATG	zinc finger (C3HC4-type RING finger) family protein	AT5G05910.1
3452	A003452_01	1	1.0991	0.094487	0.032448	0.54778	0.0073058	12524	11395.8		A003452_01	A003452_01	ATACTAATCAAGAAAGATGTTGGCTGGTGGAGTGGCTTGAGAGTAGATCGTTTGTGCCGCGACATAGCAG	protein kinase family protein	AT1G65250.1
3468	A003468_01	1	1.0958	0.091475	0.063834	0.54778	0.00015661	5184.87	4731.51		A003468_01	A003468_01	AATTCGGGAACGTAAAACTGGTCTGACTTCGGGTCAGAGTTCAAGGGGAGACAGGCAAATGACGATGAGG	similar to IWS1 C-terminus family protein [Arabidopsis thaliana] (TAIR:AT4G19000.1); similar to Os01g0147200 [Oryza sativa (japonica cultivar-group)] (GB:NP_001042011.1); similar to unnamed protein product [Ostreococcus tauri] (GB:CAL53710.1); contains InterPro domain IWS1, C-terminal; (InterPro:IPR008654); contains InterPro domain Transcription factors TFIIS, elongin A, CRSP70, conserved; (Inter…	AT1G32130.1
3469	A003469_01	1	1.3285	0.28402	0.052891	0.54778	0.0017714	2054.73	1546.58		A003469_01	A003469_01	AATCCTTACACAACTCAAAGGCGAGTTCCCAATGACAGACATGGGACCCTTGTGACTTTATACATACATG	zinc finger (DHHC type) family protein	AT3G60800.1
3474	A003474_01	1	1.2919	0.25615	0.065338	0.54778	0.00042039	2651.82	2052.68		A003474_01	A003474_01	AACTTGTCCTACAACTTCCTTGAAGGTCAGCTTCCACGTCTAGAGAAGCTGCCAAGGTTAAAGGCCTTAG	CLV2 (CLAVATA 2); protein binding	AT1G65380.1
3477	A003477_01	1	5.1211	1.6334	0.033895	0.54778	9.064e-05	1577.51	308.031		A003477_01	A003477_01	TGGATTTCACTCTTCTTCTCTCAAGTCAGCCTCACTGATCCTGTCATAGCTGTTATCGATGGAGAAGAAG	5'-3' exonuclease family protein	AT1G34380.1
3481	A003481_01	1	1.1327	0.12458	0.025121	0.54778	0.0011632	2984.24	2634.9		A003481_01	A003481_01	ACTCAGAGATTCATTAACATCTGCGTTGGGGCTCCAATCGGTCAGGGATATGGGCTCACAGAGACTTGTG	LACS9 (LONG CHAIN ACYL-COA SYNTHETASE 9); long-chain-fatty-acid-CoA ligase	AT1G77590.1
3486	A003486_01	1	1.1168	0.1105	0.026171	0.54778	0.0075194	1995.8	1787.01		A003486_01	A003486_01	AGCCAAGACAGTGTAGCAACAAGTGTGGCGGAGAAATGGATACAAGCAAGCTGTAATAAACTCAAGGCAG	SET domain-containing protein (ASHH1)	AT1G76710.2
3490	A003490_01	1	1.0856	0.082138	0.1308	0.54778	0.00095397	13599.7	12527.7		A003490_01	A003490_01	CGGTGAAAGCATAACGTTGGTTTCTCAATCTCCGAAAAACTCCGACAAGAAACCCGATGGCCCATTATAG	phosphate translocator-related	AT1G53660.1
3493	A003493_01	1	1.0809	0.07775	0.16485	0.54778	0.006148	3269.53	3025.1		A003493_01	A003493_01	AAGATTGAGAGGTGTTTCTTTGTCTAGTAACAGTCGAAGCAACAGAGTTTCATTGGATGATCAAAGGGAG	zinc finger (C3HC4-type RING finger) family protein	AT1G49850.1
3496	A003496_01	1	1.1992	0.18165	0.11426	0.54778	0.00018282	14367.2	11981.3		A003496_01	A003496_01	GAACAGAGTTCAAAGGTTTCCGTTTTGGTCGGAACAAACGTCGGCGACGGCGATGGAGTCGTCGACGAAG	similar to unknown protein [Arabidopsis thaliana] (TAIR:AT1G77855.1); similar to Os08g0104800 [Oryza sativa (japonica cultivar-group)] (GB:NP_001060781.1); similar to unknown protein [Oryza sativa (japonica cultivar-group)] (GB:BAD08928.1); similar to Os01g0875000 [Oryza sativa (japonica cultivar-group)] (GB:NP_001044961.1); contains domain RHOMBOID-RELATED (PTHR22936); contains domain UNCHARACTE…	AT1G22030.1
3497	A003497_01	1	1.3108	0.27062	0.084065	0.54778	0.0002277	7165.98	5467.08		A003497_01	A003497_01	AATTCCTCGCTTGGAAACGCCAAAAGGATGCTGAGTTATTAGCCAAACAAGCTGAAGCAGCAAGGAAACG	unknown protein	AT1G22140.2
3507	A003507_01	1	0.76066	-0.27356	0.053472	0.54778	2.4972e-07	13616	17900.8		A003507_01	A003507_01	ACAGAGGTGACCCAACAGCCGGAAGAATCCGTCCCCGCCGTGACAGAACAAAAATCCGAAGCACCAATTG	similar to unknown protein [Arabidopsis thaliana] (TAIR:AT3G59370.1); similar to vacuolar calcium binding protein [Raphanus sativus] (GB:BAA99394.1); contains domain UNCHARACTERIZED (PTHR22683:SF23); contains domain SPORULATION PROTEIN RELATED (PTHR22683)	AT1G12080.2
3516	A003516_01	1	1.6728	0.51451	0.12841	0.54778	0.0016158	306.464	183.204		A003516_01	A003516_01	ACAGATATGTCTAACATGGGAAGCTCTAAGTTGGAACTACAAAAACTTCGAGAGAAAAAGATCAACCACG	similar to unknown protein [Arabidopsis thaliana] (TAIR:AT3G20260.1); similar to conserved hypothetical protein [Medicago truncatula] (GB:ABD32213.1); similar to Os08g0519600 [Oryza sativa (japonica cultivar-group)] (GB:NP_001062260.1); similar to Os01g0129500 [Oryza sativa (japonica cultivar-group)] (GB:NP_001041917.1); contains InterPro domain Protein of unknown function DUF1666; (InterPro:IPR0…	AT1G73850.1
3527	A003527_01	1	1.319	0.27688	0.088132	0.54778	0.0059963	2271.51	1722.1		A003527_01	A003527_01	AGGGAAATCAACACTTCCTGCACTTGCACAGGTCTCTAATGTTGTGGCTGAGAGAGAAGGCAAATACTTG	NDA1 (ALTERNATIVE NAD(P)H DEHYDROGENASE 1); NADH dehydrogenase	AT1G07180.1
3543	A003543_01	1	0.80841	-0.21269	0.067322	0.54778	0.0029765	4880.49	6037.23		A003543_01	A003543_01	AACGGAGATGGTTATATTTCAGCGGAGGAGCTTCGTGATGTGTTGGAACGGCTAGGGTTTGAGGAGGAGG	calcium-binding protein, putative	AT1G21550.1
3556	A003556_01	1	1.0662	0.064125	0.10955	0.54778	0.0056168	2054.11	1926.58		A003556_01	A003556_01	AAAGCTTGAAGCTGCTGGTCAAGGTCCCTTTTTTGGTTTCCAACCCAAAAATGAGATCTCCAATGGAAGG	OHP2 (ONE-HELIX PROTEIN 2)	AT1G34000.1
3561	A003561_01	1	3.3148	1.1984	0.17858	0.54778	8.5151e-07	23081.8	6963.24		A003561_01	A003561_01	GTGAACACTGGTGACTGGAGAACTCAACAGCCACAGGATTCACGCCAGAAGAATATCAATGCTTTATTGG	similar to unknown protein [Arabidopsis thaliana] (TAIR:AT1G15780.1); similar to Os08g0564800 [Oryza sativa (japonica cultivar-group)] (GB:NP_001062533.1); similar to CTV.22 [Poncirus trifoliata] (GB:AAN62354.1); contains domain no description (G3D.1.10.246.20); contains domain Kix domain of CBP (creb binding protein) (SSF47040)	AT1G15790.2
3569	A003569_01	1	0.92928	-0.07335	0.054551	0.54778	0.000808	4957.71	5335.3		A003569_01	A003569_01	GGCTGCGAAAGGAGGAAAAGGGAATTTGCCTATAGACGGAACTATGGAGATAGTGAAGACAGAAGCTTGG	ATPDIL2-2 (PDI-LIKE 2-2); thiol-disulfide exchange intermediate	AT1G04980.1
3585	A003585_01	1	1.4971	0.40355	0.089848	0.54778	0.0029629	1133.54	757.104		A003585_01	A003585_01	CATTTCTGGACAATATGAAAATACTGATCCGACACTGTTGCAAACCGAGGATGATGAACCTGTTTTGCAG	similar to unknown protein [Arabidopsis thaliana] (TAIR:AT3G54520.1); contains domain no description (G3D.1.10.1420.10)	AT3G54530.1
3593	A003593_01	1	1.1352	0.12684	0.040416	0.54778	0.0023346	3560.66	3136.62		A003593_01	A003593_01	AATCAACGAAGAGTAGCTGGATTGGATCTAGACATAGCATAGAATGTGTTCCTCCTAGAGACAAATCAAG	similar to unknown protein [Arabidopsis thaliana] (TAIR:AT3G30380.1); similar to Esterase/lipase/thioesterase [Medicago truncatula] (GB:ABD32255.1); similar to Os06g0633900 [Oryza sativa (japonica cultivar-group)] (GB:NP_001058133.1); similar to Os02g0190800 [Oryza sativa (japonica cultivar-group)] (GB:NP_001046153.1); contains InterPro domain Esterase/lipase/thioesterase; (InterPro:IPR000379)	AT1G13610.2
3605	A003605_01	1	0.71879	-0.33019	0.053069	0.54778	0.00064372	2027.79	2821.15		A003605_01	A003605_01	GGGTGATTCTTTATTTTCAGCTCTTGAACGAATGGCTGTGCGCCATGGTACAGCTTACAAGCTTACATGG	similar to unknown protein [Arabidopsis thaliana] (TAIR:AT2G14020.1)	AT5G44880.1
3612	A003612_01	1	0.72487	-0.32176	0.015167	0.54778	0.0053708	829.564	1144.47		A003612_01	A003612_01	AAACTGGTGACCGGGAATCGAAACGGTTACCGGTATCGAATCCTAGGGTTTTTGTGTTAGTGGAGGAAGG	ATNAP6 (NON-INTRINSIC ABC PROTEIN 6)	AT1G32500.1
3618	A003618_01	1	0.73031	-0.31429	0.055245	0.54778	0.00010559	2557.54	3502.04		A003618_01	A003618_01	CATCCAAGGCATTGGAGTTCACTTTCTTTTGAAAGATGCTGTTTGCATCAACGGTGTTATCTATTACCAG	F-box family protein	AT1G32420.1
3629	A003629_01	1	1.5014	0.4064	0.15711	0.54778	0.0019102	723.5	481.882		A003629_01	A003629_01	ATTTTCTATCTCAATTCTTACAGCAGCAGAATCAGCAAAACGAGAGTAATAGGCGCATCAGTGATACCAG	ATHSFA1D (Arabidopsis thaliana heat shock transcription factor A1D); DNA binding / transcription factor	AT1G32330.1
3649	A003649_01	1	1.2993	0.26181	0.099978	0.54778	0.0031559	1156.79	890.337		A003649_01	A003649_01	AAAAGCCAACAGACCACAAGGGCGGTTCTATGAGAGGCATTTGAATGATAATGGTGAATGGGTAGGCTAG	similar to unknown protein [Arabidopsis thaliana] (TAIR:AT1G20740.1); similar to H0409D10.8 [Oryza sativa (indica cultivar-group)] (GB:CAH66750.1); contains InterPro domain Protein of unknown function DUF833; (InterPro:IPR008551)	AT1G20680.1
3652	A003652_01	1	1.3827	0.32402	0.10246	0.54778	0.00021091	4368.17	3159.28		A003652_01	A003652_01	AACTCTCTACTACTTCCTCCTCTGTGACCTTCCCCTTGAAGACGAACACTTGGAAGTGTAGCGGAACTGG	similar to unknown protein [Arabidopsis thaliana] (TAIR:AT2G14910.1); similar to Os02g0833400 [Oryza sativa (japonica cultivar-group)] (GB:NP_001048635.1); similar to expressed protein [Oryza sativa (japonica cultivar-group)] (GB:AAR87215.1)	AT1G63610.2
3656	A003656_01	1	1.0922	0.088175	0.025432	0.54778	0.0040589	873.231	799.591		A003656_01	A003656_01	ACCTGTTCAACGAAACTCCTGAGCTCAGCTTCACTTTGCTCGACGTTATCTTCTTCGTTCAGCGACAATG	RPS9 (RIBOSOMAL PROTEIN S9); structural constituent of ribosome	AT1G74970.1
3664	A003664_01	1	1.2586	0.23004	0.083152	0.54778	0.0035397	1020.66	810.864		A003664_01	A003664_01	ACCAACAACGGGATGCAGCATGCGATGCAACAACCAGAAACCGGTCTTGGAGGAAACGTGGGGCTTAGAG	GIF2 (GRF1-INTERACTING FACTOR 2)	AT1G01160.1
3667	A003667_01	1	1.1188	0.11229	0.11823	0.54778	0.0044578	1227.33	1096.96		A003667_01	A003667_01	AAGCCTGGTAGAACGGTCCGTTTTCGCTGGATTAAGCCTAACGATCCTGATTTCGACAAGGCCAGGAGAG	nucleotide binding	AT1G05970.2
3675	A003675_01	1	1.3573	0.30553	0.12452	0.54778	0.00020783	7542.43	5556.37		A003675_01	A003675_01	TCTATAAGGGGGTTCTTCCAGACGGAAGAGATATCGCTGTGAAGCGGTTATTCTTTAACAACAGACATAG	protein kinase family protein	AT1G70520.1
3679	A003679_01	1	1.0594	0.0577	0.16326	0.54778	0.0050094	3437.16	3244.45		A003679_01	A003679_01	AAGAGTCTTCAAGAATATCAAGGAGGTTATGTCGCGGAAAGTATTGGTAGATGACGGGTTAAGGCAAGTG	similar to unknown protein [Arabidopsis thaliana] (TAIR:AT1G23560.1); similar to OBP32pep (GB:AAA79703.1); contains InterPro domain Protein of unknown function DUF220; (InterPro:IPR003863)	AT1G70480.2
3680	A003680_01	1	0.33323	-1.0989	0.086661	0.54778	9.5598e-05	468.999	1407.4		A003680_01	A003680_01	AAGAGAATTGAAGATACTCTAGAAAGAAGGCGGCGACAATTCGCACTGAAAAGAGTTGTTGATGCAGCTG	ZCF61; protein binding / zinc ion binding	AT1G59560.1
3683	A003683_01	1	1.4169	0.34845	0.038689	0.54778	0.00015998	489.214	345.295		A003683_01	A003683_01	CTGGTTCACATTTTGGTGGAATGTTAGAGCAGCAATCGAATTACTCTTCATGTTGCACTGAGTCTAACGG	IQD18 (IQ-domain 18)	AT1G01110.1
3708	A003708_01	1	1.0606	0.0588	0.038143	0.54778	0.0029113	21268.9	20054.3		A003708_01	A003708_01	AAATGGTTCGAATACTACTGTGAAGCTGATAGGGACATGGGCAAGCCCATTCGCTATAAGGGCTCAAGTG	ATGSTU12 (Arabidopsis thaliana Glutathione S-transferase (class tau) 12); glutathione transferase	AT1G69920.1
3713	A003713_01	1	0.69489	-0.364	0.22495	0.54778	4.3878e-05	1122.26	1615.18		A003713_01	A003713_01	ATCCTCCACCTCCATCATCGCATGACCACACCTTGAACTTTAGTGGCTTGCGAACACAAGCTCCGTTGAG	WRKY36 (WRKY DNA-binding protein 36); transcription factor	AT1G69810.1
3721	A003721_01	1	0.53376	-0.6278	0.11954	0.54778	0.0015461	928.806	1740.1		A003721_01	A003721_01	AACACCAGCAGTACCACAACAACCAGCATTTCTTAAGCAGCAAGCTTTACGGAAGCAAAGAAGGTGTTGG	myb family transcription factor	AT1G49560.1
3725	A003725_01	1	1.1374	0.12879	0.15366	0.54778	0.0019977	13275.8	11671.4		A003725_01	A003725_01	AAAAAATGGCTGAATCAGTACAAATTCAGCTTCGATACCACCGTGCCACCAAGAGAGGACCAAGCTGAGG	calcium-binding EF hand family protein	AT1G29020.1
3726	A003726_01	1	1.242	0.21676	0.06716	0.54778	0.0001286	4559.64	3670.93		A003726_01	A003726_01	CCAGACATTACTCTCGGTGATCCGTTGATCTTGTCTGGAAGATACAAAGGAGAGTTCCCAGATGAAGTTG	inter-alpha-trypsin inhibitor heavy chain-related	AT1G72500.1
3737	A003737_01	1	0.87472	-0.13385	0.054551	0.54778	0.001885	5114.83	5847.09		A003737_01	A003737_01	TTGAGTCTAGAGGACCGTTATTTGTATCGGTATTTAGCCCTGTAGGACTTGTGATCGTAGCTCTTGTTGG	nodulin MtN21 family protein	AT1G68170.1
3743	A003743_01	1	0.2109	-1.5564	0.073571	0.54778	0.0049333	113.534	538.345		A003743_01	A003743_01	CCTCCTCCAATGCCGACACAACATAGTGTCTTAACCGATTCAGGAGTTACAATTGGATTTGAGCGAAATG	glycosyl hydrolase family 1 protein	AT1G51490.1
3745	A003745_01	1	1.0935	0.089375	0.10269	0.54778	0.00019737	1739.41	1590.65		A003745_01	A003745_01	AAACTCTCTCTTTCGGATGCTAACTACGGATCAGTTAGACGGTACTATATAGAGACGTTAGAAGACAATG	hydrolase, alpha/beta fold family protein	AT3G29770.1
3746	A003746_01	1	1.113	0.10706	0.091564	0.54778	0.0017746	2917.26	2621.23		A003746_01	A003746_01	ACATGAACCGTCATGAAGACCAAAGGCCTGGAGATAAGTCAACCATCATTGACTGGACGGTGGGAGATGG	ATCHX6B/CHX6B (CATION/H+ EXCHANGER 6B); monovalent cation:proton antiporter	AT1G08135.1
3773	A003773_01	1	1.4212	0.35147	0.07173	0.54778	8.5711e-05	552.692	388.891		A003773_01	A003773_01	CAACTAGCTGAGCAAGCTACCACACAACTGACAACACCAGAGTCTCCTCAAAAGAGCGATACCAAAGTCG	UBC34 (ubiquitin-conjugating enzyme 32)	AT1G17280.2
3786	A003786_01	1	1.1642	0.15206	0.04942	0.54778	0.0039376	1350.19	1159.68		A003786_01	A003786_01	AAACCATCGTTCTCCCCCCGGTTGGGATTCATACAGCAACCCTCTTCCCCTGGATCTGTTGGCACATCTG	nucleic acid binding / ribonuclease H	AT1G10000.1
3803	A003803_01	1	1.9309	0.65796	0.040696	0.54778	0.0073907	549.275	284.462		A003803_01	A003803_01	CGTACAGATTGATGGCACGTGGGACTATTGAAGAAAAAATATATAAACGTCAGGTAACCAAGGAAGGGCT	ATRX/CHR20; ATP binding / DNA binding / helicase	AT1G08600.1
3804	A003804_01	1	1.9605	0.67321	0.089023	0.54778	0.0051488	368.78	188.105		A003804_01	A003804_01	GTCCTCGTCCACACATTTCCTAGACTTCAGTAACTCTCAGACCGAGGAAACACTTCCTAGAGAAGATATT	NRAMP6 (NRAMP metal ion transporter 6); metal ion transporter	AT1G15960.1
3813	A003813_01	1	0.84273	-0.17111	0.026906	0.54778	0.00047702	5955.68	7067.06		A003813_01	A003813_01	GGTGGAGACATTACATACCGCCTTTGTGGGAGAGTTTAGTTGAAAATTACTGGTTAGTGATTGTCAGGAT	F-box family protein-related	AT3G49440.1
3824	A003824_01	1	1.998	0.69216	0.12877	0.54778	1.0138e-05	2058.23	1030.09		A003824_01	A003824_01	AAGCATGCACGATTGCTCTTACGATAATGGCGAAAACGGCGTTGACGGGAGGGATGAGTCCTTTTGTGTT	nodulin MtN21 family protein	AT1G70260.1
3846	A003846_01	1	1.2504	0.22343	0.074378	0.54778	0.00094016	2795.31	2235.45		A003846_01	A003846_01	AAAGGTGTAGGCTCAAGGAAATGGAAACTCGGACCAAATGATGGAATCTTTGTTCAGTTTGAATCTCCCT	tetratricopeptide repeat (TPR)-containing protein	AT1G04190.1
3848	A003848_01	1	0.89072	-0.11573	0.074589	0.54778	0.0017339	3066.83	3443.01		A003848_01	A003848_01	AAAATATCAGCCGTATGCAACAGATCCTAACCTAAGCGGGGCTTTAGCAACAGTGCTTTGGGAACTCAGT	binding	AT1G79150.1
3850	A003850_01	1	1.1831	0.16814	0.1508	0.54778	0.0002977	6511.99	5504.38		A003850_01	A003850_01	ATAACTTAGACCATGAATACATGAACCAATTCCATACTGCATCGAGGTGGTGCGCATCACCAGCATCTTT	disease resistance protein (TIR-NBS-LRR class), putative	AT3G51560.1
3852	A003852_01	1	1.1354	0.127	0.073832	0.54778	0.0057085	1155.74	1017.9		A003852_01	A003852_01	ACAACAACAGCAACGCCTCCTCTTCTTCATGTGTACGGCGGCTCTGATACTATTCCCACCACCGCCGGTT	protein binding / zinc ion binding	AT1G79110.2
3856	A003856_01	1	0.7245	-0.32228	0.056744	0.54778	0.0054846	348.522	481.064		A003856_01	A003856_01	AAACAGTAGACGCCATTAGAAGCGATGAGAAGGAACGTCTGAGAATGAACGAGACTCTGATGGCTCTGCT	ATBAG5 (ARABIDOPSIS THALIANA BCL-2-ASSOCIATED ATHANOGENE 5); protein binding	AT1G12060.1
3860	A003860_01	1	0.66801	-0.40345	0.034474	0.54778	0.0025107	1139.11	1705.31		A003860_01	A003860_01	AAGAGCTCTTCAGGCATCGTCATCCTCCGGGAAGATACTCTTTGGTCGTTCATCAGCGGCAACTTCTGCT	similar to unknown protein [Arabidopsis thaliana] (TAIR:AT4G17310.1); similar to Os01g0738000 [Oryza sativa (japonica cultivar-group)] (GB:NP_001044185.1); similar to conserved hypothetical protein [Medicago truncatula] (GB:ABE89009.1)	AT1G70350.1
3862	A003862_01	1	1.0995	0.094825	0.043858	0.54778	0.0011216	28609.7	26022.1		A003862_01	A003862_01	AAAACGACGTCGGATCTCACGGTGTTGGAATTCATCTTGTTCATCATCGTTACTCTCTCGCTGCGGCTTT	SRO3 (SIMILAR TO RCD ONE 3); NAD+ ADP-ribosyltransferase	AT1G70440.1
3864	A003864_01	1	1.2965	0.25969	0.085171	0.54778	0.0020228	1994.2	1538.1		A003864_01	A003864_01	ACCAAGATATTGGAAGGCGGTTGGGTTCCGCTAGTATTCGCCACTTTCTTCCTCACTGTAATGTACATTT	potassium transporter family protein	AT1G60160.1
3865	A003865_01	1	1.1811	0.16641	0.0596	0.54778	0.0019558	1613.89	1366.49		A003865_01	A003865_01	AAACCTATCAGTCACCATGTGCTTTAGTTGATGTCTCGTCTTTAGATGAAGCTCAAGTGGACTGTTTCAT	similar to unknown protein [Arabidopsis thaliana] (TAIR:AT3G18150.1); contains InterPro domain Leucine-rich repeat 2; (InterPro:IPR013101)	AT1G60180.1
3870	A003870_01	1	0.77153	-0.25938	0.90193	0.54778	0.0064312	685.398	888.292		A003870_01	A003870_01	AGACCAGGACACATTATGTTTGCACCAGACAGAACAAACTTTATGGCACCTCTATCAACTTGAAACCTCT	meprin and TRAF homology domain-containing protein / MATH domain-containing protein	AT3G58400.1
3874	A003874_01	1	0.80013	-0.22298	0.089731	0.54778	0.0017581	6530.25	8161.64		A003874_01	A003874_01	AACAGTTCCTATGGTTTTCGTCACAGGAGCTACTGAGATAGATCCATCGTGGGCTGAGGCATGGACTACT	tetratricopeptide repeat (TPR)-containing protein	AT1G77230.1
3879	A003879_01	1	1.1835	0.1685	0.047084	0.54778	0.0015784	1812.21	1531.19		A003879_01	A003879_01	CACTGAGCTCAAGAAGCGGGAGAGGAGTAGTGGTCTCATGAATGATAGGAAGAGGAAGACGAGTAATGAT	splicing factor Prp18 family protein	AT1G54590.1
3880	A003880_01	1	0.75224	-0.2847	0.073761	0.54778	0.0075391	305.21	405.735		A003880_01	A003880_01	AAACAAGTCGGTGCTGCAAACCAGCTTATGAAAGATGATGTCGACGGCCAAATGAACCAAGGCAATATCT	similar to unknown protein [Arabidopsis thaliana] (TAIR:AT5G27290.1); similar to stress regulated protein isoform 3 [Solanum vir (GB:AAW65807.1)	AT1G54680.1
3894	A003894_01	1	0.68527	-0.37794	0.10399	0.54778	0.0060421	456.825	666.607		A003894_01	A003894_01	CCGGAGATTTAAGCGAACTGATTGATACACGGCTTGAAAAGCGTTATGTGGAGCATGAAGTCTTCAGAAT	protein kinase family protein	AT1G23540.1
3896	A003896_01	1	0.60489	-0.50271	0.16106	0.54778	0.00038913	950.226	1570.89		A003896_01	A003896_01	AAAACGAAGATGACAAAAACGACAACGTTTCGGTCACCGACGAGAACAGACCGCGTCTTAGAAAATTATT	similar to unknown protein [Arabidopsis thaliana] (TAIR:AT1G70420.1); similar to Os01g0639600 [Oryza sativa (japonica cultivar-group)] (GB:NP_001043675.1); similar to Protein of unknown function DUF1645 [Medicago truncatula] (GB:ABE93113.1); contains InterPro domain Protein of unknown function DUF1645; (InterPro:IPR012442)	AT1G23710.1
3899	A003899_01	1	0.62063	-0.47703	0.18804	0.54778	0.0028683	986.043	1588.75		A003899_01	A003899_01	AAATCCTCTGCAAAGAAAAACGATTCACCGCCTCCGAGTGTACGTACTAGAAGAGCAACAGCAGCTTCCT	similar to unknown protein [Arabidopsis thaliana] (TAIR:AT1G70340.1); similar to Os03g0181800 [Oryza sativa (japonica cultivar-group)] (GB:NP_001049172.1); similar to unknown protein [Oryza sativa (japonica cultivar-group)] (GB:BAD44860.1); similar to Os01g0108800 [Oryza sativa (japonica cultivar-group)] (GB:NP_001041791.1); contains InterPro domain Nucleic acid-binding, OB-fold; (InterPro:IPR008…	AT1G23790.1
3906	A003906_01	1	1.0793	0.076287	0.059387	0.54778	0.0014839	2688.13	2490.65		A003906_01	A003906_01	AAATCTGATGGCTGCTCATATTAATGGTGATTTAGTGCCTACTCTTAGACAAGCTGGGGCTTTATGGCTT	glutaredoxin family protein	AT1G03850.2
3912	A003912_01	1	0.34348	-1.0686	0.035264	0.54778	6.0188e-06	525.789	1530.73		A003912_01	A003912_01	AAAGCTGTTGAGATTTTCAATAGAATGAAGGATAAGGATGTAAAGTCCTGGACCGCGATGATCTCGGGTT	pentatricopeptide (PPR) repeat-containing protein	AT1G26900.1
3914	A003914_01	1	1.1593	0.14778	0.065411	0.54778	0.00062404	2548.6	2198.43		A003914_01	A003914_01	ACTGTCACACATGTGCCTATAGCAAAGGAGTGTGCGCAATGTGCGGGAAGCAAGTGTTGGACACCAAGAT	postsynaptic protein-related	AT1G61780.1
3917	A003917_01	1	1.6646	0.50957	0.091187	0.54778	0.00053457	1715.23	1030.4		A003917_01	A003917_01	ATAAAAAGCATACTTATCTTGCCTTGGTCAAGCTTATGCGAAGACGGGGCTTCATCTTTACAAGTTTTCT	-	OBSOLETE
3920	A003920_01	1	1.5084	0.41106	0.1824	0.54778	6.3026e-06	1073.84	711.873		A003920_01	A003920_01	GGCCACACTTGAAAGCAGCAAATCAAGAGGTCAATATTCCAGATATTGATGGTGACAGCCTTGAAGATGT	similar to Ulp1 protease family protein [Arabidopsis thaliana] (TAIR:AT5G20750.1); similar to hypothetical protein 23.t00036 [Brassica oleracea] (GB:ABD65624.1)	AT1G31150.1
3921	A003921_01	1	0.859	-0.15199	0.053009	0.54778	0.0030147	1526.45	1777.03		A003921_01	A003921_01	AAGCTACTGCAATCATAAGTCGTTCTCTTTTCACTCAACGTTGATCAATTCCAGCTACCTCTTCCTTTTT	TIM13 (TIM13); protein translocase	AT1G61570.1
3928	A003928_01	1	0.69981	-0.35695	0.060346	0.54778	3.9714e-05	1498.77	2141.58		A003928_01	A003928_01	TGTCTAATGGACCAGAGATCGAACGAGCACTTGTAGAGCTTGGGTGCAAACCGACTGTGCCAGCTGTCTT	glutaredoxin family protein	AT1G03020.1
3936	A003936_01	1	1.5785	0.45646	0.070806	0.54778	0.0005197	1208.82	765.784		A003936_01	A003936_01	AACTGCTGATGCGATAAGAAGATGCTTGTGGGTATTTGAAGAGTTTCCAGTTACAGAGTTCTTGGTTCTT	APS2 (ADP-GLUCOSE PYROPHOSHORYLASE SMALL SUBUNIT 2); glucose-1-phosphate adenylyltransferase	AT1G05610.1
3944	A003944_01	1	0.93192	-0.070513	0.018639	0.54778	0.0038814	3679.01	3947.75		A003944_01	A003944_01	TCGCTAGAGCTGAGACAGATTCTGAGCAGCTTGCGCTTCTTGGAGCTGCGTTTACAATACTTGACGAACT	similar to unknown protein [Arabidopsis thaliana] (TAIR:AT5G49830.1); similar to Os07g0568000 [Oryza sativa (japonica cultivar-group)] (GB:NP_001060025.1); similar to AT5g49830/K21G20_4 [Medicago truncatula] (GB:ABE86338.1); contains domain SUBFAMILY NOT NAMED (PTHR21426:SF2); contains domain FAMILY NOT NAMED (PTHR21426)	AT1G10180.1
3953	A003953_01	1	0.78696	-0.23958	0.085618	0.54778	0.0017956	2721.4	3458.19		A003953_01	A003953_01	AACACCAGAGGATCGACGGGAAAACCACGAATGACGGGGAAGTTTTTCGACATATGAACCGGAAGGTTCT	ATCHX1 (CATION/H+ EXCHANGER 1); monovalent cation:proton antiporter	AT1G16380.1
3956	A003956_01	1	0.7472	-0.29143	0.090513	0.54778	0.00042606	1662.54	2224.97		A003956_01	A003956_01	AACACCTCCACTTCCTGATACAGGCCAATGGTTCTTACTTGCACTAAACGAGAGCCTTCCCGGGACACTT	similar to conserved hypothetical protein [Medicago truncatula] (GB:ABE83163.1); contains domain SPHINGOMYELIN SYNTHETASE (PTHR21290)	AT1G43580.1
3961	A003961_01	1	1.1329	0.12475	0.055672	0.54778	6.022e-05	7092.55	6260.4		A003961_01	A003961_01	AAGGAATAAGAGCTTTGTGGAAAGGTTTCTTCCCGACATGGGCAAGGCTTGGACCGTGGCAGTTCGTGTT	mitochondrial substrate carrier family protein	AT1G14140.1
3971	A003971_01	1	1.3955	0.33328	0.035103	0.54778	0.00017735	15988.1	11456.4		A003971_01	A003971_01	GCTAGACCGAGGTGTTGTACTGTTGACAAGTGCGATTTCTCAGGGACCTATGCGCAGCTGAAAAATCACT	similar to unknown protein [Arabidopsis thaliana] (TAIR:AT1G80220.1); similar to Os01g0612600 [Oryza sativa (japonica cultivar-group)] (GB:NP_001043557.1); similar to Pm27 [Prunus mume] (GB:BAE48661.1); contains InterPro domain Protein of unknown function DUF1644; (InterPro:IPR012866)	AT1G15430.2
3978	A003978_01	1	1.1806	0.166	0.031061	0.54778	4.4791e-06	3953.67	3348.94		A003978_01	A003978_01	GGTGGTTGATGGTTGTGGTGGTGACACGTGGCAGATTGGGGAGATTGAAGGTAAAAGTGGAGGAGACAGT	Dof-type zinc finger domain-containing protein	AT1G47655.1
3983	A003983_01	1	0.83265	-0.18314	0.042699	0.54778	0.0013312	2067.51	2483.19		A003983_01	A003983_01	TCAGGTCCCTCCAGCTGAGCTAGAGAGTTTGCTAATCAATCACCATTCAATTGCCGATGCAGCTGTTGTT	4CL3 (4-coumarate:CoA ligase 3); 4-coumarate-CoA ligase	AT1G65060.1
3986	A003986_01	1	0.9218	-0.081425	0.035067	0.54778	0.00055311	7649.53	8299.08		A003986_01	A003986_01	AAATAAACACAGAGACGAAGCAGTGCTCCAAAATAGAGCTGGGAGGCACAGAGACCGAGCCGTAATAGAT	unknown protein	AT1G27640.1
3992	A003992_01	1	0.68787	-0.37415	0.048399	0.54778	0.0032079	1234.6	1794.89		A003992_01	A003992_01	AAGAACACTTTTGGGTTGTCATCGTGGGCCAACATTGTCACACTTGTATGTCTACTCGTCATGCTTGCCT	nodulin family protein	AT1G74780.1
4002	A004002_01	1	0.70623	-0.34781	0.070851	0.54778	2.1018e-05	2755.9	3902.22		A004002_01	A004002_01	AATGGAGGAACATGGACTTCTGCAATCTGGGTGAGAAGGGTCTTGAAGTAGCTGTTAGGTATTCGCAGGT	pentatricopeptide (PPR) repeat-containing protein	AT1G52620.1
4004	A004004_01	1	0.8493	-0.16334	0.18174	0.54778	0.0071382	2118.15	2494.14		A004004_01	A004004_01	CGTGCTCCCAACTTCGAGGAACAAACCCGAATATAATATCAACCATGCATTATATCTGACAGCTGAACGT	similar to unknown protein [Arabidopsis thaliana] (TAIR:AT1G52440.1); similar to biostress-resistance-related protein [Triticum aestivum] (GB:AAM29178.1); contains InterPro domain Phospholipase/Carboxylesterase; (InterPro:IPR003140)	AT1G52460.1
4006	A004006_01	1	0.61551	-0.4853	0.088844	0.54778	0.0007111	1297.25	2107.59		A004006_01	A004006_01	AACCTGCAGTTTTACCTGTTGTCCCCGAGAAGCTTGTAGAAGAGGCGTCTGCAAACAGGGACTTGACGTT	DNA-binding bromodomain-containing protein	AT1G73150.1
4016	A004016_01	1	0.6938	-0.36557	0.033436	0.54778	0.0052637	260.525	375.516		A004016_01	A004016_01	CACACAGAGCCAAACCTTTGACCCTGGAATCACAAGCGATCTAAAAACTCATATTCCAAGTAGAGTTGCT	similar to unknown protein [Arabidopsis thaliana] (TAIR:AT2G40955.1)	AT4G15096.1
4021	A004021_01	1	1.2373	0.21294	0.030731	0.54778	0.00022342	4747.15	3836.82		A004021_01	A004021_01	AAAAGCTCAGGTTGGCCTCTCACAAAGTACTCATTCTGAAACCATCCAAGAGCTGACAACGGAAAATGCT	unknown protein	AT1G80865.1
4024	A004024_01	1	0.78864	-0.23745	0.07623	0.54778	0.00014436	1129.13	1431.82		A004024_01	A004024_01	AGAAAGGAAAGTATGTTCTAATCCGTGATGATGCTGAGGACTCTGAGTTAGGACAATTCTATAAGCCCCT	similar to unknown protein [Arabidopsis thaliana] (TAIR:AT4G26060.1); similar to conserved hypothetical protein [Medicago truncatula] (GB:ABE79016.1); contains domain 60S RIBOSOMAL PROTEIN L18A (PTHR10052); contains domain 60S RIBOSOMAL PROTEIN L18A, PLANT (PTHR10052:SF2)	AT1G54217.1
4025	A004025_01	1	1.3399	0.29261	0.025324	0.54778	0.00047898	4798.22	3581.01		A004025_01	A004025_01	GAATCTTCCATGTTCAATCATTCCGCTCAGATGGCCAAACCGCAGATATGAATGCCATGGGAACCGCAAT	haloacid dehalogenase-like hydrolase family protein	AT1G54280.1
4041	A004041_01	1	1.4946	0.40184	0.16019	0.54778	0.00011565	3830.69	2562.91		A004041_01	A004041_01	ATAATCATCAAATCCAAGCCGTTGCTCCTCCTAGTGGAAAACTTGCTCCTCCTGGTTATTATCTTCTCTT	glyoxal oxidase-related	AT1G67290.1
4043	A004043_01	1	1.101	0.096188	0.074456	0.54778	0.0045536	2587.38	2350.07		A004043_01	A004043_01	TCCAGAAAACGCAGATTCGTGGCTATGGGAACAGAGGAATAGTAACACAGGACATACTAATTATCATAAT	proline-rich spliceosome-associated (PSP) family protein / zinc knuckle (CCHC-type) family protein	AT1G67210.2
4048	A004048_01	1	1.1135	0.10755	0.037715	0.54778	0.0010418	6899.47	6196.25		A004048_01	A004048_01	AAGAGGATAGACACCAAGATAGATGGTGCGGTTTGCAAGATATTGGTGGTCATATGTTAAAAATTCCCGT	zinc finger (C3HC4-type RING finger) family protein	AT1G18470.2
4051	A004051_01	1	0.81806	-0.20082	0.033036	0.54778	0.0044365	1669.03	2040.4		A004051_01	A004051_01	AGAAGCCTATGGTGTTTACTTATGAAGAAATTCGTGCGGCTACGGATGAGTTTTCGGATTCTAATCTTCT	protein kinase family protein / peptidoglycan-binding LysM domain-containing protein	AT1G51940.1
4053	A004053_01	1	1.1014	0.096563	0.19957	0.54778	0.00015774	5076.11	4609.16		A004053_01	A004053_01	TACTCACTATTGTGATTTACGTTCTCGGTACTCCTGACTTTGGAGGACAGCCTCATGACGGCGAAGAATT	ATPUP17 (Arabidopsis thaliana purine permease 17)	AT1G57943.2
4054	A004054_01	1	1.072	0.069512	0.097511	0.54778	0.006512	8880.38	8284.16		A004054_01	A004054_01	TGATGATGATACACAGGTTAAAGAGGCTGATGATGGTTATGAGAACGATGATGGCGATACTAGTGATGAT	similar to unknown protein [Arabidopsis thaliana] (TAIR:AT1G68870.1); similar to PREDICTED: similar to Mystery 45A CG8070-PA isoform 1 [Apis mellifera] (GB:XP_624659.1); similar to Os08g0486700 [Oryza sativa (japonica cultivar-group)] (GB:NP_001062097.1)	AT1G26210.1
4060	A004060_01	1	0.6195	-0.47884	0.12902	0.54778	0.00045796	356.809	575.938		A004060_01	A004060_01	AAAATGTTGTGTTGGACACTGCACGTCCTCTATTTCTTCCTGCTGTGATTTTTGTGCATATCAGAGTAAT	similar to unknown protein [Arabidopsis thaliana] (TAIR:AT3G25597.1); similar to hypothetical protein [Oryza sativa (japonica cultivar-group)] (GB:AAL87149.1); similar to Os02g0709300 [Oryza sativa (japonica cultivar-group)] (GB:NP_001047889.1)	AT1G26140.1
4071	A004071_01	1	1.3798	0.32193	0.019069	0.54778	0.0075645	9205.9	6672.17		A004071_01	A004071_01	AACACTTGATCAACCTAGCGAAGAACTCTCATCCATTTGGGCTTTGATGCCATCACTATCACCAAAGACT	protease-related	AT1G28320.1
4073	A004073_01	1	0.25685	-1.3592	0.075315	0.54778	4.3496e-05	1170.98	4558.73		A004073_01	A004073_01	CCCTCTCAAGTTACATATGGCCATTGGTGCAGCAGAAGAAAACAAGGAACGGGATGTTGATTATCTTTCT	similar to zinc finger protein-related [Arabidopsis thaliana] (TAIR:AT5G63740.1); similar to Os05g0295100 [Oryza sativa (japonica cultivar-group)] (GB:NP_001055109.1); similar to MGC79554 protein [Xenopus tropicalis] (GB:NP_001008035.1); contains InterPro domain Protein of unknown function DUF1253; (InterPro:IPR010678)	AT1G17690.1
4087	A004087_01	1	0.46997	-0.75509	0.047714	0.54778	9.7669e-07	2013.24	4283.82		A004087_01	A004087_01	TGCGGGCTGTCCCTCGTTATAGTTTTAGTATTCAGACTCTCGAGGGGCTGAATACGATGTGCCCAACTAT	DNA cross-link repair protein-related	AT1G27410.1
4092	A004092_01	1	0.57949	-0.54561	0.50053	0.54778	0.0029812	1852.89	3197.42		A004092_01	A004092_01	GCTAGATGAATCTTCTTTACCGGAAATACCTGAGCTTAAGATCTACAAGAAGGACCAGCCACAAGACTCT	B5 #6 (cytochrome b5 family protein #6); heme binding / transition metal ion binding	AT1G26340.1
4105	A004105_01	1	1.1199	0.11324	0.053376	0.54778	0.0062126	1080.95	965.262		A004105_01	A004105_01	AAGACAGGCTTGATCATATATTATTGGAGACAACAGGTTTAGCAAACCCAGCTCCATTGGCTTCTATTCT	similar to PRLI-interacting factor L, putative [Arabidopsis thaliana] (TAIR:AT1G15730.1); similar to Os07g0598900 [Oryza sativa (japonica cultivar-group)] (GB:NP_001060185.1); similar to COBW domain containing protein1 [Gallus gallus] (GB:NP_001026607.1); contains InterPro domain Cobalamin (vitamin B12) biosynthesis CobW, C-terminal; (InterPro:IPR011629); contains InterPro domain Cobalamin (vitam…	AT1G26520.1
4116	A004116_01	1	1.3497	0.29987	0.024381	0.54778	0.00019958	2234.34	1655.4		A004116_01	A004116_01	AACATCCGCACAAACAAAGATGGAGATTTCTGGGTGGCGGTGCACTGCCACAGAAACATATTCACACACT	strictosidine synthase family protein	AT1G08470.1
4119	A004119_01	1	1.2719	0.24055	0.034764	0.54778	0.00017063	5260.07	4135.24		A004119_01	A004119_01	AGCTTTTGACCTCTCAAGCCATTCCAAAAAGCAGCTGCGTTGATGGCTTTCTTACCAGGAAGCTGGACTT	AAR2 protein family	AT1G66510.2
4132	A004132_01	1	1.2114	0.19175	0.05064	0.54778	3.5156e-05	3897.93	3217.63		A004132_01	A004132_01	AAAACGAAAGAGAACTCTATCCCGTAGGATGGATTCATGTATATCTCTCTCTTCTAGCTCCCTCCATGTT	similar to mov34 family protein [Arabidopsis thaliana] (TAIR:AT1G48790.1); similar to Os01g0661500 [Oryza sativa (japonica cultivar-group)] (GB:NP_001043779.1); similar to ALM beta-like [Oryza sativa (japonica cultivar-group)] (GB:BAD72364.1); contains InterPro domain Mov34/MPN/PAD-1; (InterPro:IPR000555); contains InterPro domain Mov34-1; (InterPro:IPR003639)	AT1G10600.3
4144	A004144_01	1	0.82937	-0.18709	0.090707	0.54778	0.0017887	3996.6	4818.9		A004144_01	A004144_01	TTCCTATTTTGTTCACTTTACAGGGCTTTGAAGCATACGTGGGATTCCAGTTGCTTAGGACAGTGTTGAT	similar to unknown protein [Arabidopsis thaliana] (TAIR:AT4G10430.3); similar to Os02g0106800 [Oryza sativa (japonica cultivar-group)] (GB:NP_001045630.1); similar to Os08g0152800 [Oryza sativa (japonica cultivar-group)] (GB:NP_001061007.1); similar to Predicted membrane protein (ISS) [Ostreococcus tauri] (GB:CAL54240.1); contains InterPro domain TMPIT-like; (InterPro:IPR012926)	AT1G33230.1
4183	A004183_01	1	0.85548	-0.15609	0.11647	0.54778	0.00013893	4352.48	5087.8		A004183_01	A004183_01	AAAGTCTGGCTCTCTTAATGAAGTGTCAATGGTAAAGTTTTCATGGTGTTTTACTCTCTCTGGCAGGGAT	nucleotide-sugar transporter family protein	AT1G07290.1
4190	A004190_01	1	1.1268	0.11937	0.024689	0.54778	0.0057506	1082.36	960.64		A004190_01	A004190_01	AAAATGTTCCAATCCTCCAAGTCCCTGTCATCGACCTCGCAGGCTTCCTCTCCAACGACCCATTATTGGT	ATGA20OX4 (GIBBERELLIN 20-OXIDASE 4); gibberellin 20-oxidase	AT1G60980.1
4194	A004194_01	1	1.4276	0.35599	0.045519	0.54778	0.00054297	2015.45	1411.91		A004194_01	A004194_01	TGTTTCACCACCCTCGTTCACTTCACCGCAGCTGATGCCGACGACTTTGACAAATTCCACATCAAGGGCT	pollen Ole e 1 allergen and extensin family protein	AT1G29140.1
4195	A004195_01	1	1.7861	0.58004	0.227	0.54778	0.00036159	2171.12	1215.49		A004195_01	A004195_01	TATGCAGCCGAACCGGTTTGCAAGTATTTTTTGAGAGATAGTGATGGTACAGGATCTCTCGTGCCTCTGT	O-methyltransferase family 2 protein	AT1G77520.1
4237	A004237_01	1	1.2897	0.25439	0.086288	0.54778	0.0011249	1298.81	1007.07		A004237_01	A004237_01	GGTATCTCTGCAAATAATCAAGATCCACTCAACTCTTTCGGTGTACCAAAACAGAGCCAAGGAATGCCAT	protein kinase family protein	AT1G71410.1
4241	A004241_01	1	1.8759	0.62907	0.11678	0.54778	0.00045396	968.647	516.358		A004241_01	A004241_01	GATTCGATCTGGGAACTGGGCAGACTTCAGTGGAGAAATGTCAGGATTGGTGCTGGATGTTGAGAGGCTT	similar to unknown protein [Arabidopsis thaliana] (TAIR:AT1G18620.1); similar to expressed protein [Oryza sativa (japonica cultivar-group)] (GB:ABF96645.1); similar to Os07g0109400 [Oryza sativa (japonica cultivar-group)] (GB:NP_001058723.1); similar to Os07g0603300 [Oryza sativa (japonica cultivar-group)] (GB:NP_001060212.1)	AT1G74160.1
4242	A004242_01	1	0.59331	-0.52204	0.35348	0.54778	1.1694e-05	1413.18	2382.01		A004242_01	A004242_01	AAGCTTGAAGACGGCGAGAGCTCCATCTTTTCTCAGGCATCTCTTATCTTCAAATCACAATGTCTCTGGT	40S ribosomal protein S18 (RPS18B)	AT1G34030.1
4246	A004246_01	1	2.9355	1.0769	0.11196	0.54778	7.7133e-06	3818.45	1300.88		A004246_01	A004246_01	AAAACGTGGTTGGAAGAAGCGTACCACCGGAGACAACTATCGAGGATGCGACTTCATACCTCAACTCTGT	paired amphipathic helix repeat-containing protein	AT1G27260.1
4251	A004251_01	1	0.59121	-0.52559	0.1459	0.54778	0.00065475	222.249	375.929		A004251_01	A004251_01	AAACACTACAAATCAAACTGCTTTACTATTATCAAACGAGGCTGGACCAGTTTCTGCCAAGGCAACGGTT	transcriptional factor B3 family protein	AT1G26680.1
4259	A004259_01	1	0.90227	-0.10284	0.042772	0.54778	0.00062274	4548.71	5041.2		A004259_01	A004259_01	GCTACATTTGACTGGAAGTGTAGTGGAGTATGCAGATCAGTCGATAGAATGTGGATGGTTCATGTGATGT	DD46; transferase, transferring hexosyl groups	AT1G22015.1
4271	A004271_01	1	1.1375	0.12888	0.10407	0.54778	0.00010162	7110.3	6250.4		A004271_01	A004271_01	AACGAAGAACAATGCTTCTCTTCGGCAACAAACGCAGTAGAATCAGACGAAAGCCAGGGAGCAGAACCGT	protein phosphatase 2C family protein / PP2C family protein	AT1G03590.1
4281	A004281_01	1	1.3514	0.30113	0.14248	0.54778	0.0014023	673.575	498.448		A004281_01	A004281_01	ACCACCTCCTCCGCCGCGATTTCCTCTCCCTGGCGGCAACATCCACGCTTCTAACACAATCGATTCAGTT	photosystem II family protein	AT1G03600.1
4294	A004294_01	1	1.1821	0.16731	0.11816	0.54778	4.3046e-05	2296.86	1943.02		A004294_01	A004294_01	AAGTAGCTAAGCTTGCAGCCATTGTAGCCGCTTGCTCCACCATCCCTGGTTACTGGTTCACGGTCTATTT	phosphate transporter family protein	AT1G76430.1
4296	A004296_01	1	1.8017	0.58874	0.030457	0.54778	0.0003625	1029.57	571.406		A004296_01	A004296_01	AATTCCAGTAAGAAGAACAGCTTCCCCGTGACCGGAAAAGATCCCTTCGCGGCTGCGTTGTTGGAATGTT	similar to unknown protein [Arabidopsis thaliana] (TAIR:AT1G22680.1); similar to Os12g0174300 [Oryza sativa (japonica cultivar-group)] (GB:NP_001066287.1)	AT1G71970.1
4325	A004325_01	1	0.85141	-0.16086	0.077238	0.54778	0.0054469	2324.59	2730.39		A004325_01	A004325_01	AATCCAAAGCAGATACGAGTTAACAAAACAGAAGGGATCACGCTACGTCCCTGCAGCTTTTCTGACTGGT	similar to unknown protein [Oryza sativa (japonica cultivar-group)] (GB:BAD28539.1); contains domain no description (G3D.3.40.50.1820); contains domain alpha/beta-Hydrolases (SSF53474)	AT1G74640.1
4334	A004334_01	1	1.2401	0.21518	0.095569	0.54778	0.0029166	17558.6	14158.9		A004334_01	A004334_01	AAGCGTGTTCCGAGAGCAAAACCTGACCAAGCGCGACGAGCTAGCTGTCAGATTAGTCAACTACATTAGT	exostosin family protein	AT1G68470.1
4335	A004335_01	1	0.43595	-0.83023	0.46024	0.54778	4.7322e-06	990.887	2273.1		A004335_01	A004335_01	AAAATGGGCTCAAAAGCTTTATTGAGCCACCGGAGAAGCTTATGCACGACATGGAGGACGAAGAGCTTCT	similar to unknown protein [Arabidopsis thaliana] (TAIR:AT1G68380.1); similar to expressed protein [Oryza sativa (japonica cultivar-group)] (GB:AAT77886.1); contains InterPro domain Protein of unknown function DUF266, plant; (InterPro:IPR004949)	AT1G68390.1
4346	A004346_01	1	1.2542	0.22646	0.11011	0.54778	0.00094761	2251.38	1795.07		A004346_01	A004346_01	AAAGTTCGGGAACAAACGTAGATTCCTCGAGACCGTTGATTTAAAACTCGGGGAAGCACACGAGAACAAT	IAA15 (indoleacetic acid-induced protein 15); transcription factor	AT1G80390.1
4349	A004349_01	1	1.066	0.063887	0.092268	0.54778	0.0060454	9290.06	8714.99		A004349_01	A004349_01	TCCGGAACAGCCAACAGATGCACTTGATCATACAACGGTCAACTACAGTTCGAATCTCTAGAGTTATGGT	polygalacturonase, putative / pectinase, putative	AT1G70500.1
4360	A004360_01	1	0.70395	-0.35105	0.029538	0.54778	0.0027429	599.982	852.352		A004360_01	A004360_01	TGGTGCCAGTTTGTGGTTGAAGCAGCTACAGAATATTGTGCTCAATTAGCAACTCATCAATACGGATGCT	APUM10 (ARABIDOPSIS PUMILIO 10); RNA binding	AT1G35750.1
4363	A004363_01	1	0.76148	-0.27249	0.2781	0.54778	0.0047741	853.717	1121.14		A004363_01	A004363_01	ACCGCCTCGAGATCCTGAAGCTTGCTCGGCGTGATCGGAAACCTTCACCGCTCACCGCTCGTTCGATTTT	similar to unknown protein [Arabidopsis thaliana] (TAIR:AT1G15760.1); similar to Jp18 [Poncirus trifoliata] (GB:AAN62342.1); contains InterPro domain Sterile alpha motif homology; (InterPro:IPR010993)	AT1G80520.1
4367	A004367_01	1	1.3367	0.29017	0.056702	0.54778	0.00066809	1209.79	905.149		A004367_01	A004367_01	AGAATGACATAACTTCCCTAATCACCACGCTTCAGCAAGAAATTTCTAATGAAGAGCAAAACGCTGCCGT	similar to unknown protein [Arabidopsis thaliana] (TAIR:AT1G26920.1); similar to hypothetical protein [Ricinus communis] (GB:CAH56540.1)	AT1G69760.1
4382	A004382_01	1	1.0835	0.080238	0.064356	0.54778	0.0054155	10208.7	9421.03		A004382_01	A004382_01	AACCAGACGGGTCAACTCTCTGAAGAGAATAACTCCAGCAAATTTTACAAGAGGGACGCGTACAAGAGTT	unknown protein	AT1G08020.1
4399	A004399_01	1	1.3677	0.31315	0.09127	0.54778	0.003879	1206.89	882.36		A004399_01	A004399_01	ATGTGTAGCACGCATGCAGGGATTTATGATGATGATTCTCGTCATGGAACCACCATAGATATGACAGCAT	unknown protein	AT1G59535.1
4405	A004405_01	1	1.6955	0.52795	0.12591	0.54778	1.2505e-09	15033	8866.19		A004405_01	A004405_01	TGGCTCACGGTACTTTTCTAGTGGTCAATCATGGCTTCAAGTCGGGCTTGGCTGAAAAGGCGCTTGAGAT	ATGA20OX5 (GIBBERELLIN 20-OXIDASE 5); iron ion binding / isopenicillin-N synthase	AT1G44090.1
4411	A004411_01	1	1.8827	0.63269	0.24007	0.54778	0.0015338	451.963	240.063		A004411_01	A004411_01	AGCGACTAAATCTCTTAGAAACAACTGAGGAAACAAGCCGTCTCCTATTTTGTGAAGCAACAACCGTAAT	EMB1027 (EMBRYO DEFECTIVE 1027); ATP binding / arginine-tRNA ligase	AT4G26300.1
4416	A004416_01	1	0.60451	-0.50334	0.12061	0.54778	0.0002672	901.085	1490.7		A004416_01	A004416_01	AACAATACGAAGCTAGTGATCGGAACAAAGCCGGAAACGGATGCAGAATTGCGAAGATGGTTTTCATACT	unknown protein	AT1G01810.1
4423	A004423_01	1	0.85906	-0.15191	0.090796	0.54778	0.0063652	1409.09	1640.24		A004423_01	A004423_01	AAAGCTGAAATAGATTTCAACGGGCAGATGGTTGTCCAAAACTATTTGAAGAGAACTGGGCGTGAAGAGT	cation efflux family protein / metal tolerance protein, putative (MTPc4)	AT1G51610.1
4425	A004425_01	1	1.136	0.12749	0.066529	0.54778	0.0017886	5440.9	4789.59		A004425_01	A004425_01	AAAGCAAGTGAGGCGTTTAACACCTCTTCACCCACGTCAAGGACTCCTTCACTTTTCGGGACAATGAAAT	similar to unknown protein [Arabidopsis thaliana] (TAIR:AT1G17940.1); similar to unknown protein [Oryza sativa (japonica cultivar-group)] (GB:BAD23062.1); contains domain PCD6 INTERACTING PROTEIN-RELATED (PTHR23030)	AT1G73390.3
4429	A004429_01	1	0.71072	-0.34148	0.13892	0.54778	0.00014121	835.892	1176.15		A004429_01	A004429_01	GCGACTTTGGATTGCGGGCACGAGTATCATGCAGAGTGCTTGGAGAAATGGCTGATTGTGAAGAACGTTT	protein binding / zinc ion binding	AT1G53190.2
4430	A004430_01	1	1.5662	0.44866	0.025981	0.54778	1.2164e-05	4249.68	2713.24		A004430_01	A004430_01	AAAGTCACCGGAAAACTCGATTCCTCGACTCTCCGGCAAATCGTTAAACCGAGATGCGGGAATCCGGATT	matrixin family protein	AT1G59970.1
4434	A004434_01	1	0.72339	-0.32381	0.1072	0.54778	0.00058438	901.626	1246.38		A004434_01	A004434_01	TTTTGCTCCCCGAGAAAACCTGCAAATACCAACGAAGAGCCATAATTTTCCAGTTAATGGAACAGAGTCT	leucine-rich repeat transmembrane protein kinase, putative	AT1G31420.1
4435	A004435_01	1	1.0723	0.069812	0.029802	0.54778	0.0040524	6251.02	5829.58		A004435_01	A004435_01	AAACATACGATTGGCTCTTCAAGCTCAAAAGAAATTCGGGTTTGCAGACGGCTCTATTCCTAAACCCGAT	similar to unknown protein [Arabidopsis thaliana] (TAIR:AT3G42540.1); similar to Retrotransposon gag protein [Medicago truncatula] (GB:ABE81001.1)	AT1G43940.1
4441	A004441_01	1	0.81771	-0.20125	0.1309	0.54778	0.00047931	1629.13	1992.41		A004441_01	A004441_01	AACCAGGAGGAGTATCAAGTTTCTAAACCGAACAGTCTACACTTGTCGTATTTGGATGCTCACGGGTTTT	EDR1 (ENHANCED DISEASE RESISTANCE 1); kinase/ protein threonine/tyrosine kinase	AT1G08720.1
4447	A004447_01	1	1.151	0.14064	0.60613	0.54778	0.0035687	47098.7	40921.1		A004447_01	A004447_01	AAGAAGAAGTTGTTCTGCAAATCACTGGGGATGAGCATGATGAAAAGGAGGAAGACGGAGAAGATCTCTT	similar to unknown protein [Arabidopsis thaliana] (TAIR:AT4G30830.1); similar to Protein of unknown function DUF593 [Medicago truncatula] (GB:ABE79503.1); contains InterPro domain Protein of unknown function DUF593; (InterPro:IPR007656)	AT2G24140.1
4456	A004456_01	1	1.2704	0.23931	0.030237	0.54778	6.9501e-05	12328.9	9705.03		A004456_01	A004456_01	AAAGGCAGGTCCTTCTGCACCACTTCCTGATGAGGTTAAGACTGAGATTTTGGATGATCTTAACAAGGCT	photosystem II 11 kDa protein-related	AT1G05385.1
4461	A004461_01	1	1.2432	0.21766	0.10694	0.54778	0.00082752	2983.05	2399.46		A004461_01	A004461_01	CAGAAAGCAGTACATATGACTTGAAGATGGACGACGCAGCAATTATAGGCGGTGCATTTGGATATCCGGT	plastid-lipid associated protein PAP / fibrillin family protein	AT1G51110.1
4464	A004464_01	1	2.4683	0.90353	0.083077	0.54778	3.4695e-05	6741.92	2731.21		A004464_01	A004464_01	TCCCATGCCGTTTCTTTTTCATCGACTTTGTGTTTACAGAAGCTAAGATGTGAGAGCATTAGTTAGTGCT	ALAAT1 (ALANINE AMINOTRANSFERAS); alanine transaminase	AT1G17290.1
4475	A004475_01	1	1.4118	0.34489	0.26265	0.54778	1.1074e-05	12333.8	8735.93		A004475_01	A004475_01	AAGATTGTCCAAAGATCTTCGGTTCTTTGAAGCCACCGACGTCGGGAGCCAAGAGGTAGAGACTTTATTT	similar to unknown protein [Arabidopsis thaliana] (TAIR:AT5G02420.1)	AT1G08180.1
4476	A004476_01	1	1.3246	0.28111	0.02846	0.54778	0.0012071	1252.88	945.865		A004476_01	A004476_01	TACGATAATCTACACCCGAGAGTCTCCCATAGAACTAGCAGTAGCAGCAGCAGCCATGGAAACACCGAGT	leucine-rich repeat transmembrane protein kinase, putative	AT1G62950.1
4485	A004485_01	1	1.5172	0.41688	0.095766	0.54778	0.0025257	1648.47	1086.48		A004485_01	A004485_01	AAAATATCTTGGTAAGAATCTTCCGGCTTCTGCTTTTATCATCGTTGCTGCTGAAAGGCATGACTCCGAT	similar to DNA-binding storekeeper protein-related [Arabidopsis thaliana] (TAIR:AT2G01370.1); contains InterPro domain Protein of unknown function DUF573; (InterPro:IPR007592)	AT1G55950.1
4493	A004493_01	1	1.096	0.09165	0.062975	0.54778	0.00016035	13128	11977.7		A004493_01	A004493_01	CGAGATTATTTTCTTGATTTCCTCCTCTGCTTCCTCTTCCCGGAGCTTGTTTTTTCAAAGAATCAAGATT	similar to unknown protein [Arabidopsis thaliana] (TAIR:AT1G17455.1); similar to Os11g0621500 [Oryza sativa (japonica cultivar-group)] (GB:NP_001068300.1); similar to hypothetical protein [Oryza sativa] (GB:AAD27669.1); contains InterPro domain Protein of unknown function DUF1313; (InterPro:IPR009741)	AT1G72630.1
4497	A004497_01	1	0.86951	-0.13983	0.11194	0.54778	0.00088008	2452.84	2820.87		A004497_01	A004497_01	CGATTATAATCTGCAACACTGCGATTGTGATCTCGGTTTTGGAAGATGTTTCAGGGTTAGGAGCATTGAT	similar to unknown protein [Arabidopsis thaliana] (TAIR:AT1G69430.1); similar to hypothetical protein [Oryza sativa (japonica cultivar-group)] (GB:BAC55692.1)	AT1G26650.1
4501	A004501_01	1	1.1584	0.147	0.070067	0.54778	0.0030438	1864.97	1610.02		A004501_01	A004501_01	CCTTGGTCAGTTGAAGCATCCACATCTGGTAAATTTGGTCGGATACTGCTGTGAGGATGATGAGAGGCTT	protein kinase, putative	AT1G72540.1
4505	A004505_01	1	1.1061	0.10085	0.047307	0.54778	0.0071148	3632.95	3284.27		A004505_01	A004505_01	AGGAGCGACCAAGAACGCATACCACACAAAGTACTTAAGTTCGCAAACCTTTTCGTGTGCATCATTGCGT	similar to unknown protein [Arabidopsis thaliana] (TAIR:AT4G27435.1); similar to Os09g0281300 [Oryza sativa (japonica cultivar-group)] (GB:NP_001062767.1); similar to fiber protein Fb34 [Gossypium barbadense] (GB:AAR07596.1); contains InterPro domain Protein of unknown function DUF1218; (InterPro:IPR009606)	AT1G13380.1
4507	A004507_01	1	1.0804	0.0773	0.045793	0.54778	0.005447	4705.09	4355.09		A004507_01	A004507_01	GTGGAAGAACGTTTTCCAGTGACTAATGAAACGCGACATTGTTTCAATCGGTTCATGCAATACCATAAGT	cytochrome c oxidase subunit VIb family	AT1G32710.1
4509	A004509_01	1	1.1105	0.10481	0.072989	0.54778	0.0011432	8233.78	7414.55		A004509_01	A004509_01	AAGGAGGACTTGAGTTAGTTGGACAAAGACTTGGGAAGCTAGCTGAAATGTGCGGTGTTCCGTTTGAGTT	SCL5; transcription factor	AT1G50600.1
4514	A004514_01	1	0.65354	-0.42535	0.10954	0.54778	1.8418e-05	1074.92	1644.68		A004514_01	A004514_01	AAGGGATATTAGCTCAGCTGAATCTGGAGACAGGGATACCGATTTACGAAGCAGAGCCATTGCTTCTCTT	NPQ4 (NONPHOTOCHEMICAL QUENCHING)	AT1G44575.2
4522	A004522_01	1	1.1757	0.1619	0.032826	0.54778	0.00018049	25972.7	22090.4		A004522_01	A004522_01	AAAGATGCAAGAGGTTGCTGGTGAACGTGGAGGCTATCTTCATGGACGAGGCGCTTTAGATAGCGACGAT	similar to Os02g0637900 [Oryza sativa (japonica cultivar-group)] (GB:NP_001047530.1); similar to conserved hypothetical protein [Medicago truncatula] (GB:ABE81144.1)	AT1G73350.2
4528	A004528_01	1	0.66126	-0.41361	0.10304	0.54778	2.8557e-06	3265.28	4938.42		A004528_01	A004528_01	AAGATATGTCAGTTTGCAGAGATGAACCCGGATGTGCAGTTTCTTCAGGTGAATTACGAGGAGCATAAGT	thioredoxin family protein	AT1G08570.2
4535	A004535_01	1	1.096	0.09165	0.040688	0.54778	0.005019	2071.23	1889.94		A004535_01	A004535_01	ACCACCTCCTCGTGCCCGGTCAGTCCTACTATCTCTTTCCCAATATTGTCTCCGACGAGTTGAAGACTTT	similar to unknown protein [Arabidopsis thaliana] (TAIR:AT3G61920.1); similar to conserved hypothetical protein [Medicago truncatula] (GB:ABE83063.1)	AT1G64700.1
4537	A004537_01	1	1.1117	0.10589	0.075055	0.54778	0.0022803	13967.7	12564.1		A004537_01	A004537_01	GGGGAAGAAGTGGAAAGGTGTGGCTTAAGTTTCTTTGAAAACTCAGAAACTTTGGCCCTTAGTGTAATTT	similar to unknown protein [Arabidopsis thaliana] (TAIR:AT5G56530.1); similar to unknown protein [Arabidopsis thaliana] (TAIR:AT3G13510.1); similar to Os07g0205500 [Oryza sativa (japonica cultivar-group)] (GB:NP_001059148.1); similar to Os07g0573400 [Oryza sativa (japonica cultivar-group)] (GB:NP_001060067.1); similar to Protein of unknown function DUF239, plant [Medicago truncatula] (GB:ABE82132…	AT1G55360.1
4539	A004539_01	1	0.82052	-0.19781	0.031605	0.54778	0.00024978	1139.22	1388.39		A004539_01	A004539_01	TGATGATATTGCTGGTGGAGGATCATCTATAGCCGCAGTCCCCGCGGCTTCACCTGGAGGAGCTACGGTT	peptidoglycan-binding LysM domain-containing protein	AT1G77630.1
4542	A004542_01	1	0.51196	-0.6695	0.069879	0.54778	0.00084334	951.748	1859.01		A004542_01	A004542_01	GTGGTATGCACACTCTAATCCGCGACTCTAAAACAACAAAGCATGACTTTATCTTCTACTCCGATCGATT	uracil phosphoribosyltransferase, putative / UMP pyrophosphorylase, putative / UPRTase, putative	AT1G55810.2
4555	A004555_01	1	0.38924	-0.94355	0.22884	0.54778	2.2244e-05	3768.38	9680.8		A004555_01	A004555_01	TGGAATCTCTCTGTAAACTCCACGGTTGGAGAACCCGTGAGTACCCTCGTCGTGTCTACGACGCTGTTTT	glycosyl transferase family 17 protein	AT1G67880.1
4565	A004565_01	1	1.7533	0.56149	0.060239	0.54778	0.0022038	1009.69	575.938		A004565_01	A004565_01	ACATCGTACTCTGGCCCGGATGTGGTTGGGAGGCTGTTTCCATAACAGATTTGATCACTTCGTCAGCAGT	heat shock protein binding	AT1G21660.1
4574	A004574_01	1	0.64872	-0.43275	0.065551	0.54778	0.0032027	1118	1723.31		A004574_01	A004574_01	CTTCCTCATGCAATGCTCTCCGAACCAAGGACTGTTAGCCCAGAACAATCAGAGTCTCATGAACCATCAT	zinc finger (C2H2 type) family protein	AT1G14580.1
4583	A004583_01	1	0.91913	-0.084325	0.086528	0.54778	0.0039698	32708.8	35585.7		A004583_01	A004583_01	TCCTCGAAAACTTCTACTACGACAAAACCAACCGAAGCGAATACAACGAAAACCGTCAAAACGATGGCGT	ATPUP14 (Arabidopsis thaliana purine permease 14); purine transporter	AT1G19770.1
4589	A004589_01	1	1.2048	0.18631	0.053209	0.54778	0.00044226	20895.7	17344		A004589_01	A004589_01	AGACAAGCATGACCAAGACCAACTGCCTTTGCTCACCAACCACTCACCCTGGTTCTTTCCGGTGTAGGAT	similar to unknown protein [Arabidopsis thaliana] (TAIR:AT1G24577.1); similar to hypothetical protein [Plantago major] (GB:CAH59418.1)	AT1G67910.1
4599	A004599_01	1	1.1328	0.12465	0.15197	0.54778	6.4883e-05	13230.8	11680.8		A004599_01	A004599_01	AACTACTTCGTCTTCCCAGGATAAATGGCTTCTCGTCAACCTCCAATCTACCACGGAATTCAGCTCTCAT	UBX domain-containing protein	AT1G14570.4
4608	A004608_01	1	2.3194	0.8413	0.097459	0.54778	0.0011741	1340.64	578.015		A004608_01	A004608_01	AAAATCTCGACATCGAGAAGGTGCTCTGCCAACATTCCTCTGCTTCTCTACCTCACTCTGATGTCACATT	kinase	AT1G79640.1
4617	A004617_01	1	0.59103	-0.52589	0.05697	0.54778	1.8146e-05	1383.68	2341.16		A004617_01	A004617_01	TAGCTGATTCTGAATTCTTTGGCAAGTTGGACCCTTCAATTCGTGATGCACATGAGTCACGGGCCATTTT	ELF7 (EARLY FLOWERING 7)	AT1G79730.1
4618	A004618_01	1	0.85645	-0.15496	0.15502	0.54778	1.086e-05	10939.1	12773.1		A004618_01	A004618_01	ACCCGTGGAGAAACCTCCTCCGCCGCAAGTACCGACCACATCTCACAATGGCCGTTATGATTCCGTTCTT	STP1 (SUGAR TRANSPORTER 1); carbohydrate transporter/ sugar porter	AT1G11260.1
4619	A004619_01	1	0.75762	-0.27757	0.10475	0.54778	0.0018549	605.588	799.351		A004619_01	A004619_01	ACTTCAGTGGTCCCTGGATTATCCGAATCACTTTCATTCTCTTTGCTATCTGGTGGGCTGTTGGTGAGAT	similar to AMP-dependent synthetase and ligase [Medicago truncatula] (GB:ABE91856.1)	AT1G57680.2
4623	A004623_01	1	0.86794	-0.14164	0.07938	0.54778	0.0016527	2018.48	2325.52		A004623_01	A004623_01	AAGTTCAAGACTTGGTTCCTGCTTTATGTCCTGAAGTTAGAGAACCGGAATGTATGATAGAAAACTCTCT	mov34 family protein	AT1G48790.1
4624	A004624_01	1	1.1822	0.16739	0.053009	0.54778	0.00098171	3936.71	3329.91		A004624_01	A004624_01	GGCCAGCGCAAATGAAGCACCTGTGGCTACTGCTCCGGAACAGCAGGTCGCCAATGAGGAGACAGCTGCT	CHR9/SNF2/SWI2 (chromatin remodeling 9); helicase	AT1G03750.1
4627	A004627_01	1	0.72406	-0.32289	0.073118	0.54778	0.0011515	3579.58	4943.85		A004627_01	A004627_01	GGTGGTGGCCAGTGAGATCGTCAGTGTCACGGCTTCTCACGATGGGATTTGTAGTTGTCACCGGTGGTTT	membrane bound O-acyl transferase (MBOAT) family protein / wax synthase-related	AT1G34500.1
4635	A004635_01	1	0.89972	-0.10567	0.20556	0.54778	0.0052365	2216.98	2464.14		A004635_01	A004635_01	ACAGATGCGAGGCCTTCAATGGCAGAAGTTGTAAGAGAACTAGAAATCATATGGGAACTGATGCCGGAAT	leucine-rich repeat transmembrane protein kinase, putative	AT1G06840.1
4636	A004636_01	1	0.84637	-0.1668	0.025704	0.54778	0.00013167	2598.53	3070.21		A004636_01	A004636_01	AAGGGAGCAATGGAAATTCGCGATTCGGCAATACAGTAAATGGTACTCACACGCTTGGGGAACTGCGATT	similar to Os06g0525000 [Oryza sativa (japonica cultivar-group)] (GB:NP_001057762.1); similar to Os06g0524500 [Oryza sativa (japonica cultivar-group)] (GB:NP_001057759.1)	AT1G28540.1
4637	A004637_01	1	1.6222	0.48376	0.10353	0.54778	0.00018485	1660.54	1023.62		A004637_01	A004637_01	AAATGGAAAGAATTGGTTGATAAGGCTCGAGCCAAGCAGCTGCAGCCTCAGGAGTACAACACTGGTACCT	EMB3003 (EMBRYO DEFECTIVE 3003); dihydrolipoyllysine-residue acetyltransferase	AT1G34430.1
4638	A004638_01	1	1.0723	0.069812	0.093784	0.54778	0.0047384	13330.4	12431.6		A004638_01	A004638_01	CCCGTACATTGGAAATGTGCAGGGTCCTCGAGGTTCACTTATTGGAAATTATCCGTATCAGCAACCACTT	RNA recognition motif (RRM)-containing protein	AT1G76460.1
4640	A004640_01	1	0.75595	-0.27977	0.071572	0.54778	0.0027101	1079.87	1428.53		A004640_01	A004640_01	AACCCCATCGAAGCTCAAGCCACCACGAACACCGTCGTCGCTTTCTGGATTTTACTCTCCGGGACCTTCT	similar to hydroxyproline-rich glycoprotein family protein [Arabidopsis thaliana] (TAIR:AT1G21695.1); similar to conserved hypothetical protein [Medicago truncatula] (GB:ABE79816.1)	AT1G77400.1
4641	A004641_01	1	0.90806	-0.09645	0.050969	0.54778	0.0009452	5036.67	5546.93		A004641_01	A004641_01	GAGGTATACCTCTACCTTATCTTTCTGAATTAACTGTGAGCTTCATAGCTGGAACGTTGGGGCCTATTCT	similar to unknown protein [Arabidopsis thaliana] (TAIR:AT1G48095.1)	AT1G36960.1
4650	A004650_01	1	1.1393	0.1304	0.041034	0.54778	0.0041394	2770.55	2431.83		A004650_01	A004650_01	AAAGTGGAGAGCAGAATCAGAATAATGAGCGATCTGAGAGAACTTGCATCTGCAGAGAGTCTAGATGCAT	similar to Exocyst complex component Sec6 [Medicago truncatula] (GB:ABE85247.1); similar to Os02g0749500 [Oryza sativa (japonica cultivar-group)] (GB:NP_001048127.1); contains InterPro domain Exocyst complex component Sec6; (InterPro:IPR010326)	AT1G71820.1
4656	A004656_01	1	0.86803	-0.14153	0.10335	0.54778	0.0014208	11806.4	13601		A004656_01	A004656_01	AAAAAGATCCGAACCAAAGCTCGGGGATGTCGATTCAACGATGCACTATCTCCGCAAACGGCAATGTGAT	ATPME1 (Arabidopsis thaliana pectin methylesterase 1); pectinesterase	AT1G53840.1
4658	A004658_01	1	0.81324	-0.20672	0.1896	0.54778	0.0037309	27509.9	33826.5		A004658_01	A004658_01	AAAAAAAGATCTCCTCACTGTTCCCGTTGTGGACACCTGGGCAGCAAGAGAACTCATTTTAAGTCCTCTT	DNA repair protein, putative	AT1G01880.1
4663	A004663_01	1	1.3549	0.30376	0.050842	0.54778	9.6985e-05	958.337	707.332		A004663_01	A004663_01	CCACCATATCATGGCTCAATGAACCTCCATGATATGCAGATGCATTCTAGTTTCAATCCTATGGAGATGT	bZIP transcription factor, putative	AT1G06850.1
4668	A004668_01	1	1.1212	0.11443	0.0908	0.54778	0.0016139	9108.83	8124.18		A004668_01	A004668_01	ATGGGCACCCACCTCCTATTACCGGGACTCAGTCCTGCCAAAGCTGCTTGAAGAAAAGGTTATAAGAATT	similar to unknown protein [Arabidopsis thaliana] (TAIR:AT2G01480.1); similar to Hypothetical plant protein [Medicago truncatula] (GB:ABE89193.1); contains InterPro domain Protein of unknown function DUF246, plant; (InterPro:IPR004348)	AT1G14970.1
4669	A004669_01	1	1.0981	0.0936	0.07084	0.54778	0.0043892	1390.61	1266.36		A004669_01	A004669_01	CAACAAACAAACAACAACAAAGAGAGAAATTAACATGGCGTCTTTTGCAACCATCGCCGCCGTACAACCT	photosystem I reaction center subunit VI, chloroplast, putative / PSI-H, putative (PSAH2)	AT1G52230.1
4671	A004671_01	1	1.3355	0.28932	0.060554	0.54778	0.00057537	14995.4	11228.4		A004671_01	A004671_01	CTACGCCCCGTGTTTCTGTGCAATGGATTCTTCGGTTTGAGTTCCTAACTACTCCTAAGAGTGTGGACTT	similar to Os06g0618600 [Oryza sativa (japonica cultivar-group)] (GB:NP_001058085.1); similar to E set domain-containing protein [Dictyostelium discoideum AX4] (GB:XP_642605.1); contains InterPro domain RNA polymerase subunit, RPB5/RPB6-like; (InterPro:IPR009026)	AT1G50120.1
4676	A004676_01	1	0.76601	-0.26656	0.099643	0.54778	0.0070923	7589.34	9908.02		A004676_01	A004676_01	AAATCAACAAGAGCCGGTTCACTACCAAGCTCTTGGTGTTGCAGGTGCCGGTCTTCCTATGAATCAGAAT	MADS-box protein-related	AT1G31640.1
4679	A004679_01	1	0.26207	-1.3392	0.036689	0.54778	1.1234e-06	1525.23	5820.26		A004679_01	A004679_01	AACTTGAGGCTGAGCTCGCAACGGTCCAACATGCTCCAAACCCCGATGGCTCTATCAGTTTTCTGGTGAT	purple acid phosphatase family protein	AT1G25230.1
4688	A004688_01	1	0.77502	-0.25486	0.066108	0.54778	0.0037311	20760.3	26787.8		A004688_01	A004688_01	AAAGTATCTGACACTGTCTCGAGCGAGATAGGCAAAGCTTATGGAAAAACAACGTATTTAGCTACGACAT	integral membrane family protein	AT1G78620.2
4694	A004694_01	1	1.2745	0.24253	0.03779	0.54778	0.00013334	5579.75	4377.79		A004694_01	A004694_01	ACTGGCTCTGCCATGGTTATGGTTTGGCTCTGCGGTTGAGCTGGTTGGTGCAGTGCTCGGCTTACTAAAT	Toll-Interleukin-Resistance (TIR) domain-containing protein	AT1G57670.1
4701	A004701_01	1	1.1713	0.15811	0.096117	0.54778	0.0022259	2302.38	1965.69		A004701_01	A004701_01	CAACGATCCGTCGCTTGCAGCAAACGCCGTCCCACACTCTTCTCCAAAGCGGCTGATCTTTGCCTTCTCT	MADS-box protein (AGL74 )	AT1G48150.1
4704	A004704_01	1	1.1829	0.16794	0.17128	0.54778	0.0018319	917.819	775.959		A004704_01	A004704_01	AGAGCCATCGGCTCCAACATCTTTGATAAACCCACCCATCCAAATTCTCCCTCCGTCTACGACTGGTTGT	DRM1 (DORMANCY-ASSOCIATED PROTEIN 1)	AT1G28330.1
4709	A004709_01	1	0.8417	-0.17234	0.16153	0.54778	9.1672e-06	14254.1	16934.4		A004709_01	A004709_01	AAACCAAAAAAGGTTTTGTCACTTGTCACCACAGCCAAAGCGCCTCTTCCTAAAAGTCATAATCAAGCTT	leucine-rich repeat protein, putative	AT5G21090.1
4713	A004713_01	1	1.8409	0.61026	0.021917	0.54778	0.00031831	2034.29	1105		A004713_01	A004713_01	GACCGCTTTTCTTCTCTCCCTCTTGTTGTCCTTCTCTCGTAAGGAAGGCAAAGGATGTATAGGCATATGT	Encodes a defensin-like (DEFL) family protein.	AT5G44973.1
4716	A004716_01	1	1.2645	0.2347	0.048312	0.54778	0.0014767	1296.99	1025.67		A004716_01	A004716_01	TTTGGGGTTTCGTTTTTGTCATGCTTGCTGCTGTCATGTCTGGTTTCCGCTGGTGTATGACGCAAGTTCT	phosphate translocator-related	AT1G06470.2
4718	A004718_01	1	0.88124	-0.12643	0.10608	0.54778	0.0015785	1504.48	1707.35		A004718_01	A004718_01	AAATTGGTCGCTTATTCGGATGCGGACTGGGCTGGGTGTCCAAACACGAGGCGTTCAACTTCAGGGCAAT	BAM3 (big apical meristem 3); ATP binding / protein serine/threonine kinase	AT4G20270.1
4731	A004731_01	1	1.1857	0.17031	0.084998	0.54778	0.0017081	3418.99	2883.62		A004731_01	A004731_01	AAAGAAGCTGACCATTCCGAAACTGCAGAGATTAGTAAAGATTTATCTGATACAGTTGGAAAACCGGAGT	calcineurin-like phosphoesterase family protein	AT1G48120.1
4735	A004735_01	1	0.75768	-0.2775	0.026407	0.54778	0.0039506	3857.21	5090.85		A004735_01	A004735_01	AAAAAATCATCGAGGAAGCGGAATCGAGTTGTCAGTTGCTGTCCACACGATCCTAGCTTGAATGATGGTT	agenet domain-containing protein / bromo-adjacent homology (BAH) domain-containing protein	AT1G68580.2
4738	A004738_01	1	1.18	0.16547	0.038063	0.54778	0.0018004	4581.13	3882.37		A004738_01	A004738_01	CTTCAAAAAGCAACCATCCGGCTTTACATCGAACAGTACGAAAAGGATGCTTCAAAAACCGGCCGAGAAT	phosphoglucomutase, cytoplasmic, putative / glucose phosphomutase, putative	AT1G23190.1
4744	A004744_01	1	1.3239	0.28055	0.0871	0.54778	0.0065731	1029.78	777.824		A004744_01	A004744_01	AGAGCTTGATGCTCTTCTCTCGGATGAAGCCCTTGCAACTGTCCCGTTTCTGATTCTTGGGAACAAGATT	SAR1 (SECRETION-ASSOCIATED RAS); GTP binding	AT1G56330.1
4757	A004757_01	1	1.0945	0.090325	0.079255	0.54778	0.0032486	3161.81	2888.81		A004757_01	A004757_01	TCGCTTTCAACGTTGAGAAAGGTCGTGCTGTTCCGATCAGATTTCACCCTAGGAATGGTCGGTCTGTGTT	similar to Os01g0184700 [Oryza sativa (japonica cultivar-group)] (GB:NP_001042235.1); similar to Os01g0715800 [Oryza sativa (japonica cultivar-group)] (GB:NP_001044066.1)	AT1G71780.1
4760	A004760_01	1	3.3832	1.2188	0.090932	0.54778	0.00038261	760.138	224.685		A004760_01	A004760_01	AACACTCGCCAAACGCGCTATGCGTATGGGTCTTGCTGGGGTCTTCCCCGGTAGAGGATCAAGTAGCAAT	ZFP4 (ZINC FINGER PROTEIN 4); nucleic acid binding / transcription factor/ zinc ion binding	AT1G66140.1
4763	A004763_01	1	1.2776	0.24499	0.096551	0.54778	0.0024206	41332.3	32351		A004763_01	A004763_01	AAGGTACTCTTCAGCGATGAAGTAATTGCGCACCGGGTGAATCAGCTTGGAATCGATATTACTTCTGATT	phosphoribosyltransferase family protein	AT1G71750.1
4764	A004764_01	1	1.1802	0.16571	0.16766	0.54778	0.0029067	1413.75	1197.87		A004764_01	A004764_01	GATTCAGAAGAAGTCAGCACTGCTCGTACTTCTTCCAGGGATTATGGAAACACCACAGCAGAATCTTGTT	similar to transcription factor/ transcription regulator [Arabidopsis thaliana] (TAIR:AT5G50010.1); similar to Helix-loop-helix DNA-binding [Medicago truncatula] (GB:ABE90109.1); contains InterPro domain Helix-loop-helix DNA-binding; (InterPro:IPR011598); contains InterPro domain Basic helix-loop-helix dimerisation region bHLH; (InterPro:IPR001092)	AT1G29950.2
4766	A004766_01	1	1.4898	0.39865	0.087362	0.54778	1.6918e-06	1559.62	1046.81		A004766_01	A004766_01	AACGCAAGAAGAGATTATTTGAGAGTATCAATCGTGTGTGACGCAGGAGGGATGTTTCCGGTGGATCCAT	similar to hypothetical protein Tery_1757 [Trichodesmium erythraeum IMS101] (GB:YP_721490.1); similar to Os05g0571400 [Oryza sativa (japonica cultivar-group)] (GB:NP_001056374.1)	AT1G64355.2
4779	A004779_01	1	1.1124	0.10652	0.11739	0.54778	0.0074178	2765.84	2486.42		A004779_01	A004779_01	ATTACTGGAGAGGCACTGGAGGAATTCAGAACTGTAACCCGCCCACCAAATCTCTCAATTGTTACAGAAT	protein kinase family protein	AT1G18160.1
4781	A004781_01	1	0.57266	-0.55746	0.05065	0.54778	0.00098863	800.951	1398.7		A004781_01	A004781_01	TCTTCGATCAATAAACAGAAGCAAACGGAGGAGGACTGCATCAGGAAAGTGCAGGAGCTTCAAGCTGATT	unknown protein	AT1G10420.1
4782	A004782_01	1	0.80959	-0.21123	0.035064	0.54778	0.0038518	531.233	656.157		A004782_01	A004782_01	AAGGCGATGACGGTGGTGAACATGTTCATGGGAGATATGTTCGAGAGGATAGCGCAGGAGGCAGCGAGGT	histone H2B family protein	AT1G08170.1
4783	A004783_01	1	1.527	0.42327	0.054305	0.54778	0.001252	3385.98	2217.64		A004783_01	A004783_01	AGAGTTTGGTGATGAGAAGCCCTTGTTTCCTCACCCTCACCCTCATCCTCTCCTCCACAAGAAGGGCTTT	glycine-rich protein	AT1G04800.1
4785	A004785_01	1	0.69368	-0.36575	0.04404	0.54778	0.00038147	1034.53	1491.44		A004785_01	A004785_01	GTCTTCTGCTCATGCTCCACCTACTCAAGCTGCTGCTGCAAACGCTGTTGATAGCATCAAACAAGTTCCT	SP1L2	AT1G69230.2
4786	A004786_01	1	1.2199	0.19874	0.017053	0.54778	0.00068328	2790.29	2287.24		A004786_01	A004786_01	AAAGATAAACCGTCCGGTTTAACCAAAACCAAGTATTTCATCGGGTATGTATCCACGATCGGAGCCGGTT	ATPUP4 (Arabidopsis thaliana purine permease 4); purine transporter	AT1G30840.1
4800	A004800_01	1	0.87086	-0.13828	0.049411	0.54778	0.00081086	1909.7	2192.94		A004800_01	A004800_01	GGAGAATGCATGGGGTGTGAGTCTAGTCATTGTTCACCTTATTCCCTTGAGTGTATGGAATGCAAGTCAT	DC1 domain-containing protein	AT1G55700.1
4802	A004802_01	1	1.1757	0.16188	0.16337	0.54778	0.0029657	27075.9	23028.8		A004802_01	A004802_01	AAACATATTTCCGTGGTATTAGGCCAGTCCAAGGGATGCCTTTGTGGGGTCGATTGAATAGGCTGCCTGT	PDC3 (PYRUVATE DECARBOXYLASE-3); pyruvate decarboxylase	AT5G01330.1
4812	A004812_01	1	0.56164	-0.57689	0.14144	0.54778	9.5098e-05	17279.9	30767.1		A004812_01	A004812_01	GTTACCCAGTTTCCTGTATCAAGACTTGTCTTGAACCTCCTTCTTCACAGATGGATTCCACAAACGAAAT	UBP27 (UBIQUITIN-SPECIFIC PROTEASE 27); ubiquitin-specific protease	AT4G39370.1
4816	A004816_01	1	0.72606	-0.32013	0.032443	0.54778	0.0054729	556.908	767.01		A004816_01	A004816_01	GTGATTGTAGTCGATATGGTAATCCCAGAGTTCCCAGGAGACACTCTCTTAGACAGAAGCTTGTTTCAGT	O-methyltransferase family 2 protein	AT1G33030.1
4817	A004817_01	1	1.1773	0.1632	0.088297	0.54778	0.0017789	3410.45	2896.91		A004817_01	A004817_01	AACACTCCAAAAGAAACTATGTCGACCGATAGTTCACAATTTGAAGTTGTTCCCGCTAATGCCTCTGCTT	high mobility group (HMG1/2) family protein / ARID/BRIGHT DNA-binding domain-containing protein	AT1G55650.1
4820	A004820_01	1	0.66724	-0.40461	0.049915	0.54778	0.00079533	1214.15	1819.65		A004820_01	A004820_01	GTGCAAGTACACCATTTCAGAAGGTGGTGAGGGACACCGTGATTGGGTTAGCTGCGTCAGATTCAGCCCT	ATARCA (Arabidopsis thaliana Homolog of the Tobacco ArcA); nucleotide binding	AT1G18080.1
4827	A004827_01	1	1.1663	0.15385	0.1058	0.54778	0.0001439	6185.73	5303.91		A004827_01	A004827_01	AACGAATGATTGCTCCTCAGTTCATGGGGGATTTTGGCTCTCGAATGTCGAACATCAATTTTGGACCTGT	RNA recognition motif (RRM)-containing protein	AT1G51530.1
4830	A004830_01	1	0.69035	-0.37056	0.061484	0.54778	4.9727e-06	1518.68	2199.97		A004830_01	A004830_01	AACGAGCACGGGAGAGCCTCCAGCTTCAGAGAGCACGCCATTGCTCTCATCTGCTGCATCGTCTTTCACT	protease-associated zinc finger (C3HC4-type RING finger) family protein	AT1G71980.1
4831	A004831_01	1	0.79265	-0.23237	0.044081	0.54778	0.0010503	1784.15	2250.93		A004831_01	A004831_01	AAACGATTTCAAAGGGTACATAAGAAAGCTAAAGGCCACAGCAGGTCCTTCAAGAGCAAGTAGTATAGTT	EXL4 (extracellular lipase 4); acyltransferase/ carboxylic ester hydrolase/ lipase	AT1G75910.1
4832	A004832_01	1	0.53464	-0.62616	0.027845	0.54778	0.0021975	339.271	634.54		A004832_01	A004832_01	ATCCTGAGCTACGCGACTATATTCACTCTGCTGCTTCTGGACTTCTTCCTTTTATTGAAAAGGGTCTTGT	REV7 (Reversionless 7); DNA binding	AT1G16590.1
4836	A004836_01	1	0.84624	-0.16695	0.10052	0.54778	0.00096828	709.457	838.404		A004836_01	A004836_01	CTCGTCGCCACAGCCTTGTTATGTTGATGAGGATCATATCAAGAAGCTCAAGGGATTGGGGGTTTCCATT	similar to unknown protein [Arabidopsis thaliana] (TAIR:AT1G53770.1); similar to unknown protein [Arabidopsis thaliana] (TAIR:AT5G50420.1); similar to hypothetical protein MtrDRAFT_AC135796g16v1 [Medicago truncatula] (GB:ABE82081.1); contains domain FAMILY NOT NAMED (PTHR13398)	AT1G17270.1
4839	A004839_01	1	0.8527	-0.15935	0.035761	0.54778	0.00030814	1537.17	1802.63		A004839_01	A004839_01	TCCATTTGGTGATCATCAACTTCCTCGGATAGAGGTTTCACTCTCCTGTCTACAAGTTGCTTTCATGCTT	ATDAD1 (DEFENDER AGAINST APOPTOTIC DEATH 1)	AT1G32210.1
4843	A004843_01	1	1.0637	0.061787	0.062377	0.54778	0.0044802	10610.5	9974.63		A004843_01	A004843_01	AAGAGAATTGCACGTGTGGGTGCAGTGAGAAACCAAGCTAGCTCAAACCCAAAGGTAGGGTCATCCTAAT	basic helix-loop-helix (bHLH) family protein	AT1G05805.1
4846	A004846_01	1	0.60012	-0.51062	0.038571	0.54778	0.00013985	2608.94	4347.69		A004846_01	A004846_01	GACAGACTGCTGTTGGCAGTACAGTTGTTGCTTATCCTCGCCCATCAGCCTCGCCACTGTATGTTTGAAT	APK1A (Arabidopsis protein kinase 1A); kinase	AT1G07570.1
4853	A004853_01	1	0.70361	-0.35152	0.046533	0.54778	3.0258e-05	1550.6	2203.72		A004853_01	A004853_01	GGAAAACTGACAAAGACTTTTACCTTTCTCGAAGAAGGGACAACCAAAATCACAGCCACGCCTATCAAAT	NRP2 (NAP1-RELATED PROTEIN 2); DNA binding / chromatin binding / histone binding	AT1G18800.1
4856	A004856_01	1	1.2178	0.19704	0.044206	0.54778	9.2227e-05	2129.2	1748.48		A004856_01	A004856_01	ACTAATAAGATGAACGGAACGTCGGGGTCAGTCGGCAGCATTGATATATTGGTTGGTTGGAGTGTGCCTT	similar to RNase H domain-containing protein [Arabidopsis thaliana] (TAIR:AT2G22350.1); similar to Ribonuclease H [Medicago truncatula] (GB:ABD28505.1); contains InterPro domain Polynucleotidyl transferase, Ribonuclease H fold; (InterPro:IPR012337)	AT1G43995.1
4862	A004862_01	1	1.6028	0.47173	0.17682	0.54778	0.00025021	17295.5	10791.3		A004862_01	A004862_01	GTTCGATCTCGAAGCTGAAGCTAAAGCTTTCGCTAATTTGCTTAAGGAGCTATGGGAGATAGTCAGTACT	PAB1 (20S proteasome alpha subunit B1); peptidase	AT1G16470.1
4866	A004866_01	1	0.84986	-0.16269	0.064401	0.54778	1.8705e-05	7782.24	9157.24		A004866_01	A004866_01	GAATTCTTGCTGGCGATATGTCTGCGTTGGATCTTGCTAAAACCGTGGCACTATTTCGCAAGCAACGCAT	PTP1 (PROTEIN TYROSINE PHOSPHATASE 1)	AT1G71860.3
4872	A004872_01	1	0.89137	-0.115	0.030874	0.54778	0.0014078	3420.01	3836.82		A004872_01	A004872_01	AACTTCGATGTCAGCGTTTAGAAGCGATGGTCATGTCGGTTTATGGAGCGATAATCCTTTGGTACCTGAT	similar to unknown protein [Arabidopsis thaliana] (TAIR:AT3G06080.2); similar to Os01g0880400 [Oryza sativa (japonica cultivar-group)] (GB:NP_001044993.1); similar to expressed protein [Oryza sativa (japonica cultivar-group)] (GB:ABA91480.2); similar to Os05g0426300 [Oryza sativa (japonica cultivar-group)] (GB:NP_001055601.1); contains InterPro domain Protein of unknown function DUF231, plant; (I…	AT1G48880.1
4875	A004875_01	1	0.73534	-0.30743	0.056209	0.54778	0.0065496	872.62	1186.66		A004875_01	A004875_01	AACCGAGTAGAGCCAAGCCAAGCCCTAAACCATTGACAGTCATTGATTCAGAACCGCGTCTGGGGACATT	similar to putative death receptor interacting protein [Oryza sativa (japonica cultivar-group)] (GB:BAC99561.1); similar to Os08g0169700 [Oryza sativa (japonica cultivar-group)] (GB:NP_001061088.1); similar to unknown [Oryza sativa (japonica cultivar-group)] (GB:AAO72654.1); contains InterPro domain HEAT; (InterPro:IPR000357)	AT3G55160.1
4880	A004880_01	1	1.5457	0.43549	0.070607	0.54778	0.00045395	9904.06	6407.34		A004880_01	A004880_01	AAACAGCAAAGGGCTGATCAGATCGTTTCATTTCCTCTCACGAAGCAACTCTACTCCAAACCCTAACCTT	similar to unknown protein [Arabidopsis thaliana] (TAIR:AT1G48780.1)	AT1G68330.1
4882	A004882_01	1	1.4654	0.38213	0.062181	0.54778	4.2528e-06	2016.46	1375.95		A004882_01	A004882_01	TGCCATCCCATACCCACCACAAGAAGGTGATTTACATGATCACAAACAAGCCAATGCAAAGGAAGTTGTT	kinase	AT1G17540.1
4887	A004887_01	1	1.1539	0.14314	0.029697	0.54778	0.00037067	3717.85	3222.14		A004887_01	A004887_01	AACAAGATACAATGTTTTTGCTTTGAGGAGCAGCGACTCCTTCCTGGAGAGCAGATTGACATGCCGGTCT	cytochrome c oxidase assembly protein CtaG / Cox11 family	AT1G02410.1
4888	A004888_01	1	1.4171	0.34859	0.17658	0.54778	0.0022654	1662.04	1172.86		A004888_01	A004888_01	AAGCCACTTTTGATAGCTTGAACTCGCGCCATGAGGAACGCAAAGAAGCAAATGTGCCAGGCGTTGTTGT	similar to unknown protein [Arabidopsis thaliana] (TAIR:AT1G76620.1); similar to Os09g0493400 [Oryza sativa (japonica cultivar-group)] (GB:NP_001063544.1); similar to Os08g0515700 [Oryza sativa (japonica cultivar-group)] (GB:NP_001062234.1); similar to putative ternary complex factor MIP1 [Antirrhinum majus] (GB:AAO59425.1); contains InterPro domain Protein of unknown function DUF547; (InterPro:I…	AT1G21060.1
4889	A004889_01	1	1.1282	0.1206	0.097147	0.54778	0.00036663	3779.32	3349.61		A004889_01	A004889_01	AAAAAGGCCCTATACGACTCTGTGAAGCAACTTAGAGCGGCCGGAGGCAGTGGGGTATTAGTTTCACCTT	ATATP-PRT1 (ATP PHOSPHORIBOSYL TRANSFERASE)	AT1G58080.1
4894	A004894_01	1	0.56598	-0.5692	0.052145	0.54778	0.0028392	3394.12	5996.91		A004894_01	A004894_01	TCAATCGTGGTGGCTCGTTGCGGCTTTGCCAAGTAGATAGATGCACAGCTGATATGAAAGAGGCAAAACT	SPL4 (SQUAMOSA PROMOTER BINDING PROTEIN-LIKE 4); DNA binding / transcription factor	AT1G53160.1
4908	A004908_01	1	0.64412	-0.43986	0.16593	0.54778	0.0034702	353.47	548.781		A004908_01	A004908_01	ACCCAGCAAACACTACCTGGTGCTAATATCGCTACTGGACCTGCTCTTCCTCAGCAGCTTCCAATGCATT	kinase-related	AT1G29370.1
4914	A004914_01	1	0.84782	-0.16509	0.06377	0.54778	0.0018323	7127.39	8405.99		A004914_01	A004914_01	TCTTGTGATCCATAGTTTCTTCACGTGGCTAGTCATGTCTAGGTTACACTGGGGACTTCCTGGTTTAGCT	MATE efflux family protein	AT1G12950.1
4920	A004920_01	1	1.2987	0.26138	0.033121	0.54778	0.00015719	2327.85	1792.38		A004920_01	A004920_01	AAGCCAACAAGACGAAGACAACAACACCAGCTCCCGGAAAGACAGTCTTGCTTCCGGTTCAACGGCCGAT	similar to harpin-induced protein-related / HIN1-related / harpin-responsive protein-related [Arabidopsis thaliana] (TAIR:AT1G65690.1); similar to Os04g0677300 [Oryza sativa (japonica cultivar-group)] (GB:NP_001054263.1); similar to unknown pollen protein [Petunia integrifolia subsp. inflata] (GB:AAS90599.1); contains InterPro domain Harpin-induced 1; (InterPro:IPR010847)	AT1G54540.1
4923	A004923_01	1	0.82304	-0.19475	1.2396	0.54778	0.0010455	3458.53	4201.93		A004923_01	A004923_01	GTATCAAGCTCTTGCACTTGTGAATATTTCCATGTGCAGGACTAGTTTTTTCCATCCGACGCCTATGGTT	invertase/pectin methylesterase inhibitor family protein	AT3G49330.1
4925	A004925_01	1	1.6409	0.49525	0.036441	0.54778	3.7264e-06	9528.09	5806.89		A004925_01	A004925_01	TCGTCCAAGGGTCTGTTATTGTCTACTTATCACTATGGGATGATGTCGCCGCAACCTTTCGTGCCCATCT	similar to unknown protein [Arabidopsis thaliana] (TAIR:AT1G54430.1); similar to hypothetical protein 26.t00082 [Brassica oleracea] (GB:ABD65028.1); contains InterPro domain Nucleic acid-binding, OB-fold, subgroup; (InterPro:IPR012340); contains InterPro domain Nucleic acid-binding, OB-fold; (InterPro:IPR008994)	AT1G14800.1
4929	A004929_01	1	0.65619	-0.4213	0.11936	0.54778	0.00022336	2804.55	4273.98		A004929_01	A004929_01	AACTCTTGTGATGAGACTAGAGACCACCTGTTTTTTGATTGCCACTTTAGCAGCCAGGTTTGGAGATTCT	similar to unknown protein [Arabidopsis thaliana] (TAIR:AT5G56240.1); similar to Os04g0471400 [Oryza sativa (japonica cultivar-group)] (GB:NP_001053056.1); similar to hypothetical protein MtrDRAFT_AC146329g11v1 [Medicago truncatula] (GB:ABE91348.1)	AT5G56250.1
4943	A004943_01	1	1.5101	0.41219	0.17091	0.54778	0.0018807	2171.56	1437.99		A004943_01	A004943_01	TTTAAGTTTGGGGGAGGGCTCAGGAAGTGTGTGTTGCATTGTGCATATTTTTGAGTCTGCATTCATCTAA	RNA binding	AT3G21100.2
4944	A004944_01	1	0.93686	-0.065225	0.034676	0.54778	0.006626	10257.9	10950.1		A004944_01	A004944_01	CCAACAACATTGAAAAAGCAGCTAATGAGAGCTCTTCAGCATCCAACGAGTATGATGGCTCTAAGGAAAA	NIMIN-3 (NIM1-INTERACTING 3)	AT1G09415.1
4951	A004951_01	1	0.56371	-0.57321	0.086961	0.54778	0.00015067	5405.65	9589.27		A004951_01	A004951_01	CAGATTCATTTGTCCATTAGTGAGAGCAGGCTCGAAACAGACGAGTTGCTTTTGAGTGCGCTTCTTGACA	pentatricopeptide (PPR) repeat-containing protein	AT5G27110.1
4959	A004959_01	1	0.33705	-1.0875	0.079955	0.54778	0.0017157	120.157	356.488		A004959_01	A004959_01	GGGACTATCTGTCACTGACACGGGATCGAGAAATAGAAATTTCGGTACCAGAAGTTTACATCTTGGCTGA	cytochrome c biogenesis protein family	AT5G54290.1
4960	A004960_01	1	1.9541	0.66994	0.043457	0.54778	0.00030227	1470.27	752.424		A004960_01	A004960_01	ATAGTTCCGATGTTGTCTATTCCTTCTCCGGTTACTCCTCTGCCTACGAAATCGCTGATTGTTACCTAAA	MADS-box family protein	AT5G27130.1
4967	A004967_01	1	1.0944	0.09025	0.09915	0.54778	0.0036082	3703.38	3383.95		A004967_01	A004967_01	AAAATTTTAGGGTTTTGAAAAAGCTGTGTGTAGGGGGACGGCTGCAACTCCGACTATGAGGCTCGGGCGA	phosphoribosylglycinamide formyltransferase	AT1G31220.1
4973	A004973_01	1	0.46865	-0.7579	0.13743	0.54778	2.9204e-06	503.609	1074.6		A004973_01	A004973_01	AAGTAGCCATGACAAAATTTGAATTTCCCCAGACTTGGGTTATTGCAGAGTGGTGCGGGTGAGAGTTTGA	similar to unknown protein [Arabidopsis thaliana] (TAIR:AT5G41050.1); similar to Os09g0508200 [Oryza sativa (japonica cultivar-group)] (GB:NP_001063620.1); similar to Os12g0472800 [Oryza sativa (japonica cultivar-group)] (GB:NP_001066754.1)	AT3G26960.1
4975	A004975_01	1	1.1357	0.12725	0.0247	0.54778	0.0024231	1186.07	1044.3		A004975_01	A004975_01	CCCAACAGTGCTTCCACTGCCTCTGGCGGTTTCCATAACAGTACTACCACTCAACCTCCAATCAACAACA	protein kinase family protein	AT1G22870.1
4976	A004976_01	1	1.8015	0.58863	0.11078	0.54778	0.0030334	751.522	417.131		A004976_01	A004976_01	AAAGGAATTAAGCAGAAAGCCCGACATTTGTATGGATGTCAACTAGCTCCGGTAGTAAATTACAAGACCA	-	OBSOLETE
4977	A004977_01	1	1.5452	0.43514	0.062981	0.54778	0.0011729	19896.5	12877		A004977_01	A004977_01	GGGATTCAATAGGTAGGATTAGGGCAATTACAAAATCTGTTTATAAGTAGCCTCGACTCTCAAGTAGAGA	-	OBSOLETE
4980	A004980_01	1	0.89895	-0.10653	0.1002	0.54778	0.0042264	1273.47	1416.58		A004980_01	A004980_01	AAACGGATCACATAACATATGTTGAACGGCAAAATATGTGGTCTCCGCAGCTAAAAACAAATATGGGGTA	pentatricopeptide (PPR) repeat-containing protein	AT2G22070.1
4991	A004991_01	1	0.84338	-0.17034	0.026112	0.54778	0.0055154	3311.64	3926.88		A004991_01	A004991_01	GTTGAGACCCAAACTGCTTTAAGGTCAGCTCCCAGTATTGCATCTCAACGTGTCGCTCTACCTCGGTCTA	similar to glycine-rich protein [Arabidopsis thaliana] (TAIR:AT4G37900.1); similar to Protein of unknown function DUF1399 [Medicago truncatula] (GB:ABE84186.1); contains InterPro domain Protein of unknown function DUF1399; (InterPro:IPR009836)	AT2G22660.2
4992	A004992_01	1	1.376	0.31921	0.036145	0.54778	0.0010624	1423.11	1034.22		A004992_01	A004992_01	AAGACTTTTTGACGGTTGCAACCTCTGGTTGAACAGCAGGAGTTGTTTCCTTGGTCGGCTCGACCGGAAA	-	OBSOLETE
4995	A004995_01	1	1.3911	0.33011	0.35945	0.54778	0.00092962	898.117	645.613		A004995_01	A004995_01	AGAAGTTACCTTGCATTCATGCTCTCGCTTCTGTAGAAATGGCCAAAGTATCAAGGATCACAAAATGCCA	EMB175 (EMBRYO DEFECTIVE 175); catalytic	AT5G03800.1
5010	A005010_01	1	0.85104	-0.1613	0.055818	0.54778	0.0022505	1120.8	1316.98		A005010_01	A005010_01	TGATGCAGACATGCTCAAGATACGTAATGAGTCTGCAATCAGTGCTTTATATGGGGATCTCCCGAGGCAA	pre-mRNA cleavage complex-related	AT4G04885.1
5019	A005019_01	1	0.58356	-0.53861	0.031705	0.54778	2.4363e-05	8304.89	14231.3		A005019_01	A005019_01	TGATGCAAAACTCGCAGCTACCTGGGTTTTAGCTTTTCTCATGTCTTCCATGTTCAAAGGTCTCAATGTA	similar to Os12g0594200 [Oryza sativa (japonica cultivar-group)] (GB:NP_001067177.1); similar to vacuolar protein sorting-associated protein vps13 [Asper (GB:XP_751674.1); contains InterPro domain Vacuolar protein sorting-associated protein; (InterPro:IPR009543)	AT3G50380.1
5036	A005036_01	1	1.2666	0.2363	0.11594	0.54778	0.00018256	3801.69	3001.6		A005036_01	A005036_01	AGTCCTGATCCTCGTCCTCATTGGTGTCCTCGCTTTCTCGATCCGACTCTTCTCTGTTATAAAGTATGAA	STT3A (STAUROSPORIN AND TEMPERATURE SENSITIVE 3-LIKE A); oligosaccharyl transferase	AT5G19690.1
5038	A005038_01	1	0.46297	-0.77009	0.034278	0.54778	0.00017338	15345.8	33146.8		A005038_01	A005038_01	TTCTCCTTCGCTGATTGAGGATCATCAACATCAACAACAATGGACAGAACCATTGTCAAACACAGAGTAA	MADS-box family protein	AT5G27090.1
5039	A005039_01	1	1.1002	0.0955	0.11715	0.54778	0.0020144	4126.98	3751.08		A005039_01	A005039_01	ATAGTCTTATGATTCTTCCTCTCAGTATAGCCTTCGCCTTACGCACTTCTGTTACCGAGCCAATCACAAA	similar to unknown protein [Arabidopsis thaliana] (TAIR:AT1G78150.2); similar to TPA: TPA_inf: HN1-like protein isoform 1 [Oryza sativa (japonica cultivar-group)] (GB:DAA01822.1); similar to Os04g0455600 [Oryza sativa (japonica cultivar-group)] (GB:NP_001052962.1); similar to Os02g0574600 [Oryza sativa (japonica cultivar-group)] (GB:NP_001047207.1)	AT4G39860.2
5044	A005044_01	1	0.77785	-0.25122	0.039903	0.54778	0.0003933	2251.83	2894.88		A005044_01	A005044_01	TTACAACCTCATCAAAAACCCAAAACATATAGGTTCTTCCAACCGGTTTTAGGCCGGTTACAGCGGAATA	lipase, putative	AT1G28590.1
5049	A005049_01	1	1.0615	0.059725	0.081278	0.54778	0.0040291	5828.41	5490.64		A005049_01	A005049_01	AAACCAGTGTTGGCATGAATTATGCAAGTGGAAAATACATCTGTAGAGGGACGAGATAGAAGGACCTAGA	similar to unknown protein [Oryza sativa (japonica cultivar-group)] (GB:BAD28388.1)	AT1G01730.1
5053	A005053_01	1	0.74811	-0.2902	0.052305	0.54778	3.0678e-06	14794.3	19777.5		A005053_01	A005053_01	AAGAGACTTTTGACATGAAAGTTGATACTTCCCTGGCAATGGTTCTCTTCACACAGTGGGAGATTTCTGA	similar to unknown protein [Arabidopsis thaliana] (TAIR:AT3G11860.1); similar to PREDICTED: hypothetical protein, partial [Strongylocentrotus purpuratus] (GB:XP_800520.2); contains InterPro domain Sterile alpha motif-type; (InterPro:IPR013761); contains InterPro domain Sterile alpha motif SAM; (InterPro:IPR001660); contains InterPro domain Sterile alpha motif homology; (InterPro:IPR010993); conta…	AT3G11890.1
5054	A005054_01	1	0.7576	-0.2776	0.044808	0.54778	0.00078996	1294.53	1708.72		A005054_01	A005054_01	GTGCGAATGTTTGGTTCTATTTGTGAAGAAACATTTCTCCTTACGTACACAAACAGGTACCAAGAGAACA	similar to LOC495699 protein [Xenopus laevis] (GB:AAH86296.1); contains InterPro domain Carboxypeptidase regulatory region; (InterPro:IPR008969); contains InterPro domain Cna B-type; (InterPro:IPR008454); contains InterPro domain Borrelia outer surface lipoprotein; (InterPro:IPR001809)	AT3G62360.1
5062	A005062_01	1	2.1636	0.77179	0.055128	0.54778	1.4767e-05	21067.8	9737.11		A005062_01	A005062_01	ACAGACATTGAGTTACAAACACACAGTGATCCATTCCATACATTCTTCTTACCGGTTCAAGCATACTGAA	TCP24; transcription factor	AT1G30210.2
5069	A005069_01	1	1.3489	0.29929	0.22184	0.54778	0.0011113	4915.75	3644.59		A005069_01	A005069_01	AACCATATGAACCGTTTTAATGTTTCCGCGTCTTTGTAACGAAAACCAAGCCAAGTCTCATCTCCTTTGA	AGT2 (ALANINE:GLYOXYLATE AMINOTRANSFERASE 2); alanine-glyoxylate transaminase	AT4G39660.1
5090	A005090_01	1	0.018508	-3.9895	0.15203	0.54778	0.00496	10.6739	576.745		A005090_01	A005090_01	TGGATCTCATGATCAATTATTCTAAGCACCGTTGGTACCGTGCTTGTGATCCTAAGCGACTCATTTATCA	similar to unknown protein [Arabidopsis thaliana] (TAIR:AT1G21170.1); similar to unknown protein [Oryza sativa (japonica cultivar-group)] (GB:AAR07074.1); similar to Os03g0737800 [Oryza sativa (japonica cultivar-group)] (GB:NP_001051205.1); similar to unknown protein [Oryza sativa (japonica cultivar-group)] (GB:AAP03421.1); contains domain FAMILY NOT NAMED (PTHR15954); contains domain SUBFAMILY N…	AT4G02030.1
5093	A005093_01	1	1.5392	0.43129	0.035311	0.54778	0.00068067	2503.64	1626.52		A005093_01	A005093_01	ACGATAACAATTGGCCGGAACCTGACCGTGTTGGAAAGCAAGAGCTCGAGATCGTCTTGGGTAATGAGCA	MEE63 (maternal effect embryo arrest 63)	AT1G02140.1
5101	A005101_01	1	0.61458	-0.48681	0.04943	0.54778	0.002926	1726.93	2809.89		A005101_01	A005101_01	ACATCTGGAATCGGGCTTTTGGAGCCCAGTTTGGATGGCTCGTTTCTTTAATACAATATTTCACTTATGA	F-box family protein-related	AT3G20620.1
5111	A005111_01	1	1.2418	0.2166	0.049723	0.54778	0.00047453	5602.12	4511.12		A005111_01	A005111_01	AGTTGGAAGCAAGACAAGACCACGATCCATGTCAAATACATTGGCTCTTAAACGCAGCATCACTTGTGTA	myb family transcription factor	AT5G52660.2
5119	A005119_01	1	1.1437	0.13424	0.1276	0.54778	0.00024785	1420.83	1242.4		A005119_01	A005119_01	AGCCTATCTTCGCTCTTCTCACCCCGGTGACGCCCGCCCCACCCTCCCTTCAAGATGAAGACCATTTCAA	similar to unknown protein [Arabidopsis thaliana] (TAIR:AT1G16320.1); similar to hypothetical protein Npun02005080 [Nostoc punctiforme PCC 73102] (GB:ZP_00108317.1); similar to Os05g0215600 [Oryza sativa (japonica cultivar-group)] (GB:NP_001054933.1); similar to Os04g0613300 [Oryza sativa (japonica cultivar-group)] (GB:NP_001053853.1); contains domain NTF2-like (SSF54427)	AT1G79510.1
5122	A005122_01	1	0.85756	-0.15366	0.083311	0.54778	0.0015002	4240.35	4944.84		A005122_01	A005122_01	CAGATGCAGCGGAATCCAAATCTTCAAAATGGCAATGGCCATGTTGCTATCGATGTTAACCCGACACATA	TIP1 (TIP GROWTH DEFECTIVE 1)	AT5G20350.1
5137	A005137_01	1	0.74433	-0.29528	0.050501	0.54778	5.5392e-05	12092	16246		A005137_01	A005137_01	AAAACAATGTTGACACTGTGGAATTGTCCGAAGCGTCTCCTTTGGCTCATACTCGGAGAGACAAATAGCA	HSP21 (HEAT SHOCK PROTEIN 21)	AT4G27670.1
5143	A005143_01	1	0.73358	-0.30982	0.13578	0.54778	0.00059873	857.568	1169		A005143_01	A005143_01	AATCAATTGTTCTCTCCCTCTCAGCTTCCGAAGTCTTCATCTTTCTCGACAATATCTAAACCTTGTCTGA	WD-40 repeat family protein	AT1G36070.1
5145	A005145_01	1	1.2564	0.22825	0.10837	0.54778	0.0025713	1485.19	1182.16		A005145_01	A005145_01	GACTACGCTGAAGCCCATGCCAAGCTTAGCAATCTCGGTGCAAAATTTGATCCTCCCGAGGGCATAGTCA	TAPX; L-ascorbate peroxidase	AT1G77490.1
5146	A005146_01	1	1.3529	0.30225	0.10105	0.54778	0.0011316	1799.74	1330.35		A005146_01	A005146_01	ATGCGAAACTCAGCAATCTTGGCGCAGAATTTAACCCTCCGGAGGGTATCATTATCTAATGGGGCACCTA	SAPX	AT4G08390.3
5153	A005153_01	1	0.5436	-0.60955	0.040223	0.54778	0.0031347	300.456	552.747		A005153_01	A005153_01	CACTAAACTTGACAAAATAATGCCTCAACCGAAGTTTGAAATCCACATCGGCTGGTGTTCAGGAAAAACA	amidase family protein	AT5G07360.1
5162	A005162_01	1	3.4835	1.248	0.018232	0.54778	1.4683e-05	14663.3	4209.5		A005162_01	A005162_01	AGGGGGGGAGGGTTGTTACGCGATGTTTCTGCCACCAAATCGATCTCAAAATCCCCATAACCTTTGCTCA	GRF6 (GF14 LAMBDA); protein phosphorylated amino acid binding	AT5G10450.2
5164	A005164_01	1	1.0534	0.052	0.035659	0.54778	0.0013639	5002.03	4748.58		A005164_01	A005164_01	CCGTAAATGAGCACCCGAGGAAATCGGTTACATTCGTGACGAAGGTGGAGAAAGCTGAGGATGACTCAAA	NIT1 (NITRILASE 1)	AT3G44310.3
5166	A005166_01	1	0.54868	-0.60024	0.16792	0.54778	1.9154e-06	1523.4	2776.65		A005166_01	A005166_01	TGAGATCAAGGTTCAGGTCGAGAACGACAATGTGCTTGTGGTGAGTGGAGAGAGGCAGAGAGAGAACAAA	17.6 kDa class II heat shock protein (HSP17.6-CII)	AT5G12020.1
5170	A005170_01	1	0.78514	-0.24189	0.023963	0.54778	0.00098531	3307.34	4212.45		A005170_01	A005170_01	AAAGAGAACTAAGGAGAGGAGTTAAAAAAGAGCTGCCACAAGTTAACACCAAAGGGGAGTCACAGTCACA	POK2 (PHRAGMOPLAST ORIENTING KINESIN 2); microtubule motor	AT3G19050.1
5171	A005171_01	1	1.2216	0.20019	0.043943	0.54778	0.00022247	2244.86	1837.57		A005171_01	A005171_01	ATTCGACAACACCCGTCAAGTCCAGTGCATCAGTTTCGTTGCCTACAAGCCACCAAGCTTCACCGGTTAA	ribulose bisphosphate carboxylase small chain 1A / RuBisCO small subunit 1A (RBCS-1A) (ATS1A)	AT1G67090.2
5174	A005174_01	1	1.1035	0.098525	0.038224	0.54778	0.0045428	15679.4	14208.6		A005174_01	A005174_01	AGAGGATGCTCAGAGCTATGCAGAGAAAGAAGGCTTATCTTTCATCGAGACATCGGCTCTCGAGGCATTA	ATRAB11C (ARABIDOPSIS RAB GTPASE HOMOLOG A2A); GTP binding	AT1G09630.1
5182	A005182_01	1	0.64169	-0.44365	0.094699	0.54778	6.2202e-05	1702.75	2653.67		A005182_01	A005182_01	GAAGGTTTCATTTCACCAACTGCTCGTCATATCATTGTATCTGCTCCTTCTGCTAAAGAACTTGTCAAGA	similar to unknown protein [Arabidopsis thaliana] (TAIR:AT2G37210.1); similar to Conserved hypothetical protein 730 [Medicago truncatula] (GB:ABE89044.1); contains InterPro domain Conserved hypothetical protein 730; (InterPro:IPR005269)	AT2G28305.1
5187	A005187_01	1	6.9644	1.9408	0.18895	0.54778	0.0018786	1214.51	174.391		A005187_01	A005187_01	AAGCAGTAGCAGTGGTTCAATGGCGCTACATCTTGCAGCTAAATCACAAACCAGACCGTGGAACTGGTGA	ERS1 (ETHYLENE RESPONSE SENSOR 1); receptor	AT2G40940.1
5191	A005191_01	1	1.126	0.11867	0.098285	0.54778	0.00104	1235.46	1097.29		A005191_01	A005191_01	AGGGACACAAGCGTGGCTCTGTCTCCAGCAAGAGTAGACTGGAAAGAAACAGCAGAAGGGCATGAGATAA	ATHSP22.0 (Arabidopsis thaliana heat shock protein 22.0)	AT4G10250.1
5207	A005207_01	1	0.66156	-0.41315	0.075323	0.54778	0.0018831	9746.86	14733.8		A005207_01	A005207_01	AAAATCAAGCATCCTAGCTTCCGTTCTTGAACCAGAAATGACCTACTTTCCTGCTCCTTCTGCTGCTTGA	ATGOLS4 (ARABIDOPSIS THALIANA GALACTINOL SYNTHASE 4); transferase, transferring glycosyl groups / transferase, transferring hexosyl groups	AT1G60470.1
5212	A005212_01	1	1.7912	0.58288	0.10192	0.54778	6.6836e-05	2342.8	1308.06		A005212_01	A005212_01	TAACATGGCCGAAGGGATGCTTTTACCGTCGCCGTCGGTTCAATGGAACTATAATTTTGATGTCGAGGGA	CBF2 (FREEZING TOLERANCE QTL 4); DNA binding / transcription factor/ transcriptional activator	AT4G25470.1
5218	A005218_01	1	1.7264	0.54603	0.047481	0.54778	0.0050715	3062.23	1773.66		A005218_01	A005218_01	AATTCAGAAGAAGGGGAGTTTCTGGGAAAGCGCAAGAATTCGACTGAAGACACTCATCTTAGGGCAAAGA	unknown protein	AT5G27020.1
5220	A005220_01	1	1.6614	0.50769	0.051045	0.54778	0.0007427	464.1	279.332		A005220_01	A005220_01	TTGTCTCGGCTTGGTGAATCTCTCTGTCATCATCAGCTTTTAGTTACACACCCGACTTGGGGATGAACGA	EIN3 (ETHYLENE-INSENSITIVE3); transcription factor	AT3G20770.1
5221	A005221_01	1	0.70269	-0.35284	0.021819	0.54778	4.6769e-05	2509.15	3570.64		A005221_01	A005221_01	GCACCAAGCACAAGACGAGTCCGAGCTCTCAGAATCTGTGGTAACACTGAGTTACTCAGAAGCCGAAGAA	similar to unknown protein [Arabidopsis thaliana] (TAIR:AT3G05750.1); similar to Os03g0831700 [Oryza sativa (japonica cultivar-group)] (GB:NP_001051796.1); similar to Os03g0302900 [Oryza sativa (japonica cultivar-group)] (GB:NP_001049873.1); similar to Subtilisin-like serine protease [Pediococcus pentosaceus ATCC 25745] (GB:YP_803612.1); contains domain Nitric oxide (NO) synthase oxygenase domain…	AT5G26910.2
5232	A005232_01	1	1.1103	0.10465	0.11253	0.54778	0.00045204	30079.5	27092.2		A005232_01	A005232_01	AAAAACGTCTGTGGTGAGGCGGTAGATAAGGGTCTGATCTTGTTGAGTCGCCAGGCCCTTAAGATCTCTA	MRH2 (morphogenesis of root hair 2); microtubule motor	AT3G54870.1
5233	A005233_01	1	0.38027	-0.96688	0.079069	0.54778	1.3931e-05	870.267	2288.61		A005233_01	A005233_01	CTGTTTCTGTATTAAACCAGGGAGGGACTCAAACTCTTGCATTACTGTCTATCTAATACTATCTCCATCA	unknown protein	AT4G12580.1
5239	A005239_01	1	1.6913	0.52549	0.062385	0.54778	4.1329e-06	8087.7	4782.41		A005239_01	A005239_01	ATGGTCAGTTGGTGTTTTGTTTTACCAAATGCTGTTTGGAAAGCGACCTTTTGGACATGACCAAAGCCAA	TSL (TOUSLED); kinase	AT5G20930.1
5290	A005290_01	1	0.39879	-0.91931	0.023062	0.54778	2.472e-05	588.985	1476.9		A005290_01	A005290_01	TTGTCTATATTTGTTCGAAGAGATACTTGGCCTTGCTTTTGAGTATCGTGCTAGCTTCCCTAGCTCCATC	ATZW10	AT2G32900.1
5291	A005291_01	1	1.097	0.092588	0.19393	0.54778	0.0051875	1490.55	1358.72		A005291_01	A005291_01	AACAGTACCCTGCCTCCGAGGAGATGCTTGGTTATATCATTCTTCAATTAGGCTCTCCAGTCTTTTTTGC	SULTR3;5 (SULTR3;5); sulfate transporter	AT5G19600.1
5292	A005292_01	1	1.1593	0.14782	0.068718	0.54778	0.0040774	868.007	748.746		A005292_01	A005292_01	AAAGTTCCTTAGTTACAGCGATGACCACCATTTGGAAGGCGCCAATATTCTCCTACCGGAGATCTCTGCC	ATIPT5 (Arabidopsis thaliana isopentenyltransferase 5); transferase, transferring alkyl or aryl (other than methyl) groups	AT5G19040.1
5294	A005294_01	1	0.55052	-0.5969	0.060176	0.54778	0.0016548	2721.4	4942.86		A005294_01	A005294_01	ACCATCATCGCTGAAACTCTACGGACTTCCTCTTCCGTTGGGTCTGTGGAGGATTATTGGCTCAAGTTAC	MEE50 (maternal effect embryo arrest 50); binding	AT4G00231.1
5302	A005302_01	1	1.1785	0.16428	0.13895	0.54778	0.0015021	3217.63	2730.12		A005302_01	A005302_01	AGGGTTTATTTCATCATACGATGATGCTCATCAGTATACCGACAGTGATGCTCATAGGTGGGTTAGCCAC	endonuclease/exonuclease/phosphatase family protein / calcium-binding EF hand family protein	AT1G02270.1
5306	A005306_01	1	1.3251	0.2815	0.085751	0.54778	0.00042626	2788.89	2104.64		A005306_01	A005306_01	TGTTTCTTAACGAACTTAACTGACTCTTTGAGAGAAGGACCCAATCTCACGAAGTTTATTGCGCTGAATC	ARID/BRIGHT DNA-binding domain-containing protein	AT3G43240.1
5308	A005308_01	1	1.1647	0.15243	0.08343	0.54778	0.0072664	4582.04	3934.35		A005308_01	A005308_01	AACAGTATGGACCTGGAGGAGGATTCTATAGCAAGACAAGATCCACGAGGACGACAAAGTAAATAAACAC	ATRPS13A (RIBOSOMAL PROTEIN S13A); structural constituent of ribosome	AT4G00100.1
5322	A005322_01	1	1.3687	0.31387	0.083953	0.54778	0.0045785	645.161	471.35		A005322_01	A005322_01	TTTAGCACAAACTTTCGAGTTGACTCGGCGTGGACATGAAAACTTCACCCTCTATGCCTATGCGCTACTC	similar to unknown protein [Arabidopsis thaliana] (TAIR:AT5G25970.1); contains InterPro domain Protein of unknown function DUF266, plant; (InterPro:IPR004949)	AT5G25990.1
5324	A005324_01	1	0.93432	-0.067937	0.021953	0.54778	0.0053371	3389.37	3627.5		A005324_01	A005324_01	CACTAACTCTCAGAACAGGGGAAGCGCCCTCCTATTATTATTGTGCTTATCTAATAACTAATACTATACC	similar to unknown protein [Arabidopsis thaliana] (TAIR:AT4G21570.1); similar to unknown [Medicago sativa] (GB:AAZ32885.1); similar to Os07g0506000 [Oryza sativa (japonica cultivar-group)] (GB:NP_001059733.1); contains InterPro domain Protein of unknown function DUF300; (InterPro:IPR005178)	AT1G11200.1
5331	A005331_01	1	1.4383	0.36345	0.2551	0.54778	0.0015337	1686.31	1172.39		A005331_01	A005331_01	CTGGCACTGCTAAGAAACAAGGAAAAGATAAGTCCTCTGTTTCCAACAACAGCAGCAACAGATCCAAATC	PHD finger family protein	AT5G26210.1
5335	A005335_01	1	1.9087	0.6464	0.15545	0.54778	0.0025281	1240.66	650.018		A005335_01	A005335_01	ACGCTCTCTTCGCAGAGGTCATGGGAAAGAACCTTATGGCTTCTTCGTTTACTGCTACTACCGCAACAAC	similar to unknown protein [Arabidopsis thaliana] (TAIR:AT1G32928.1)	AT1G32920.1
5336	A005336_01	1	0.64972	-0.43121	0.042353	0.54778	7.2581e-05	2695.93	4149.32		A005336_01	A005336_01	AGAAGAAGCTAGCTTAGCTACTACCATGAAGATTTGGGAAAGCCTGAGATGTTGCCCAGGAGAAGTAAGC	-	AT3G52072.1
5337	A005337_01	1	1.3728	0.31684	0.041969	0.54778	3.7155e-05	1731.42	1261.3		A005337_01	A005337_01	ACATGTTGTTACAACAACACAAAAACCCCATAATCTCACCATGTGCGAATCAATCAAGTTGAAGAGTGAC	transducin family protein / WD-40 repeat family protein	AT3G50590.1
5352	A005352_01	1	0.32855	-1.1131	0.1059	0.54778	2.8516e-05	866.619	2637.53		A005352_01	A005352_01	GAGCATCCCAAAGAAGATAAAATCATCGACTGGACTATGAAGTGTTTCACTCAAGTAATGACTGCACCCC	ATGA20OX5 (GIBBERELLIN 20-OXIDASE 5); iron ion binding / isopenicillin-N synthase	AT1G44090.1
5354	A005354_01	1	3.5095	1.2555	0.021842	0.54778	1.3748e-05	5211.9	1485.19		A005354_01	A005354_01	TCGGCTCTCGCATCGATGAAGAACGTAGCGAAATGCGATACTTGGTGTGAATTGCAGAATCCCGTGAACC	-	AT3G41979.1
5356	A005356_01	1	0.32932	-1.1107	0.11165	0.54778	4.1276e-07	4288.53	13023.4		A005356_01	A005356_01	TATTCAGTTTTGGGAAAGGAAACAATTATTTTACCGCCGGTGATTATGTGCCGCAAACCATACGTAACTC	similar to unknown protein [Arabidopsis thaliana] (TAIR:AT5G61630.1)	AT4G16840.1
5358	A005358_01	1	0.8859	-0.12115	0.07789	0.54778	0.0007661	20191.2	22792.8		A005358_01	A005358_01	AACAAAACCAAGATTGCTTCACGCCTAGTAAGACACCAATGCAAAAGAGAGACCTCGATCAAGTCTAAAC	glutaredoxin family protein	AT2G41330.1
5379	A005379_01	1	1.1504	0.14011	0.042631	0.54778	0.0075005	5510.44	4790.07		A005379_01	A005379_01	AAAGCAAGCACACTTGAGTGAGCTAGAGACACAACTTCGTGTAGAGAATTCAAAACTCATGAAGGGTCTC	BZO2H3 (basic leucine zipper O2 homolog 3); DNA binding / transcription factor	AT5G28770.3
5390	A005390_01	1	0.8655	-0.14445	1.1056	0.54778	0.00020006	865.061	999.545		A005390_01	A005390_01	CTACAACGCGGGAGCCCTTTGTTTCCCATTTGAAGTCGTTTCCACTCATCTTTATATGCCATTCGTTCGC	ARF8 (AUXIN RESPONSE FACTOR 8)	AT5G37020.2
5407	A005407_01	1	1.084	0.080662	0.027347	0.54778	0.0029275	11193.6	10325.8		A005407_01	A005407_01	ATCCAATCACCGATTTGCTTCGATCGCAAACCCTTTTCATATTCTCTCATTCCTCTGTTTCCAAAAACCC	similar to unknown protein [Arabidopsis thaliana] (TAIR:AT4G01883.1); similar to Streptomyces cyclase/dehydrase [Medicago truncatula] (GB:ABE82400.1); contains InterPro domain Streptomyces cyclase/dehydrase; (InterPro:IPR005031)	AT1G02475.1
5460	A005460_01	1	0.8332	-0.18249	0.075562	0.54778	0.0022153	1554.33	1865.53		A005460_01	A005460_01	ACAGATTCCCATCCCGACCACTTGCTAGCCACTATGTGAGCCAAATCTCACCACTCTTTGACTCGAACCC	ATMPK7 (MAP KINASE 7); MAP kinase/ kinase	AT2G18170.1
5470	A005470_01	1	0.59619	-0.51719	0.10219	0.54778	0.0011842	1364.58	2288.84		A005470_01	A005470_01	AAAACAGGTGTGCTGGTCCCATTTGAAAACATTGGGACGGTGGTTAGGCTATCAGAATCAGTTTCTCGAC	similar to transcription factor [Arabidopsis thaliana] (TAIR:AT1G64625.1); similar to expressed protein [Oryza sativa (japonica cultivar-group)] (GB:ABA96530.2); similar to Os12g0160400 [Oryza sativa (japonica cultivar-group)] (GB:NP_001066215.1); contains domain gb def: BHLH transcription factor (PTHR13902:SF5); contains domain SERINE/THREONINE-PROTEIN KINASE WNK (WITH NO LYSINE)-RELATED (PTHR13…	AT5G24352.1
5473	A005473_01	1	0.41812	-0.87197	0.11316	0.54778	1.8587e-05	801.031	1915.63		A005473_01	A005473_01	CAGTCTCTCACCTGCAGCAAAATTCACTCTTCTGCTAATAATGTTCTCCACAGAGATTCATCTATTGATC	RNA binding	AT3G51950.2
5476	A005476_01	1	0.73144	-0.31274	0.12571	0.54778	0.0014555	1721.58	2353.6		A005476_01	A005476_01	AAAAGAAGACCATCTCCTTTCCGAGGCTTTACTTTCAACCCAATACATTGCTTGTAATCGTATCCGATGC	UNE18 (unfertilized embryo sac 18); oxysterol binding	AT5G02100.1
5485	A005485_01	1	1.1955	0.17852	0.053261	0.54778	0.0067441	2013.44	1684.29		A005485_01	A005485_01	CTCAAAACTGGTTTTGGATAATGCGTAAACTAAATTAAAAAACGAGAGGTGGGTTACTCTGAAACGAGCC	similar to Os01g0853000 [Oryza sativa (japonica cultivar-group)] (GB:NP_001044830.1)	AT3G09050.1
5486	A005486_01	1	1.0989	0.094288	0.045635	0.54778	0.0039298	1177.44	1071.48		A005486_01	A005486_01	CAAAAACAAACACCCAAACAGACAGACTCTAGAAGTAAGGGAGGATCCATTAAAACCAAAGGACCTTAAC	beta-fructofuranosidase, putative / invertase, putative / saccharase, putative / beta-fructosidase, putative	AT4G09510.2
5487	A005487_01	1	1.0916	0.087638	0.13082	0.54778	0.000566	6380.49	5845.34		A005487_01	A005487_01	TTGATGATGAGTTAGTGTACAATGAAGTTTGTCCCTTCTTCTGGCTATTGGAGGAGATCTGAATCAACCC	(EPSIN1); binding	AT5G11710.1
5490	A005490_01	1	0.56713	-0.56718	0.096543	0.54778	4.3473e-05	575.19	1014.25		A005490_01	A005490_01	CGGAATATCGAAAATCCGATGAACAGCCGCCGTAATCTCGTCGGCTGACTCTAAGTCGCACTCATCTTCC	ATHB16 (ARABIDOPSIS THALIANA HOMEOBOX PROTEIN 13); transcription factor	AT4G40060.1
5530	A005530_01	1	1.1504	0.14014	0.067564	0.54778	9.2859e-05	1954.52	1698.84		A005530_01	A005530_01	ACTCTTCCTGTTCCTGTCTATTGAACTGGCGGAGAACAAAATTGGCTGTATCCATCTTCCCTGGAGGACG	SHM2 (SERINE HYDROXYMETHYLTRANSFERASE 2); glycine hydroxymethyltransferase	AT5G26780.2
5541	A005541_01	1	1.2225	0.20091	0.064817	0.54778	0.0014799	3099.82	2535.64		A005541_01	A005541_01	TGGTTTACTTGGTCTTGAGGTTGTTGTGCATCTATCTTTATCAAGAGAGGCTCATTTAAATCCGTCGAAG	similar to Os07g0520600 [Oryza sativa (japonica cultivar-group)] (GB:NP_001059803.1)	AT5G54850.1
5544	A005544_01	1	0.050328	-2.9892	0.069924	0.54778	0.0068755	10.1991	202.654		A005544_01	A005544_01	TAAAGGTCCGAAACCAAAAAGGGGACCGGAAAGCCCCACCAATAGGCCTTGAAGGAAGACCCCTTCCGAG	basic helix-loop-helix (bHLH) family protein	AT3G57800.2
5545	A005545_01	1	0.57237	-0.55797	0.058264	0.54778	0.0020592	577.149	1008.28		A005545_01	A005545_01	AAAGGGCAAGGGTACCAACTAGGCCCCTTTAAAAACCCTTAATCAGCTTTGAACCTTGGGCTCATACACG	HUA1 (ENHANCER OF AG-4 1)	AT3G12680.1
5547	A005547_01	1	0.54837	-0.6008	0.082758	0.54778	0.0061599	531.924	970.004		A005547_01	A005547_01	GTCGAGAATCGATGACTCAACAGACAAACCAAAATCTTGGCAATTAGCTGAAATCTTGGACCCTTCCCAG	TPR3 (TOPLESS-RELATED 3)	AT5G27030.1
5556	A005556_01	1	0.68449	-0.37908	0.20893	0.54778	2.3295e-05	949.276	1386.86		A005556_01	A005556_01	ACTTTCTTTTCTCTCTCTAATGCATTGGACCAGGACCACCATAATGCTGTGGAGGCATATGACCACCCGG	scarecrow-like transcription factor 8 (SCL8)	AT5G52510.1
5562	A005562_01	1	0.85486	-0.15681	0.037408	0.54778	0.00036902	5960.44	6972.3		A005562_01	A005562_01	CTAGCAGTGGAAAAGGTGATACACCAAATGGTAGAGGATGGAAACCCACCGGACATGGTGATGTGTATAG	ATTPS9 (Arabidopsis thaliana trehalose-phosphatase/synthase 9); transferase, transferring glycosyl groups / trehalose-phosphatase	AT1G23870.1
5566	A005566_01	1	1.2747	0.2427	0.17452	0.54778	0.0019981	2304	1807.5		A005566_01	A005566_01	ACCAATATATGTCTTCCTATTTTCGTCGCTTTTCACACGAAGTCCAAATTTGCTTCTTGCGCCTTGGTGG	transferase family protein	AT5G48930.1
5572	A005572_01	1	1.219	0.198	0.033132	0.54778	0.0034762	4338.14	3558.88		A005572_01	A005572_01	CCGAGTATTGTGGATCCTAGGCCACAGACAACGGTAAACTACGGTAGAGTCTTGAGGCTTAGGTTTATTG	glyoxal oxidase-related	AT1G75620.1
5574	A005574_01	1	1.1206	0.1139	0.26757	0.54778	0.003278	1505.53	1343.46		A005574_01	A005574_01	AACAGGTTTATTCACATTCGAGTTTTGATAGTTTTCAAACAGGGGAAAACAGCCCGGGCCAAGATATTCG	ATSAC1B/IBS2 (IMPAIRED IN BABA-INDUCED STERILITY 2); phosphoinositide 5-phosphatase	AT5G66020.1
5577	A005577_01	1	0.67433	-0.39404	0.059142	0.54778	0.001685	3501.69	5193.17		A005577_01	A005577_01	AACTTTAACAGCAAGGAAGCTCTGGTGACCTGGCTGATTGGCTTAGAAGTTATGGGAACCCCTTGAAAGG	CGL1 (COMPLEX GLYCAN LESS)	AT4G38240.2
5586	A005586_01	1	1.1397	0.13077	0.18706	0.54778	0.001999	1606.16	1409.23		A005586_01	A005586_01	GAAGCTTATCAGGTTCATGACTGGCGTACGAGAAAAGAAACAAGGCCTATATTCAAAAGAGTGGCTCTTG	F-box family protein	AT1G65770.1
5589	A005589_01	1	0.78737	-0.23906	0.065827	0.54778	0.0008602	896.322	1138.42		A005589_01	A005589_01	AAAACCTGTGTAAAGCTGTAAAATGTGTGGGAATCTCCGAATCTGTTTGTAGCCGGTTACGTTATGCTGG	loricrin-related	AT5G09670.1
5597	A005597_01	1	0.82519	-0.19214	0.18242	0.54778	0.00052922	1077.18	1305.45		A005597_01	A005597_01	AATATTTCCCGTCGCGTATAGCCAGTCTTTGAAATACATGTGGAACGCTGTAGTGAGTTCTCGTTTTCGG	leucine-rich repeat transmembrane protein kinase, putative	AT5G53890.1
5601	A005601_01	1	1.3438	0.29552	0.21838	0.54778	1.2391e-05	1947.3	1448.96		A005601_01	A005601_01	AGACTATAAACTCGACGCAGATTCTTCTATGTCTTGATGCACTGTAGCATTCTTCAATGTATGACATCGG	regulator of chromosome condensation (RCC1) family protein	AT5G60870.3
5618	A005618_01	1	0.79937	-0.22394	0.053393	0.54778	0.00084951	554.408	693.534		A005618_01	A005618_01	CAAACTGGAGCTCCCAAAGCTTAAAGGGGCCATTTACAAAGTCATTGTAACCGTCCCTTCAAAGCAAGGG	aminotransferase class I and II family protein	AT1G80360.1
5631	A005631_01	1	1.2114	0.19174	0.053354	0.54778	0.0057471	1421.12	1173.21		A005631_01	A005631_01	TTAGAGCGTCCCTCTCCTATCAAAATTAACGAGCACTTTTCCACGGAAAAATGGAGTTTCTCATTAGGCG	similar to F-box family protein / S locus-related [Arabidopsis thaliana] (TAIR:AT2G43260.1); similar to F-box domain containing protein [Brassica oleracea] (GB:ABD65166.1); contains InterPro domain Galactose oxidase, central; (InterPro:IPR011043)	AT2G30615.1
5641	A005641_01	1	1.5612	0.44545	0.041237	0.54778	0.0027131	4831.92	3095.18		A005641_01	A005641_01	AGTTCAAGGGGTAAGCGGCTTTCGCCCGCCTTTTTTTTGTCTTTAATTTCCGTTTACATGGATCAGGAAG	receptor-like protein kinase-related	AT5G43980.1
5643	A005643_01	1	1.5017	0.40659	0.030938	0.54778	0.0015674	2077.04	1383.12		A005643_01	A005643_01	GACTTGTTACCATCAGATCATGAACCACATTTACTCCAAGCAAACAGACAAAAGACAAAGGTGGTGGTGG	GTP-binding protein, putative	AT4G39520.1
5644	A005644_01	1	1.265	0.23505	1.2223	0.54778	0.0011032	1859.75	1470.12		A005644_01	A005644_01	TAGGCTCAAGGCCGAACAACAATAGTACGGTTACATAATGAGAAGAAACGAAATGACAAAACCGGAGACG	wound-responsive protein-related	AT5G58750.1
5651	A005651_01	1	1.6837	0.52101	0.081285	0.54778	0.0011391	20484	12166		A005651_01	A005651_01	ATCCTGGACAGCTTTTTGAATTGTTCTCTGTAGCTTCTCGATGATGACGGCTCGTGAGCGTTTCTGGTGG	autophagocytosis-associated family protein	AT3G07525.1
5654	A005654_01	1	1.1282	0.1206	0.03682	0.54778	0.00082641	2646.78	2346.31		A005654_01	A005654_01	CTTATGCTAAAGGATGAATCATGAAAGAAAGAAATAAAACTAACCGGGGAGACTACACCCCCAGCTTTTG	CYP702A5 (cytochrome P450, family 702, subfamily A, polypeptide 5); heme binding / iron ion binding / monooxygenase	AT4G15393.3
5671	A005671_01	1	1.2405	0.21554	0.33792	0.54778	0.0041004	2500.89	2016.06		A005671_01	A005671_01	GAGACCTAGCGGGGGTCTGGTTGGAGGGAGTGCGGACCGTAGTGATGGTTGCACAGAGTTTTTCGGAGTG	-	OBSOLETE
5673	A005673_01	1	1.2518	0.22455	0.023738	0.54778	0.00045654	983.876	785.955		A005673_01	A005673_01	GTTCCGCACCACGTAGAGTACCGATCCAAGCAGGTGGCTGCATCCCAGTCTGCTCATAAACCGTATCAAG	PRH75 (plant RNA helicase 75); ATP-dependent helicase	AT5G62190.1
5676	A005676_01	1	1.1776	0.16346	0.048023	0.54778	0.0032591	975.354	828.238		A005676_01	A005676_01	GCACAAACCATCGTGCACCAGATATTTGAATGGACGAACAAATACTTTGATGTGGTCTTTCAACTTCTTG	ATHAL3A (Arabidopsis thaliana Hal3-like protein A)	AT3G18030.1
5716	A005716_01	1	1.3622	0.30909	0.12313	0.54778	0.003818	2683.29	1970.02		A005716_01	A005716_01	CTCAGCACTGCGGTTATATTCGGAATGCTGGTTGCTTTGCCTGTAACAGTACTCTACTACGTTCTTTTGG	EIR1 (ETHYLENE INSENSITIVE ROOT 1); auxin:hydrogen symporter/ transporter	AT5G57090.1
5786	A005786_01	1	0.76499	-0.26789	0.044517	0.54778	0.0055258	454.41	594.012		A005786_01	A005786_01	TTTAATCCCTCAGCTTGTCAACAATTCTGAGGGATCCTCACTTCACAGAGAAGATCCAAGTCAGTTTGGT	ANAC003 (Arabidopsis NAC domain containing protein 3); transcription factor	AT1G02220.1
5793	A005793_01	1	1.192	0.1756	0.04106	0.54778	0.0076111	8912.41	7477.1		A005793_01	A005793_01	AACAAGTGGATCATGGAGTCTTTACTCGTGGCGGAATTTCCTGGCCAGGCCGGGGGATCCAATTAGTTCT	similar to unknown protein [Arabidopsis thaliana] (TAIR:AT4G17350.1); similar to hypothetical protein 31.t00035 [Brassica oleracea] (GB:ABD65121.1); contains InterPro domain Pleckstrin-like, plant; (InterPro:IPR013666); contains InterPro domain Protein of unknown function DUF828, plant; (InterPro:IPR008546)	AT4G16670.1
5808	A005808_01	1	1.1975	0.18024	0.077476	0.54778	0.0018292	2325.52	1942.05		A005808_01	A005808_01	AAACCAAGACACTAGGGTTCATGGTAGCATGGGCGAGCATCTCTGTTTTCTGCTCAAAGGACGACATGAT	alpha 1,4-glycosyltransferase family protein / glycosyltransferase sugar-binding DXD motif-containing protein	AT5G01250.1
5812	A005812_01	1	2.2044	0.79045	0.042472	0.54778	0.002448	1710.94	776.192		A005812_01	A005812_01	TCAAAACATCCATGTTCGCCAACAACAACTCACATTTCTTAGCATCCACAAGCTTCATCTTCTCTTGAAT	lectin protein kinase, putative	AT2G29220.1
5820	A005820_01	1	0.79968	-0.22354	0.022958	0.54778	1.0529e-05	1049.74	1312.78		A005820_01	A005820_01	GTCAATGTCTCGGTGTCGCACAGAGTTGCATTAAGGCTTTGCAGACAAAATTTCCTGGGAGCAAAAGAGT	binding	AT5G28220.1
5838	A005838_01	1	0.77683	-0.25254	0.039612	0.54778	0.0034654	4845.47	6237.28		A005838_01	A005838_01	ACTACCGTTTTTTGCGGTTGATCGTACGGTCAATGTGAGGGATGTTGAAACGGCGTCGTTGCGAATGGAT	unknown protein	AT1G75770.1
5846	A005846_01	1	0.28953	-1.2395	0.084637	0.54778	2.8743e-05	7941.04	27427.5		A005846_01	A005846_01	AAAAAGCGTTCTCTGGCTCTCAAGAGTGGAAAAAAGTCCCAGAAGTGTAAAAAGCAAGCGCTCGTCGGCT	similar to unknown protein [Arabidopsis thaliana] (TAIR:AT1G23970.2); contains InterPro domain Protein of unknown function DUF626, Arabidopsis thaliana; (InterPro:IPR006462)	AT1G23950.5
5849	A005849_01	1	1.1783	0.16408	0.05069	0.54778	0.0058167	1399.4	1187.61		A005849_01	A005849_01	ACCCACTCACTGTCCAACGCTTTCAGCTTCCCTGTCAAGGAGACGTCTCCGTCTAGAAAACCAAAAGCAT	-	OBSOLETE
5866	A005866_01	1	1.549	0.43763	0.074202	0.54778	0.0043851	944.259	609.537		A005866_01	A005866_01	AAACATGGCTTACATCAACTGAAGCACGTACGTACGGTCTTCAGGGGTTAGAAAATTTGACCACTGGTAT	similar to unknown protein [Arabidopsis thaliana] (TAIR:AT3G60940.1); similar to Os07g0637200 [Oryza sativa (japonica cultivar-group)] (GB:NP_001060400.1); similar to expressed protein [Oryza sativa (japonica cultivar-group)] (GB:ABF96170.1); contains InterPro domain Protein of unknown function DUF537; (InterPro:IPR007491)	AT3G61028.1
5870	A005870_01	1	1.1296	0.12184	0.16991	0.54778	0.0068691	823.365	728.946		A005870_01	A005870_01	AAAGACAGCCCAGAGATTTTGATTCCTCGTGCATTTCTTGTTTCCCGAAACAAATGGCACAAAGAAATTT	ATERS/ERS/OVA3 (OVULE ABORTION 3); glutamate-tRNA ligase	AT5G64050.1
5884	A005884_01	1	1.1541	0.14334	0.037972	0.54778	0.0024863	6432.38	5573.62		A005884_01	A005884_01	AATGTCATCACATGAGCTTCTCTACCTGTATAGAAGATCCACTGTACAGGTCTCTTGGTGACAACATCTT	pentatricopeptide (PPR) repeat-containing protein	AT5G46580.1
5889	A005889_01	1	1.1199	0.11328	0.28298	0.54778	0.0006154	8558.67	7641.89		A005889_01	A005889_01	AAACAAATCATAAGGAGCCCATAACGAATCCAACGGACACGGTCGTCTCGAGTCAAGCCTTAGCCATGGT	transcription factor	AT1G21200.1
5901	A005901_01	1	1.1834	0.16838	0.058265	0.54778	7.5294e-05	7164.55	6054.76		A005901_01	A005901_01	AAACGTAACGAATCCAAACCCGGTGGATTTGGAAGTTCCAGGTACTCTTGAAACCTTAGCACTTACTACT	protein kinase, putative	AT5G56460.1
5915	A005915_01	1	2.1195	0.75116	0.057934	0.54778	8.3415e-05	1632.39	770.161		A005915_01	A005915_01	AGCCTCTCAGTTGCAACCTGAAAACCCTCTTAGCTATCAATAAGAAGCAAATCAACCCAGGAGATAATTT	EMB2753 (EMBRYO DEFECTIVE 2753); binding	AT1G80410.1
5916	A005916_01	1	1.2156	0.19528	0.060264	0.54778	0.0019883	1164.1	957.571		A005916_01	A005916_01	CAACAGCTACGTATTAGAGGATTTCGACCTGACCAGAAGGAGTTAACCTACAAAGTTAATTCTCAGATAT	-	AT4G13495.2
5917	A005917_01	1	1.316	0.27463	0.044546	0.54778	0.00044803	1355.06	1029.68		A005917_01	A005917_01	AAACATCTAAACAGGACTTAGGCCTCTTATGATGATGAACCACCAAAACGCATCTCAACATCCGGAACTT	HISTONE MONO-UBIQUITINATION 2/HUB2	AT1G55250.1
5918	A005918_01	1	0.80748	-0.21384	0.041377	0.54778	0.00175	556.073	688.696		A005918_01	A005918_01	AAAAAACTTAAGTTCACCGGAATTGCTGTAAACGCCAAATCGGAAGCAGCTACAAATCCGATGAGACAAT	similar to Os03g0125700 [Oryza sativa (japonica cultivar-group)] (GB:NP_001048819.1); similar to expressed protein [Oryza sativa (japonica cultivar-group)] (GB:ABF93748.1)	AT5G41560.1
5919	A005919_01	1	1.0612	0.059413	0.13276	0.54778	0.00076507	1580.98	1489.8		A005919_01	A005919_01	ATTAAGATAGCCTGAAAGTATCCGTCTCAGAATCGAATGAGATCGTCGTTTTTGGATGAGGACTGCTCCT	protein kinase, putative	AT3G09830.2
5927	A005927_01	1	1.3291	0.28453	0.048389	0.54778	0.00058784	2132.39	1604.39		A005927_01	A005927_01	CCGGCTTCATCTTCTTGTGACTTGAGAGCACGAGACAATAGACAACAATGGTGGTCAGCCAACAGTCTTT	ATNAP4 (ARABIDOPSIS THALIANA NON-INTRINSIC ABC PROTEIN 4)	AT1G03900.1
5943	A005943_01	1	2.2727	0.82099	0.11887	0.54778	0.0060684	1769.94	778.836		A005943_01	A005943_01	AACTTCACTCTTTTCCATCAGCCGCGCGGAGTGAGCCTAGCTGAACCGGTGCTTGAGTTCCAACCACCTT	nodulin MtN21 family protein	AT1G75500.1
5948	A005948_01	1	1.4373	0.36279	0.056107	0.54778	0.0045364	1357.91	944.731		A005948_01	A005948_01	AATACTGATCTGTCCCGGTTGAGTATTGAGAAAGTGGCGATAGAAACTAGTATTGGAGATGCGCTGTTGT	similar to unknown protein [Arabidopsis thaliana] (TAIR:AT1G23970.1); contains InterPro domain Protein of unknown function DUF626, Arabidopsis thaliana; (InterPro:IPR006462)	AT1G23960.2
5953	A005953_01	1	1.1077	0.1023	0.14765	0.54778	0.0011171	26694.2	24098.4		A005953_01	A005953_01	ATGATACGAAGCCCTTGATCTACACACTTTGGGGGAAACTTATGTGAACATGGAAGCTTCCTTACTTTTT	similar to Os05g0496000 [Oryza sativa (japonica cultivar-group)] (GB:NP_001055935.1)	AT5G04000.1
5958	A005958_01	1	1.1573	0.14607	0.043063	0.54778	0.00046676	2644.4	2284.95		A005958_01	A005958_01	GAGTGCACCTTCAGAGTCATTTCATTGAGGCGTTTTCTCTGCCTTTTGAGCTTTTCTTCTTCATTTCTTT	galactosyltransferase family protein	AT4G26940.2
5966	A005966_01	1	1.0964	0.092037	0.12971	0.54778	0.00271	14394.5	13129.3		A005966_01	A005966_01	ATACACAACAAGATATTGGCCTGCAATTTGAGACCTAACTCGGAACAACGGTGTCTGCAGTAGTGGTTAT	phosphoinositide phosphatase family protein	AT3G14205.1
5968	A005968_01	1	1.1114	0.10559	0.17235	0.54778	0.0059653	18967.8	17067		A005968_01	A005968_01	AACACACCTCTATCCTTTAGAGAGAGAGGGAGATTTCCGGTTCACCGGAATTATCGCCGCCGCTTTTGTT	GLB3 (2-on-2 hemoglobin like gene 3)	AT4G32690.1
5974	A005974_01	1	1.433	0.35974	0.028478	0.54778	2.1727e-05	2495.89	1741.67		A005974_01	A005974_01	AAGCTTTAGTCCTTCCTGAGAGACTACTCGAACTGGCTCTTTAAGCTGATGAAGCTGATGCCTTGCTCCT	ATP-binding-cassette transporter, putative	AT5G44316.1
5976	A005976_01	1	0.64546	-0.43779	0.099011	0.54778	0.0044947	2401.86	3721.19		A005976_01	A005976_01	AGTTAGGGAAGTTAAAAACGACGACGAAACCCAACCATTCTTCTTCCCATACTCCACGTAGTCGTTGAAT	similar to unknown protein [Arabidopsis thaliana] (TAIR:AT2G23120.1); similar to seed maturation protein PM35 [Glycine max] (GB:AAD51623.1)	AT2G23110.1
5980	A005980_01	1	1.0774	0.074587	0.026928	0.54778	0.00069498	7373.89	6843.81		A005980_01	A005980_01	GCAACTACAGAACCTGGTTGGTGCGAACCAAGAGTTACAGTATCGTTATGATGCAAAAGACCTTCAAGAT	AGL34 (AGAMOUS LIKE-34); DNA binding / transcription factor	AT5G26580.1
5984	A005984_01	1	0.7991	-0.22427	0.028082	0.54778	0.00030695	2501.14	3129.72		A005984_01	A005984_01	AAACCAAACCCAAACATAGCATATGGTGCACTCGTAGGTGGACCTTTCTTCAATGAGACGTTCACTGACT	glycosyl hydrolase family 9 protein	AT1G75680.1
5998	A005998_01	1	1.3896	0.32905	0.064159	0.54778	2.6078e-06	2811.29	2023.13		A005998_01	A005998_01	AAGAAAACTTCACCATGTTTCGAATCAGCTTTGTTAGCCACCGCCCATTTTACCTTCTTATACCCCAATT	UDP-glucuronic acid/UDP-N-acetylgalactosamine transporter-related	AT4G31600.2
6000	A006000_01	1	1.1838	0.1687	0.062318	0.54778	0.0037934	3506.59	2962.24		A006000_01	A006000_01	AAGTTGCTTTGCTATTGGGGGAAGCCTTGGTAACCAATAAATGGGGGTTTGCCCTTGAGAAAACCAGAGT	major latex protein-related / MLP-related	AT4G14060.1
6004	A006004_01	1	0.86051	-0.15023	0.046983	0.54778	0.0061958	1353.7	1573.09		A006004_01	A006004_01	ACATATACAGTAAGTGCAGAGTTAGTGGTGAGGAGTGACTAAGGTCGTGTGTTCAGCTTCAAGGGTCTCT	F-box family protein	AT5G25300.1
6031	A006031_01	1	1.4419	0.36594	0.070125	0.54778	5.6731e-05	2159.65	1497.87		A006031_01	A006031_01	GGAAGTATTACCAAATCAAGAACACAGAATGGGAGTTCCTAGATGTGGTCGAAGCCAAATTTGTGTTTCA	protein kinase family protein	AT2G17530.1
6033	A006033_01	1	1.0987	0.094113	0.087297	0.54778	0.00064449	3120.97	2840.68		A006033_01	A006033_01	TCTTCTAATACTCTCAAAGCCTACCTTTGAGGGGCTTCTCCATTGTTGGTCTTCAAGCTTTTCTTTCGTA	MMZ3 (MMS ZWEI HOMOLOGE 3)	AT2G36060.3
6035	A006035_01	1	1.0424	0.041487	0.039125	0.54778	0.0068348	4381.73	4203.61		A006035_01	A006035_01	AAGCAATCCGTTGGTAACCCGAGTGTGTTCTGCAAGATAACACTCGGCAACAATCCTCCTAGACAGACCA	binding	AT2G22125.1
6037	A006037_01	1	0.83903	-0.17551	0.022222	0.54778	0.00070392	3868.8	4611		A006037_01	A006037_01	CATCTAGCAGGTCAACGGAAACTAGCATCACTGTGACTTCAGTCAAAACAGCAGGATATCCGCCTGAAAA	DNA binding / endonuclease/ iron ion binding	AT2G31450.2
6040	A006040_01	1	0.79047	-0.23512	0.14735	0.54778	0.0013156	1751.98	2216.53		A006040_01	A006040_01	AGATTTCCGTCAACGTGTCTTTGGCGACCAAAAGCAGGATTCTTCCACCACTTCATCATCAACAGAGTAA	UXS4 (UDP-XYLOSE SYNTHASE 4); catalytic	AT2G47650.1
6041	A006041_01	1	0.86256	-0.14785	0.18039	0.54778	0.0022682	16177.9	18756.6		A006041_01	A006041_01	TTGACGCTGACCAGCTCATGTTCAAGACATTAGGCCTCATTCCTAAACCGCCAAGTTTCTCTGAAGATGA	BIO2 (BIOTIN AUXOTROPH 2); biotin synthase	AT2G43360.1
6045	A006045_01	1	0.063495	-2.7568	0.074709	0.54778	9.913e-05	146.863	2313		A006045_01	A006045_01	AACAATTAAAACGCCAAGGTGCATCAATCCCTCTAGTCCGACCTGGTAAAAGCACTGCTCTCTTCATCAA	SCY1 (SECY HOMOLOG 1); protein translocase	AT2G18710.1
6054	A006054_01	1	0.93328	-0.06905	0.036003	0.54778	0.0042313	4763.32	5103.59		A006054_01	A006054_01	AAAGCAGCAGCTTGGGGCATAAATCGCCTTCGTCTCCTGCCGTGCGAGCACTCTTTGAAGAGGATGTGGA	SIT4 phosphatase-associated family protein	AT2G28360.1
6061	A006061_01	1	0.89343	-0.11269	0.067744	0.54778	0.0051825	3184.34	3564.22		A006061_01	A006061_01	TATTTCGTCGACGACGAAGATGTTTGGCCAGATCATAAAGATTGGCCAGATTATAAAGATCATGTATCGA	F-box family protein	AT2G04830.1
6070	A006070_01	1	1.1931	0.17657	0.072623	0.54778	0.00016157	1986.04	1664.53		A006070_01	A006070_01	GCAGTTTTATGCTATCGGAACAACCACCTGCTGCGACTGACACGTCAGCGACGCTGGCTGGTTCGTGCTA	ER (ERECTA, QUANTITATIVE RESISTANCE TO PLECTOSPHAERELLA 1)	AT2G26330.1
6075	A006075_01	1	0.59532	-0.51865	0.045726	0.54778	0.00083687	129.412	217.392		A006075_01	A006075_01	AAAAACTCGTAAAACGAAGAAAACGTCTGCACCACCGGAGCCTAACGCCGATGTAGCTGGGGCTGATAAA	MYB12 (myb domain protein 12); DNA binding / transcription factor/ transcriptional activator	AT2G47460.1
6079	A006079_01	1	1.2735	0.24176	0.028241	0.54778	0.0022307	1230.65	966.421		A006079_01	A006079_01	GTCACTTTCATCCGGGAAAGAAATCGTGATAGAGGAAAGATCTCCAAAGGAGTTGATGCACACACACGGA	eukaryotic translation initiation factor 2B family protein / eIF-2B family protein	AT2G05830.4
6083	A006083_01	1	0.81771	-0.20125	0.053811	0.54778	0.0002448	1734.72	2121.33		A006083_01	A006083_01	AGATGCCTGAGAAAAATCCAGTCTCTTGGACTGCATTAATTGCTGGATATGTTAGACAAGGCTCAGGGAA	pentatricopeptide (PPR) repeat-containing protein	AT2G21090.1
6087	A006087_01	1	1.5561	0.44221	0.062707	0.54778	0.001259	1355.6	871.138		A006087_01	A006087_01	AAAAGACTTATCAGTCGATTGCCTGAGGTTTACGTCGGGAAAACCGAGAGGCTTCGATCTCTGATAAAGA	similar to unknown protein [Arabidopsis thaliana] (TAIR:AT4G32480.1); similar to Protein of unknown function DUF506, plant [Medicago truncatula] (GB:ABD32359.1); contains InterPro domain Protein of unknown function DUF506, plant; (InterPro:IPR006502)	AT2G20670.1
6089	A006089_01	1	0.68054	-0.38488	0.085809	0.54778	0.0012477	531.498	781.019		A006089_01	A006089_01	AAAGAAAGTCAAGCTAGGGAAAGCAGCTGCGTTGACGGCAGGAGGATTAGTGGCAGGTGCAGTGGTGGGA	similar to CDF1 (CELL GROWTH DEFECT FACTOR 1), heat shock protein binding [Arabidopsis thaliana] (TAIR:AT5G23040.2); similar to expressed protein [Oryza sativa (japonica cultivar-group)] (GB:ABF93866.1)	AT2G20920.1
6092	A006092_01	1	0.82479	-0.19263	0.028175	0.54778	0.0035171	2464.88	2988.42		A006092_01	A006092_01	AATCCATTTGCTGGAAGGTCGTGACAAAGACGGTTGATTCCTCTGGAATCGGACTTGTGATCTATCAAAA	dehydration-responsive family protein	AT2G40280.1
6100	A006100_01	1	1.1536	0.1429	0.17476	0.54778	0.0019437	1987.43	1722.79		A006100_01	A006100_01	TAGTGCTGCTAACGCCATTGTCTGAAGATCATTTATCACTTTTGCTGGTTATGTATCTGTCTTCAACGAA	60S ribosomal protein L23 (RPL23B)	AT2G33370.1
6101	A006101_01	1	1.5275	0.42361	0.033976	0.54778	6.5887e-05	5340.64	3496.44		A006101_01	A006101_01	AGGACAATGCGGGTGTGGTGAATCGTTTATGACAACATCTACCTCTAGTGCTAAGCAGAGTGCTAGTTAA	hesB-like domain-containing protein	AT2G16710.2
6115	A006115_01	1	0.88341	-0.12396	0.068198	0.54778	0.00025663	3542.9	4010.62		A006115_01	A006115_01	AATCTCTCTCTGCATAATCTACTGCAGAGTAACTGGACTGAGGCTCGCTTGGCCATTGACCAAGCACTAA	binding	AT2G39580.1
6119	A006119_01	1	0.80998	-0.21075	0.071693	0.54778	0.0045272	1049.22	1295.3		A006119_01	A006119_01	AAACAAGAAGTTGAAGCCATCGTCTTTTTGGGCAGTTCGTGGCTCACAGGTTGCAGATGACATGCGCTGA	ATP-dependent protease La (LON) domain-containing protein	AT2G25740.1
6123	A006123_01	1	0.56514	-0.57068	0.18526	0.54778	0.00079249	1230.9	2177.86		A006123_01	A006123_01	TCCCAGGATTAGTCCGTGAAGAGGTCCGAGTCCAATCAGATCCGGCTGGGCGGTTAGTAATAAGTGGCGA	ARID/BRIGHT DNA-binding domain-containing protein	AT2G17410.1
6128	A006128_01	1	0.3743	-0.9827	0.036585	0.54778	2.293e-06	2261.99	6043.27		A006128_01	A006128_01	AAAGATCCTCCAATAGCCGCTGGGATACAAGAAGCCTTTGACTGGCACAAAGGAATTTGTGATGCCTTCA	similar to unknown protein [Arabidopsis thaliana] (TAIR:AT1G79770.1); similar to hypothetical protein [Oryza sativa (japonica cultivar-group)] (GB:BAD73203.1); contains InterPro domain Protein of unknown function DUF1677, plant; (InterPro:IPR012876)	AT2G25780.1
6133	A006133_01	1	0.22966	-1.4711	0.14401	0.54778	2.7333e-05	3823.8	16648.9		A006133_01	A006133_01	AAAGCAGCGATGTAGGAAGCGGCGCGATGGTTGTTGCTAATGTAGGTGGAGGAAAAAGCTCGAGGAAGAA	C2 domain-containing protein	AT2G33320.1
6135	A006135_01	1	1.6563	0.50456	0.10441	0.54778	0.00017788	1230.53	743.003		A006135_01	A006135_01	ATCCGGCGTTAATAAGAGAAAAGGTGACATTCTAGTTCCTTTGGATCTCTTTCCTAGAGGCTGTCCTTAA	DNA binding / transcription factor	AT2G16770.1
6139	A006139_01	1	0.82706	-0.18987	0.076674	0.54778	0.0018771	1243.15	1503.12		A006139_01	A006139_01	AAATGATTCAGTTCAAAGAGAAATCACGCAAGGAGGGGGTTGAGAATGCTAGTGTCGGTTTGTTTACTTA	OVA4 (OVULE ABORTION 4); ATP binding / aminoacyl-tRNA ligase	AT2G25840.2
6143	A006143_01	1	0.62386	-0.47183	0.095448	0.54778	0.0002709	1434.68	2299.62		A006143_01	A006143_01	CCTGGCTGCTGGAGAGAGAGCCGAACTAGCCACGGACAAATACATTCCTCTGTCGCCAATACTAGAAGGA	AtRPN1a/RPN1A (26S proteasome regulatory subunit S2 1A); binding	AT2G20580.1
6155	A006155_01	1	0.029518	-3.5228	0.042109	0.54778	0.0025953	116.723	3954.46		A006155_01	A006155_01	ATTTCCTCCACTTCACAAGCCGATCTACAAGCACCCGGTTCCTATCTACAAACCAATCTTCAAGCCGCCA	ATPRP2 (PROLINE-RICH PROTEIN 2)	AT2G21140.1
6159	A006159_01	1	0.84531	-0.16805	0.080458	0.54778	0.0019969	3111.31	3680.85		A006159_01	A006159_01	TGTGTTCGATGTCACCACCGGAAAATCCTTCTACGGCTCCGGAGGCGATTACTCGATGTTCGCCGGAAAA	ATMAPR2 (ARABIDOPSIS THALIANA MEMBRANE-ASSOCIATED PROGESTERONE BINDING PROTEIN 2); heme binding / transition metal ion binding	AT2G24940.1
6161	A006161_01	1	1.3215	0.27875	0.071431	0.54778	0.0010016	1170.16	885.542		A006161_01	A006161_01	TCGACACAAGGCCACAAGGGTCGGTGGTGTACGTAGCATTCGGAAGCATGGCTCAGCTGACTAATGTGCA	GT/UGT74F2 (UDP-GLUCOSYLTRANSFERASE 74F2); UDP-glucosyltransferase/ UDP-glycosyltransferase/ transferase, transferring glycosyl groups / transferase, transferring hexosyl groups	AT2G43820.1
6165	A006165_01	1	1.0908	0.086925	0.071863	0.54778	0.0049631	11157.9	10228.2		A006165_01	A006165_01	CCATGTACCGGAATTAGACTTGAGGATGTGAAATTAACGTACCAGAATAAACCGGCTGCATCGGCTTGTA	polygalacturonase, putative / pectinase, putative	AT2G43870.1
6169	A006169_01	1	0.19331	-1.6435	0.075178	0.54778	1.6859e-06	1367.58	7074.84		A006169_01	A006169_01	AGGGACTTAAGGACAGTGGAATAGGGTCACAAGGTGTGACAAATAGCATCAATTTGATGACTAAAGTGAA	ALDH11A3 (Aldehyde dehydrogenase 11A3); 3-chloroallyl aldehyde dehydrogenase/ glyceraldehyde-3-phosphate dehydrogenase (NADP+)	AT2G24270.1
6171	A006171_01	1	0.51035	-0.67265	0.081533	0.54778	6.8656e-06	4092.45	8019.25		A006171_01	A006171_01	AACTCTTGTCCGGTTTGCCGTCATGAGCTACCGGCGGAGGATCTCACCGACGGAACCGGTGCTGCTTTGA	RHC2A (RING-H2 finger C2A); protein binding / zinc ion binding	AT2G39720.1
6183	A006183_01	1	1.1192	0.11265	0.34071	0.54778	0.0021014	3197.74	2857.21		A006183_01	A006183_01	AAAGAAGTCCAGAGATTGACAGGGCGAATAGCTGGGTTAAACAGATTCATCGCGCGTTCCACGGACAAAA	-	OBSOLETE
6198	A006198_01	1	1.5144	0.41505	0.033896	0.54778	0.0020622	1381.47	912.146		A006198_01	A006198_01	AAAGCAGGGGAGCTTTGTGTGCCTGTTGGCTTCATGTGCATGAAGGGTCTAGATCTTCACATTGCAGAAA	hydrolase	AT2G35450.1
6207	A006207_01	1	1.7349	0.55093	0.15262	0.54778	0.0071134	337.647	194.63		A006207_01	A006207_01	CATGGTCTCCGATGCCACTGGAATCCGAGCATCAGCAGCTTCACTCCGCCGCCAAATTCAAGCCAAAGAA	zinc finger (GATA type) family protein	AT2G45050.1
6211	A006211_01	1	1.5337	0.4277	0.031293	0.54778	0.00076711	1692.4	1103.45		A006211_01	A006211_01	AAGAACATTTTCTCGGGCTTGGTTCATCGGCTGGACAGTTTAAGATGCCAAGATGTGTGAAGCCAAGTAA	JAR1 (JASMONATE RESISTANT 1)	AT2G46370.3
6214	A006214_01	1	0.8803	-0.12749	0.12836	0.54778	0.0056175	25734.8	29234.4		A006214_01	A006214_01	AACGTTTTCATCCGCCGCTGTCGATACTTTTATCTACGGTGGTTGCTCACAAGAAAAGTACTTTCCGGGA	33 kDa secretory protein-related	AT2G01660.2
6220	A006220_01	1	2.8607	1.0511	0.04322	0.54778	0.0010098	508.314	177.701		A006220_01	A006220_01	AATTGGTGCCCTACAAGCGTTCATGGGCCATCATAACCAAGATATGAGAATCAGAGTCAATGGAGGCGAA	diacylglycerol kinase family protein	AT2G46090.1
6221	A006221_01	1	1.3631	0.30972	0.20534	0.54778	5.6001e-05	1986.84	1457.68		A006221_01	A006221_01	AAATACCCCCAAAACGACAACAGGGATCAGCGTTTCAATCAACCGCATTACTCCGGCCAACAGCAGAACA	flowering time control protein-related / FCA gamma-related	AT2G47310.1
6223	A006223_01	1	1.7899	0.58214	0.091749	0.54778	0.0028516	403.227	225.27		A006223_01	A006223_01	AGAAGATGAAATCTCCGTGGAGGCTCGCCGTCCTGCGACGGTGAAAGTGCCGAGAGTTACGACGGTGGAA	similar to unknown protein [Arabidopsis thaliana] (TAIR:AT4G26130.1); similar to cDNA-5-encoded protein (GB:AAA50235.1)	AT2G26110.1
6228	A006228_01	1	0.7816	-0.24641	0.14001	0.54778	0.0010956	22119.2	28299.5		A006228_01	A006228_01	TCTCATTCTTTACGTTGCACCTCGTCGAGCTTAAAGGCCGAGCTCATGCACTCCTTACACCACACCATCA	ATCHX13 (cation/H+ exchanger 13); monovalent cation:proton antiporter	AT2G30240.1
6240	A006240_01	1	1.3611	0.30827	0.051548	0.54778	0.00028713	4362.5	3205.1		A006240_01	A006240_01	TAATCGTATTCGACGCGACGTGGAAACACGCGAAGGAGATGGTCAAAGCTAGCGAGGTGGTGTTAAGAGA	DTW domain-containing protein	AT2G41750.1
6251	A006251_01	1	0.61231	-0.49051	0.095885	0.54778	6.4519e-05	606.497	990.589		A006251_01	A006251_01	CTGTATTCAATCATGTTTTTGAGAAAATGGTTGCTGCAGCTCAGCCAATCCCGGGGTTCCGAAGAGTTAA	similar to Os01g0894700 [Oryza sativa (japonica cultivar-group)] (GB:NP_001045071.1); similar to P0696G06.13 [Oryza sativa (japonica cultivar-group)] (GB:BAC06256.1); similar to Os09g0515400 [Oryza sativa (japonica cultivar-group)] (GB:NP_001063667.1)	AT2G30695.2
6298	A006298_01	1	0.75297	-0.28373	0.054848	0.54778	0.0021681	781.723	1038.26		A006298_01	A006298_01	AAGTGACTGGCGCCAAGTACATCGATGACTCTTCTTCCTTTGGTATTTTCGATCCGATTGTCAAGCCGGA	ATCAMBP25 (ARABIDOPSIS THALIANA CALMODULIN (CAM)-BINDING PROTEIN OF 25 KDA); calmodulin binding	AT2G41010.1
6307	A006307_01	1	0.66649	-0.40573	0.066226	0.54778	0.00097054	7858.1	11791.1		A006307_01	A006307_01	CCTCGTGTTGACTTTGATTGGGACGGTTGCTTCCGTACTCCAGTCCATCATGGCTAACGTCATCTTTTGA	similar to unknown protein [Arabidopsis thaliana] (TAIR:AT2G28580.1); similar to Plant protein of unknown function [Medicago truncatula] (GB:ABE78995.1); contains InterPro domain Protein of unknown function DUF247, plant; (InterPro:IPR004158)	AT2G44930.1
6327	A006327_01	1	0.79385	-0.23086	0.087873	0.54778	0.0034619	11216	14127.8		A006327_01	A006327_01	ACAACGCCACTCGGGATTGTACTAGGGATGGTGATATTTGCAGCGACCGGGTACGATGATCAGAACCCGA	ZIP6 (ZINC TRANSPORTER 6 PRECURSOR); cation transporter	AT2G30080.1
6347	A006347_01	1	0.7497	-0.28809	0.046719	0.54778	0.0020088	1869.08	2493.14		A006347_01	A006347_01	CCCACAGGAGCTTTCTGCAAACAGGAGGATCGAAATCCAGTTCAAGCGTGGTCTAGATATGGCGAGGGAA	D111/G-patch domain-containing protein	AT2G42330.2
6352	A006352_01	1	1.1447	0.13516	0.05086	0.54778	0.0035728	1605.84	1402.76		A006352_01	A006352_01	AAACGCAAAGATATCAGTCAACCAATATCCAGGCGTATTTCCAATTCCTCATCCAGTTTCACCATCGCCA	similar to unknown protein [Arabidopsis thaliana] (TAIR:AT3G22142.1); similar to proline-rich protein PRP2 precursor [Lupinus luteus] (GB:AAB68048.1)	AT2G02490.1
6370	A006370_01	1	0.89407	-0.11198	0.065791	0.54778	0.00037898	3306.68	3698.56		A006370_01	A006370_01	TGCCAGTGAAAAACGAAGCCACTTGGAACGCTATGATAACCGCTTATGCGCATCAAGGACACGCTAAAGA	pentatricopeptide (PPR) repeat-containing protein	AT2G34400.1
6376	A006376_01	1	1.2155	0.19513	0.10711	0.54778	0.0034666	3983.83	3277.71		A006376_01	A006376_01	AAACTTGTCGATGGAGGCTCAAACGGATTCAGCATTCAATCCTCAATTGCTTTTGGATTGATTCGAAAAA	similar to expressed protein [Oryza sativa (japonica cultivar-group)] (GB:ABF95796.1)	AT2G38570.1
6386	A006386_01	1	1.4331	0.35984	0.054141	0.54778	0.00097115	3231.17	2254.76		A006386_01	A006386_01	GCTTGCGAGGTGGAAGAAGATTAACTGATTCAAGGGAGAGTCAGAGAGATCATATCTTACTGTTTAGTAA	thiol methyltransferase, putative	AT2G43920.1
6395	A006395_01	1	0.81545	-0.20401	0.22354	0.54778	0.0055821	3439.22	4217.51		A006395_01	A006395_01	ACGCAGGATTTGATGTGAGCCGTCACCTCTGGGGATACAACGTGACGGTTAGAGACGAATTGGCGATAAA	exostosin family protein	AT2G32750.1
6398	A006398_01	1	0.89928	-0.10616	0.033908	0.54778	0.00058341	20607.3	22916.2		A006398_01	A006398_01	AACTTCCGGGAAATCGTCCAGAATCTCACCGGGAAACAAGATCATCATCACCACGATCTCCCCCACCAAA	VQ motif-containing protein	AT2G42140.1
6405	A006405_01	1	1.621	0.48301	0.069044	0.54778	1.3268e-05	10962.1	6762.18		A006405_01	A006405_01	AAATGCTACGTCATGGGTTCAAGCTCTGGAGGAAATATTGTCTACAACGTGGCGTTGCGTGTAGTTGACA	similar to unknown protein [Arabidopsis thaliana] (TAIR:AT2G45610.1); similar to CXE carboxylesterase [Malus pumila] (GB:ABB89004.1); contains InterPro domain Esterase/lipase/thioesterase; (InterPro:IPR000379); contains InterPro domain Alpha/beta hydrolase fold-3; (InterPro:IPR013094)	AT2G45600.1
6413	A006413_01	1	0.69124	-0.36926	0.14289	0.54778	8.8805e-06	1926.77	2787.22		A006413_01	A006413_01	AACGCTTATTACCAAAGCAAGGGATGCGTTGATGTTGTCTGTGATTTTAGCGGTACTGGCATCGTTACCA	glycosyl hydrolase family 17 protein	AT2G39640.1
6414	A006414_01	1	0.74307	-0.29696	0.15404	0.54778	0.0069817	4933.48	6639.55		A006414_01	A006414_01	CATGAGTGTCCTTCTTAGGGTCATCGAGACAATGGCTAAACCGCCACAGAGTATTTCAGAGACTGAGCTA	meprin and TRAF homology domain-containing protein / MATH domain-containing protein	AT2G42470.1
6418	A006418_01	1	1.4017	0.33768	0.1073	0.54778	0.0017922	1942.05	1385.48		A006418_01	A006418_01	AACTCCCATTGGTCGGCGCATTGGAAATACACCTGGACGTTCTGTTACTTCTGGTGGCAAAGATTATAGA	microtubule associated protein (MAP65/ASE1) family protein	AT2G38720.1
6424	A006424_01	1	0.72309	-0.32423	0.036152	0.54778	0.00039746	1488.61	2058.64		A006424_01	A006424_01	GTTTCAGCAATCATAGAAACAAACTGTGACCGTTGTAGAACAGAGGGGGCTTCGTTGGCTTTTGATTACA	pentatricopeptide (PPR) repeat-containing protein	AT2G01390.1
6427	A006427_01	1	0.7389	-0.30259	0.20845	0.54778	0.0060621	1844.2	2495.89		A006427_01	A006427_01	GGTTTACAGTCATGGAACTTACTCCAGCTACAGAGTATTGGTTCAAAATAGTTTCCTTTAGCGGCGTCGA	fibronectin type III domain-containing protein	AT2G18880.1
6430	A006430_01	1	1.15	0.13977	0.056341	0.54778	0.0012904	1918.5	1668.2		A006430_01	A006430_01	GAAAGAAGACGACGACGATGATGTGGATGATGTTTACAAAGTGATCAACAAGATGAGGATATATGCTTGA	RALFL17 (RALF-LIKE 17)	AT2G32890.1
6431	A006431_01	1	0.57488	-0.55359	0.078137	0.54778	2.3772e-05	3488.75	6068.7		A006431_01	A006431_01	GTGAATTCTCAAACTTCGAGATGTTGATACAAGTCGCTGTCATGGTTTACGATCATGAGTACGGTACTCA	similar to unknown protein [Arabidopsis thaliana] (TAIR:AT2G27410.1); contains InterPro domain Protein of unknown function DUF313; (InterPro:IPR005508)	AT2G32905.1
6436	A006436_01	1	1.1054	0.10025	0.15961	0.54778	0.0018182	8980.4	8123.37		A006436_01	A006436_01	AATTCTCAAGGTCAATCAGCGACAAAGGATCTGTTGCCGGGAGCAGGCGAGGCTGTTGATACTAAATGTA	RCY1 (ARGININE-RICH CYCLIN 1)	AT2G26430.3
6443	A006443_01	1	3.2376	1.1748	0.045189	0.54778	2.299e-05	1145.62	353.824		A006443_01	A006443_01	TTGCCCTGACTGCATGTCCCGTAGGAACAAAACAACAACCCCAGAATCGAGACCACCTCCTGCCACCTGA	similar to unknown protein [Arabidopsis thaliana] (TAIR:AT1G14970.1); similar to Hypothetical plant protein [Medicago truncatula] (GB:ABE89193.1); contains InterPro domain Protein of unknown function DUF246, plant; (InterPro:IPR004348)	AT2G01480.1
6448	A006448_01	1	1.3618	0.30882	0.51682	0.54778	0.00088182	8985.79	6598.52		A006448_01	A006448_01	CCAGAAGATTGGATGGGCTCTGAGCTCGAGCCGTATGTGGTCTTCAGCGCTGAGTTCACGAAGCACCGTA	hydrolase, alpha/beta fold family protein	AT2G23590.1
6449	A006449_01	1	1.246	0.21994	0.10368	0.54778	0.0021906	17793.7	14279.8		A006449_01	A006449_01	TGGCGCCAGTAGTGTCACGGATCCAGCTATGACGAATTTTGATTCGGGAATGTTTCCTCAAGCAAGGTAA	leucine-rich repeat protein kinase, putative	AT2G19210.1
6458	A006458_01	1	0.74452	-0.29501	0.083699	0.54778	0.0016648	412.032	553.41		A006458_01	A006458_01	AAAACGAACAACCTGCGGTAGTGTTTGCCGCAACCGCAAGCGACAAACAAACAAACAGACTAATCAATAA	unknown protein	AT2G19300.1
6459	A006459_01	1	1.1198	0.11316	0.033483	0.54778	0.0050907	2096.24	1871.88		A006459_01	A006459_01	AAAGAGAGAATGGAGAAAGACCAGAAAAAGAGAGTCGTCACCAACGAGGCGGGAAAAGCCGAAGACAACA	unknown protein	AT2G19320.1
6460	A006460_01	1	0.71794	-0.33138	0.027423	0.54778	0.00015693	3706.71	5162.62		A006460_01	A006460_01	AACAAGATCACTGTCTTGCCAGAGTCCATTGGCTGCATGAGACGGTTAAGGAAGCTGAGTGTTGAAGGAA	leucine-rich repeat family protein	AT2G19330.1
6472	A006472_01	1	0.89125	-0.11512	0.11868	0.54778	0.0048543	2274.01	2551.41		A006472_01	A006472_01	CGCACCGACCCCCTCCGGTGATGCTGCTCCCTCCGCCATAGATTCCGCTAACCAAAAAGCTAAGAAGTGA	late embryogenesis abundant protein, putative / LEA protein, putative	AT2G33690.1
6484	A006484_01	1	2.1876	0.78283	0.099786	0.54778	0.0013216	6389.43	2920.76		A006484_01	A006484_01	AAAGAAATCGTTGATGAAATGGCTGAAGGTATGGTTTGAAGGGTTCTCTGTTGAAGCAAGGCTTTGGGTA	ATATH9 (ABC2 homolog 9)	AT2G40090.1
6494	A006494_01	1	0.4961	-0.70099	0.050975	0.54778	0.0017171	506.488	1020.96		A006494_01	A006494_01	CGAAAACGTCATGACATTGTACACGAAGATCTTCAAGGCGGAATGCGAGTTCCCACCGTGGTTTTCCTTA	CIPK16 (CIPK16); kinase	AT2G25090.1
6502	A006502_01	1	0.91771	-0.085875	0.032365	0.54778	0.00024523	13549.4	14763.3		A006502_01	A006502_01	TCGTCGGGTTACCGTAATTAAGCTTGAACCGTCTGATGCTGAGTTACTATACCGGCTTCGGTTTAGCACA	N-acetyltransferase	AT2G23060.2
6504	A006504_01	1	2.5912	0.95211	0.072889	0.54778	0.0052537	238.126	91.8999		A006504_01	A006504_01	AAATGCAGTACCGGAGTCTTCATCAGCACACCGATGAAGACGAATCCGGGGTTTTAGCTGCCATCGAAGA	oxidoreductase, 2OG-Fe(II) oxygenase family protein	AT2G23096.1
6513	A006513_01	1	0.74036	-0.30063	0.13268	0.54778	0.0073392	821.474	1109.54		A006513_01	A006513_01	GCTTCAACGACGACGTCGGAGCCGAAGCTGACGTAGAAATCTCCGATGACGGTGGCGAATCGGATTCCGA	similar to unknown protein [Arabidopsis thaliana] (TAIR:AT3G62070.1)	AT2G46940.1
6516	A006516_01	1	0.47701	-0.74023	0.11177	0.54778	1.0583e-07	21523.5	45120.9		A006516_01	A006516_01	TCTCAGACTCAGGCTACTTCTTTTACTCAATTCCCAAAGTCTGCGTCCGCCTCAAACTTAGAAGATGCAA	PIL1 (PHYTOCHROME INTERACTING FACTOR 3-LIKE 1); transcription factor	AT2G46970.1
6517	A006517_01	1	1.0733	0.070763	0.058847	0.54778	0.0057541	9263.16	8630		A006517_01	A006517_01	GGTATGCTTTTCGGAAGCGAAGTCTTTGAAGAATACGTTGGCCAGCTTGCACTTGCTTATTTGGCATCTA	DNAJ heat shock N-terminal domain-containing protein	AT2G21510.1
6531	A006531_01	1	1.202	0.18396	0.057815	0.54778	0.00064221	1909.32	1588.43		A006531_01	A006531_01	AAACATTAACGGAAGTTTGGCTGTAGTCACAGTCCTCTACAAAATCGGAAGGCCAGATTCTTTTCTCGGA	carbonic anhydrase family protein	AT2G28210.1
6532	A006532_01	1	0.81822	-0.20062	0.11771	0.54778	0.0030637	4620.23	5646.55		A006532_01	A006532_01	AAAGACATTCAGTGATGCAAACGAGCGGCTGAAGATGTTACTAGAGATTAAGAACTCCGAGACTGCGTTA	WRKY55 (WRKY DNA-binding protein 55)	AT2G40740.2
6534	A006534_01	1	1.8308	0.60476	0.15887	0.54778	0.0012482	2746.27	1500.12		A006534_01	A006534_01	GTGTACGACGACATTACGACTATGTTGCGATTAAATATTCTAAACCCTGGGTATGTTTCCAGTTGTCGTA	CYP72A11 (cytochrome P450, family 72, subfamily A, polypeptide 11); oxygen binding	AT3G14650.1
6539	A006539_01	1	0.68082	-0.38446	0.14518	0.54778	0.00074923	37801.3	55525.6		A006539_01	A006539_01	GTTCTAATGTCAACTCTGGGAATGCATCTGGAGCTGCAGAAGACAGTGACAGCGACAATGATGGGATGGA	transducin family protein / WD-40 repeat family protein	AT2G34260.2
6547	A006547_01	1	0.8457	-0.16759	0.045124	0.54778	0.00020924	4962.67	5868.18		A006547_01	A006547_01	AATGCCACAGGAAACTAGTGGGAGAGGAACTTTCTGGAATGAATGCTAACGACCTACAAAATCTTGAAGA	ANR1; DNA binding / transcription factor	AT2G14210.1
6553	A006553_01	1	0.56595	-0.56925	0.14176	0.54778	4.7117e-07	1565.72	2766.67		A006553_01	A006553_01	TTCTCTAGCCTTCCTATTGTTATTTTTCAGGTCTTGAGGAACGGGGTTGGGAAATGGATCGCTCTCCTCA	stress-responsive protein, putative	AT2G23680.1
6561	A006561_01	1	0.49017	-0.71301	0.14407	0.54778	0.0019469	207.493	423.308		A006561_01	A006561_01	AAACATTATGTTTCTGGCGAAAGCTCCTCCGATTTGGCAACAATGTCTGAGAACTCCTCCACTATCGTCA	magnesium transporter CorA-like family protein (MGT1) (MRS2)	AT1G80900.1
6564	A006564_01	1	1.4207	0.35118	0.052022	0.54778	0.0069113	825.014	580.68		A006564_01	A006564_01	GTCCCACAGCACCTTCTGCAGCTAAGGGTCCGGCAAAAGCTGAGGAGGTTGTGGATGAACCTGAACCAAA	ubiquitin fusion degradation UFD1 family protein	AT2G21270.3
6568	A006568_01	1	1.1756	0.16176	0.062108	0.54778	0.00065133	5314.53	4520.6		A006568_01	A006568_01	ACATGGTTTGCTTGCGTCAGCGACGGCGGAAGGAAGCGAAAGTACCGTACACGCTAGATTGAATGAAGAA	similar to unknown protein [Arabidopsis thaliana] (TAIR:AT3G11690.1); similar to expressed protein [Oryza sativa (japonica cultivar-group)] (GB:ABA99907.2); similar to Os12g0621400 [Oryza sativa (japonica cultivar-group)] (GB:NP_001067301.1)	AT2G27180.1
6569	A006569_01	1	1.102	0.097162	0.060401	0.54778	0.0059995	3959.61	3592.85		A006569_01	A006569_01	TTCGCTTAAGGTATCGTTTGAGTTCACCCATCATCCTTATTTCGCTACTGCTGTTGTTCGTAGATCTTGA	ATMAK10 (Arabidopsis thaliana MAK10 homologue); acetyltransferase	AT2G11000.1
6570	A006570_01	1	0.72098	-0.32715	0.022205	0.54778	6.7201e-05	17781.3	24664		A006570_01	A006570_01	AAAACGAAGCAGAGGTAGATTTGTGAAAAACGATGACGAATTCGACAATGACCCCCCAGCTATACAGTGA	contains InterPro domain FMN-binding split barrel; (InterPro:IPR009002)	AT2G32310.2
6580	A006580_01	1	1.8211	0.59945	0.062406	0.54778	0.0001873	3468.23	1904.55		A006580_01	A006580_01	GAATTGGTTGCTAATTTAGGCTTATACGCTATTGCTTTAGTTGTATTTGGTGTTAGCGAGGCCGTGACAA	similar to lactose permease-related [Arabidopsis thaliana] (TAIR:AT3G60070.1); similar to Os07g0578200 [Oryza sativa (japonica cultivar-group)] (GB:NP_001060093.1); similar to sugar transport protein-like [Oryza sativa (japonica cultivar-group)] (GB:BAC83077.1); contains domain Multidrug resistance ABC transporter MsbA, N-terminal domain (SSF90123)	AT2G44280.2
6594	A006594_01	1	1.2537	0.22609	0.50625	0.54778	0.0069762	377.134	300.816		A006594_01	A006594_01	GGTAATGAGAACATGGTAAACATTATTGGAGCGTACAATGCGTATTATGCAGAAGTCCCTGTGGAATCTA	F-box family protein (FBX9)	AT2G04920.1
6598	A006598_01	1	2.0173	0.70174	0.10747	0.54778	0.0030213	956.04	473.949		A006598_01	A006598_01	AAACCAACTTCGTCTCAGATTAACATTGCTCCAACTCCAACCAAACCAACTTCAACTCCTGCTAAACAGA	ATCDT1A/CDT1/CDT1A (ARABIDOPSIS HOMOLOG OF YEAST CDT1 A); cyclin-dependent protein kinase/ protein binding	AT2G31270.1
6602	A006602_01	1	0.86231	-0.14814	0.12133	0.54778	0.00047994	1683.62	1952.37		A006602_01	A006602_01	GTTCGTTCAAAGATCAAGATCTGCAGACATGGCGGACGAAGCAACCAGAGCTGCTTTTATGGAGATTCAA	prefoldin-related KE2 family protein	AT2G07340.1
6618	A006618_01	1	1.1353	0.1269	0.1246	0.54778	0.0024463	584.584	514.914		A006618_01	A006618_01	AAGCTGATCCTGATCCTGTCCCTCATCAGTCGGTTCTTCTACCAACCGCTGTATCTCTCGGGGAAACCAA	protein kinase family protein	AT2G39180.1
6621	A006621_01	1	1.1087	0.10316	0.034778	0.54778	0.0010975	6393.9	5767.53		A006621_01	A006621_01	AACAATTTGTGGCAAAATGGTCGAGCTTGTGGTCGGAGGTACAGGGTTCGATGCATTGGTGCTACATACA	expansin family protein (EXPR3)	AT2G18660.1
6624	A006624_01	1	0.91347	-0.0905	0.022649	0.54778	0.0033488	4916.74	5382.46		A006624_01	A006624_01	CTATTCTGACATTTGACGGGGGCTCCACATCGGGTATCCAGATACCGTTCTGCTTCATCTTTGGTGAGGA	similar to nucleic acid binding / zinc ion binding [Arabidopsis thaliana] (TAIR:AT2G06904.1)	AT2G09840.1
6627	A006627_01	1	0.48357	-0.72656	0.052586	0.54778	2.3142e-06	896.95	1854.93		A006627_01	A006627_01	AACTGTCTGCTGAATCGTGTAAAAGGAAATGGAGAAGAAGCTGACATTATGACGACCTTCAAGCTAGATA	similar to unknown protein [Arabidopsis thaliana] (TAIR:AT3G55060.1); similar to Moesin; Prefoldin [Medicago truncatula] (GB:ABE91351.1); contains InterPro domain Helix-loop-helix DNA-binding; (InterPro:IPR011598)	AT2G39300.1
6635	A006635_01	1	0.9066	-0.09805	0.06276	0.54778	0.0057762	1111.76	1226.23		A006635_01	A006635_01	AAAATGCAAGTGGATGACGCAACCACTCATATTGATAGAGTCCGTCGAAAGTTCAATGGTCCTCATGGGA	invertase/pectin methylesterase inhibitor family protein	AT2G31430.1
6636	A006636_01	1	1.3323	0.28692	0.05132	0.54778	0.0017853	1421.4	1066.89		A006636_01	A006636_01	AAGTTCATTGATGTTGCTGAGAGTGTTACTAGCATCCCCAGACCAGCACATGATGCACTCTACCGCGCTA	phototropic-responsive NPH3 family protein	AT2G14820.1
6637	A006637_01	1	0.85967	-0.15121	0.030063	0.54778	0.0027601	1828.41	2126.86		A006637_01	A006637_01	AAAGTGCCAACGGAGGCTCAACGACGTCGTATGGCTATAGTTCGTTGATGGAAATTGCGGGAAGAGCATA	ADS2 (16:0DELTA9 ARABIDOPSIS DESATURASE 2); oxidoreductase	AT2G31360.1
6638	A006638_01	1	1.1652	0.1529	0.12242	0.54778	0.00012566	13095.2	11238.5		A006638_01	A006638_01	TCTAGAGCCAAACAACGAAGTACTTCAGTCCTATGCAGCTCATGTTGCAGAGCTCCGAAGCAAGAAATTA	GLX2-5 (GLYOXALASE 2-5); hydroxyacylglutathione hydrolase/ iron ion binding / zinc ion binding	AT2G31350.1
6645	A006645_01	1	1.1733	0.15985	0.046892	0.54778	0.0013529	1866.09	1590.49		A006645_01	A006645_01	TCTACCAAGAGCTTGTATCAGGGAAATAGAGCAAATAAGTGCAGCTTTTCTTTGGTCGGGAACAGATTTA	similar to unknown protein [Arabidopsis thaliana] (TAIR:AT5G13655.1); similar to putative AP endonuclease/reverse transcriptase [Brassica napus] (GB:AAM82604.1); contains domain Bacterial photosystem II reaction centre, L and M subunits (SSF81483); contains domain NON-LTR RETROELEMENT REVERSE TRANSCRIPTASE RELATED (PTHR19446:SF34); contains domain REVERSE TRANSCRIPTASES (PTHR19446)	AT4G11710.1
6649	A006649_01	1	1.6157	0.47976	0.083646	0.54778	0.00027693	1606.64	994.361		A006649_01	A006649_01	AAATCCGAAGTAACGCCACGAATCATAACCGGAACAAATTGAACCGGTCGGTTTTGCAGGTGACTGACGA	bZIP transcription factor family protein	AT2G22850.1
6654	A006654_01	1	1.2207	0.19942	0.097109	0.54778	0.007471	1625.39	1331.42		A006654_01	A006654_01	AAAGCTTTGATGTTGAGCAATGGCTTGCGTCCGATACATCGCCGTATGAGCTCAGTGCTGTTCGGAATAA	lipid-associated family protein	AT2G22170.1
6668	A006668_01	1	1.6828	0.52044	0.047611	0.54778	9.788e-07	5451.79	3239.58		A006668_01	A006668_01	AGCTAGAGGCTTTAGAAAGAGCTGAAGCGGAAAAGGCTCGTGTTAAAGGCATTAGTCTCCGAATGAAGAA	similar to unknown protein [Arabidopsis thaliana] (TAIR:AT2G06645.1)	AT2G06570.1
6671	A006671_01	1	0.73883	-0.30269	0.032319	0.54778	0.0066917	317.253	429.405		A006671_01	A006671_01	AATGGCTGATGCTCTCGTTAACAGAAAATTGGACACGGTAGTCCTTATGTTTCAGGGTAGTCCCGTGTAA	unknown protein	AT2G27160.2
6674	A006674_01	1	1.0646	0.0626	0.057642	0.54778	0.0048347	2363.27	2219.86		A006674_01	A006674_01	TTTGTGTTATTCCGGTTTCCGCATCTTTATGGAAGAGGCATTTTCAACTTGCTAGTGGAAGTTGCACAAA	similar to unknown protein [Arabidopsis thaliana] (TAIR:AT3G43910.1); similar to Os01g0268900 [Oryza sativa (japonica cultivar-group)] (GB:NP_001042695.1); similar to unnamed protein product [Ostreococcus tauri] (GB:CAL54795.1)	AT2G26840.1
6692	A006692_01	1	1.177	0.163	0.29798	0.54778	0.0058764	1968.05	1672.04		A006692_01	A006692_01	AAGGACCCCCAACATGTCTGCTATGCACAGTGATACTTCCCCGGATTTGAAGGTTGTAGGAAGCAAGTTA	ATHXK2 (HEXOKINASE 2)	AT2G19860.2
6699	A006699_01	1	1.2151	0.19481	0.026533	0.54778	0.0010377	1167.24	960.64		A006699_01	A006699_01	AAGAGGGCCTTCAAAAGCTGGTTGGCGAACTGCTGCCATAATTCATGAGCTCGAGCGAGAGATACAGATA	5' nucleotidase family protein	AT2G23890.1
6700	A006700_01	1	1.1307	0.1228	0.21187	0.54778	0.0033943	1154.59	1021.17		A006700_01	A006700_01	AAACCTAGGAGAAGTTTGGATCCTATTCAAGCCGGTAAGGACCTTGATGCAACCAGAAGAGGCCAACCAA	similar to unknown protein [Arabidopsis thaliana] (TAIR:AT5G32605.1); similar to erythrocyte membrane-associated (GB:XP_731351.1); contains InterPro domain Prefoldin; (InterPro:IPR009053)	AT2G06140.1
6709	A006709_01	1	0.81737	-0.20166	0.059919	0.54778	8.0097e-05	2325.76	2845.52		A006709_01	A006709_01	AACGACATCAATCAAAGCTTATCACTCAAATCGTAACTTGACACGACCATTCAACGGACCAGATGACAAA	NIP2;1/NLM4 (NOD26-LIKE INTRINSIC PROTEIN 2;1); water channel	AT2G34390.1
6726	A006726_01	1	0.43629	-0.82945	0.041693	0.54778	0.00074915	355.633	815.173		A006726_01	A006726_01	ATTAGCTGCACTGGGGAAGATTGCTAATAGCAATGGAATTTGGTTTCACGTGGATGCAGCATATGCTGGA	tyrosine decarboxylase, putative	AT2G20340.1
6727	A006727_01	1	0.65969	-0.41599	0.070443	0.54778	0.0014026	658.721	998.546		A006727_01	A006727_01	CTTAAACAAAAGTCTGAAGTTTTTTCAGTGTTTAAGAAGTCCAAGGCCTTGGTGGAGACGCAGTCGGGTA	ATPT2 (PHOSPHATE TRANSPORTER 2); carbohydrate transporter/ phosphate transporter/ sugar porter	AT2G38940.1
6765	A006765_01	1	1.1014	0.09655	0.030089	0.54778	0.0031033	3987.02	3620.26		A006765_01	A006765_01	CTGTTCCTACTCCTGCTCCAACTTCAGCTCCAGCTTTTGTTGCAACTAGACTCAATGGTCTCCGTCAGGA	unknown protein	AT2G31850.1
6778	A006778_01	1	2.4067	0.87824	0.14136	0.54778	0.00022479	7843.97	3259.41		A006778_01	A006778_01	CTAGATTGAAGCTGATTACATGTATGTATACTAACGTCGATTACTACGGACCGTTTCTAGCAATGCAGAA	similar to unknown protein [Arabidopsis thaliana] (TAIR:AT1G14060.1); similar to unknown protein [Oryza sativa (japonica cultivar-group)] (GB:BAC84332.1); similar to Os07g0158400 [Oryza sativa (japonica cultivar-group)] (GB:NP_001058928.1); contains InterPro domain GCK; (InterPro:IPR012891)	AT2G03230.1
6790	A006790_01	1	2.0001	0.6932	0.08312	0.54778	0.00010908	2257.7	1128.79		A006790_01	A006790_01	AAACATCTGGTTCGAATTCGATTCAGATGATACATCAACCGGTTTTGAATTCATCCCGGTTTGAGGAGAA	ATBPC1/BBR/BPC1/BPC1 (BASIC PENTACYSTEINE1)	AT2G01930.2
6805	A006805_01	1	1.6065	0.47405	0.12391	0.54778	6.6378e-06	3788.02	2358.07		A006805_01	A006805_01	AACACTGAGAAAGAGAGAGCTGAAGCAGCAGGCATTCCCAGGATTCAGGTTATTGAGCTCTCCACGTTTA	similar to conserved hypothetical protein [Medicago truncatula] (GB:ABE80178.1); contains domain no description (G3D.3.40.50.1000); contains domain HAD-like (SSF56784)	AT2G45990.4
6810	A006810_01	1	0.8663	-0.14353	0.041902	0.54778	0.0070607	2041.21	2356.19		A006810_01	A006810_01	TTAAGCTCGGAAGCTACGAGCCTCATCACCTTCCCCTTCAAACCCCTGAGTCTCTTCTCCGCCGTCAAAA	similar to unknown protein [Arabidopsis thaliana] (TAIR:AT3G55690.1); similar to Os01g0850000 [Oryza sativa (japonica cultivar-group)] (GB:NP_001044811.1)	AT2G39870.1
6820	A006820_01	1	0.77553	-0.25421	0.078616	0.54778	0.0008979	860.058	1108.98		A006820_01	A006820_01	AACATGGGGACAGTGAAACAAAGCTGCCATGAGAAGGGCTGCAGCGATGAAAAACAAACCGGGGAAATAA	HMA4 (Heavy metal ATPase 4); cadmium-transporting ATPase	AT2G19110.1
6828	A006828_01	1	1.145	0.13544	0.096362	0.54778	0.0062435	907.234	792.347		A006828_01	A006828_01	AACAACAGCAACGGTGTATCTATGGAGAATTCAGGTGCTGGTGTTATCGTGGAAACACAACAAGCAGCTA	ubiquitin-associated (UBA)/TS-N domain-containing protein	AT2G26920.1
6846	A006846_01	1	0.74739	-0.29116	0.21689	0.54778	0.005804	806.336	1078.9		A006846_01	A006846_01	AGCACGGCCAATGACGATGAAAGGATGAATAGGATCATCAGAGATGGCCGTCGTCGTTACGTCACCTGGA	unknown protein	AT2G14460.1
6875	A006875_01	1	0.89929	-0.10615	0.034756	0.54778	0.0031939	20012.3	22252.3		A006875_01	A006875_01	ACTCTATTTCTTATCTGCTTTTGGCGCCGGCGCATACAATTTTGAAAACTGCAAAAATGCACCTATTGAC	MD-2-related lipid recognition domain-containing protein / ML domain-containing protein	AT2G26370.1
6891	A006891_01	1	0.77539	-0.25439	0.11433	0.54778	0.0069555	1446.64	1865.72		A006891_01	A006891_01	CTAGTCGTTGGAGAAGCCAAGACGAACCAGTTGATGGCCATCAAGAGAATCTCCCTGCAACGGAAGGCGC	U5 small nuclear ribonucleoprotein helicase, putative	AT2G42270.1
6925	A006925_01	1	1.3313	0.28614	0.10004	0.54778	0.00020599	4478.75	3364.38		A006925_01	A006925_01	CCTCTTTTTCCTTTGTGGTCATCATCAGGATGGCTCCTGTGTAGTCGCACTTGGACACAGAGGTGAAGGC	KOW domain-containing transcription factor family protein	AT2G34210.1
6927	A006927_01	1	0.90462	-0.10024	0.20467	0.54778	0.00051849	3104.16	3431.66		A006927_01	A006927_01	TATCTGGGGGAAGGTTCGTTTGGATCGGTGAGCCTTTTCAGTTATAAAAGACGATGCGACGTTGAGACTC	protein kinase family protein	AT2G34290.1
6929	A006929_01	1	0.7203	-0.32809	0.13219	0.54778	0.0044352	1052.05	1460.6		A006929_01	A006929_01	CTCACCATCCTTCGTCTTGGACAAGTTTGGAAGCAACATGCCTCAAGAAGCATGGATGGGCACCGAATTC	esterase, putative	AT2G23620.1
6931	A006931_01	1	1.2466	0.22045	0.11971	0.54778	0.0067036	523.847	420.187		A006931_01	A006931_01	AAACGAAAACGCAAACGCAAGAGGAAACGGGAAACCTCGATAGCTTCATGGGCAAGAAACCACCGATGTC	protein kinase family protein / peptidoglycan-binding LysM domain-containing protein	AT2G23770.1
6952	A006952_01	1	0.81544	-0.20402	0.043714	0.54778	0.0013323	2067.72	2535.64		A006952_01	A006952_01	AAATGGGAGCATGTTACCAGGATTGCAGGCAAGGATGTTGCCCCGGGTAGGATGCATGTAGCCCGAGCGC	PHP domain-containing protein	AT2G13840.1
6953	A006953_01	1	1.5702	0.45121	0.050222	0.54778	0.0014483	2357.37	1501.32		A006953_01	A006953_01	CACTGAACAAGACGTGGCATGAGCAATCAGTCTACGAAGACACCTTGGAGATCTACGGTTTTTTAAATCC	unknown protein	AT2G05500.1
6963	A006963_01	1	0.89884	-0.10665	0.032945	0.54778	0.0053262	4006.61	4457.31		A006963_01	A006963_01	AAACAATGCACTCTTTGTTTGGTCATATGAGGAGACATCCTGACCGGACTTGGAAAGGGATACGACCTCC	zinc finger (C2H2 type) family protein	AT2G26940.1
6968	A006968_01	1	0.90715	-0.09745	0.12116	0.54778	0.0029791	9501.45	10474.5		A006968_01	A006968_01	AAAGGCTGGAACCATGTCAATATCTCAGGAAGGTTATCTGTTAAAGGTACTTGGGAATTTTGGAATGGAC	EMB2734 (EMBRYO DEFECTIVE 2734); lyase	AT5G19820.1
6973	A006973_01	1	1.4649	0.38176	0.026092	0.54778	0.0014543	4968.14	3391.41		A006973_01	A006973_01	CATTCCATTTGGAGGGAGAGAAATTCTCGTCGTCACGGAGAGAAGTCACGTTCAGCTTCAAACCTCATCC	similar to unknown protein [Arabidopsis thaliana] (TAIR:AT4G11710.1); similar to hypothetical protein 23.t00046 [Brassica oleracea] (GB:ABD65629.1); contains domain NON-LTR RETROELEMENT REVERSE TRANSCRIPTASE RELATED (PTHR19446:SF34); contains domain REVERSE TRANSCRIPTASES (PTHR19446)	AT1G32390.1
6980	A006980_01	1	1.2547	0.22692	0.075859	0.54778	0.0059976	973.599	775.882		A006980_01	A006980_01	TGCTCGTGCTTTGCTCAAGTCATCTAAGATCCTATGCCTTGATGAATGCACCGCCAACATCGATGTTCAC	ATMRP11 (Arabidopsis thaliana multidrug resistance-associated protein 11)	AT2G07680.1
6986	A006986_01	1	0.60214	-0.50726	0.12423	0.54778	1.9239e-06	3080.66	5116.37		A006986_01	A006986_01	AAGTTCACTGTCTATGACGCTCAGCCGACGAATCCTGGAACTCAGGTTACCAGAACCCGTTCAAGCAGAC	AtTLP3 (TUBBY LIKE PROTEIN 3); phosphoric diester hydrolase/ transcription factor	AT2G47900.2
7010	A007010_01	1	1.1074	0.10204	0.3145	0.54778	0.0033999	3007.31	2715.69		A007010_01	A007010_01	AAAGGGCTGCACGAGAAATATACCAAATATATCCAAAGAAAGGCTCGGTTTGGGCAGTCTACTCAGAGAC	DNAJ heat shock N-terminal domain-containing protein	AT2G35540.1
7012	A007012_01	1	1.1923	0.17591	0.050411	0.54778	3.7824e-05	2946.58	2471.3		A007012_01	A007012_01	AAATTCTCAGGTTCTCATAAACAAAGCAAGCCAACTCCGGGCTCTTCGAGCAGCAACTTGAGGAAGTTTC	BRXL1 (BREVIS RADIX like 1)	AT2G35600.1
7016	A007016_01	1	1.1214	0.11459	0.098852	0.54778	0.0013017	3680.49	3281.97		A007016_01	A007016_01	AAAAGGGACTTACATCAAGCTGCAGCCTCACACTCAAGATTTCTTGGATATTTCCAACCCAAAAGCCATC	ubiquitin fusion degradation UFD1 family protein	AT2G29070.1
7025	A007025_01	1	1.1217	0.11487	0.1813	0.54778	0.0028526	2501.39	2229.87		A007025_01	A007025_01	AAGAGATCGTATTGGAAAAGGAAGACAAGATCCTTGTGGCTGCCATAATCCAGGATCTATTGAATGTGTC	ARID/BRIGHT DNA-binding domain-containing protein / ELM2 domain-containing protein	AT2G46040.1
7028	A007028_01	1	0.58592	-0.53458	0.12682	0.54778	5.0916e-05	8157.56	13923		A007028_01	A007028_01	GGCCAAAGAACCGGTCTGTTCGACTCCTTTCAGCTTTGATTTCGAACATCCTTCTTGCACAGAAGAACAC	ATMPK12 (Arabidopsis thaliana MAP kinase 12); MAP kinase/ kinase	AT2G46070.1
7037	A007037_01	1	0.64641	-0.43632	0.066563	0.54778	0.00010836	2477.98	3833.37		A007037_01	A007037_01	CCGCGAAATCAAATCGGAATTCAACCGGAGCTTCAACGAGGAGTTGAATCTCATTCCTGGTTATGTCAAC	UDP-glucoronosyl/UDP-glucosyl transferase family protein	AT2G29750.1
7038	A007038_01	1	0.42902	-0.84625	0.13409	0.54778	4.3696e-05	586.633	1367.31		A007038_01	A007038_01	CTCCAAAACCTTTCGTCGCGTTATCTCTTCTTCGGAACTCTACAAAAGCCGCTTCATCCTCAACCTCACC	kelch repeat-containing F-box family protein	AT2G29770.1
7041	A007041_01	1	0.72226	-0.32537	0.0497	0.54778	0.0040225	5933.68	8214.86		A007041_01	A007041_01	AGGTATGTTTTTCAAAACACGATACACTCAATCTGGAGAGAAAGAAATGAGAGGAGACATGGAGAGAAAC	similar to unknown protein [Arabidopsis thaliana] (TAIR:AT5G41505.1); similar to hypothetical protein 23.t00046 [Brassica oleracea] (GB:ABD65629.1); contains domain REVERSE TRANSCRIPTASES (PTHR19446); contains domain gb def: Hypothetical protein At2g15600 (PTHR19446:SF12)	AT2G15600.1
7045	A007045_01	1	0.81558	-0.20385	0.40368	0.54778	0.00072677	4999.53	6130.31		A007045_01	A007045_01	AAAGTACAATTGCGGACTGTTACACGGGAGGATGAAGAGTGACGACAAAGAAGAGGCTCTAAACAAATTC	ATP-dependent DNA helicase, putative	AT2G01440.1
7049	A007049_01	1	0.8863	-0.1207	0.046587	0.54778	0.00012992	1130.6	1275.64		A007049_01	A007049_01	CAAGATTATGGGGGAGATTGAAAAGCTTGGTTTGTCTATCACCAACAGCAATGTCTTGCCCTTTGGACCC	basic helix-loop-helix (bHLH) family protein	AT2G22750.2
7064	A007064_01	1	0.81142	-0.20898	0.047391	0.54778	0.0063573	676.208	833.305		A007064_01	A007064_01	GGTGCGACCGGGTCAGAGTTTTTGTTGATGGAAACCGTATCGTCGTCAAAACCCCCAAATCCGGCTAGAC	protease inhibitor, putative	AT2G38870.1
7068	A007068_01	1	0.64439	-0.43945	0.21659	0.54778	0.0072989	671.558	1042.11		A007068_01	A007068_01	TGAGCATTGTAAGGAGAAAAGTTACCCCGACCCAGATGATGTTGTGTGTCTTAATCATCATAGTAGGAGC	amino acid transporter family protein	AT2G39130.1
7080	A007080_01	1	1.203	0.18481	0.15301	0.54778	0.0026143	1304.14	1083.99		A007080_01	A007080_01	AACACCAACAATTTATCCTTCTCAGGCCTCTCAGATGATACCCCAATCCCATGCAATTCAACTCCTCCTC	endonuclease/exonuclease/phosphatase family protein	AT2G37440.2
7084	A007084_01	1	0.87439	-0.13422	0.29955	0.54778	0.0075456	1022.39	1169.23		A007084_01	A007084_01	AAACATGGCTGCAAAGTTCGCTTTCTTCCCACCGCCACCAACATACGACGTGGGTAAAGACGAGGAGACC	similar to unknown protein [Arabidopsis thaliana] (TAIR:AT4G31020.1); similar to Os08g0161500 [Oryza sativa (japonica cultivar-group)] (GB:NP_001061050.1); similar to Esterase/lipase/thioesterase [Medicago truncatula] (GB:ABD32255.1); similar to Os02g0796600 [Oryza sativa (japonica cultivar-group)] (GB:NP_001048390.1); contains InterPro domain Esterase/lipase/thioesterase; (InterPro:IPR000379)	AT2G24320.1
7088	A007088_01	1	0.86381	-0.1464	0.049385	0.54778	0.0028619	2903.58	3361.02		A007088_01	A007088_01	AAGTGGCTATCTCTGCTAGAGATTATAAATTCTACTGCCCTCGACGCAAGCATAGGCGTCTTCAGAATTC	pentatricopeptide (PPR) repeat-containing protein	AT2G02150.1
7089	A007089_01	1	1.1539	0.14314	0.020923	0.54778	0.00035824	3916.68	3394.46		A007089_01	A007089_01	AAGAACCTTCTAGAAACGGGACACCGATTAGGGCAACAACGCCAATACGAAGTCCTATATCTTCTGAACC	remorin family protein	AT2G02170.2
7097	A007097_01	1	0.67777	-0.38895	0.10583	0.54778	0.00023481	1024.03	1510.81		A007097_01	A007097_01	CCGTAACAGTACAATTTGCCACCAAACACAGCCGTAACCTAGAAAACTTTCCTGCCAAACGAAACCTTTC	similar to unknown protein [Arabidopsis thaliana] (TAIR:AT3G30590.1)	AT2G11370.1
7113	A007113_01	1	0.52834	-0.63801	0.043177	0.54778	9.9572e-06	1150.9	2178.3		A007113_01	A007113_01	TCCAATCATCAATTTCGACAAACTATTCGGGAGCCTAATCAACACGGGAAGAAATGAGCATCAAGAGAAC	binding	AT2G25580.1
7114	A007114_01	1	0.74267	-0.2975	0.049447	0.54778	0.0056586	677.087	911.69		A007114_01	A007114_01	AACATGACTTACCCTTCTTTCTTGCTAGACGTCGATTCAAGCATTCCTTTCTCAGTGGAAGATGTTTCGC	XIF (Myosin-like protein XIF)	AT2G31900.1
7125	A007125_01	1	0.57481	-0.55371	0.15367	0.54778	0.0002167	15767.4	27430.2		A007125_01	A007125_01	TCTGTGAATTTCTTGCTCCGCTTGTTCACTTGTCGAAACCGTCTATCTCCACGGGGGTTGTGCCAACCGC	similar to Os02g0193900 [Oryza sativa (japonica cultivar-group)] (GB:NP_001046173.1); similar to mediator of RNA polymerase II transcription, subunit 18 homolog [Xenopus tropicalis] (GB:NP_001017086.1); contains domain Thiamin pyrophosphokinase, catalytic domain (SSF63999)	AT2G22370.1
7138	A007138_01	1	0.70206	-0.35374	0.12274	0.54778	0.00011123	1245.51	1774.01		A007138_01	A007138_01	CCGGTTCACTCAACGCCGAGATCCTCTGGGATCTATCGGAAGCAGAGTACGAAAACAACGGACCTGAACC	similar to unknown protein [Arabidopsis thaliana] (TAIR:AT2G27770.1); similar to Os11g0150200 [Oryza sativa (japonica cultivar-group)] (GB:NP_001065758.1); similar to Os07g0572300 [Oryza sativa (japonica cultivar-group)] (GB:NP_001060057.1); similar to H0321H01.2 [Oryza sativa (indica cultivar-group)] (GB:CAH66493.1); contains InterPro domain Protein of unknown function DUF868, plant; (InterPro:I…	AT2G36470.1
7148	A007148_01	1	1.1121	0.10628	0.11611	0.54778	0.00083723	5467.63	4916.74		A007148_01	A007148_01	AAATTGAGGAAGACTTTGGTAGAGCAAGGGCTTGTAATCAGCGTGGCAACCCAGATTTGGTTCAGCAAGC	DNAJ heat shock N-terminal domain-containing protein	AT2G42750.1
7149	A007149_01	1	0.63057	-0.46114	0.082029	0.54778	0.0011903	626.845	994.062		A007149_01	A007149_01	AACAACCTGAGAGCATTACCCAAAGCCGTCCAACCGGTTTCATCAATCGAAGGAGAGATGGCTAAGAGGC	DNA-binding family protein	AT2G42940.1
7161	A007161_01	1	0.65189	-0.42788	0.11684	0.54778	0.00015548	14990.9	22994.3		A007161_01	A007161_01	AACATGCTCGGGCACTCTATCGTGCGGCTGACAAATACGAGATTCTCCGACTACGAGAGCTATGCAGATC	speckle-type POZ protein-related	AT2G05330.1
7180	A007180_01	1	1.3972	0.33448	0.11542	0.54778	5.3895e-05	2348.42	1680.76		A007180_01	A007180_01	ACCAGCGTTATAAGCGCAACGGCGGTTCCTGTAACTTCAACAGCACTGCATTTATCACACAAACCGACCC	glycosyl hydrolase family protein 17	AT2G04910.1
7188	A007188_01	1	0.71418	-0.33662	0.041915	0.54778	0.001714	1308.32	1831.88		A007188_01	A007188_01	ACTCAGCAGTGGTTTGATAAGAATGCTCCTGACTGGGGGTTTACAGAAATGATCAGCCTCACTGAACTTC	meprin and TRAF homology domain-containing protein / MATH domain-containing protein	AT2G05400.1
7195	A007195_01	1	0.87326	-0.13552	0.046958	0.54778	9.4359e-05	11248.6	12880.9		A007195_01	A007195_01	AACACTCTAACCAGTACCACATCGATGAGACCCGTCTTGTTTCCGGGTCGGGTTCAGTTTCCGGTGGTCC	WRKY54 (WRKY DNA-binding protein 54); transcription factor	AT2G40750.1
7196	A007196_01	1	1.2133	0.19335	0.029003	0.54778	0.0034895	4236.95	3492.24		A007196_01	A007196_01	TATGGCTATCCACATATGGGTCAGCCTGAGCCATACCCTCCTCAAGGTGGTGGTTATCAACCTCAGAATC	DC1 domain-containing protein	AT2G37780.1
7197	A007197_01	1	3.0962	1.1302	0.073291	0.54778	0.00028102	2611.29	843.365		A007197_01	A007197_01	GATTCATCTACCTCGGTAGCAGAAACGGGAATTCAGCAAAGGGGTTTTGGACAGCAATTTGAGTTTCCTC	DC1 domain-containing protein	AT2G37800.1
7201	A007201_01	1	0.69914	-0.3579	0.050508	0.54778	0.00085085	417.924	597.766		A007201_01	A007201_01	AGTTCAGCTTTGCAACACACAAGCTTACCAGTGCACGCCAGCTTACTTTGCAGACTCATATTTCCTCAAC	chaperone protein dnaJ-related	AT2G38000.1
7204	A007204_01	1	1.1144	0.10833	0.14508	0.54778	0.0022945	7360.62	6604.46		A007204_01	A007204_01	TGGAAGGAATATGGCTACGGCTTATCTCGGATTTGGCAAATGAGGTTTCAGCTGCTCACTTAAAGCTCTC	acetolactate synthase small subunit, putative	AT5G16290.2
7213	A007213_01	1	0.76057	-0.27369	0.26545	0.54778	0.00042863	286.489	376.681		A007213_01	A007213_01	AGAAGCTCTAGAATCTAACTCGACAGGCGTAGATTATGAGGTTAAGATGGCAAAGGTTGAGGCTAATAGC	seven in absentia (SINA) family protein	AT2G41980.1
7236	A007236_01	1	1.1627	0.15072	0.1048	0.54778	0.0058712	3106.03	2671.51		A007236_01	A007236_01	GTGGGTTACAACATCATGGTTACCAACATCAAGAAAGAGAAGCCTGTGGTGATAAAGTACAAGGAATGCC	ATHB21/ZFHD4 (ZINC FINGER HOMEODOMAIN 4); DNA binding / transcription factor	AT2G02540.1
7247	A007247_01	1	1.4717	0.38645	0.040754	0.54778	0.0031626	608.867	413.724		A007247_01	A007247_01	GTTAAGTTCTATAACGTGCAAGATCCAATGAGAATAAGCTATTACGTCTCTGAGATTGTAGATGCAGGAC	MEE27 (maternal effect embryo arrest 27); transcription factor	AT2G34880.1
7248	A007248_01	1	0.4626	-0.77089	0.045035	0.54778	0.0013239	266.48	576.053		A007248_01	A007248_01	AAAAAACGGTGGACAACGTGGCATTTTCTCAGGCTAGGAGCTCACGGCGTGGTTACAGAAGCAGAAGTGC	zinc finger (C3HC4-type RING finger) family protein	AT2G34990.1
7249	A007249_01	1	0.79344	-0.23137	0.16808	0.54778	0.0015277	708.961	893.548		A007249_01	A007249_01	AAAGATGCGTTTAGGAGATTGGCGATTAAGTATCATCCGGATAAGCACGCTCAGTCTCCGGAGCATGTTC	(LOW-MOLECULAR-WEIGHT CYSTEINE-RICH 51); heat shock protein binding	AT2G41000.1
7256	A007256_01	1	1.2002	0.18246	0.033315	0.54778	0.00061079	9232.64	7693.26		A007256_01	A007256_01	AAGTGCAAATTCCAACCCCTTCATGTCACAATCTTTAGCCATGGTTCCTCCTGAAACTTGGCTTCAGAAC	GBF3 (G-BOX BINDING FACTOR 3); transcription factor	AT2G46270.1
7260	A007260_01	1	1.6421	0.49595	0.10055	0.54778	3.0833e-05	3170.36	1930.82		A007260_01	A007260_01	TGAGCTCGAGACATATGGTTCAGATAATTCCGGCTTGTCTGTGTTCTTCAGCACCGACTTCATGAAGCAC	ACL (ACETONE-CYANOHYDRIN LYASE); hydrolase	AT2G23600.1
7266	A007266_01	1	0.67586	-0.39177	0.16483	0.54778	0.00029555	1436.69	2125.79		A007266_01	A007266_01	ACGCTCTATCTCGGTATTTGATAATGACATTGGTAGTGGTTCAATTTCTCCTATGATTGTGACTGGTGGC	transducin family protein / WD-40 repeat family protein	AT2G46560.1
7267	A007267_01	1	0.70494	-0.34964	0.13336	0.54778	0.00065081	2880.16	4085.91		A007267_01	A007267_01	AATAGCTTTGAGCATATCCTGGTGCCAGTAATGTTTTGGGAGTCCTTGGATATCAATCCAAAAGGGGATC	DNA binding	AT1G53490.1
7277	A007277_01	1	1.2328	0.2093	0.11474	0.54778	0.00093611	12208.7	9903.07		A007277_01	A007277_01	AAGGTATACATCGTCGATGGGAAAATGGCTACAGAATTACATCAGTTGCTGCAACTTGGGATCAGGCTGC	protein kinase family protein	AT2G25760.2
7284	A007284_01	1	1.1824	0.16754	0.13011	0.54778	0.00076281	1456.08	1231.51		A007284_01	A007284_01	AGCTCTCTTTCTTTCTCACCACTTTCCCTCACTTTCTCGAGAAATATTCCCACAAACTTCATCATCCACC	similar to HSP18.2 (HEAT SHOCK PROTEIN 18.2) [Arabidopsis thaliana] (TAIR:AT5G59720.1); similar to low molecular weight heat-shock protein [Corylus avellana] (GB:AAD15628.1); similar to 18.5 kDa class I heat shock protein (HSP 18.5) (GB:P05478); contains InterPro domain HSP20-like chaperone; (InterPro:IPR008978)	AT2G19310.1
7289	A007289_01	1	1.1138	0.10776	0.17994	0.54778	0.0022964	3353.63	3010.92		A007289_01	A007289_01	TAATCGTCCTCGCCGGAATATCCTTCGCGGTTCTCTACCTAATCTACCGTCCCGAAGCTCCTAAATACTC	harpin-induced protein-related / HIN1-related / harpin-responsive protein-related	AT2G27080.2
7296	A007296_01	1	0.29269	-1.2286	0.034445	0.54778	2.3169e-06	2372.74	8106.33		A007296_01	A007296_01	AACAACAAAGTAATCATCCCCGGTCGTCTCCATCTCCGACAACCAAGTCTCCATCTCCCACGGCCAAGTC	protein kinase, putative	AT2G05940.1
7297	A007297_01	1	1.5205	0.41903	0.078249	0.54778	3.0637e-07	7043.78	4632.72		A007297_01	A007297_01	AGTCCGTTGTCCAACTGGAGAAGCAAGAATTACTCCGGGTTTTAACTTGCCTGCATCGCGTGTGATTCAC	appr-1-p processing enzyme family protein	AT2G40600.1
7304	A007304_01	1	0.91037	-0.0939	0.11167	0.54778	0.0041451	14603.3	16040.9		A007304_01	A007304_01	AAGCCATTGATGCCAGTCATCTCACTGCCATCATCACAGGTGGAACAAGTGGGATTGGATTGGAGGCAGC	short-chain dehydrogenase/reductase (SDR) family protein	AT2G37540.1
7313	A007313_01	1	0.66053	-0.41471	0.13519	0.54778	9.6788e-05	1715.23	2596.71		A007313_01	A007313_01	AACAGAAGTGAGACAACCGATGACGGGTTAAGACAATCGTCTGATGACCCGTCAAAGGGATCAGAAGGTC	leucine-rich repeat transmembrane protein kinase, putative	AT2G26730.1
7318	A007318_01	1	1.082	0.078812	0.092719	0.54778	0.0056616	6082.68	5621.76		A007318_01	A007318_01	AAAGGGCTGTCGGTATTACACCAAGACTTTCAAAGGAGCCGTTGACCCTTTCCATGTGAACGCTGTGGAC	pfkB-type carbohydrate kinase family protein	AT2G31390.1
7333	A007333_01	1	2.0155	0.70085	0.084336	0.54778	0.0017671	1097.51	544.517		A007333_01	A007333_01	CACACTTGCTAATGCTGTTAGATTCGTCTTAAACCAAGATCCCAGAGTAACCGTGGCTGCATACACCATC	ATRPC14 (Arabidopsis thaliana RNA polymerase I(A) and III(C) 14 kDa subunit); DNA binding / DNA-directed RNA polymerase	AT2G29540.2
7341	A007341_01	1	1.4159	0.34779	0.038147	0.54778	0.00086948	766.627	541.423		A007341_01	A007341_01	TACTCGCTATTAGGGTGTTCATACCATTGAGAATGGCTGAGGAAGAGCTCGGGATTGGAGACGACGCAGC	ATAMT2 (AMMONIUM TRANSPORTER 2); ammonium transporter	AT2G38290.1
7369	A007369_01	1	0.8912	-0.11519	0.17993	0.54778	0.00057094	2739.42	3073.89		A007369_01	A007369_01	TGCTTTACATTGTCAAGTTCGAATCAGAAATCGAGTACCTTAACAGATCCTTCGACACTCTCGAGGCTGC	formin homology 2 domain-containing protein / FH2 domain-containing protein	AT2G43800.1
7390	A007390_01	1	1.1717	0.15848	0.060407	0.54778	0.003154	2734.49	2333.68		A007390_01	A007390_01	TATGGACTCTAGCTTGTTGTTTCCTGGAACCCTTGAGGAGTACATGTCGCCTGAGGCCATTGAGCGGGAC	protein kinase family protein	AT2G40580.1
7391	A007391_01	1	1.1152	0.10903	0.045139	0.54778	0.0048528	3145.73	2820.59		A007391_01	A007391_01	ATCCTTGGCCTGCGGGTCATCTGATGGCAACATTTCGGTTTTCACAGCCCGTGCTGACGGTGGCTGGGAC	transducin family protein / WD-40 repeat family protein	AT2G30050.1
7394	A007394_01	1	1.1262	0.11887	0.042951	0.54778	0.0011544	3778.57	3354.98		A007394_01	A007394_01	AACAAAACTCTTCCACCGCCAAACATGCTCTTACCCAATCCTTAGCCGCCGTTGGCGCTGCTGCGTCTTC	zinc finger (AN1-like) family protein	AT2G27580.1
7396	A007396_01	1	0.34404	-1.067	0.1662	0.54778	5.6857e-06	2692.16	7825.16		A007396_01	A007396_01	TTCCCGGGAAAATCAAACTCTGGGGAAAGAGTTGAAACAATGTCACAAGGCGATACAGTACCGCTTCATC	integral membrane Yip1 family protein	AT2G18840.1
7400	A007400_01	1	0.58507	-0.53603	0.029856	0.54778	0.00032837	119.689	204.568		A007400_01	A007400_01	GTGGCATAAGAACGGGGAGCATATGAAGAGAAATCGCTGTGCCACTGCATTCAAATCCTGTCGTAACCCC	Ulp1 protease family protein	AT2G12100.1
7403	A007403_01	1	1.1052	0.10001	0.10356	0.54778	0.002872	2213.65	2003		A007403_01	A007403_01	GCTAGTACTAATGAGGCAGCAGCAGTACAGTTGAGTCAGGATTTACAGAATCTTTTCAAGTTAAGAGATC	haloacid dehalogenase-like hydrolase family protein	AT1G56500.1
7405	A007405_01	1	1.4271	0.35564	0.052743	0.54778	0.00087665	1288.59	902.98		A007405_01	A007405_01	AAGCAAAGAAATTTGTTGAGGGTTGAAGCTAGATGGCCATTTCAAGGAGGTGGTGAACAAGGTTTAGACC	uvrB/uvrC motif-containing protein	AT2G03390.1
7410	A007410_01	1	1.1576	0.14631	0.2839	0.54778	0.0031783	1535.18	1326.24		A007410_01	A007410_01	AAGTGGTGGCTGAGATGATTAGGGATGGATTCATTCCTGGTGCTACGATATGTGAAAGATTAGCTGATTC	pentatricopeptide (PPR) repeat-containing protein	AT2G28050.1
7420	A007420_01	1	1.4326	0.35949	0.1016	0.54778	0.0019694	1110.98	775.494		A007420_01	A007420_01	ACATTGGATCATTTTAACGGTGTCGTCCCGAACACTCAGTCACCATGGCCTGTTCCCGGATTCTGTGTGC	similar to unknown protein [Arabidopsis thaliana] (TAIR:AT2G23480.1); similar to unknown protein [Arabidopsis thaliana] (TAIR:AT3G29710.1); similar to unknown protein [Arabidopsis thaliana] (TAIR:AT2G04330.1); similar to NF-180 (GB:AAA80106.1); contains InterPro domain Protein of unknown function DUF287; (InterPro:IPR005048)	AT5G35794.1
7425	A007425_01	1	0.89977	-0.10561	0.09299	0.54778	0.0010329	6852.71	7615.95		A007425_01	A007425_01	GGTGGATTTTTGATGCAGCATCCATGGAGTTCCACGGTAGATAATGGAATTGATGGTGACTATGTGAAAC	similar to forkhead-associated domain-containing protein / FHA domain-containing protein [Arabidopsis thaliana] (TAIR:AT1G34355.1); contains domain gb def: Hypothetical protein At2g34110 (PTHR13620:SF1); contains domain 3-5 EXONUCLEASE (PTHR13620)	AT2G34110.1
7426	A007426_01	1	1.1907	0.17451	0.046676	0.54778	3.227e-05	4489.96	3771.02		A007426_01	A007426_01	AAAGACGCCAAGGGATTATTTGAAGGCGAAATCGCCAAAGAGAAGCGTGAACTATCTAGTAGCACACGCC	cytochrome-c oxidase	AT2G34120.1
7443	A007443_01	1	0.85099	-0.16135	0.25625	0.54778	0.0011184	13039	15322.8		A007443_01	A007443_01	ATCGTAAAACAGAACATGTCATTGTCCACTAATTCCCAATGGGGCGATGAAGTGACTTTGAGAGTGGCTG	OTU-like cysteine protease family protein	AT2G39320.1
7448	A007448_01	1	1.7356	0.55134	0.094892	0.54778	2.8447e-05	2776.93	1600.07		A007448_01	A007448_01	AAAGCCACATTCACGTTGTGCCTTTGTGGACGCTTGCCAGTTTCAAACGGCTGAAGCATGTAGCTAACCG	sterile alpha motif (SAM) domain-containing protein	AT2G45700.1
7449	A007449_01	1	1.2932	0.25709	0.074517	0.54778	0.00036346	1926.38	1489.66		A007449_01	A007449_01	TAAAGATGTTGGTGATAAGCTGCACATGGTGTACTTCAGAAGAAACAAGAAGGAAAATGTGTCACACGTG	uracil DNA N-glycosylase	AT2G10550.1
7453	A007453_01	1	0.47151	-0.75183	0.097802	0.54778	0.0015657	365.293	774.719		A007453_01	A007453_01	AAAACTGACAGGAGAATGAACGGTAGACAGCTCGACGGCGTGGGCGTTCGGGATCGGTTCTTTTTTTTCG	similar to embryo-specific protein-related [Arabidopsis thaliana] (TAIR:AT2G41470.1)	AT2G41440.1
7463	A007463_01	1	1.365	0.31114	0.024775	0.54778	0.00098907	1441.01	1055.64		A007463_01	A007463_01	AACTCAAGAGAGATCACAGAGAGATATGGCGGAGGGTAAACCCGACGAGCAGCTCTTTCAGCTTCTTTCG	similar to Os09g0553800 [Oryza sativa (japonica cultivar-group)] (GB:NP_001063883.1); contains domain BRCT domain (SSF52113)	AT2G44360.1
7466	A007466_01	1	1.3756	0.31893	0.047972	0.54778	6.6787e-06	3298.75	2397.78		A007466_01	A007466_01	AAACTCTGCGGAGATTCTACTGCAAAGAGTCCCTAGGGCTCACAGGCAAGACCTGAAAGAAGCTATGAGG	cation efflux family protein	AT2G04620.1
7470	A007470_01	1	1.1931	0.17659	0.2209	0.54778	8.4123e-05	3890.53	3260.71		A007470_01	A007470_01	GGAAGAGTAAAGAAGGAACAAGGGTTTAGCTGGATTGAAGTGAAGCATAAAGTCCATGTCTTTGGAGTGG	pentatricopeptide (PPR) repeat-containing protein	AT2G22070.1
7471	A007471_01	1	0.4132	-0.88381	0.16547	0.54778	6.1391e-05	1654.41	4003.8		A007471_01	A007471_01	AAAAGTTGGATTCGAAGTGGTCATGCAGGCAAGGATGTTGTCTTGTCGAAAGAGACACTAAAGCGTGTGG	similar to unknown protein [Arabidopsis thaliana] (TAIR:AT1G35080.1); contains domain Retrovirus zinc finger-like domains (SSF57756)	AT2G07310.1
7474	A007474_01	1	1.1234	0.11639	0.72571	0.54778	0.00062403	4204.46	3742.47		A007474_01	A007474_01	AACCTAATGATCACCGGACTTTCGCTCTTTCTCGGAATCTCCATACCTCAATTCTTCGCTCAGTACTGGG	xanthine/uracil permease family protein	AT2G05760.1
7486	A007486_01	1	2.0345	0.71026	0.034829	0.54778	2.3869e-06	6836.97	3360.35		A007486_01	A007486_01	AAAATTGTGTAGCCGTGATAAGTCACTCGGTATAACGGTAACTGGATTGGAGCCTTTCCGTTTCCCAGAG	similar to F-box family protein-related [Arabidopsis thaliana] (TAIR:AT1G64295.1)	AT2G05360.1
7492	A007492_01	1	0.87761	-0.13055	0.042174	0.54778	0.0044713	3159.91	3600.4		A007492_01	A007492_01	AATCGATCTTACATGTGTTGAGGGACTGTCCGGCGATGACACCTATTTGGCAAAGGCTGCTGCCACAAAG	nucleic acid binding / ribonuclease H	AT1G17390.1
7494	A007494_01	1	0.86726	-0.14241	0.014984	0.54778	0.0026041	1234.1	1422.97		A007494_01	A007494_01	AAACAGATGAGGTTACACCCTGTAATATCACGAGGAAAGATGTCGCAGCTGGAACTAAGGACCAGACAAG	transcription factor jumonji (jmj) family protein / zinc finger (C5HC2 type) family protein	AT2G38950.1
7496	A007496_01	1	0.78592	-0.2409	0.051826	0.54778	0.0016097	1210.76	1540.56		A007496_01	A007496_01	AACGTATCATCTTGGAGGAGGGTTATCCTGTTTATGAATGCAATAAGTTCTGTGGATGCTCTAGAACATG	nucleic acid binding / transcription factor/ zinc ion binding	AT2G23740.1
7499	A007499_01	1	1.168	0.15529	0.11611	0.54778	0.0017502	5862.32	5019.07		A007499_01	A007499_01	AACTGTCCGATATGGGCATTAGCAAGCGTATGTCCAGAGATATGTCATCATTGGGTCACCTTGCCACAGG	IRE1A (Yeast endoribonuclease/protein kinase IRE1-like gene); kinase	AT2G17520.1
7502	A007502_01	1	1.5797	0.45722	0.092541	0.54778	0.0056711	2415.11	1528.74		A007502_01	A007502_01	AACCAAGAGAAGAAGATACAGTTGGTGGATATTGAGGAGAATATGCAGATGAGCGTGGCGCCGAATCCTG	undecaprenyl pyrophosphate synthetase family protein / UPP synthetase family protein	AT2G17570.1
7505	A007505_01	1	0.70833	-0.34485	0.10148	0.54778	0.0044172	2709.72	3825.71		A007505_01	A007505_01	AGGATGGTTACAGCGTGCCCCGGAGATGCCTCCTGTTGAAGATGGAACTGATAGGTTCAATAAAATTCTG	lipase-related	AT2G44970.2
7517	A007517_01	1	1.3891	0.32868	0.13742	0.54778	1.0602e-05	2875.26	2069.78		A007517_01	A007517_01	AACTTTAATGATGGGAAGGCCGTGGCTGTGAAAAAGCTTGATAATGCATCTGAACCCGAAACAAATGTCG	serine/threonine protein kinase, putative	AT2G43230.1
7525	A007525_01	1	1.3308	0.28578	0.023206	0.54778	0.00021018	3095.79	2326.22		A007525_01	A007525_01	AAAGCTGCGGTTGATGCACGTAGAGAGTGTGATTCGGACATTGTAATTGTAGCTCAAACTGATTCCCGTG	catalytic	AT2G43180.2
7526	A007526_01	1	2.0946	0.73936	0.04301	0.54778	0.00020602	1452	693.187		A007526_01	A007526_01	ACTCAGATAATGAATTGGACTCTAAGTATGTTCCACCGAGAGTGGTTAGACGTCTTGGAGAGCCTGAGAG	phox (PX) domain-containing protein	AT2G15900.1
7536	A007536_01	1	1.5634	0.44686	0.079071	0.54778	0.00069457	972.821	622.224		A007536_01	A007536_01	AAGCTGAGCCTTGTTGTGATCAGTCCTCGTCACAGTGTCATCTCTCCAGCTCCTTCTCCGGTTGAATTCG	plastocyanin-like domain-containing protein	AT2G25060.1
7540	A007540_01	1	0.72453	-0.32224	0.071091	0.54778	0.0019657	914.521	1262.19		A007540_01	A007540_01	ATGCGTTTGATGGAAGGAGACCAAACCGGACCGATAAACATAGGCAATCCAGGCGAATTCACGATGGTTG	UXS6	AT2G28760.3
7546	A007546_01	1	0.28013	-1.2725	0.06706	0.54778	9.8597e-06	760.29	2714.06		A007546_01	A007546_01	AAGCAAATTAAGCCATCCAATCTTCAGTTTATTTGATGGTTATCGCCGCCATAACAAGAAGAAAGCGACG	similar to unknown protein [Arabidopsis thaliana] (TAIR:AT4G36500.1); similar to hypothetical protein [Thellun (GB:ABB45855.1)	AT2G18210.1
7557	A007557_01	1	0.90894	-0.095475	0.14616	0.54778	0.0039948	7183.92	7903.02		A007557_01	A007557_01	CCGGTTTATCGGGGTTGGAGGATCTGTACGACTGTTCGGAAGATCTTCTGAAGATGGGTTCGACGCAAAG	similar to unknown protein [Arabidopsis thaliana] (TAIR:AT4G35690.1); similar to hypothetical protein [Glycine max] (GB:AAK01735.1); contains InterPro domain Protein of unknown function DUF241, plant; (InterPro:IPR004320)	AT2G17680.1
7559	A007559_01	1	0.78118	-0.24695	0.12733	0.54778	0.0016039	1054.58	1349.92		A007559_01	A007559_01	AATCCTCTGGTGGCGCTTTTTGTTCCTCCCGGCGTGATTGAGATGTTCACCAAAGGAATCATCCCCGACG	protein binding / zinc ion binding	AT2G44578.1
7564	A007564_01	1	1.2309	0.20776	0.13688	0.54778	0.0047842	1192.01	968.356		A007564_01	A007564_01	AAGTTGCTTTCAGGGAAACCAGCAGAAGCTCCTTATCTAATCTATGAGGAAGATGAGAGATTGCTCACGG	similar to Methyltransferase FkbM [Frankia sp. EAN1pec] (GB:ZP_00569541.1); similar to Os03g0566600 [Oryza sativa (japonica cultivar-group)] (GB:NP_001050505.1); contains InterPro domain Methyltransferase FkbM; (InterPro:IPR006342)	AT2G26680.1
7566	A007566_01	1	1.1924	0.17596	0.041042	0.54778	0.0060217	1549.52	1299.45		A007566_01	A007566_01	TCAACCCATCCCATCATCCATTGATGATCAATCTTCGTCGCTTACTCTTCAAGAAAAAAGTAACTCGAGG	AP2 domain-containing transcription factor family protein	AT2G33710.1
7567	A007567_01	1	1.2475	0.22116	0.024903	0.54778	0.00016525	850.224	681.571		A007567_01	A007567_01	TGACTTCTCAACCCGCTTGAAAGTCTTGGCTCGCAAGACAATTTATTTAGTGCAGTTACTTTTTGATTTG	nucleotidyltransferase	AT2G01220.1
7585	A007585_01	1	0.64326	-0.4412	0.077977	0.54778	0.00035228	1418.71	2205.48		A007585_01	A007585_01	ACAGATGTGATTGGTGGGTTCTCGAAGAGAGGGGATTTTCAGGAAGCGTTTATTTTGTGGTTCTACATGG	pentatricopeptide (PPR) repeat-containing protein	AT2G19280.1
7588	A007588_01	1	0.50951	-0.67431	0.077746	0.54778	9.7271e-06	1364.85	2679		A007588_01	A007588_01	GTGGATGTTCAGGTCTTAAGTTGTCTTGTGCCACCAAAGCAAGAACATTCATGTGCACACAATGGTGATG	similar to protein binding / zinc ion binding [Arabidopsis thaliana] (TAIR:AT4G37110.1); similar to Os11g0568300 [Oryza sativa (japonica cultivar-group)] (GB:NP_001068113.1); similar to unnamed protein product [Ostreococcus tauri] (GB:CAL56615.1); contains domain no description (G3D.3.30.40.10)	AT2G23530.1
7592	A007592_01	1	1.2799	0.24676	0.077233	0.54778	0.0054763	4897.11	3826.48		A007592_01	A007592_01	AACGACGATTTGCGTCGTGGAAAGCCCACGACGCACAAAGTCTACGGCGAAGGAGTTGCCATTCTCTCTG	GGPS2 (GERANYLGERANYL PYROPHOSPHATE SYNTHASE 2); farnesyltranstransferase	AT2G23800.1
7596	A007596_01	1	1.1209	0.11414	0.073064	0.54778	0.0066864	3199.02	2854.07		A007596_01	A007596_01	AAAGCCATTCTTATGGCGAATTTGTTTTTGATCATTCTTGGGCTGATGCATACCGAAGTTTTGGCGGAAG	similar to Os04g0442200 [Oryza sativa (japonica cultivar-group)] (GB:NP_001052881.1); similar to P0076O17.10 [Oryza sativa (japonica cultivar-group)] (GB:CAE02512.1); contains InterPro domain Protein of unknown function DUF482; (InterPro:IPR007434)	AT2G23390.1
7600	A007600_01	1	1.6123	0.47766	0.081707	0.54778	0.0044924	95.9954	59.5371		A007600_01	A007600_01	AAAGACGGTGGAGCTTTGGCCATGATGATACCCTTTTTCCAAATGTTTGCTGGAGGACCTCTGGGTTCCG	GC1 (GIANT CHLOROPLAST 1); catalytic/ coenzyme binding	AT2G21280.1
7604	A007604_01	1	0.76997	-0.2614	0.071997	0.54778	0.0065127	771.472	1001.95		A007604_01	A007604_01	AAGAAGAAACCTTCAAAATCTTCGAAAAAGCCCGCGGGTGGCGGACGAAAGCGCGTTGCCTTCAACGACG	similar to unknown protein [Arabidopsis thaliana] (TAIR:AT5G35732.1)	AT2G04795.1
7606	A007606_01	1	1.1234	0.11632	0.06079	0.54778	0.0044364	10595.7	9431.4		A007606_01	A007606_01	AACAGACTTCTACCCTTGATGCTGCTTCTCTGCTCAAAGGTCATTTCCTGGACTAATTTTTTCATGCAAG	catalytic/ coenzyme binding	AT2G20360.1
7607	A007607_01	1	0.25443	-1.3687	0.045868	0.54778	7.0871e-06	486.336	1911.61		A007607_01	A007607_01	AAAGCTTTGATCTAAATACGCAAACTTGGGAAGCAGCGCCGATTCCCGATGAAAAAGAAAGTCACAGGTG	kelch repeat-containing F-box family protein	AT2G44700.1
7615	A007615_01	1	1.2897	0.25444	0.060295	0.54778	0.00040815	2094.56	1624.09		A007615_01	A007615_01	AGAGCCACCAAACAAGTGGAATGAAAGCAATAGATGGGTTGACCATTCACATGTCACTGAGGTGGTCGAG	unknown protein	AT2G18930.1
7616	A007616_01	1	1.3302	0.28531	0.040057	0.54778	0.0014149	5545.27	4168.87		A007616_01	A007616_01	AAACCGGACCTGGTCTCTTACAACACGGTGATCAAAGGTTTCTGCAGAAGAGGGTTGATGCAAGAAGCGG	pentatricopeptide (PPR) repeat-containing protein	AT2G18940.1
7618	A007618_01	1	1.2227	0.2011	0.067136	0.54778	0.00013214	3972.3	3248.67		A007618_01	A007618_01	GCTCTACAAGCTACCGTATAACGCCACTGTTCAGCTTGTCCTTCAAGATACCGGCGTCATAGCGCCAGAG	IRX12/LAC4 (laccase 4); copper ion binding / oxidoreductase	AT2G38080.1
7624	A007624_01	1	0.6389	-0.44801	0.2788	0.54778	4.2636e-05	1751.1	2740.79		A007624_01	A007624_01	TGCGGGATACTAACTCTAAAGATGTCCGGGAGAGAGATTTTGTGGATGTGCTTCTCGATCTTACCGAAGG	CYP76C2 (cytochrome P450, family 76, subfamily C, polypeptide 2); oxygen binding	AT2G45570.1
7636	A007636_01	1	1.1255	0.11819	0.14944	0.54778	0.0024871	3375.84	2999.5		A007636_01	A007636_01	TTGAGTGTGCGTCATGTGCGGAGGGGGAGCTTTCAAAGCTTATGAGGGAGATTGAAGAGAGGAAGAGACG	cupin family protein	AT2G18540.1
7646	A007646_01	1	0.8878	-0.11901	0.26442	0.54778	0.0074775	3024.19	3406.36		A007646_01	A007646_01	GTAAATTCCAATGCGTACCAAGGAGTATTCTGTAGAGATCTCGCTGCGGTTGGGAATCTACTAACCAGGG	DNAJ heat shock N-terminal domain-containing protein	AT2G47440.1
7665	A007665_01	1	2.4055	0.87775	0.052063	0.54778	0.00047105	1500.12	623.657		A007665_01	A007665_01	TTCATTGCCGGGTTTACGAATCAGGATCTGGATCTTCTCATTTCGACATCGAGAGCGCCTACTTTATCCG	similar to mitochondrial glycoprotein family protein / MAM33 family protein [Arabidopsis thaliana] (TAIR:AT1G80720.1); similar to Os11g0140100 [Oryza sativa (japonica cultivar-group)] (GB:NP_001065708.1); similar to Mitochondrial glycoprotein, expressed [Oryza sativa (japonica cultivar-group)] (GB:ABG22358.1); contains InterPro domain Mitochondrial glycoprotein; (InterPro:IPR003428)	AT2G41600.3
7676	A007676_01	1	1.1074	0.102	0.10092	0.54778	0.0007504	7869.11	7106.04		A007676_01	A007676_01	AAAGCTTGTTGGCGTACGAGTACTGCTTTTGGATATAGGTGTATCAACCACAATTGCAAGTACATGATAG	DC1 domain-containing protein	AT2G02630.1
7677	A007677_01	1	1.3774	0.32016	0.17441	0.54778	0.00020942	13511.5	9809.44		A007677_01	A007677_01	AAGGCGGCGAAAAGATCTGATTCGAAACCGATTCCGATTAACAAAAAGAAGGCGACTTCCACCGTCTTCG	CDC48B; ATPase	AT2G03670.1
7680	A007680_01	1	1.4173	0.34878	0.094153	0.54778	3.1559e-07	14628.1	10320.6		A007680_01	A007680_01	GGAGAAAACCGCAGCTGAAAACGATTTACGACCTTGAGAAAGGTCGGTACATAGTGACTCGAATTAGATG	nucleoside phosphatase family protein / GDA1/CD39 family protein	AT2G02970.1
7684	A007684_01	1	0.75531	-0.28063	0.076259	0.54778	0.0011795	4261.17	5641.47		A007684_01	A007684_01	AAATTTGTTTGTACTCCACCTAAGCCCACGTGTCAGCAACTGGATACAACCACGACACATGCTGGATGAG	binding	AT2G26360.1
7685	A007685_01	1	0.86991	-0.13936	0.031795	0.54778	0.0010799	2082.87	2394.19		A007685_01	A007685_01	GGCACCGGTGGAGATGCATTCTCGATTCTACATTCTGTATTACAACTTGCAAAGCAATGACTTGAGAAAG	F-box family protein	AT2G40920.2
7693	A007693_01	1	0.78068	-0.24759	0.036565	0.54778	0.0010826	1254.01	1606.16		A007693_01	A007693_01	AAAGAAGTTTTAGCGATGGAGGAAGAACACAAGAGGGGTCAAGCTTTGGTGATTGTGTATCTCAAACTTG	similar to CHUP1 (CHLOROPLAST UNUSUAL POSITIONING 1) [Arabidopsis thaliana] (TAIR:AT3G25690.1); similar to Actin-binding, actinin-type [Medicago truncatula] (GB:ABE90348.1); contains InterPro domain Proteasome activator, REGalpha subunit; (InterPro:IPR009077)	AT2G36650.1
7701	A007701_01	1	0.88224	-0.12529	0.37603	0.54778	0.0015064	2673.38	3030.25		A007701_01	A007701_01	CATTTAGGGTTCCTCCTTCCTTGAGAGTTCAGGTCAAGCTTTCTTTCCAATTTCGCCATGCCAGAAGAAG	ubiquinol-cytochrome C reductase complex 7.8 kDa protein, putative / mitochondrial hinge protein, putative	AT2G01090.1
7703	A007703_01	1	1.4213	0.35159	0.071543	0.54778	2.9439e-05	7308.55	5142.01		A007703_01	A007703_01	AATGGGTTTGAGAATGTTGGTGGTCCAGGGCTTGTGCCGAGGTTTCTGTTCACAATCATGGAAGAAACAG	similar to unknown protein [Arabidopsis thaliana] (TAIR:AT5G59350.1); similar to hypothetical protein MtrDRAFT_AC146757g30v1 [Medicago truncatula] (GB:ABE90639.1)	AT2G39560.1
7713	A007713_01	1	0.69151	-0.36887	0.16061	0.54778	0.001937	2562.14	3705.23		A007713_01	A007713_01	AAAGGACTTTCTGCAGCTCTAGGTCGTCTCTCACCTGAGGATCTGTCTAAGGCGTTAAAAATGGTTTCAG	IMB1 (IMBIBITION-INDUCIBLE 1); DNA binding	AT2G34900.1
7715	A007715_01	1	0.59919	-0.51217	0.13476	0.54778	0.00012529	1503.27	2508.9		A007715_01	A007715_01	AGAAGCTTTAGCCGAATGGACGATCTCCAACCGGCAGAAACACTAGCGGTTCACAACCAGATTCGAGCTG	allergen V5/Tpx-1-related family protein	AT2G19980.1
7716	A007716_01	1	1.7705	0.57129	0.18921	0.54778	0.0046859	479.863	271.022		A007716_01	A007716_01	AAAGCTGAAACTGAGAATTCCGGTGGGAAACTACAGGTCTGTGAAAGGTTCTATTTTTCTGATAGACTTG	similar to unknown protein [Arabidopsis thaliana] (TAIR:AT2G45380.1); similar to putative protein [Oryza sativa] (GB:CAC39059.1); contains domain Cutinase-like (SSF52259)	AT2G44850.1
7721	A007721_01	1	0.91925	-0.0842	0.046542	0.54778	0.001812	9703.09	10555.5		A007721_01	A007721_01	AACGAAGGAAAATTGTCGTCTCTCCAGGCATTGCGGGAGGAGCTTGCCACTACTGAAAGGAGAGCCGAAG	Identical to Golgin-84 [Arabidopsis Thaliana] (GB:Q8S8N9;GB:Q6NMI2); similar to unknown protein [Arabidopsis thaliana] (TAIR:AT1G18190.1); similar to Gol (GB:Q6GNT7); similar to Os01g0744400 [Oryza sativa (japonica cultivar-group)] (GB:NP_001044225.1); contains domain SUBFAMILY NOT NAMED (PTHR13815:SF1); contains domain FAMILY NOT NAMED (PTHR13815)	AT2G19950.1
7725	A007725_01	1	1.1581	0.14676	0.072329	0.54778	0.0011549	19753.8	17058.4		A007725_01	A007725_01	AAGTCTACTCTAAGTGCTTCCCAGGAGAGGCTGCGATTACAAGCCATCGATGCTTACAGATCACGCAAGG	similar to Os06g0129800 [Oryza sativa (japonica cultivar-group)] (GB:NP_001056684.1); similar to hypothetical protein [Oryza sativa (japonica cultivar-group)] (GB:BAD68389.1)	AT2G45520.1
7728	A007728_01	1	0.55959	-0.58055	0.17534	0.54778	4.9845e-07	2409.08	4305.29		A007728_01	A007728_01	AGACACGGAGTAATCCTTTAGGTAAGACTGGTCAACTACATACTAGAGAGGACATTTGGAACAACATTGG	binding	AT2G07170.1
7729	A007729_01	1	0.89914	-0.10631	0.12186	0.54778	0.0036523	8754.3	9736.14		A007729_01	A007729_01	TCAGATATAGAAGGTATTGGTACAGCACCCACTTCGGGAACAGACCCTGTAGGAACAGAGCAAGTCAATG	forkhead-associated domain-containing protein / FHA domain-containing protein	AT2G45460.1
7732	A007732_01	1	1.2249	0.20282	0.087733	0.54778	0.0066379	2528.04	2064		A007732_01	A007732_01	AAGATGAGTTGGGAGGTATGGTTCCGATGCTAAGAGGCTATGCTTTAGCCTACTTTGCAATCCTGAGCAG	structural constituent of ribosome	AT2G48110.1
7744	A007744_01	1	1.0936	0.08945	0.081353	0.54778	0.0053569	4900.05	4480.99		A007744_01	A007744_01	ACCAGCACTTGCTAAAGACTATGAACTGCCGTTTCGGGTGGGGAGGTTTTTCAGATGGGTCAAATGGGTG	xanthine/uracil permease family protein	AT2G27810.3
7749	A007749_01	1	0.81811	-0.20076	0.40139	0.54778	0.0050834	1384.65	1692.56		A007749_01	A007749_01	AACAATCTGATGTGGGAAGTGGAGCTAAACTCATGTTAATGGCTTCTCAAGGTCTGCATCAAGGGGAAGG	ubiquitin family protein	AT2G30100.1
7751	A007751_01	1	1.5314	0.42621	0.057729	0.54778	0.0025665	24688.7	16121.4		A007751_01	A007751_01	ACAGAGAGTACGACCGAGGCTGCGACGGTGGGATAATGTCGGACGCTTTCAACTATGTAGTCCAAAATCG	cysteine proteinase, putative	AT2G34080.1
7752	A007752_01	1	0.72947	-0.31544	0.039658	0.54778	1.5195e-05	2077.67	2848.08		A007752_01	A007752_01	GGAGAAAACCAAGTCTCATGTTGAACCTAAAATGTTATCGTTCAAGGATTATGCTTCCCCTCTTCAAGAG	meprin and TRAF homology domain-containing protein / MATH domain-containing protein	AT2G42460.1
7763	A007763_01	1	1.0821	0.0789	0.076106	0.54778	0.00028182	10837.9	10015.6		A007763_01	A007763_01	AACTAATAGCTCTAAGGGCATTGAGAATAGATTGCAGAGGAATAATTCAGTGTCCAGGTATGGAAGTTCG	similar to unknown protein [Arabidopsis thaliana] (TAIR:AT2G20616.1); similar to Protein of unknown function DUF566 [Medicago truncatula] (GB:ABE79495.1); contains InterPro domain Protein of unknown function DUF566; (InterPro:IPR007573)	AT2G20815.1
7764	A007764_01	1	1.2597	0.23089	0.13095	0.54778	0.0033006	1325.18	1051.95		A007764_01	A007764_01	AACATTAGTGACCCTTGGAGCTGGAAAATGTTGCTAAATCTAAGGCCCCTGGCGGAGCGGTTCGTCAAAG	RHA1	AT5G45130.1
7772	A007772_01	1	1.6717	0.51385	0.03649	0.54778	4.5279e-06	4104.75	2455.54		A007772_01	A007772_01	AACAATAATCTTGTCCTTGATGATCAAGCTGGTATCCGTGTTTGGGGCACAAATTTTATGGGAGTTGTTG	S-locus glycoprotein, putative	AT2G01780.1
7775	A007775_01	1	0.86779	-0.1418	0.16098	0.54778	0.00084521	3904.17	4498.95		A007775_01	A007775_01	AAGATCTTGAAGACAGTGTCTGGTGCTCAGATCCATGAATCTGAAAACTGTTTGCAGAGCAGAGAGAAAG	ATCPSF73-II (CLEAVAGE AND POLYADENYLATION SPECIFICITY FACTOR 73 KDA SUBUNIT-II); catalytic	AT2G01730.1
7776	A007776_01	1	0.38166	-0.96324	0.11778	0.54778	0.00034062	527.791	1382.85		A007776_01	A007776_01	CTACGACAAAGTGTTGGATGCGCTTTTAGGAGCTGGGAAGACTCTGAATGCGTACTCAGTTCTTTGTAAG	pentatricopeptide (PPR) repeat-containing protein	AT2G37230.1
7778	A007778_01	1	0.65922	-0.4167	0.04324	0.54778	6.0851e-05	11910.8	18068		A007778_01	A007778_01	AAGGTTGTGGATCTCGCTCGGGATGTTGCGAAAGTCGAGTTACCGCCTTATCGCAACCATCTTGATGTAG	ATUBA1 (Arabidopsis thaliana ubiquitin-activating enzyme 1); ubiquitin activating enzyme	AT2G30110.1
7796	A007796_01	1	0.80564	-0.21611	0.045041	0.54778	0.0058714	710.38	881.742		A007796_01	A007796_01	ACAAATATGAATGGATTCATGGACGAGGATTTGGTATTCGACATGCCTAATGTGCTCATGAATATGGCTG	AP2 domain-containing protein	AT2G36450.1
7804	A007804_01	1	0.819	-0.19968	0.16347	0.54778	0.0021182	1014.35	1238.55		A007804_01	A007804_01	AACTTTACACCTTTGAATCATACCCGACGCTCCTTTTTCAGCCATTTGAACAAGCATCACGAGCCACTTG	similar to unknown protein [Arabidopsis thaliana] (TAIR:AT3G56270.1); similar to putative myosin heavy chain [Dendrobium grex Madame Thong-In] (GB:AAD20814.1); similar to Os07g0677900 [Oryza sativa (japonica cultivar-group)] (GB:NP_001060633.1); similar to Os03g0339700 [Oryza sativa (japonica cultivar-group)] (GB:NP_001050061.1); contains InterPro domain Protein of unknown function DUF827, plant;…	AT2G40480.1
7811	A007811_01	1	0.5967	-0.51634	0.061513	0.54778	1.8309e-06	7745.75	12980.5		A007811_01	A007811_01	AACATTCCATGTACCACTAAAACACATGATGCTTGCAGTAAAAGAATAACCGAGTCTTTAAGGAAGCCCG	similar to unknown protein [Arabidopsis thaliana] (TAIR:AT5G59790.1); similar to Protein of unknown function DUF966 [Medicago truncatula] (GB:ABE84105.1); contains InterPro domain Protein of unknown function DUF966; (InterPro:IPR010369)	AT2G28150.1
7825	A007825_01	1	1.8394	0.60945	0.071419	0.54778	6.5407e-05	1787.91	972.043		A007825_01	A007825_01	AAAATCCTGGAAAATGTCAGGTCGCATGAAAAAACTCTTGAAAGTTTCCAACAGGATCAGTGTTGCCAAG	kinesin motor protein-related	AT2G36200.1
7834	A007834_01	1	0.65587	-0.4218	0.063756	0.54778	0.0062878	203.874	310.847		A007834_01	A007834_01	AACGGTCTTAATCTTCTAGAAGCACAGCATGTTATTCTGGTGGAGCCACTTCTAAATCCAGCTGCGGAAG	SNF2 domain-containing protein / helicase domain-containing protein / zinc finger (C3HC4 type RING finger) family protein	AT2G40770.1
7836	A007836_01	1	1.3159	0.27455	0.093034	0.54778	0.00035923	3123.47	2373.45		A007836_01	A007836_01	GTGGATAACATAGGAGGTCAGTATGGAGTAGATATGGGAGGGCTAAGGGGAAGGAAAAGAGTAGTGGATG	ABI5 (ABA INSENSITIVE 5); DNA binding / transcription factor/ transcriptional activator	AT2G36270.1
7843	A007843_01	1	0.86942	-0.13993	0.033556	0.54778	0.0030827	11414	13129.3		A007843_01	A007843_01	GGTGTGATATGTGAGATGCTGGTCACAGCCGCAAGCTTTCTATATAAAAAGAACTCAAATGAAAAGGAAG	ATVAMP723 (Arabidopsis thaliana vesicle-associated membrane protein 723)	AT2G33110.1
7845	A007845_01	1	0.82167	-0.19641	0.037329	0.54778	0.0018154	890.693	1083.99		A007845_01	A007845_01	TCCTGACACATTATGTGCCGGGGACTCTCTTCAGACACTCGACATTGGCTTCAATCTAATATCTGGGACG	leucine-rich repeat family protein	AT2G33080.1
7847	A007847_01	1	0.70088	-0.35541	0.16328	0.54778	3.0177e-05	1232.38	1758.3		A007847_01	A007847_01	AACCAGTTCATCCCAACACCTGTCGATGACCTCTTCGACGAATTGCCTGACTTAGACTCCAACGTTGCTG	ATBHLH029/BHLH029/FIT1/FRU (FE-DEFICIENCY INDUCED TRANSCRIPTION FACTOR 1); DNA binding / transcription factor	AT2G28160.1
7850	A007850_01	1	1.241	0.2159	0.048353	0.54778	0.0068128	1212.21	976.818		A007850_01	A007850_01	AAATCGTCGAACATTCTACTCACAGATAGCATGAGAGCCAAAGTAGCAGACTTCGGCTTTGCGAGAGGCG	CRCK3 (calmodulin-binding receptor-like cytoplasmic kinase 3); kinase	AT2G11520.1
7871	A007871_01	1	0.54814	-0.60122	0.043684	0.54778	0.00079743	1392.28	2539.95		A007871_01	A007871_01	AAACGATTTGGGATTAGATAGTTTGGACACAGTGGAGATAGTGATGGCTATTGAAGAGGAATTCAAGCTG	mtACP-1 (MITOCHONDRIAL ACYL CARRIER PROTEIN 1); acyl carrier	AT2G44620.1
7875	A007875_01	1	1.5427	0.43352	0.041313	0.54778	0.00010179	5978.35	3875.38		A007875_01	A007875_01	AAAAACACTCAAGAAATGGCACGGATGGCTCGCCAGCTCTACCTTCTCTATGGCTTTAAAGCTAGCTCCG	GLTP1 (GLYCOLIPID TRANSFER PROTEIN 1)	AT2G33470.2
7876	A007876_01	1	0.63772	-0.44986	0.039907	0.54778	0.001517	486.336	762.651		A007876_01	A007876_01	AACAAACCTGACTCAGTAGATAGCTCGCTGGTTGATTTCTTAAGAGGAGAGACTCTAGCCAAAATGGTAG	protein kinase family protein	AT2G40270.1
7890	A007890_01	1	1.5624	0.4462	0.063262	0.54778	5.1135e-05	1175.91	752.65		A007890_01	A007890_01	AACCATGAGGACTCCTGTATATGTTGTCACAGAAGGCCACGAGCCACCATTTTTCACCCGTTTCTTTGAG	VLN1 (VILLIN 1); actin binding	AT2G29890.2
7896	A007896_01	1	0.8718	-0.1372	0.067013	0.54778	0.0024911	2357.13	2704.03		A007896_01	A007896_01	GATGTGTTTGTCTTCTCAGGATGTCCCAACTCCTTACGCCGGTACATTGGAAGAATGGACGGTTGTTCAG	transketolase family protein	AT2G34590.1
7901	A007901_01	1	1.1205	0.1138	0.041623	0.54778	0.00016328	4432.42	3955.65		A007901_01	A007901_01	CAGCACAGGACATACGCTGAAGCTGTGAAGAAGGCAACATCCAAACCAGTGGCTTCCTAAACTCTCCAAG	AXS1 (UDP-D-APIOSE/UDP-D-XYLOSE SYNTHASE 1)	AT2G27860.1
7911	A007911_01	1	0.78838	-0.23777	0.16627	0.54778	0.00044281	5423.52	6879.49		A007911_01	A007911_01	AACAGTGAACGAGAAACTGCAAACAAAAACCTACGTTTGGGCCAAGAAAGATGATCCTGACCTATACGGG	similar to avirulence-responsive protein-related / avirulence induced gene (AIG) protein-related [Arabidopsis thaliana] (TAIR:AT4G31310.1); similar to Os02g0141000 [Oryza sativa (japonica cultivar-group)] (GB:NP_001045856.1); similar to hypothetical protein SNOG_11054 [Phaeosphaeria nodorum SN15] (GB:EAT81553.1); similar to conserved hypothetical protein [Caldicellulosiruptor saccharolyticus DSM …	AT2G24390.2
7912	A007912_01	1	1.1285	0.12089	0.035197	0.54778	0.0066385	2490.65	2207.02		A007912_01	A007912_01	AACGATGATTCTCGGGTTTACAATCAAAAGCTACAGAAGCTAATCTTCGGTCTCAGTCAGAGGTTTCGAG	GDSL-motif lipase/hydrolase family protein	AT2G40250.1
7918	A007918_01	1	0.7811	-0.24705	0.14483	0.54778	0.0013875	1053.21	1348.44		A007918_01	A007918_01	AACCTCTCCCTGGAAGAGGCCCAAGCAAGCGAGGAGTTGGTCTATCATTTGGTGGAGATGTGACAAAGAG	PAPP5/PP5 (PROTEIN PHOSPHATASE 5); phosphoprotein phosphatase/ protein binding	AT2G42810.2
7924	A007924_01	1	1.126	0.11867	0.18471	0.54778	0.00048086	6055.37	5377.61		A007924_01	A007924_01	GAGGATTACGGTTTTAAGTGTGACTGTGATCGGTGCAAAGTGGAATTTAGTTGGTCTGAAGGTGAGGAAG	SET domain-containing protein	AT2G19640.2
7930	A007930_01	1	1.2458	0.21979	0.040707	0.54778	0.0031343	1645.5	1320.81		A007930_01	A007930_01	AGCCTCCCTTCCCAAGTTACCTCCACAAGTCTTCGATAACCTCGTGAATGATAGTCTCCAGGACCAATTG	EIF2 (eukaryotic translation initiation factor 2); translation initiation factor	AT2G39990.1
7940	A007940_01	1	1.0907	0.086825	0.049307	0.54778	0.001736	12985.6	11906		A007940_01	A007940_01	TAGATGCACACAACACATGTGTAACGTGAAGAAGCAAGTTCAGAGGCTGTCGAAGGAGACGAGCATTGTG	WRKY43 (WRKY DNA-binding protein 43); transcription factor	AT2G46130.1
7941	A007941_01	1	1.2745	0.24259	0.17714	0.54778	0.0013635	6075.99	4767.13		A007941_01	A007941_01	ATATAATTGCTCAGGCTACCAAGTAGTCCTTCTCTGAACTTCTCTTATGCAGCTGAAACAATCGTAAATG	AP19 (associated protein 19); ATP binding / protein kinase	AT2G17380.1
7954	A007954_01	1	1.297	0.26004	0.10943	0.54778	0.0023006	424.452	327.275		A007954_01	A007954_01	AAATTTTTCCGGGTTTTATCAACACTTGTTCGGATGGTGGAGCCGGTGCCAGGAGAGGCCGCTTCAAAGG	ETT (ETTIN); transcription factor	AT2G33860.1
7970	A007970_01	1	0.68738	-0.37487	0.056084	0.54778	0.00045976	762.193	1108.76		A007970_01	A007970_01	ACGGAAGAAGTAATCTTCGGAGCTCTTGACAATCTTTTTCGCAACACCGGTGTAAAACCTGATGATATCG	fatty acid elongase, putative	AT2G15090.1
7980	A007980_01	1	0.81622	-0.20308	0.16164	0.54778	4.5257e-05	4485.93	5496.13		A007980_01	A007980_01	AGATTATGTTGGTTCTAAGAGGGTCACAAAAAAAGCGGATGTATATGCATTCGAGGTGATTCTAATGGAG	protein kinase-related	AT2G16620.1
7990	A007990_01	1	0.74073	-0.30011	0.083938	0.54778	0.0028137	1385.75	1870.76		A007990_01	A007990_01	TGCAAGCTGGGCAAGATGCATCACCGAACCATTGCTCGTTGCTCATTTCGGAGATGCAATTATAGAACCG	S-adenosyl-L-methionine:carboxyl methyltransferase family protein	AT2G14060.1
7995	A007995_01	1	1.1923	0.17586	0.035056	0.54778	0.00090318	3167.82	2657.13		A007995_01	A007995_01	GCAGCTACGGCGTTAACGTGGATTTATAAGTACGTTACCGGAAAACACCCGATGGGAGCGGATAAGGTGG	glycine-rich protein / oleosin	AT2G25890.1
8008	A008008_01	1	1.1074	0.10203	0.11229	0.54778	0.0018663	7978.45	7204.06		A008008_01	A008008_01	AAAGTTGTGGTCTTGAAGTACAAGACAACTGTTGAATTGGTGTTACAGGGCACTAGCATCTTGGGTATTG	LAC2 (laccase 2); copper ion binding / oxidoreductase	AT2G29130.1
8011	A008011_01	1	1.4815	0.39305	0.15725	0.54778	0.00096594	2648.64	1787.73		A008011_01	A008011_01	TCCGTTACAAGCACCGCTGAATCCGTCACGGCTTCTCTCACTGATGCTGAGAAAACCGTTAACCAAACCG	similar to unknown protein [Arabidopsis thaliana] (TAIR:AT1G06540.1)	AT2G30930.1
8016	A008016_01	1	1.3072	0.26787	0.076884	0.54778	0.0010906	935.798	715.871		A008016_01	A008016_01	TGATTCTAACTTGTGTGGTCCTGAACCTATCAATGGCTTCTACGTTATCGTCCTCGTTGATGGTCAAATG	similar to unknown protein [Arabidopsis thaliana] (TAIR:AT3G04860.1); similar to Os07g0572300 [Oryza sativa (japonica cultivar-group)] (GB:NP_001060057.1); similar to H0321H01.2 [Oryza sativa (indica cultivar-group)] (GB:CAH66493.1); similar to Os03g0806700 [Oryza sativa (japonica cultivar-group)] (GB:NP_001051637.1); contains InterPro domain Protein of unknown function DUF868, plant; (InterPro:I…	AT2G27770.1
8022	A008022_01	1	0.7074	-0.34616	0.031346	0.54778	0.00022145	1157.13	1635.82		A008022_01	A008022_01	GTTTGTCTCCTCGGATTTCGCCTGGTTCTACACGTTTTCCGTCACCATACGGCCCAATTCCTTCTCCAAG	calmodulin-binding family protein	AT2G26190.1
8029	A008029_01	1	0.84677	-0.16632	0.088142	0.54778	0.00026828	10740.7	12684		A008029_01	A008029_01	AATTCGGACACCATCGCTTGGAAATCTGCCGCCTGGAACTACGGGAACTTGTTGTCCTCCACCTCTAGTG	proline-rich family protein	AT2G27390.1
8035	A008035_01	1	0.48321	-0.72731	0.078321	0.54778	7.1097e-05	8992.98	18610.8		A008035_01	A008035_01	TGGGCCCTATATTTATACTAGGGACTGGATTTTCAATCATCTTGCTCAATCTTGGTAAACGACAGCCTGG	ubiquitin family protein	AT2G35360.1
8043	A008043_01	1	1.3637	0.31018	0.10251	0.54778	0.0015943	2253.41	1652.43		A008043_01	A008043_01	GGGATCACCCCTCACTGATGCTCGAGCTAAGCTGCGACGTTCTAACTCCAGAACTCAGCCAGCGGCATAG	abscisic acid-responsive HVA22 family protein	AT2G36020.1
8045	A008045_01	1	1.1562	0.14515	0.087713	0.54778	0.0042051	2263.35	1957.45		A008045_01	A008045_01	ACCCTGAGGATCTCCGGCGTATACCAGTCGATCTCTTCGCTTCCAAAAAGCTTCCCGGACTTTCCTCCGG	similar to unknown protein [Arabidopsis thaliana] (TAIR:AT5G01750.2); similar to Protein of unknown function DUF567 [Medicago truncatula] (GB:ABE88873.1); contains InterPro domain Protein of unknown function DUF567; (InterPro:IPR007612)	AT2G30270.1
8049	A008049_01	1	0.75612	-0.27955	0.34179	0.54778	0.0054811	1461.03	1932.17		A008049_01	A008049_01	AAGGTCTGGCAGTTTGACGAAGCTATCATGTGTGTGGCTTGGAATCCTCTTTCCAGGCTTCCAGTTTTAG	transducin family protein / WD-40 repeat family protein	AT2G40360.1
8058	A008058_01	1	0.88528	-0.12185	0.093073	0.54778	0.0071826	1869.82	2112.02		A008058_01	A008058_01	TGTGACACCGAACAAGAAGAAGGGAGAAGTGTGTGCAACGGCGGTTTATGACCTTGAGGATGGACGGCAG	YLS5 (yellow-leaf-specific gene 5)	AT2G38860.2
8061	A008061_01	1	0.8268	-0.19019	0.26479	0.54778	0.0012502	2843.53	3439.22		A008061_01	A008061_01	GTCTGAGAACAGCCGTCGATCACGGACCTGTTCGAAACAGTTCCCTTCGATTTCAGCCAAACTGCAATGG	serine-type peptidase	AT2G31140.1
8073	A008073_01	1	1.1415	0.13234	0.079903	0.54778	0.0043016	3538.65	3100.13		A008073_01	A008073_01	AATGATTCGAGGGTGACTCGAGCTTGCGAGTGTATTGGGTTTCCAGCTAATGTGAGGAACCAACGGCATG	protein binding / zinc ion binding	AT2G21840.1
8101	A008101_01	1	1.2064	0.18767	0.19578	0.54778	0.0024756	4835.79	4008.21		A008101_01	A008101_01	TCGTCATCATCTTCCTCAAATCTTTGGACGTGGCTTATGCAGACAACGAGTATCGATGCTTCGTCGGAGG	subtilase family protein	AT5G59810.1
8104	A008104_01	1	0.94206	-0.059688	0.24171	0.54778	0.0041906	1795.61	1905.88		A008104_01	A008104_01	CGAACCATTTTCGATGAAGTTGACGAACCTGTCTGGTTTTGTTGCGTTCTTCCGATTTGGGTTGGAGAGG	NADH-ubiquinone oxidoreductase-related	AT2G47690.1
8106	A008106_01	1	0.78832	-0.23785	0.14141	0.54778	0.0021971	2138.16	2712.16		A008106_01	A008106_01	AACGTGAGGGAATTGAAGCCAATCATGTTGCACCCGAAATAGTTGGAGGCGATGGAGTTGCAAAGCGTGG	peroxidase, putative	AT1G05250.1
8111	A008111_01	1	0.76669	-0.26567	0.13629	0.54778	0.004936	476.944	622.099		A008111_01	A008111_01	AACAAAGAAGCTATTACAGCCTTGAAGGCTAATTTGGGTATGCGTTTTGAGATGAAGGATCTAGGAGCTG	similar to nodulin-related [Arabidopsis thaliana] (TAIR:AT4G19450.1); similar to NFD4 (NUCLEAR FUSION DEFECTIVE 4) [Arabidopsis thaliana] (TAIR:AT1G31470.1); similar to Nodulin-like; Major facilitator superfamily MFS_1 [Medicago truncatula] (GB:ABE77921.1); similar to Os11g0107400 [Oryza sativa (japonica cultivar-group)] (GB:NP_001065544.1); similar to Os12g0106500 [Oryza sativa (japonica cultiva…	AT5G45275.1
8117	A008117_01	1	0.83522	-0.18006	0.040365	0.54778	0.0030105	35259.8	42213.7		A008117_01	A008117_01	TCCATCTTCAAAGGTTATGGGTTTGATTCTCGCCGAGGAACATGGTATGACTATTGAAGCTACTGTTGGG	similar to unknown protein [Arabidopsis thaliana] (TAIR:AT2G05860.1); similar to hypothetical protein 31.t00082 [Brassica oleracea] (GB:ABD65101.1); contains InterPro domain Nucleic acid-binding, OB-fold, subgroup; (InterPro:IPR012340); contains InterPro domain Protein of unknown function DUF223, Arabidopsis thaliana; (InterPro:IPR003871); contains InterPro domain Nucleic acid-binding, OB-fold; (…	AT4G07310.1
8121	A008121_01	1	8.0103	2.0807	0.075759	0.54778	4.0337e-07	59623.2	7443.53		A008121_01	A008121_01	AACACTTCCTTTGGCGAGCCCTATCTCAAGCTCTTGCTACAACTGAGAGGTTAACTACTAGAGGAATGCG	similar to reverse transcriptase-related [Arabidopsis thaliana] (TAIR:AT2G02650.1); similar to 52O08_2 [Brassica rapa subsp. pekinensis] (GB:AAZ67547.1); contains InterPro domain Polynucleotidyl transferase, Ribonuclease H fold; (InterPro:IPR012337)	AT3G09510.1
8122	A008122_01	1	0.5058	-0.68161	0.10747	0.54778	0.0012333	15659	30958.4		A008122_01	A008122_01	AACAATGAAAACTACGGTCTGATGACAGGATTTGTAGTTGTTGGGTCGTAGACGATATCCAAACAACTTG	GRV2 (KATAMARI2); binding / heat shock protein binding	AT2G26890.1
8130	A008130_01	1	1.1392	0.13029	0.064022	0.54778	0.00060636	5137.9	4510.21		A008130_01	A008130_01	GAAACAAGAAATGGAGATTCAAGAAGCTGATTTGGCTCGGATTGAGAAGGAAGTAGCGGAGGCGAGGTTG	similar to unknown protein [Arabidopsis thaliana] (TAIR:AT4G35110.3); similar to pEARLI 4 gene product (GB:AAC37472.1); contains InterPro domain Arabidopsis phospholipase-like; (InterPro:IPR007942)	AT2G16900.2
8138	A008138_01	1	1.0928	0.0887	0.050022	0.54778	0.0056033	18960.3	17350.9		A008138_01	A008138_01	GGAAGTCTTGAAGATGTTGCCTGAATTTGGAGGAACTGTGCTAAAAGAACCACCTACTGAGCTGCAAAGG	CKI1 (CYTOKININ-INDEPENDENT 1); protein histidine kinase/ two-component response regulator	AT2G47430.1
8140	A008140_01	1	0.69288	-0.3669	0.023666	0.54778	0.00053557	1761.82	2542.75		A008140_01	A008140_01	AATTGTCGACCTGACTGATGAGCACGGTAACCCCATGTACCTAACCGGTGTTGTTAGCTCCACTCCTCAG	dehydrin family protein	AT2G21490.1
8171	A008171_01	1	1.0841	0.080775	0.057173	0.54778	0.0026832	2176.99	2008.01		A008171_01	A008171_01	GGACGTCGCGGACGCAACAGGCTTTAACGTTTGATTGCAGTCGCAGTAATCCGTGCCAAGCGATTAGATT	polygalacturonase, putative / pectinase, putative	AT2G43890.1
8173	A008173_01	1	0.85603	-0.15545	0.070808	0.54778	0.00060904	3229.23	3772.15		A008173_01	A008173_01	ACAGATATTGAATTGGACTTCTGGAGGAAGCAGAGGATCCACTCGAACCGGGGAAGGCAGTGGGAAGAGT	RNA binding	AT2G39260.1
8174	A008174_01	1	1.082	0.078825	0.039544	0.54778	0.0014839	10642.4	9835.96		A008174_01	A008174_01	AATTGCAGGAACTAAGAAGCAAACACAGGCCAGCAGTAATAGCTGCATTTGAGGAAAGATTAAAGGGTCT	RabGAP/TBC domain-containing protein	AT2G39280.1
8177	A008177_01	1	0.77642	-0.25306	0.18959	0.54778	1.0781e-05	18964	24425.9		A008177_01	A008177_01	GAACCACGGCGATACACAGCATTCGAAGGGGACAATACCGTAGCGAAAAATGTCTTCAAGAGCACAAAAT	unknown protein	AT2G14810.1
8182	A008182_01	1	0.64785	-0.4341	0.14683	0.54778	2.0306e-05	2286.55	3529.46		A008182_01	A008182_01	AAGCTCCTTCCATCAGAATTTCTGGTAAAGCCTCCTCTACCACATGTTGTCGTCAAACAAAGGGGTGACT	ELF3 (EARLY FLOWERING 3)	AT2G25930.1
8205	A008205_01	1	0.88674	-0.1202	0.069221	0.54778	0.00056679	8681.94	9790.82		A008205_01	A008205_01	GTCTAATCTGGGAAACGACGTCGTTGCGTCTCTCAGGAATCTGCAACTTAATAAAGTGAAGTCTTCTCTT	zinc finger (CCCH-type) family protein	AT2G19810.1
8208	A008208_01	1	1.1907	0.17455	0.09156	0.54778	0.0029664	12955.8	10880.2		A008208_01	A008208_01	CATCTCCGGACAGCAGATCACCAAGTGTGCTCTCTTATTTCCGAAAGCTCATCTCATGTTGCAGCACTAT	similar to unknown protein [Arabidopsis thaliana] (TAIR:AT3G54730.1)	AT2G19850.1
8211	A008211_01	1	0.4291	-0.84606	0.066633	0.54778	2.1587e-06	5825.5	13575.2		A008211_01	A008211_01	AGGCTGTGAAGATCCCAACACCGGCTCTTACTCCATTTCTTTTCAAAACTATGTTTTACATCAACCAATT	unknown protein	AT2G23920.1
8212	A008212_01	1	0.86263	-0.14778	0.13469	0.54778	0.00010504	5908.81	6849.97		A008212_01	A008212_01	CATGAATACTCTTTTCTTGTACTAAAAAGATTGCAATGAACCCCCACCGATGAATGTGATGGCTTGTACT	SNRNP-G (PROBABLE SMALL NUCLEAR RIBONUCLEOPROTEIN G)	AT2G23930.2
8219	A008219_01	1	1.2614	0.23219	0.020701	0.54778	1.8527e-05	2359.02	1870.2		A008219_01	A008219_01	AACATCAACACAAACGACATCGTGACGCAGTACAGCACATACGTTAGAAACGCGTGCAACGTAACGCGAT	invertase/pectin methylesterase inhibitor family protein	AT2G47670.1
8220	A008220_01	1	1.1204	0.11371	0.44558	0.54778	0.0068279	38250	34139.1		A008220_01	A008220_01	TGAACTTCCCTGTAAAAGAATCAACGGCGACGGCGATTGAAGAAATCGATGTGGAAGCAAAAGCGTTCGT	mucin-related	AT2G02880.1
8225	A008225_01	1	0.72367	-0.32343	0.019367	0.54778	0.00049015	1727.62	2387.26		A008225_01	A008225_01	CCGGCGTTAACCGGTCCGGTATTGCAGCCACATCCACTTGCGTTCCCACAACCGACTATGGCCTATGAGT	heat shock protein-related	AT2G03020.2
8235	A008235_01	1	0.90171	-0.10346	0.05658	0.54778	0.0017033	1778.45	1972.19		A008235_01	A008235_01	CCCTCTTCATTAACTCCGATCTTCTCGCAAGTCACGGCCATTTTCCGATCGAACCATCAGAATCAAAACT	UDP-glucoronosyl/UDP-glucosyl transferase family protein	AT2G30150.1
8236	A008236_01	1	1.1324	0.1243	0.044094	0.54778	0.00062714	35968.5	31764.4		A008236_01	A008236_01	AATCTGCTGTGTCAAAAAGAACCCTCGCCGTATTGCCTTGCTCGTCCTGTCGAATTAACAAACGTTGCAT	ATP binding / ATPase, coupled to transmembrane movement of ions, phosphorylative mechanism	AT2G31150.1
8240	A008240_01	1	1.1018	0.0969	0.11121	0.54778	0.00055031	19450	17653.7		A008240_01	A008240_01	GGAGCAGGGCCGGTTCGGTTTGTGCTTGCGGCTTTGTTTGTGTTGTGGTCCACTAGAGCCTGCTCTACAT	integral membrane Yip1 family protein	AT2G36300.1
8246	A008246_01	1	1.1277	0.12021	0.1734	0.54778	0.0048766	39140	34707.1		A008246_01	A008246_01	AAAGAGGAAATCCATCTGCGTGGGCCATCCACTTGGATTCCAAATTACTAGCTGCTGTTTATGGTGGAGT	nodulin MtN21 family protein	AT2G39510.1
8248	A008248_01	1	1.4735	0.38761	0.089923	0.54778	0.0057159	1643.69	1115.55		A008248_01	A008248_01	AAAGCTCTCGGATTTTGGATTAGCTAGGCAAGGACCTCCTGAAGGACTTGGTCATGTCTCAACTTCAGTT	protein kinase family protein	AT2G28940.2
8254	A008254_01	1	1.0649	0.062837	0.23903	0.54778	0.0023454	4723.95	4436.41		A008254_01	A008254_01	AACTAGAAAGAACGGTGAGAGAAGGAGCCGTTGATTTAGTTCATAAATGGCAACAAGTAGCTCCGGTTAT	FAD-binding domain-containing protein	AT2G34810.1
8255	A008255_01	1	1.2084	0.18934	0.093455	0.54778	0.00029113	27744.7	22959.8		A008255_01	A008255_01	GCTCGGAAAATTCCTTACCTCGAGGATAAGCAAGTCCGAGTTCGATAAGCTATGTAGCAAGACGGTTGGT	similar to unknown protein [Arabidopsis thaliana] (TAIR:AT4G33890.2); similar to hypothetical protein MA4_8L21.20 [Musa acuminata] (GB:ABF70007.1)	AT2G14850.1
8259	A008259_01	1	0.87817	-0.12991	0.047485	0.54778	0.0053468	1426.82	1624.73		A008259_01	A008259_01	AAACGCAAACGCCACAATCGCCGAGTTGTAGGTTGGATCTTTGTCAGCCAATCGGAATTCAGTATCCGGT	TCP family transcription factor, putative	AT2G37000.1
8267	A008267_01	1	1.5713	0.45188	0.072204	0.54778	7.4762e-06	3308	2105.27		A008267_01	A008267_01	AAATGTTTCTTTATATGCTCTGCTCTGGCTTTATACCACCTAAAGTTGATGATGAGCCGACTCCAGGAAT	similar to mitochondrial glycoprotein family protein / MAM33 family protein [Arabidopsis thaliana] (TAIR:AT2G39790.1); contains InterPro domain Mitochondrial glycoprotein; (InterPro:IPR003428)	AT2G46190.1
8268	A008268_01	1	0.74911	-0.28888	0.12272	0.54778	0.0031875	2114.77	2822.84		A008268_01	A008268_01	ACGTGAGCGAAAGAGACTAGAACCCGAGCTTGAACTAGCTCTGATTGTTGAGGAAATGCAAGAGTTACGT	similar to zinc finger (C3HC4-type RING finger) protein-related [Arabidopsis thaliana] (TAIR:AT2G35330.1); similar to programmed cell death 7 [Danio rerio] (GB:NP_001003415.1); similar to Programmed cell death 7 [Danio rerio] (GB:AAH93108.2); similar to Os01g0226500 [Oryza sativa (japonica cultivar-group)] (GB:NP_001042465.1); contains domain Tubulin chaperone cofactor A (SSF46988)	AT2G46200.2
8269	A008269_01	1	0.78033	-0.24804	0.072053	0.54778	0.00077022	625.218	801.192		A008269_01	A008269_01	TTAGGAGGCCTCTTAACTACCAGCAGGAGCACCAAGCTCAGATTGCTAAGTAGAAGAATTATGCAAAATT	CKS2 (CDK-SUBUNIT 2); cyclin-dependent protein kinase	AT2G27970.1
8272	A008272_01	1	0.86705	-0.14266	0.14309	0.54778	0.0035529	9939.78	11463.2		A008272_01	A008272_01	AAAACCCTTATGGAAAGGGTCTCTTCAAGAACCTATATGAGTTGTTCTTTGCCAGAATTCCACCTCCCAT	zinc finger (DHHC type) family protein	AT2G40990.1
8274	A008274_01	1	0.5587	-0.58215	0.10278	0.54778	4.9058e-06	2676.06	4790.07		A008274_01	A008274_01	AAAAGATGCGATGGCCACTCTTGTCCTTACGAGGTAGATTACTTCGACCATACCTACACCATGGGAACCT	aspartyl protease family protein	AT2G28010.1
8291	A008291_01	1	0.91818	-0.085362	0.066012	0.54778	0.00032293	2649.43	2885.35		A008291_01	A008291_01	TGGTCCTCCTAAGGAAGAGGACTGCAGCAGTAGTGATTTGGGGAATTCCTCTCGAAGGAGAAGTGCGGTT	similar to unknown protein [Arabidopsis thaliana] (TAIR:AT3G54190.1); similar to Os01g0817800 [Oryza sativa (japonica cultivar-group)] (GB:NP_001044626.1); similar to Os05g0482600 [Oryza sativa (japonica cultivar-group)] (GB:NP_001055867.1); similar to unknown protein [Oryza sativa (japonica cultivar-group)] (GB:AAW56876.1); contains InterPro domain WD40-like; (InterPro:IPR011046)	AT2G38630.1
8297	A008297_01	1	0.2194	-1.5169	0.064778	0.54778	2.4633e-05	1844.94	8409.35		A008297_01	A008297_01	AACCGCGGGTGCATGGATAAGTAAGCTGGTGAAAACGGTGGCCGGGATAGATTTTCCGGTGGAGCCCCTT	sarcosine oxidase family protein	AT2G24580.1
8305	A008305_01	1	7.9444	2.0725	0.10134	0.54778	9.2696e-06	2919.59	367.528		A008305_01	A008305_01	AACCCCTCAAGTTAGAGACCACTTTGTTGCAGGACTTTCCTCAAACAAGGCAGCCACAAAGCAGGCCCAT	PDF1 (PROTODERMAL FACTOR 1)	AT2G42840.1
8306	A008306_01	1	1.0911	0.08715	0.065267	0.54778	0.0018821	6574.8	6025.77		A008306_01	A008306_01	AACATCAGAAGGACCGAGACAGGGGATTTCTGGGTTGCCTTGCATTCCAAGAAAACTCCATTTTCGAGGT	strictosidine synthase	AT2G41300.1
8314	A008314_01	1	1.399	0.33575	0.24632	0.54778	0.0027655	1391.87	994.957		A008314_01	A008314_01	CTAAACCAACTGCGACAAATCTAGTGCTTAAGGTTCTGCTTAACCAAGTAATCCTTGGTCCATCTGTGAT	peroxisomal membrane 22 kDa family protein	AT2G42770.1
8333	A008333_01	1	1.2029	0.18475	0.10557	0.54778	0.0063633	4285.96	3563.15		A008333_01	A008333_01	AAACCAAACATCATCAACTTTAGTTACTAAACAATGGCATCAGGCTCAATGTCTTCTTATGGCTCTGGCT	MEE3 (maternal effect embryo arrest 3); DNA binding / transcription factor	AT2G21650.1
8335	A008335_01	1	0.76667	-0.2657	0.23052	0.54778	6.7243e-05	16732.4	21826.9		A008335_01	A008335_01	AACGTGGTGGTGAAGGCCGCAGTGAACATGAAGCTAGCAGGCGTCTCAAAACCGAGCTGCTCATTCAGAT	katanin, putative	AT2G34560.2
8338	A008338_01	1	0.60721	-0.49889	0.055347	0.54778	2.3006e-06	14406	23725.4		A008338_01	A008338_01	AATTGTCGTTTGGGTTTGACCCAGATTGTCTCCGGTTACCTTTTCCGATATCGGAATTCGCCGTCGCTTT	CYP94C1 (cytochrome P450, family 94, subfamily C, polypeptide 1); oxygen binding	AT2G27690.1
8345	A008345_01	1	1.1227	0.11574	0.073087	0.54778	0.00076556	1860.69	1657.39		A008345_01	A008345_01	AAAGAAACAGAACAATACGACGTCGCCGGTTCACGTCGTTCTTAAGATTGATTTTCACTGTGACGGCTGT	heavy-metal-associated domain-containing protein	AT2G28090.1
8348	A008348_01	1	2.2643	0.81725	0.045849	0.54778	6.0807e-05	1473.36	650.668		A008348_01	A008348_01	AAAACCCCAAATCCCAAAGTGGTGGGTCTGGTTTTACTATATAACCCCAACCTCATGGACGCTCAACCTT	ATPDR5/PDR5 (PLEIOTROPIC DRUG RESISTANCE 5); ATPase, coupled to transmembrane movement of substances	AT2G37280.1
8351	A008351_01	1	0.87175	-0.13725	0.29735	0.54778	0.0052017	1759.35	2018.28		A008351_01	A008351_01	AAAATCCCCGGCACCAGCTGGATCGAAACTGAGAAAGGATTACGTAGTTTCATAGCGAAAGACAGTTCGT	pentatricopeptide (PPR) repeat-containing protein	AT2G37310.1
8352	A008352_01	1	0.94692	-0.054537	0.043357	0.54778	0.0013116	4725.36	4990.04		A008352_01	A008352_01	CCGAAATTAGGGCTTCCGTGTTTCGCAGTGCTCTCCTTCAATCCCCAGCTTGACAATGCCTCGCTATGAT	RSZ33 (Arginine/serine-rich Zinc knuckle-containing protein 33); nucleic acid binding / nucleotide binding / zinc ion binding	AT2G37340.1
8356	A008356_01	1	1.1745	0.16084	0.043585	0.54778	0.0035366	2514.93	2141.15		A008356_01	A008356_01	AGCTCCTCCGCGAGTCACCGTCGCATTACCTTCCTCACGGTTATCATCTTCTCACTCTGAAACTGCCGGT	PSRP4 (PLASTID-SPECIFIC RIBOSOMAL PROTEIN 4); structural constituent of ribosome	AT2G38140.1
8358	A008358_01	1	0.12466	-2.0822	0.049365	0.54778	9.2033e-08	813.219	6523.72		A008358_01	A008358_01	AAACCTTCTTCTCCAATCCGTCAAGAGCCACGTAACCCTGAAAGCATAGAAGCAGCAATCTCACTTTTGT	similar to conserved hypothetical protein [Medicago truncatula] (GB:ABE79920.1)	AT2G04790.4
8365	A008365_01	1	0.62722	-0.46645	0.1847	0.54778	0.00033035	11436.9	18233.2		A008365_01	A008365_01	ACCGAGTTGTTCTTGACTAGATCTTTGGCTCGCCCGAAGCTATTGTTCGCCTACAGAAAAGGTAGCGATT	F-box family protein	AT2G19630.1
8366	A008366_01	1	0.61812	-0.48108	0.12774	0.54778	0.00024751	2411.01	3900.27		A008366_01	A008366_01	AGGGGATGTTACTTTTCTCTGTGGCCGAGCTGGTGTTTGTGGTCTTGGCGCTGTTGCAGCTAAGCTTTCT	lanthionine synthetase C-like family protein	AT2G20770.1
8379	A008379_01	1	0.59099	-0.52595	0.1644	0.54778	0.00018862	2573.19	4354.22		A008379_01	A008379_01	ACAACCTGGTTATGGTGGTTACATGCAACCAGGAGCATATCCAGGTCCACCTCAGTATGGTCAATCACCT	KH domain-containing protein	AT2G25970.1
8380	A008380_01	1	0.3642	-1.01	0.12999	0.54778	1.4219e-05	1443.17	3962.38		A008380_01	A008380_01	AACGAGTTCGAAACGTCTGCCGGAAGATTCAACTTGCTCAGCCGTAACCACCGTGATCATCTGTACGTTT	EDA12 (embryo sac development arrest 12)	AT2G35950.1
8403	A008403_01	1	1.5279	0.42389	0.083357	0.54778	0.0050734	549.99	359.963		A008403_01	A008403_01	GGCTTTGGCACAGTGTACAAGCTGTCTATGGACGATGGCAATGTTTTTGCGCTGAAAAGAATTGTTAAGT	leucine-rich repeat transmembrane protein kinase, putative	AT2G35620.1
8404	A008404_01	1	0.73226	-0.31163	0.080525	0.54778	0.0027955	393.389	537.216		A008404_01	A008404_01	AAAGCGAAGGAGAACAACGCCGGGAGAAACCACCGCTGGAGGAGAGAGGGAGGTAGAGGAGGATGCGGTT	hydroxyproline-rich glycoprotein family protein	AT2G35640.1
8430	A008430_01	1	1.1562	0.14516	0.056119	0.54778	5.0793e-05	12900.2	11156.8		A008430_01	A008430_01	AATTTCCAGACACGGAGCATCTTTGTCCTGATGGAGGCCTTGTAAACAACTCTTTTATCTTGGATATTGT	similar to Ulp1 protease family protein [Arabidopsis thaliana] (TAIR:AT1G35110.1)	AT2G07290.1
8432	A008432_01	1	0.93971	-0.062187	0.045263	0.54778	0.00047965	52057.3	55398.1		A008432_01	A008432_01	TCCTCGTCGGAAAGAATCTGGCTTGTCTTCTCCTTGTGGCAGAATCATTACTGATAGGTTTGGTTGCTGT	similar to zinc finger protein-related [Arabidopsis thaliana] (TAIR:AT5G63740.1); similar to conserved hypothetical protein [Medicago truncatula] (GB:ABE93307.1)	AT2G11910.2
8440	A008440_01	1	2.2611	0.81584	0.078371	0.54778	0.00022954	19097.3	8446.44		A008440_01	A008440_01	AAACATAGGATCCATTGCGAAAACAGACACGGCAATTTCGAATCCATTGCAATTTAGCCGAGTAGTGTCT	cysteine proteinase inhibitor-related	AT2G31980.1
8443	A008443_01	1	0.54256	-0.61146	0.10353	0.54778	3.7482e-05	511.271	942.372		A008443_01	A008443_01	AAGATGTTAAAGCAGGGGCTAGTGCTTGGGGAGCGATTCTTAGCGGTTGCAGAAACCGTTTTAAAAAATT	pentatricopeptide (PPR) repeat-containing protein	AT2G17210.1
8446	A008446_01	1	1.168	0.15529	0.085041	0.54778	0.0011038	2004.6	1716.26		A008446_01	A008446_01	TGTGTCAACTGTGGTTGCAGCTGTGATTCTATCCTTCTCCATTGTTGTAACTGGGAAACCTACTTCACCT	ATTIC21/CIA5/TIC21 (CHLOROPLAST IMPORT APPARATUS 5); protein homodimerization	AT2G15290.1
8464	A008464_01	1	1.2595	0.2307	0.058645	0.54778	0.0042987	949.276	753.704		A008464_01	A008464_01	GATATAAGGGTGCATGTCTCAGACTGCGGCTTGGCTCCTCTAATCTCCTCAGGTGCCGTAAGTCAGTTAT	SRF1; kinase	AT2G20850.1
8471	A008471_01	1	2.1705	0.77495	0.059949	0.54778	0.00050811	2019.69	930.573		A008471_01	A008471_01	AACAGGATCTTTCTGAGTGTAGGACGTGTACCACAGACAATGAGATCTGCAGTGATTGGTTTGCCACCGT	leucine-rich repeat transmembrane protein kinase, putative	AT2G02780.1
8473	A008473_01	1	0.70698	-0.34675	0.042066	0.54778	0.00012334	5707.29	8072.35		A008473_01	A008473_01	ACACTCCCCGAGAACTTGCCGGAACTTCCTTGAGCTATCCCGGAGAGGTTACTATGACAACGTTCTGTTT	peptidyl-prolyl cis-trans isomerase, putative / cyclophilin, putative / rotamase, putative	AT2G36130.1
8485	A008485_01	1	0.77457	-0.25545	0.13171	0.54778	0.0025756	1404.45	1813.29		A008485_01	A008485_01	TTGGACGCACACTCGATCTCTCGGTTATTGGCTCGTACCAAGAATTGTACCGGAAATTGGCTGAGATGTT	ARF10 (AUXIN RESPONSE FACTOR 10); miRNA binding / transcription factor	AT2G28350.1
8489	A008489_01	1	0.80048	-0.22254	0.040901	0.54778	0.0054562	936.922	1170.52		A008489_01	A008489_01	AGTCCTTCCAACCATGAGTGCTAGTAGGCTGGCCATTTTGGTTTTTGTTTAGATTCGGTTTGGTTCAGTT	lactoylglutathione lyase family protein / glyoxalase I family protein	AT2G28420.1
8491	A008491_01	1	1.2987	0.26136	0.17211	0.54778	0.0017307	7084.75	5455.61		A008491_01	A008491_01	CGACCCGGTTCAATATTTGTTCAAGTTGTTCCGCTTGGGCTAGGTTGGGCGTCTAAACCGTGTTACGAAT	serine carboxypeptidase	AT2G03370.1
8500	A008500_01	1	10.4629	2.3478	0.13855	0.54778	0.0045345	548.178	52.3944		A008500_01	A008500_01	AAAATAGGAGAAACAGAGGAATATGGACCCGCCACCATCAATGGTGGTAGCTCGACCACAACCGCACATT	BLH1 (BLH1)	AT2G35940.3
8507	A008507_01	1	1.1389	0.13008	0.2257	0.54778	7.0162e-05	5146.13	4518.34		A008507_01	A008507_01	AATGGCTTGAAAGTGAGGATTGTGCCACTCTTAGACGAAAGGATTGTATTAATGGGTTTGTGGGTTCGAT	isochorismatase hydrolase family protein	AT2G22570.2
8508	A008508_01	1	0.87786	-0.13026	0.072312	0.54778	0.0037226	2227.87	2537.92		A008508_01	A008508_01	AAAAACGCAGATATGATCTTTGGGGCAGTAACTATCATTTGTGGGATCGTTGGAACATTATCAGGAGGCT	transporter-related	AT2G22730.1
8526	A008526_01	1	1.1118	0.10596	0.028827	0.54778	0.004575	838.32	754.081		A008526_01	A008526_01	ACAACGTTACATCAAAAGCCATATTCCTTAGGATGGGTAAGCAAAGGCTCTCAATTTTGTGTATCACTGT	similar to unknown protein [Arabidopsis thaliana] (TAIR:AT4G02720.1); similar to SMAD/FHA [Medicago truncatula] (GB:ABD28514.1); contains InterPro domain SMAD/FHA; (InterPro:IPR008984)	AT3G13780.1
8534	A008534_01	1	1.496	0.40278	0.028202	0.54778	0.00052013	1418.14	947.948		A008534_01	A008534_01	ATGCTGGAGAAGAAAGTACCTAAGGCGACAACGGGTTTATCAGAATCTACAACTCTCATCTGATCTGTTT	PHD finger family protein	AT2G37520.1
8552	A008552_01	1	0.68891	-0.37265	0.063458	0.54778	5.4402e-06	1615.99	2345.84		A008552_01	A008552_01	GCAAGCCGGGCTAAACCAAACAAAGACCTTCCTGAACCCGACAACTTGTTCGACACAATTTTCTTGAGAT	peroxidase, putative	AT2G18140.1
8554	A008554_01	1	0.6333	-0.45681	0.077369	0.54778	3.0246e-05	28738.7	45378.8		A008554_01	A008554_01	AAGAAAAAGGTTTCGCCGTCACCGACTCATCATCACCGGAAACTTCCTTCATCAGCTGTCACCGACTCAT	unknown protein	AT2G13660.1
8561	A008561_01	1	1.1989	0.18141	0.15091	0.54778	0.0010644	2364.45	1972.19		A008561_01	A008561_01	GGAGGATTTGAACTCTCTAGCTGGTTCGGTGGGTTCGAGTCTATCAATAACTCATCCACCGCCGTTGGTT	ABI4 (ABA INSENSITIVE 4); DNA binding / transcription factor	AT2G40220.1
8564	A008564_01	1	1.19	0.17391	0.055104	0.54778	0.0037421	1822.02	1531.19		A008564_01	A008564_01	AAACCAGAGGGTTGCTGCTGCTCCGAGAAACATCCACCAGCCTCGCTGAAGAGATATGTTGTTAACTAGT	ERD15 (EARLY RESPONSIVE TO DEHYDRATION 15)	AT2G41430.2
8573	A008573_01	1	0.54744	-0.6025	0.12656	0.54778	8.5377e-05	1498.32	2736.95		A008573_01	A008573_01	GGGTAAGCAGCTTCGAGGGACTCTTGTGTCTACTGTGTTTCTATATGTGTCTACTTTATGTTTAGTTCTT	ATFER4 (FERRITIN 4); ferric iron binding	AT2G40300.1
8580	A008580_01	1	1.2492	0.22254	0.13476	0.54778	0.0064155	6384.32	5110.74		A008580_01	A008580_01	AAGGAGCTGGGATCATGTTGAACAAGGTACTGGCTCAGCCTCAGAATATGATGATGGAGGACCCTGGAAT	ATTIM17-2 (Arabidopsis thaliana translocase inner membrane subunit 17-2); protein translocase	AT2G37410.2
8590	A008590_01	1	1.1661	0.15363	0.19446	0.54778	0.0025517	26087.2	22372.8		A008590_01	A008590_01	AAAAACCCGTTGAGGCATTTGATCGAACAGGTGGTGGGCGAGTAAAACACAATACTGAAACTCAACTAGT	leucine-rich repeat transmembrane protein kinase, putative	AT2G15300.1
8602	A008602_01	1	0.86736	-0.1423	0.046306	0.54778	0.00059959	5953.29	6863.69		A008602_01	A008602_01	AACTCTTCTTTCCTAAACACGCCAGAGAATACCTGGAATTACCGGTGGCTTTGGTTCTTCTCGCCGTGGT	COR413-PM1 (cold regulated 413 plasma membrane 1)	AT2G15970.1
8603	A008603_01	1	0.65663	-0.42064	0.077573	0.54778	0.0012331	437.117	665.741		A008603_01	A008603_01	TCAGCGGAAAGACGAATCTATAGAACGTACTTTCAAAGGGGTTGCACATCACTTCAGGGATGTATTCTCT	TTN7 (TITAN7)	AT2G27170.2
8609	A008609_01	1	0.72808	-0.31735	0.29951	0.54778	0.00035397	1573.72	2161.38		A008609_01	A008609_01	AAGAACCAAATGTGATGGTGCAATTTGTTTTGCATGACCACAATCACCTGATGTTCCCCCGTGTGATGCT	SUVH2 (SU(VAR)3-9 HOMOLOG 2)	AT2G33290.1
8610	A008610_01	1	1.213	0.19309	0.024598	0.54778	0.0013654	4540.53	3743.21		A008610_01	A008610_01	AAATGCTTGCGGGAAGGAGCTTTTGAAATCAAGCGATCTCGAACGGTTCAAAGCGGCATGGAGCGGTTTT	unknown protein	AT2G13430.1
8614	A008614_01	1	1.5643	0.44745	0.1011	0.54778	4.8837e-06	5856.46	3743.96		A008614_01	A008614_01	AAGAGTAGATGACAACGACCCAAATGCACTCTCTACATCGCCACAAATTCATCAGGAAGTTGAAATAAAT	ATRR3 (RESPONSE REGULATOR 3); transcription regulator	AT2G41310.1
8619	A008619_01	1	0.82331	-0.19442	0.05366	0.54778	0.0025378	2031.85	2467.84		A008619_01	A008619_01	GCGTCGCAGTCTCTTCTTTCTCCAGTACAAGACCACATCAATTTCACCCTTCAAAAGGCATATTTCAAAT	similar to unknown protein [Arabidopsis thaliana] (TAIR:AT2G31725.1); similar to GA18804-PA [Drosophila pseudoobscura] (GB:EAL25583.1); similar to Os11g0256200 [Oryza sativa (japonica cultivar-group)] (GB:NP_001067634.1); contains InterPro domain Protein of unknown function DUF842, eukaryotic; (InterPro:IPR008560)	AT2G43720.1
8627	A008627_01	1	0.75777	-0.27737	0.068497	0.54778	0.00079702	1849	2440.11		A008627_01	A008627_01	AACGTTAAGTCAGGTAAAGCATGGAGAGACGCGTGGAGAAGCGCTAACGATGGATTCGAGCAATTCGTTT	similar to unknown protein [Oryza sativa (japonica cultivar-group)] (GB:AAL86463.1); contains InterPro domain Sigma factor, regions 3 and 4; (InterPro:IPR013324)	AT2G44870.1
8630	A008630_01	1	1.0428	0.041938	0.039147	0.54778	5.5155e-05	6813.76	6534.17		A008630_01	A008630_01	TAACGACGGCGGAAGCAGTTTCCGGAAGTGGAGTTTCGCTTCCGCCGCTGGATTTGACTGAGGATAATAT	similar to hypothetical protein [Triticum aestivum] (GB:CAJ19336.1); similar to Os09g0481800 [Oryza sativa (japonica cultivar-group)] (GB:NP_001063498.1)	AT2G33180.1
8641	A008641_01	1	1.2103	0.19088	0.16175	0.54778	0.00032078	655.829	541.91		A008641_01	A008641_01	CTTCAACAAGAATTGGACCAGTTGAGGCGCGAAAGCAAGAGAAGTAAGAGTGGTGGAATCCCTTTCATGT	vesicle-associated membrane protein, putative / VAMP, putative	AT2G45140.1
8644	A008644_01	1	1.1182	0.11176	0.05078	0.54778	0.0012631	5147.67	4603.17		A008644_01	A008644_01	AAAACTCAGAGGCGAAAGAAACGTGTGGCTCAACCTCCGGTGGCTTATGCCTCTGCTGCACCGTTTCCTT	COX10 (CYTOCHROME C OXIDASE 10); prenyltransferase	AT2G44520.1
8646	A008646_01	1	0.48584	-0.72187	0.078188	0.54778	2.9423e-05	965.166	1986.64		A008646_01	A008646_01	CTGAACCTGAGGTGAGTGAAGAAATGATAGAGGATGGAATTGGTAATAGTACAAAGAGGGAACCAATGAT	RabGAP/TBC domain-containing protein	AT2G43490.1
8651	A008651_01	1	0.80715	-0.21425	0.02859	0.54778	0.0060867	1596.71	1978.12		A008651_01	A008651_01	GGCTGAAGGAAGAGACCGGCTAGGAAGAGACATAGCAGTTCAAGGAAACGTTGATCCGGGAGTTCTATTT	HEME2; uroporphyrinogen decarboxylase	AT2G40490.1
8666	A008666_01	1	1.2124	0.19263	0.079284	0.54778	0.0026399	2003.6	1652.59		A008666_01	A008666_01	AAGCTGCCTCGTGGATTCGTAACATCCAGCACAGTCAATGGGCCACATACTGCTTTGAAGGAACAAGGTT	hydrolase	AT3G62040.1
8668	A008668_01	1	1.2986	0.26127	0.11174	0.54778	6.3251e-05	4160.54	3203.82		A008668_01	A008668_01	AAAGAGTGGTCGAAGCATCACCTTTTGCCAAGAAATTCCCTCCGGCGGCTATGGCCTTCACAGTTGGTGT	LCD1 (LOWER CELL DENSITY 1)	AT2G37860.3
8676	A008676_01	1	0.92938	-0.073238	0.18286	0.54778	0.00039946	9636.37	10369.3		A008676_01	A008676_01	AACTGGTCAGGCGTATCGATGAACCTGTTTCAAGACACATGGAAGAGCATGGGCTAGAGTTTCTTCAATT	RabGAP/TBC domain-containing protein	AT2G30710.1
8678	A008678_01	1	1.2008	0.18296	0.078963	0.54778	0.00020309	6747.32	5618.95		A008678_01	A008678_01	AAGGAGAGAATCACAGTCAGTCCTCTCAAACAAATTGCTTCTTATACAGTGGAGAGGAGCCATACGGTTT	similar to unknown protein [Arabidopsis thaliana] (TAIR:AT3G54060.2); similar to conserved hypothetical protein [Medicago truncatula] (GB:ABE83850.1); contains domain Cullin repeat (SSF74788)	AT2G37960.1
8716	A008716_01	1	0.13503	-2.0023	0.030262	0.54778	5.7107e-05	201.12	1489.51		A008716_01	A008716_01	TCTGAAGACCAGCTCATGGAATGTTCACGGAAGCTGGTGAGTCTGCATCAGAGGGCGGCGACAGGAAACT	CYCB2;1 (CYCLIN B2;1); cyclin-dependent protein kinase regulator	AT2G17620.1
8717	A008717_01	1	0.71745	-0.33205	0.097215	0.54778	0.00069718	858.511	1196.55		A008717_01	A008717_01	AATTTCCAGGCAACAAACTATGCAGTACCAGAGTATGGATCCTCCTCAAGAAGCCACACAAAAATCCCTT	plant-specific transcription factor YABBY family protein	AT2G26580.2
8724	A008724_01	1	1.1378	0.12909	0.043949	0.54778	0.0057504	1249.63	1098.28		A008724_01	A008724_01	AGACAGCAGCTAATGATCCACTAACAGTTGAGGTTGCAGAAGATGCAGATACCTCTTCTAGCCCTGTGTT	similar to streptococcal hemagglutinin protein [Staphylococcus epidermidis ATCC 12228] (GB:NP_765804.1); contains domain Rho termination factor, N-terminal domain (SSF68912); contains domain no description (G3D.1.10.720.10)	AT2G41550.1
8743	A008743_01	1	0.84759	-0.16536	0.11091	0.54778	0.004673	1376.91	1624.57		A008743_01	A008743_01	ATCTATCTCCGCCGTTGCGAACCGCGCCTCTCTAGCTCGCAACCCATCTTCAATTCGTCCATTCGTCTCT	mitochondrial glycoprotein family protein / MAM33 family protein	AT2G39795.1
8746	A008746_01	1	3.5366	1.2632	0.12603	0.54778	0.0031819	1337.82	378.267		A008746_01	A008746_01	TGAGATGGAAGATGCCTCTGAAGGAGCAAAAAAATCTGATCTTCCTGATGCACCTGACATGATTACTTCT	HOS1 (High expression of osmotically responsive genes 1)	AT2G39810.1
8748	A008748_01	1	0.52475	-0.64482	0.18206	0.54778	0.0005421	1676.39	3194.55		A008748_01	A008748_01	TCCTCCATGGAGAACAACGAACTAATGACTCGTGACGTCACGCAGCGTGAAGATGAGAGACAAGACGAGT	remorin family protein	AT2G41870.1
8771	A008771_01	1	1.2245	0.20255	0.069186	0.54778	0.0029207	2795.04	2282.67		A008771_01	A008771_01	GCTCAGTCGCAGCAACTGCAAGGAAGCCCTGCAGCGAGCTGCGAACTGAATATGCAGTTAACGCATATTT	MADS-box family protein	AT2G24840.1
8772	A008772_01	1	1.8925	0.63791	0.065053	0.54778	0.0015644	742.038	392.093		A008772_01	A008772_01	TATGATCGTCATGCCATCTCCAAGGAAGCTATCAAACTCAGTGGCCATGCCATTAACCAGATCGTCGTCT	TAT3 (TYROSINE AMINOTRANSFERASE 3); transaminase	AT2G24850.1
8781	A008781_01	1	1.0746	0.071975	0.28497	0.54778	0.00071403	13556.2	12614.5		A008781_01	A008781_01	AAATCAAACACCGATCTCGAGTGTCACGAAGGAACCGTAACTCCTGACGAGATGCTTGGCTTTGCGAAAT	glycosyl hydrolase family 9 protein	AT2G32990.1
8785	A008785_01	1	1.3035	0.26504	0.1388	0.54778	0.0057897	15418.1	11828.9		A008785_01	A008785_01	AATCGGATGCTTAGATCCTAAGGCCCAGATTCCTACACTATCGATGATGGCCATGCAATCACTCTGCAGT	similar to EMB1879 (EMBRYO DEFECTIVE 1879) [Arabidopsis thaliana] (TAIR:AT5G49820.1); similar to putative glutamate/ornithine acetyltransferase (ISS) [Ostreococcus tauri] (GB:CAL55003.1); contains InterPro domain Protein of unknown function DUF647; (InterPro:IPR006968)	AT2G23470.1
8790	A008790_01	1	1.0701	0.06775	0.051633	0.54778	0.0057995	1737.15	1623.27		A008790_01	A008790_01	CTTACTACAGAAGCGTCTTTGCACAGCAAGCGTATCTTCCACATCCCTATCCTGGGGTCCAATTGCAGTT	CCAAT-binding transcription factor (CBF-B/NF-YA) family protein	AT2G34720.1
8801	A008801_01	1	1.1822	0.16736	0.04447	0.54778	0.0060746	3583.52	3031.16		A008801_01	A008801_01	AGACAACTTCTATACTCTTCTCTCCTTTACATTCATCGTCTGAGCCAACTCGGGTTAAGCTCCCTACCCT	similar to Protein of unknown function DUF309 [Medicago truncatula] (GB:ABD28652.1); contains InterPro domain Protein of unknown function DUF309; (InterPro:IPR005500)	AT2G41120.1
8805	A008805_01	1	0.88298	-0.12445	0.10874	0.54778	0.0051964	1067.95	1209.42		A008805_01	A008805_01	ATCATCCATACTTCGCTCAAGTTAAAGCCGCAGAGAGCAGCAGACTACGAACTCAGTAAAACCGAAGCTT	casein kinase II alpha chain, putative	AT2G23080.1
8806	A008806_01	1	1.232	0.20868	0.090639	0.54778	0.0010369	2019.69	1639.26		A008806_01	A008806_01	AAAAACTCACACAAGGCAAAACCGGAACAATCTACTCAGGCAATCTAACAAACGGAACACGCGTGATCGT	ATP binding / protein kinase/ protein-tyrosine kinase	AT2G46850.1
8812	A008812_01	1	2.1628	0.7714	0.062998	0.54778	6.4244e-05	3348.27	1548.13		A008812_01	A008812_01	AAGATGAAATCACGCGTTCGTTGGTACTGTACGCTTGAGTGTTCTCAGAATCACGGTCTTCAACCGTTTT	Ulp1 protease family protein	AT5G28970.1
8813	A008813_01	1	0.65447	-0.42392	0.071131	0.54778	0.0069054	842.775	1287.68		A008813_01	A008813_01	AAGCTATGGTGGCGACTTACCCAGAAGAGATGGAGGAGGTAGCTCGTATTCTTCAATTTACTCCAGCCGT	RNA recognition motif (RRM)-containing protein	AT2G44710.1
8819	A008819_01	1	0.55293	-0.59253	0.072567	0.54778	0.0075072	140.162	253.484		A008819_01	A008819_01	AAAAAGCCGTCGATGGAATCTGCAGCGTTGTGCAAGACAAACGTCTATGCAGCATTACCTTAAGAAACGT	invertase/pectin methylesterase inhibitor family protein	AT2G47050.1
8834	A008834_01	1	1.1312	0.12325	0.090938	0.54778	0.002696	2176.34	1923.88		A008834_01	A008834_01	AAAGCATTACACGGCCCAGCTCACACCAATGCTGGTTGGTTCAATGATTTCTTGAACACAATCTTCTTAT	xanthine/uracil permease family protein	AT2G34190.1
8843	A008843_01	1	1.75	0.55964	0.042492	0.54778	0.0076013	778.914	445.056		A008843_01	A008843_01	AAACATTGTTTCTGGAAAACGGGTGTTGGAATTGGGTTGTGGCTGCACAGGAATTTGCTCGATGGTAGCT	similar to unknown protein [Arabidopsis thaliana] (TAIR:AT1G54650.1); similar to SAM (and some other nucleotide) binding motif [Medicago truncatula] (GB:ABE86246.1); contains InterPro domain Methyltransferase type 12; (InterPro:IPR013217); contains InterPro domain SAM (and some other nucleotide) binding motif; (InterPro:IPR000051); contains InterPro domain Generic methyltransferase; (InterPro:IPR…	AT2G26200.1
8846	A008846_01	1	0.59169	-0.52477	0.15547	0.54778	0.00081825	394.65	667.007		A008846_01	A008846_01	AAGAATAACAATGGAAGGAAGCGGTGGTGACAGTGGTTCGATGGCTACGCCTGTACAAAAGAAAGTACAT	ATRER1B (Arabidopsis thaliana endoplasmatic reticulum retrieval protein 1B)	AT2G21600.1
8851	A008851_01	1	1.0998	0.095113	0.062828	0.54778	0.0021423	2856.35	2597.23		A008851_01	A008851_01	AAAATAAAAGAAGCACGTAAACTAAGGGCCAACATGGAAGCAAATGGGATGGATCCGGATTCATATACCT	pentatricopeptide (PPR) repeat-containing protein	AT2G32630.1
8865	A008865_01	1	0.49053	-0.71227	0.25576	0.54778	0.0018689	859.027	1751.28		A008865_01	A008865_01	CTACGAAGAGTTTGTGAAGGTTATGATGGCTAAGTGAGGATTGAAACAACTTCTTCGGCTTTCTCCTTTT	ATCAL4 (calmodulin-related protein 4); calcium ion binding	AT2G41110.1
8866	A008866_01	1	1.2583	0.2298	0.067868	0.54778	0.0013754	4530.1	3600.04		A008866_01	A008866_01	TTCGGATAACGTTCTGGTCTCAGAAGATCATGAAGGAGAGATCTTTCAGAAAGTTTGGGAATATGCAGTT	peroxidase	AT2G35380.2
8869	A008869_01	1	1.1188	0.11224	0.045747	0.54778	0.0057362	5618.95	5022.58		A008869_01	A008869_01	AAGGAGAAACAAGTCGCCTTAAACGATCCAGCACCCATCAATGTCGTAACTGAGAAACCCAAGTTAGATT	nodulin family protein	AT2G39210.1
8878	A008878_01	1	1.1487	0.13864	0.0632	0.54778	0.0007233	11635.3	10129.4		A008878_01	A008878_01	GTGTACCAAGGTCATCACAAAGCCACTGTGTGCTGTGCACTTCACGATTAAAACCTTAATAAGAATCAAA	nucleotide binding	AT3G18140.2
8884	A008884_01	1	0.79563	-0.22863	0.058148	0.54778	0.0002391	1997.2	2510.16		A008884_01	A008884_01	AAAGGTCAAAAATGCCCAATTCTGGACACCACCTCCACCATCAATCCCAAGGGCAAATCCGGAAACCTAA	metal ion binding	AT3G53530.2
8889	A008889_01	1	0.52861	-0.6375	0.04487	0.54778	0.0055538	218.525	413.394		A008889_01	A008889_01	CGATCTTCCTCTGCTAGAGTTCCGTTTACTAATCTAAGCCAAATTGATGCGGATCTTGCTCTTGCTCGCA	zinc finger (C3HC4-type RING finger) family protein	AT3G19910.1
8890	A008890_01	1	0.70102	-0.35523	0.049976	0.54778	0.00053589	1936.43	2762.25		A008890_01	A008890_01	CTTTAGCAATTGTCTTCGCGAGGATCCAACTGCAAGAAGGTGGCTGCAACAGTTGGTGCACAATGTTGGA	rcd1-like cell differentiation protein, putative	AT3G20800.1
8895	A008895_01	1	0.83155	-0.18446	0.085527	0.54778	0.0054509	1915.43	2303.53		A008895_01	A008895_01	AACCTAACGGATAGTCAGGATAGTGGAAAGCTACCGGCTAACATGGCACCGCCTCCAAAGAGTTTGGAGA	similar to unknown protein [Arabidopsis thaliana] (TAIR:AT1G64385.1); similar to Os05g0478200 [Oryza sativa (japonica cultivar-group)] (GB:NP_001055846.1); similar to unknown protein [Oryza sativa (japonica cultivar-group)] (GB:AAT01366.1)	AT3G51580.1
8896	A008896_01	1	1.4726	0.387	0.11433	0.54778	0.00044825	15382.7	10446.3		A008896_01	A008896_01	ACAAAGTTTACTTTGACATTCAGATCAATGGTTCACCAGCAGGGCGCATTCTCATCGGCCTTTTTGGAAA	peptidyl-prolyl cis-trans isomerase, putative / cyclophilin, putative / rotamase, putative	AT3G55920.1
8898	A008898_01	1	0.7527	-0.28409	0.058831	0.54778	0.00021005	3693.39	4906.91		A008898_01	A008898_01	GTTGGACTCATTGAAGATGTTTTGAGGATAGCTGCCGGAGCTTCAGGCCAGGAGATTGGTGGCGATAGAA	lecithin:cholesterol acyltransferase family protein / LACT family protein	AT3G44830.1
8904	A008904_01	1	0.8112	-0.20924	0.048973	0.54778	0.00091746	1640.74	2022.52		A008904_01	A008904_01	CCGCAAAGAAGGAACGCCTTTTGAACAAGGCTCAAGCTGAGGCAGAAGGAAAGCCTGCTGAATCCAAGAA	60S ribosomal protein L7A (RPL7aB)	AT3G62870.1
8909	A008909_01	1	0.81883	-0.19987	0.018181	0.54778	0.00040269	4113.38	5023.59		A008909_01	A008909_01	AGCTTCCATATTTCTGGTTGGAATTAATAACTCTATTAAAACGAACACGGGGAAGCTTTTGGCTGAGGCA	shikimate kinase family protein	AT3G26900.1
8922	A008922_01	1	1.5656	0.44827	0.043315	0.54778	2.036e-05	6181.4	3948.14		A008922_01	A008922_01	CCGTTAACGTTGTACATACCGCCGATAAGATGTTTGACGGTGTTTGTGGAGACGATGGAGGAGATGGGAA	similar to putative protein [Medicago truncatula] (GB:ABE93778.1)	AT3G52105.1
8927	A008927_01	1	0.68265	-0.38177	0.23472	0.54778	1.5144e-05	1301.8	1907.03		A008927_01	A008927_01	AAGGCTCTCCGGGAAAGGCCAAAATAGTCCAAAGCCGAGTCCTTTAAACCCATCATCATCGTCGAAATGA	anion exchange family protein	AT3G62270.1
8928	A008928_01	1	2.0096	0.69792	0.034712	0.54778	0.0017741	1263.07	628.54		A008928_01	A008928_01	TTTCCGGGTTCACAATGAAGTCGCCAAAGCCTTCAACAAAGGACTCCTTAGTCTCTGCAACGAACTGAGA	carboxylic ester hydrolase	AT3G62280.1
8932	A008932_01	1	1.1535	0.14282	0.077545	0.54778	0.0015355	5981.34	5185.39		A008932_01	A008932_01	TATCACCGGACGAGCCGAAAATGACAGGAGAAGAAATGAATATGAATGAATTTGGAGTAAAGGTGACGCA	ABC transporter-related	AT3G21080.1
8934	A008934_01	1	0.79584	-0.22836	0.10057	0.54778	0.0063281	584.759	734.801		A008934_01	A008934_01	AATACTTTGTAGAGGCAGGAGCTATTGCTGTTAGGCGTGTGCGCAAAGAAGACATGCGTCATGTTGCCAA	ATTCP-1 (Arabidopsis thaliana T-complex protein 1 alpha subunit); ATP binding / protein binding / unfolded protein binding	AT3G20050.1
8938	A008938_01	1	0.79657	-0.22744	0.046637	0.54778	0.00041632	4560.56	5725.58		A008938_01	A008938_01	AACAAGCTCTCCGAGCCGAGACAGATCAAATGGAAGTCAAGGGGGTCCAAGACAAAGGGCTGAAGCTTTA	VLN3 (VILLIN 3); actin binding	AT3G57410.1
8941	A008941_01	1	1.1369	0.12834	0.099367	0.54778	0.00098577	5576.96	4905.44		A008941_01	A008941_01	ACACATGATTGCACGTATCGAAGGATGCAACGTAATAATCTGCAGGTATCATCATCGTTACATTCTCTAA	zinc finger (C3HC4-type RING finger) family protein	AT3G43750.1
8944	A008944_01	1	1.2112	0.19165	0.12586	0.54778	0.0053402	2145.44	1771.18		A008944_01	A008944_01	ACCCAACCGGGTACTATGCAATAATTTCGAACCTTACGGATCCATGAAACCAGCTTTGCTTCACATCAGA	RPS10 (RIBOSOMAL PROTEIN S10); structural constituent of ribosome	AT3G22300.1
8948	A008948_01	1	0.85046	-0.16198	0.050605	0.54778	0.0013269	6359.47	7477.85		A008948_01	A008948_01	AACAACAGCCAAAAGGCAAGAAGGACTCCAAAAGACCGCCATTTGAAAATTGGTGGCCGTGATCGTCGCA	TCP16 (TCP domain protein 16); transcription factor	AT3G45150.1
8974	A008974_01	1	0.85032	-0.16214	0.046701	0.54778	0.00011657	9390.93	11044.6		A008974_01	A008974_01	AAAATTGAACGTTGGTGTAGGCATGGTTGGATCTGTCTCACTCGTATAGGAATATATTGGTCCAGCCATA	SET domain-containing protein	AT3G07670.1
8976	A008976_01	1	0.76399	-0.2692	0.19258	0.54778	0.0011335	1132.75	1482.67		A008976_01	A008976_01	AACACTGAATGTTACGTTAAGCAGCCACCAAAGGCCGTCGCGAATTATATCTCGACCGTTTCTGCGACTA	ORG3 (OBP3-responsive gene 3); DNA binding / transcription factor	AT3G56980.1
8977	A008977_01	1	202.325	5.3099	0.18715	0.54778	0.00013886	596.095	2.94645		A008977_01	A008977_01	ACGAATCAGAGGAGGAAAATAAAACTGCCGAGGATGGGGAGGCCACCAAGAAAGTGCTGAAAAAGAAGAA	EDA7 (embryo sac development arrest 7)	AT3G56990.1
8986	A008986_01	1	0.65288	-0.42636	0.029795	0.54778	0.00015117	2099.18	3215.06		A008986_01	A008986_01	AAACGGAGACTCACATTCCGAACATTCTGAAGGTAGAGGAAGCGCTAGGCGGCAGACAAAATCCAACAAA	MBD5 (methyl-CpG-binding domain 5); DNA binding	AT3G46580.1
9001	A009001_01	1	76.4221	4.3363	0.028196	0.54778	7.2399e-05	192.79	2.5228		A009001_01	A009001_01	TTAGAGCTGCCTGATATATCTCCAAATTCTCCTGGTATCGGGTCCTTTACCCCGCTGATTATCGGATCAA	lectin protein kinase family protein	AT3G45440.1
9011	A009011_01	1	0.91108	-0.093125	0.042774	0.54778	0.0039035	12326.4	13530.5		A009011_01	A009011_01	AACCTCAACCCGGCGGCAACTAGGGTAACCTTTGGTGTTGGAAGTAAAGTCGCGGAGAAACTGTTCACGA	cupin family protein	AT3G22640.1
9014	A009014_01	1	1.0925	0.0885	0.094938	0.54778	0.0036727	3657.74	3347.94		A009014_01	A009014_01	ATCTCGGAGGTTCCTCAACTACAACAGATTTCACAAAAGCCATCTGTGATCATCTCTAAACACCCGTGAA	isocitrate dehydrogenase, putative / NAD+ isocitrate dehydrogenase, putative	AT3G09810.1
9015	A009015_01	1	0.59422	-0.52051	0.051093	0.54778	0.00039502	3730.51	6278.59		A009015_01	A009015_01	AAATCGACCGTAACGGTAACGGATCCGTAGAGTTCGACGAGCTGGTCGTGGCGATATTGCCGGATATAAA	calmodulin, putative	AT3G25600.1
9019	A009019_01	1	1.0746	0.071963	0.077289	0.54778	0.006097	18981.1	17664.3		A009019_01	A009019_01	GATCACTGGAAGAGTATTTTGCACTCATTCAAGGCCGCCATATACTCCTTCAATGACATCGCATGAAGAA	zinc finger (C3HC4-type RING finger) family protein	AT3G45580.1
9030	A009030_01	1	1.0772	0.07435	0.15915	0.54778	0.00012578	5906.45	5483.51		A009030_01	A009030_01	AGTACATGGAAGGAGGTAGTGTTGATCAGTACTTATTTCACGGTGATAAACCGCCTCTTTCTTGGTCTCA	lectin protein kinase family protein	AT3G45330.1
9031	A009031_01	1	1.0685	0.066287	0.029777	0.54778	0.0054821	2165.7	2026.77		A009031_01	A009031_01	CCTGCCGGTGGTGCTCCTGCTGCTCCTCGTGCCTGAAGACTTCAAGAAGCTGGCAATCCGAAACTTCTTA	40S ribosomal protein S26 (RPS26C)	AT3G56340.1
9033	A009033_01	1	1.0454	0.0444	0.074851	0.54778	0.0017214	5984.33	5724.44		A009033_01	A009033_01	AAACAGGATCTGAAAGACGCAATGACTCCTGCTGAGATCACGGATGCACTTAACCTTCACAGTATCAAGA	ATARFC1 (ADP-ribosylation factor C1); GTP binding	AT3G22950.1
9035	A009035_01	1	1.152	0.14154	0.051422	0.54778	0.00022915	32328.4	28062.8		A009035_01	A009035_01	AAGAGGCAGAGTAATAGACAAATTTGAAGAGCCAGGAGGCCAGTCCCGTGTTCTGCTGGCTTCGATTACA	CHR38 (chromatin remodeling 38); ATP binding / DNA binding / helicase	AT3G42670.1
9042	A009042_01	1	1.3404	0.293	1.627	0.54778	1.2719e-05	4500.75	3357.66		A009042_01	A009042_01	AAACCGGGAAGACGTTCAGCGTTCCATGCACGTCACGAAATTGCCGCACACGTGGATGCTATGTAATGAA	SCPL39 (serine carboxypeptidase-like 39); serine carboxypeptidase	AT3G52020.1
9043	A009043_01	1	0.8102	-0.21048	0.070317	0.54778	0.00063615	1489.8	1838.86		A009043_01	A009043_01	AACGTTCACGATGAGCAATAGAAGTAAAACGCAGCAGGTTGAGTCCCGCTTCACACCCCCTAGAGGAATA	jacalin lectin family protein	AT3G59590.1
9045	A009045_01	1	0.85566	-0.15589	0.097565	0.54778	0.002031	1993.41	2329.71		A009045_01	A009045_01	AGGAACCCGAAAGAAGGAAACAGAGCAAAAGGAGCTTCGAGGCGGCATGAAACTCGAAAGACTCTAGTGA	similar to WDL1 (WVD2-LIKE 1) [Arabidopsis thaliana] (TAIR:AT3G04630.3); similar to seed specific protein Bn15D14A [Brassica napus] (GB:AAP37969.1); contains InterPro domain Targeting for Xklp2; (InterPro:IPR009675)	AT3G23090.1
9063	A009063_01	1	1.1441	0.13464	0.16954	0.54778	0.0023579	2554.98	2233.22		A009063_01	A009063_01	CACTTTGGAGTACAAAGATGCAACGTGGGATTGAAAGTTACCATGTTTGGCACCGCTGGAAAGCTCGGTA	similar to unknown protein [Arabidopsis thaliana] (TAIR:AT2G14800.1); similar to heat shock protein -related [Brassica oleracea] (GB:ABD65027.1); contains domain Metallo-dependent hydrolases (SSF51556)	AT3G44713.1
9064	A009064_01	1	1.1011	0.0963	0.027352	0.54778	0.0068604	1750.4	1589.54		A009064_01	A009064_01	TCTGCAAACTCAGAAAAGCATCCCAGCCTCTAAAGAAATTTCAGAGGCTTTGGAAGAACCGACAGTGGAA	similar to unknown protein [Arabidopsis thaliana] (TAIR:AT2G40400.2); similar to Trimeric LpxA-like [Medicago truncatula] (GB:ABE84885.1); similar to unknown protein [Oryza sativa (japonica cultivar-group)] (GB:AAU44243.1); similar to Os01g0826900 [Oryza sativa (japonica cultivar-group)] (GB:NP_001044677.1); contains InterPro domain Protein of unknown function DUF399; (InterPro:IPR007314)	AT3G56140.1
9078	A009078_01	1	1.1626	0.15066	0.052121	0.54778	0.0041166	2091.21	1798.66		A009078_01	A009078_01	AGACACCATTGATGAAGTTCTTGTTTTACGATTTGGTCGTTCCTCCGACGCCCTTGCGAAATCGGTGAGA	catalytic	AT3G24730.1
9082	A009082_01	1	0.86535	-0.14463	0.1308	0.54778	0.0012349	10209.8	11799.4		A009082_01	A009082_01	CTTCACTGTGACTCAATCTCACAGAAGAAATGACTGCGGGATTGCAGAAACCAGCAGCAGTACAGAGACA	autophagy 4b (APG4b)	AT3G59950.1
9091	A009091_01	1	2.3173	0.84039	0.052944	0.54778	0.00011464	4042.42	1744.46		A009091_01	A009091_01	TCTGAGCCGTGCAGGGAATCTGGAGGCGTGCAAGTACTTTCTAGATGAAATGGTGAAAGCTGGGTGCAGA	pentatricopeptide (PPR) repeat-containing protein	AT3G60050.1
9099	A009099_01	1	3.124	1.1391	0.0588	0.54778	0.00074437	1663.04	532.349		A009099_01	A009099_01	TTGTTCTTCTCATTGTTGTGGACGGGAATTTGTGTGGGCATGGCTGCACTGGTGAGGGCCAATGGCAGGA	phosphoinositide phosphatase family protein	AT3G51460.1
9100	A009100_01	1	0.84402	-0.16957	0.091927	0.54778	0.00062422	3886.64	4605.01		A009100_01	A009100_01	CTTCTTCTCTGCTTCCAGTGATCACTTTTGGTTCGCCTTGCATCATGTGCGGAGGCGATAGGCTTCTTCA	lipase class 3 family protein	AT3G62590.1
9102	A009102_01	1	1.1598	0.14823	0.229	0.54778	0.00037005	5294.37	4565.12		A009102_01	A009102_01	TTCTATGATTCGCATTGAGGCTGCATTTGTGTTGGGACAATTGGAATCCAAAACAGCTATAGCTTCTCTA	PBS lyase HEAT-like repeat-containing protein	AT3G62530.1
9104	A009104_01	1	0.80765	-0.21362	0.035198	0.54778	0.00010322	1113.21	1378.29		A009104_01	A009104_01	TGCTTACTACAGGCGACTAAAATGGTCGGTTCTCAAGTCCCGCAAGCTGGTTCTTGACGTGGTTAACTAA	cytochrome c1, putative	AT3G27240.1
9114	A009114_01	1	1.136	0.12754	0.067772	0.54778	0.0011137	2858.64	2516.44		A009114_01	A009114_01	CAAAGGGACCTGTGAAGCACGTATTGCTTGCTAGTTTCAAAGATGGGGTTAGTCCTGAGAAAATCGAAGA	stable protein 1-related	AT3G17210.1
9115	A009115_01	1	1.7197	0.54213	0.073673	0.54778	0.0033413	2686.78	1562.28		A009115_01	A009115_01	AAAAGCAAGAACAGAAGCTTGAAGCTGTCTCAACCGTAAAGCTGCCTAAGAATTGGTTGAAGTCCCAAAA	similar to unknown protein [Arabidopsis thaliana] (TAIR:AT2G18220.1); similar to Nucleolar complex protein 2 homolog (Protein NOC2 homolog) (GB:Q8LNU5); similar to Os12g0163200 [Oryza sativa (japonica cultivar-group)] (GB:NP_001066228.1); contains InterPro domain Protein of unknown function UPF0120; (InterPro:IPR005343)	AT3G55510.1
9116	A009116_01	1	1.1813	0.16664	0.098545	0.54778	0.00011802	3012.12	2549.88		A009116_01	A009116_01	AAATTGTCAAGAAAGCTTGGAAGATCTCTGCCGCTCACACCTGGATGCTCTTCTCGCTAACATAGCTAAA	similar to Os07g0517300 [Oryza sativa (japonica cultivar-group)] (GB:NP_001059789.1); similar to hypothetical protein [Oryza sativa (japonica cultivar-group)] (GB:BAC83719.1); contains InterPro domain Protein of unknown function DUF1032; (InterPro:IPR009378)	AT3G16730.1
9117	A009117_01	1	0.87318	-0.13561	0.66601	0.54778	0.0024965	1627.5	1863.85		A009117_01	A009117_01	TGGTGTGGCAAAAGTATTGGGAACTCTTGTGAGCATCGGTGGAGCCACCGTGATCACATTGTACAGAGGA	nodulin MtN21 family protein	AT3G18200.2
9121	A009121_01	1	1.1679	0.15524	0.11163	0.54778	0.00064238	9890.2	8467.58		A009121_01	A009121_01	ACCCATCCATCTTCTCCTCCAAAAACCCTAAACCCGTTTCCTATTTCGAGCCAACTATCCCTAATCCCCA	MARD1 (MEDIATOR OF ABA-REGULATED DORMANCY 1)	AT3G63210.1
9127	A009127_01	1	0.84531	-0.16805	0.048558	0.54778	0.0027859	4586.63	5426.23		A009127_01	A009127_01	AAAGACTTCTTCTTCATTGTCATGCCTTAGCAACAGAGATTTATCGTCTCCTTATAATTGCTGTTGGCGA	similar to Os09g0493600 [Oryza sativa (japonica cultivar-group)] (GB:NP_001063546.1); similar to Protein Iojap (GB:Q41822); contains InterPro domain Iojap-related protein; (InterPro:IPR004394)	AT3G12930.1
9138	A009138_01	1	1.8887	0.63591	0.029732	0.54778	0.0013645	184.657	97.7683		A009138_01	A009138_01	GAGAGCTAACATGAGCAAGAGAACTGTTGGAGTCGGCTCCGGTAGCTCCGGCGTCAATGATTACATGTAA	leucine-rich repeat transmembrane protein kinase, putative	AT3G14350.3
9163	A009163_01	1	0.11497	-2.1631	0.10508	0.54778	1.1212e-06	436.767	3798.65		A009163_01	A009163_01	GGTGCTGCTCATGTTTATGGCGTAGATGTTGGTTACGGTCAGGTAGCTGACAAAATTCGCAATGATAAGA	bacterial hemolysin-related	AT3G25470.1
9164	A009164_01	1	1.541	0.43241	0.13545	0.54778	0.0004083	15237.3	9888.23		A009164_01	A009164_01	AAGCATTGTAGCTACAAGCGAAAAGGCCTTCATAGCTCGTCTATATGGGATTCATCCTGCAATCCCGAAA	mitochondrial transcription termination factor-related / mTERF-related	AT3G60400.1
9180	A009180_01	1	0.82726	-0.18964	0.11954	0.54778	0.0010329	2420.91	2926.32		A009180_01	A009180_01	TGATCTCTATCTCAATTTTAGGTGACGTTGTCGTCTTTAGCGGTGACAATTCCATCTACGTCAAGCTCCA	similar to ALMT1/ATALMT1 (AL-ACTIVATED MALATE TRANSPORTER 1), malate transporter [Arabidopsis thaliana] (TAIR:AT1G08430.1); similar to unknown protein [Arabidopsis thaliana] (TAIR:AT2G27240.1); similar to putative aluminum activated malate transporter [Brassica napus] (GB:BAE97281.1); similar to putative aluminum activated malate transporter [Brassica napus] (GB:BAE97280.1); contains InterPro dom…	AT1G08440.1
9184	A009184_01	1	0.94154	-0.060237	0.093879	0.54778	0.0030786	2519.46	2676.06		A009184_01	A009184_01	CATGTTATGAAATCCAAGGGACCTTGCCCTAATGTCCGTAGCTATACCATCATGATCCGTGACTTCTGCA	pentatricopeptide (PPR) repeat-containing protein	AT3G62470.1
9189	A009189_01	1	1.1807	0.16614	0.047327	0.54778	0.0023241	3000.1	2540.71		A009189_01	A009189_01	AAAATAGTCATTAACCGCAAAGGACAGGTCAGAGATATCAGGACGCAAGTGGGTCCATATGCAGGAGAAA	similar to Sas10/U3 ribonucleoprotein (Utp) family protein [Arabidopsis thaliana] (TAIR:AT2G43650.1); similar to Integrase core domain containing protein [Solanum demissum] (GB:ABI34329.1); contains InterPro domain Sas10/Utp3; (InterPro:IPR007146)	AT3G28230.1
9197	A009197_01	1	0.83334	-0.18231	0.098671	0.54778	0.00053502	5882.87	7059.29		A009197_01	A009197_01	AACAAGAACACAACACCTGAAAAATCTCCGGAGCATGTTAATGACGAGAAGCAATCATCAACAGAGGCAA	RabGAP/TBC domain-containing protein	AT3G55020.1
9200	A009200_01	1	0.76893	-0.26275	0.019704	0.54778	0.00033722	5726.16	7447.25		A009200_01	A009200_01	TCTCATGGACCTGCTTCACGCGCAAAGAGAGACCCAAGACAAGACAAAGAGGGGAGCTGATACTTTGGAA	ATP-dependent helicase	AT3G58510.3
9225	A009225_01	1	0.85432	-0.15745	0.11933	0.54778	0.00019674	5796.44	6784.53		A009225_01	A009225_01	GACGAGCCAATGGAAACTAGAGACCATCTCTTTTTCGTTTGCACTTACTCAAGAAAGGTATGGGAGGATA	similar to unknown protein [Arabidopsis thaliana] (TAIR:AT5G13655.1); similar to hypothetical protein 23.t00046 [Brassica oleracea] (GB:ABD65629.1); contains domain no description (G3D.3.50.60.10); contains domain NON-LTR RETROELEMENT REVERSE TRANSCRIPTASE RELATED (PTHR19446:SF34); contains domain REVERSE TRANSCRIPTASES (PTHR19446); contains domain Clavaminate synthase-like (SSF51197)	AT3G17200.1
9227	A009227_01	1	0.9057	-0.09905	0.057208	0.54778	0.0052011	41860.6	46216.9		A009227_01	A009227_01	AAAATCAACACTGACGAGAGCCCAAATACACCAAACCGTTACGGGATACGAAGCGTTCCAACAGTAATCA	ATHM4 (Arabidopsis thioredoxin M-type 4); thiol-disulfide exchange intermediate	AT3G15360.1
9240	A009240_01	1	0.87123	-0.13785	0.10669	0.54778	0.0027805	15099.2	17331.8		A009240_01	A009240_01	ATGTTTGCCACAAAGGTGGCTCCGGCTATGGCTGCTGGTTGCACCATGGTGGTCAAGCCAGCTGAACAGA	ALDH2C4 (REDUCED EPIDERMAL FLUORESCENCE1); 3-chloroallyl aldehyde dehydrogenase/ aldehyde dehydrogenase (NAD)	AT3G24503.1
9241	A009241_01	1	0.68486	-0.37854	0.030333	0.54778	0.00021882	7505.56	10958.8		A009241_01	A009241_01	GAATGAGATATCAGAAACACAAGATTGAAGCTTACCCTTTAGCCGCCGATGCGCAGAACCGTAGCAACCA	exonuclease	AT3G27970.1
9244	A009244_01	1	1.2553	0.22739	0.073938	0.54778	0.0059066	4393.58	3499.94		A009244_01	A009244_01	GTGTAGATGAATTCGTCTATGATGAAGTTTCAACGGAAACATCCCACAATTGGCCATTTCTCGTCAGTTA	F-box family protein	AT3G17280.1
9245	A009245_01	1	0.39689	-0.92409	0.30049	0.54778	3.0827e-05	3624.6	9132.55		A009245_01	A009245_01	ACGTCAAAGTATCAAAGGAGGCAAACTTGGCAAGAAGCCTTAACACAATGTACGCGAAACTCAAATCTAA	F-box family protein	AT3G17270.1
9253	A009253_01	1	0.63245	-0.45815	0.076754	0.54778	0.00011458	2673.92	4227.64		A009253_01	A009253_01	AAGTCAAGTGGGGAAACAAACTATTGAAAGGAGGGTCGGTAATGGAGGTTCATGGAGTCACAGCTCCACA	ATCWINV5 (ARABIDOPSIS THALIANA CELL WALL INVERTASE 5); hydrolase, hydrolyzing O-glycosyl compounds	AT3G13784.1
9256	A009256_01	1	0.84915	-0.16352	0.010756	0.54778	0.0041767	15459.8	18207.7		A009256_01	A009256_01	TTAGGGAAGCTTCCTCATGTGACCTTAAGGATCTTGTTGCTAAGTTCATTCCTGAAGCTATTGGCAGGGA	40S ribosomal protein S3A (RPS3aA)	AT3G04840.1
9261	A009261_01	1	0.79097	-0.2345	0.15201	0.54778	0.0017653	902.077	1140.47		A009261_01	A009261_01	TGATGTTCGCTGCTTACCGTTTGATCCAAGCAATACCGGAGCTAGTCCGAACAGGCTTAGTTTCCCAAAA	UDP-glucoronosyl/UDP-glucosyl transferase family protein	AT3G22250.1
9268	A009268_01	1	0.78414	-0.24316	0.12048	0.54778	0.0025574	8969.63	11439.2		A009268_01	A009268_01	CTCATCGATACTGCAGTCTCCGTATCCTTCTAATTTCCCGATATCTACGCCATTTCCAACCAACGGTCAA	bZIP transcription factor family protein	AT3G30530.1
9274	A009274_01	1	1.2185	0.19762	0.054393	0.54778	2.0145e-05	3988.62	3273.45		A009274_01	A009274_01	AAAGTTCCAGTGAAGCTGGAGTTTGAGATCAGATCAAGAGGTAATCTATTGGGGAAGCTAGTCAAGTCGA	similar to unknown protein [Arabidopsis thaliana] (TAIR:AT4G35170.1); similar to Harpin-induced 1 [Medicago truncatula] (GB:ABE93217.1); contains InterPro domain Harpin-induced 1; (InterPro:IPR010847); contains InterPro domain MHC class I, alpha chain, C-terminal; (InterPro:IPR010579)	AT3G24600.1
9279	A009279_01	1	0.30321	-1.1933	0.045239	0.54778	0.00027237	779.069	2569.59		A009279_01	A009279_01	GATGTCCCTGACGGTTTGAGAAATTTTGGTTGGGAAGACTTTTCTATTTCTGTCACAAGGCTATTGTCTA	similar to unknown protein [Arabidopsis thaliana] (TAIR:AT5G33200.1); similar to hypothetical protein 31.t00031 [Brassica oleracea] (GB:ABD65118.1); contains InterPro domain Nucleic acid-binding, OB-fold, subgroup; (InterPro:IPR012340); contains InterPro domain Protein of unknown function DUF223, Arabidopsis thaliana; (InterPro:IPR003871); contains InterPro domain Nucleic acid-binding, OB-fold; (…	AT3G42400.1
9285	A009285_01	1	0.844	-0.1696	0.10949	0.54778	0.0025795	606.012	718.094		A009285_01	A009285_01	GTTTGCAGTTGAAAACATTTCTATGGAATTCGAACCGGCGATCAACGAATCGTCTTCGTCACTTTCGTCA	NLI interacting factor (NIF) family protein	AT3G17550.1
9291	A009291_01	1	1.1453	0.13563	0.10601	0.54778	0.0035892	5711.29	4987.05		A009291_01	A009291_01	TTTAGCTGGATTGCCAACCACTGGTGGTGCTTCTCCAGCTACTGCGCTTGCTCCATCTGTAAGTGCATAA	mitochondrial phosphate transporter, putative	AT3G48850.1
9300	A009300_01	1	0.8968	-0.10892	0.040466	0.54778	0.0064597	7958.53	8875.06		A009300_01	A009300_01	AAGATTTTGAAGTTCGGGAATTCGCTCTTCGTGGTCTCCTAGAGCTTGCCCGTGAAGAATCTGTGAGAAA	armadillo/beta-catenin repeat family protein	AT3G53800.1
9305	A009305_01	1	1.081	0.077925	0.030672	0.54778	0.0052661	1481.34	1370.32		A009305_01	A009305_01	TCACAAGGTTTGTGGGAGCATCAATGGGAACAGCGAATTTGAAGATACCTTCATCAGCTGAGACGGAGAA	protein kinase, putative	AT3G22750.1
9320	A009320_01	1	0.80474	-0.21724	0.049263	0.54778	0.0023339	2272.65	2823.97		A009320_01	A009320_01	AAATAGCCTTGTCACAAACAATTCAGTCTCCTCCGGGATCTAGCCTTGTACAACGACTCTGCAAAAGAAA	enzyme inhibitor/ pectinesterase	AT3G17152.1
9322	A009322_01	1	0.81312	-0.20688	0.031801	0.54778	0.005481	5052.31	6213.01		A009322_01	A009322_01	AAATCACTCCTGCACGCGTCTTCGTCTCTGGTGTCTCTGAGACCCAGAATCGACGGTAGAGATTCGTTCA	RFC3 (REGULATOR OF FATTY-ACID COMPOSITION 3); structural constituent of ribosome	AT3G17170.1
9332	A009332_01	1	0.8808	-0.12692	0.10674	0.54778	0.0075147	859.199	975.451		A009332_01	A009332_01	AACTTCACCAATTCTGTTACTTGCGATCCAAGCAAAAGGCACAGCTGGAATATGATCGCCGGCAAGCAGA	PGSIP1 (PLANT GLYCOGENIN-LIKE STARCH INITIATION PROTEIN 1); transferase, transferring glycosyl groups	AT3G18660.2
9338	A009338_01	1	0.9392	-0.062725	0.040009	0.54778	0.0046566	5546.93	5905.86		A009338_01	A009338_01	AAAATTGCAGACAGGCCAAGAGATCCTGCTAAATGGGATGAGATTGCAGATGTGGTGGCAGCATTATCCA	FAD binding / oxidoreductase	AT3G49640.1
9349	A009349_01	1	0.79807	-0.22556	0.20845	0.54778	0.00073195	900.365	1128.22		A009349_01	A009349_01	CTCGAGCTTTCTTCTGGAATTGGGGCAAGAAGACCGAAAACTCCAGACCAAGTAAGATCCAAGAACTAAA	AOC3 (ALLENE OXIDE CYCLASE 3)	AT3G25780.1
9355	A009355_01	1	0.63019	-0.46174	0.19285	0.54778	0.00028559	1219.14	1934.69		A009355_01	A009355_01	AAGAGGAGGTCCAAGCATGTGCTGCACAACTCTTTGCACTTATCGATTCGATATCGAAACAGAAAGAGTA	similar to unknown protein [Arabidopsis thaliana] (TAIR:AT5G27330.1); similar to HEC/Ndc80p [Medicago truncatula] (GB:ABE93729.1); contains InterPro domain HEC/Ndc80p; (InterPro:IPR005550)	AT3G54630.1
9356	A009356_01	1	1.1648	0.15259	0.1065	0.54778	0.0036974	4523.31	3883.14		A009356_01	A009356_01	TTTGTGAAGGGGTGTTAGTTTGGTGTGAACCAGAGGAAGATCGTGGGTGGTGTCCGGTTGATGGACTTGA	kelch repeat-containing F-box family protein	AT3G46050.1
9360	A009360_01	1	0.23337	-1.4551	0.03974	0.54778	4.7569e-07	2393.23	10254.8		A009360_01	A009360_01	GATGTTGGGTTGCGATTTGGACGAACGCAAGAAACATTGAATCGGAAAATTTTTGAAGTCCTTAGAGTGA	MEE39 (maternal effect embryo arrest 39); kinase	AT3G46330.1
9361	A009361_01	1	1.1175	0.11109	0.047992	0.54778	0.00080733	9691.46	8672.39		A009361_01	A009361_01	ATGTAGCCAGTAGTATCATGATGAACTCCACGAAGTTTCATCCCGATCGGACTTCATTACAAGCTCCAAA	calcium-binding EF hand family protein	AT5G28850.2
9362	A009362_01	1	0.7013	-0.35481	0.15892	0.54778	0.00092979	610.147	870.006		A009362_01	A009362_01	TGACGGTGGACTAGTTTTCCCTGTATTTAACAAGAATCTAATCTCCGGAGATGTTTCTCCGGAGAAAGTA	similar to unknown protein [Arabidopsis thaliana] (TAIR:AT1G23710.1); similar to conserved hypothetical protein [Medicago truncatula] (GB:ABE84838.1); contains InterPro domain Protein of unknown function DUF1645; (InterPro:IPR012442)	AT3G27880.1
9371	A009371_01	1	0.79225	-0.23287	0.031185	0.54778	0.0009309	1890.88	2386.78		A009371_01	A009371_01	TCGTTGATCCCTACCTCAAGGGCAAGATCACACCAGAATGCTTCAAAAAGTTTGCTGAAACCGCGATGAA	protein kinase family protein	AT3G51550.1
9379	A009379_01	1	0.67092	-0.39911	0.028527	0.54778	2.8044e-05	3204.78	4776.68		A009379_01	A009379_01	TTCAGCTATTATACTCACCAAGCCCACCTTTCACCCACTTCTACGATTGGGATGGAATGCATGCTAGAAA	similar to unknown protein [Arabidopsis thaliana] (TAIR:AT2G12610.1)	AT3G42120.1
9380	A009380_01	1	0.80496	-0.21696	0.068705	0.54778	0.0023299	2721.94	3381.25		A009380_01	A009380_01	AAGAGCTGAATCAAATGAAGCGTTTCTTGGGGAATCTATCGCGTCTTGAAGTGGTTAGGGTTTACCATAA	F-box family protein	AT3G59150.1
9387	A009387_01	1	1.775	0.57379	0.065282	0.54778	0.0030099	1372.51	773.248		A009387_01	A009387_01	TGTAGTCACGTACGAAAAATCATCTGGCCAGTCCCTTTTTTGCAAAGAGGAAGCCAAAAAATCCTTGTAA	transferase-related	AT3G29720.1
9406	A009406_01	1	1.0906	0.086737	0.04354	0.54778	0.0048864	12309.2	11286.9		A009406_01	A009406_01	AAAGAAAGATCTTTATGCAAAGCTTAGCCAGCCTAATCTCTTCGACGATGGCACAAAGGAATTGTGGATA	ATPP2-A13	AT3G61060.1
9408	A009408_01	1	0.83041	-0.18584	0.075741	0.54778	0.0066756	1031.94	1242.65		A009408_01	A009408_01	ATATCTACGAGAATATAGCCAAGAGCTTTAACGGCGTCGTATCAGCTTCGTACGAGGATAAACCAAAACA	GL1 (GLABRA 1); transcription factor	AT3G27920.1
9409	A009409_01	1	0.89697	-0.10874	0.07169	0.54778	0.0056459	1626.85	1813.84		A009409_01	A009409_01	AAGACTATGCAGCTTGAAGAGTGCGAGGAGATTTAACTCGCTGATCCAAGGCCATACAGTGATGAACCAA	IQD10 (IQ-domain 10); calmodulin binding	AT3G15050.1
9424	A009424_01	1	0.42138	-0.86423	0.053539	0.54778	0.00041794	566.286	1343.86		A009424_01	A009424_01	AAAGAACAAGACCCTGACGTGAAATGGCCCACGGGCCTATCTTTCTTCAATGCGTTGACTAACAATGTCA	similar to unknown protein [Arabidopsis thaliana] (TAIR:AT5G53900.2); similar to expressed protein [Oryza sativa (japonica cultivar-group)] (GB:ABA93307.2); contains domain gb def: At3g15240 (PTHR13902:SF3); contains domain SERINE/THREONINE-PROTEIN KINASE WNK (WITH NO LYSINE)-RELATED (PTHR13902)	AT3G15240.2
9430	A009430_01	1	1.0855	0.082013	0.10968	0.54778	0.00292	4134.82	3809.3		A009430_01	A009430_01	AAGGGAGAGAGAGGATTCCTGTCGAGTTTTTACCTGGTAGGAGAGCTGAACAAACCGATGTCAAAGCGGA	similar to Os03g0372700 [Oryza sativa (japonica cultivar-group)] (GB:NP_001050206.1); similar to hypothetical protein [Oryza sativa (japonica cultivar-group)] (GB:AAP46214.1); contains InterPro domain Low temperature viability protein; (InterPro:IPR007307)	AT3G49990.1
9435	A009435_01	1	0.65082	-0.42952	0.11986	0.54778	0.00048547	656.813	1009.29		A009435_01	A009435_01	AAACCAGGAGAACAGACGAAACAGAAGGTACGAAACTAACATTAAGGATCGTCTTGTCTCGGGGGAGTTA	auxin-responsive protein, putative	AT3G20220.1
9436	A009436_01	1	0.71838	-0.33075	0.029062	0.54778	0.00264	1600.87	2228.54		A009436_01	A009436_01	CAGCTGGTTCTGTGATTCTCTATATGGTTATGGCTTTATGGAGAGTTATGTTTGAGTGGAAGATTGAAGA	similar to unknown protein [Arabidopsis thaliana] (TAIR:AT1G53035.1); similar to unknown [Musa acuminata] (GB:ABC41688.1)	AT3G15358.1
9439	A009439_01	1	0.81008	-0.21063	0.024444	0.54778	0.00067909	836.812	1032.98		A009439_01	A009439_01	GCATGAGATTGCAAATTGTTTAGTTGCCATTGATAAAGGCACCAAATTGCCGAGTTACTGTTGTGGAAGA	lipid transfer protein-related	AT3G12545.1
9445	A009445_01	1	1.4039	0.33929	0.046092	0.54778	0.0026793	18238.7	12990.8		A009445_01	A009445_01	ACACTTCATGGTCATTCGCTGGTTTAACTTTCCTAGCGTGGTACTTATCGGGTAAAATCAAAGTCTTTGA	phosphatidic acid phosphatase family protein / PAP2 family protein	AT3G18220.1
9458	A009458_01	1	0.70161	-0.35437	0.036748	0.54778	0.0013375	552.25	787.056		A009458_01	A009458_01	CTTATTGGAACATACATGGTGGATGAGAAGAAAAAGCTGACATGGCAAAGTGGTGAATCTAGAGTGACCA	unknown protein	AT3G02390.1
9471	A009471_01	1	1.7304	0.54835	0.094763	0.54778	0.0018419	2049.4	1184.29		A009471_01	A009471_01	GTCTCTTGTGATACCTCTCTTTGGGCTGCTATTGGAGGACAAGATGTAGAAAGACTTCCATCTGCTTCTA	UPL7 (ubiquitin-protein ligase 7); ubiquitin-protein ligase	AT3G53090.2
9473	A009473_01	1	1.3606	0.30791	0.053832	0.54778	0.00076309	1659.71	1219.87		A009473_01	A009473_01	TCCCCATCCCCATCCCCATCCCCATCCCGAACCCCTTCTTTCAGTTTCGTTCCCCCATGTGGATTCTTGA	-	AT3G18535.1
9475	A009475_01	1	1.0591	0.057425	0.068745	0.54778	0.0065601	6634.24	6264.16		A009475_01	A009475_01	TAGGATGAGACTCTCGCTAGATGTCGCCAAAGAGTTGTTTGGCTTACAAGACATGCTTGGATTTGACAAA	TCP family transcription factor, putative	AT3G18550.1
9479	A009479_01	1	0.75305	-0.28362	0.1017	0.54778	7.5184e-05	1069.24	1419.84		A009479_01	A009479_01	AAGACAGGTTTGTTAGGCACATTAAAGCGTATTGTTCAAACGGAAGGAGCGAGAGGCCTGTACAGAGGAA	mitochondrial substrate carrier family protein	AT3G55640.1
9480	A009480_01	1	1.1888	0.17296	0.073649	0.54778	0.0015062	1263.32	1062.63		A009480_01	A009480_01	ATTTGATTGTTGTTTGAGGTGTCATCACGTAAGTGGTAAATTCTCTAGGAGCTTTGTTGGTCCCTTGTCA	similar to unknown protein [Arabidopsis thaliana] (TAIR:AT1G49000.1); similar to Os02g0711400 [Oryza sativa (japonica cultivar-group)] (GB:NP_001047903.1); similar to hypothetical protein [Oryza sativa (japonica cultivar-group)] (GB:BAD45365.1)	AT3G18560.1
9481	A009481_01	1	1.2136	0.19355	0.026422	0.54778	0.0055344	4620.23	3807.39		A009481_01	A009481_01	TCGTCGTTGGCGGGTTCTTAACGGTCTCCGGATTTCTTGTCGGAACGGTGGCTTTAGTGTCGTGGACGTA	glycine-rich protein / oleosin	AT3G18570.1
9489	A009489_01	1	0.8458	-0.16748	0.036249	0.54778	0.00040624	2051.65	2425.76		A009489_01	A009489_01	AAAAGATCACTTCAAGGGAATGCCGTTTCAGCGGGTTATAAAGAACTACTTGGTACAAGCTGGTCACTCA	peptidyl-prolyl cis-trans isomerase cyclophilin-type family protein	AT3G66654.2
9496	A009496_01	1	0.79311	-0.23179	0.19271	0.54778	0.0020655	991.878	1250.63		A009496_01	A009496_01	GGAGTCTTCAATTGCAGTTGCTGCAATGCAAGGGAGAGAATGAGACCCAAAATGCCACCAAAAGCTATCA	similar to unknown protein [Arabidopsis thaliana] (TAIR:AT5G22280.1); similar to Os02g0536100 [Oryza sativa (japonica cultivar-group)] (GB:NP_001047042.1); similar to Os03g0836500 [Oryza sativa (japonica cultivar-group)] (GB:NP_001051825.1); similar to unknown protein, 3'-partial [Oryza sativa (japonica cultivar-group)] (GB:AAO41143.1)	AT3G44280.1
9505	A009505_01	1	1.2903	0.25491	0.15377	0.54778	0.0001087	13752.8	10658.4		A009505_01	A009505_01	GCTGCAGCGTTCTGGCCAGATGTTCATAGACGTGTAGTGATTGCACTGATCGTATCTCAGCTTCTTTTGA	early-responsive to dehydration protein-related / ERD protein-related	AT3G21620.1
9510	A009510_01	1	1.538	0.4305	0.13087	0.54778	0.00075721	869.745	565.494		A009510_01	A009510_01	AAACCAGAAGAATAGCATCACGGCTCAAGGACGTAAGGATCCAAATGAGCCAACCGGTTTCACAATCCAA	pectinesterase family protein	AT3G43270.1
9522	A009522_01	1	0.7593	-0.27536	0.034784	0.54778	0.00070467	1328.49	1749.53		A009522_01	A009522_01	GGTAAAACCGGTAATTGGGTGAACCGGTTACCAATTCCAGGACTTGGAGCCGAAAACGTCTTCAGATTGA	cobalt ion transporter	AT3G21580.2
9523	A009523_01	1	0.5289	-0.63696	0.1397	0.54778	4.4397e-05	4702.27	8891.05		A009523_01	A009523_01	AAAGCTGCTCGTGTACCGGTGATTATGGCAACTCAGGTTCTTGAATCACTTGTGAAATCCGGAGTTCCAA	pyruvate kinase family protein	AT3G49160.1
9544	A009544_01	1	0.76401	-0.26917	0.065226	0.54778	0.00039025	1841.62	2410.28		A009544_01	A009544_01	GTTTGACACGTGTCTAGTCCCTGCCGGAATCTCGTCTGCACGTACTGCTCTCGTAGAGGAAGCTAGGCGA	similar to unknown protein [Arabidopsis thaliana] (TAIR:AT3G44450.1); similar to conserved hypothetical protein [Medicago truncatula] (GB:ABE77849.1)	AT3G52740.1
9546	A009546_01	1	0.44174	-0.81704	0.06446	0.54778	0.0017147	74.8136	169.355		A009546_01	A009546_01	AATGTACTAGGTCGCAACCCAAATGCCTTCAGTGAAAAGGCTTTAGGTAGCCTAACTGATAATCAGTGTA	transcription factor	AT3G16160.1
9551	A009551_01	1	1.134	0.12575	0.087496	0.54778	0.0023491	2821.43	2488.16		A009551_01	A009551_01	AAGGCATAAATTGGGCTCTGATTCGATGCACGAACCCTCCAGAGCTCGAGACTCCGATATTTTCTGGTGA	PHOT1 (phototropin 1); kinase	AT3G45780.2
9553	A009553_01	1	1.235	0.21106	0.045516	0.54778	8.8892e-05	7590.86	6146.88		A009553_01	A009553_01	GGCGAAGCCTTCCAGTTTCCGGCCAATATTGAATTATTTTATGGCGAATTCCCCGAGTCTCTGAGGAACA	proton-dependent oligopeptide transport (POT) family protein	AT3G45680.1
9558	A009558_01	1	1.409	0.3429	0.057639	0.54778	0.0022092	578.478	410.551		A009558_01	A009558_01	GTCATGCCTGAGCGAGGGAGAGAGCAATACGGTTTCGTCAAACAACGGAAACACTGAATCCTCCTCCACA	similar to unknown protein [Arabidopsis thaliana] (TAIR:AT2G41960.1); similar to Os03g0226600 [Oryza sativa (japonica cultivar-group)] (GB:NP_001049440.1); similar to Os10g0105400 [Oryza sativa (japonica cultivar-group)] (GB:NP_001064024.1); similar to Unknown protein [Oryza sativa (japonica cultivar-group)] (GB:AAK00428.2)	AT3G58050.1
9563	A009563_01	1	0.47224	-0.75028	0.063225	0.54778	0.00017429	686.496	1453.75		A009563_01	A009563_01	ACTTGTGTTCTTCGGCACAACCGGAACAATGCTCGACATTATCATTGGTGTGAGTCAATGCGAGAGAGAA	similar to unknown protein [Arabidopsis thaliana] (TAIR:AT1G21930.1); similar to Os12g0481200 [Oryza sativa (japonica cultivar-group)] (GB:NP_001066772.1)	AT3G42150.3
9583	A009583_01	1	0.69121	-0.36931	0.046163	0.54778	6.699e-07	1127.21	1630.76		A009583_01	A009583_01	TTTCGTTATTCTTCTTACCATGACGCAAGCCGCTTATGCGATTCGTTCCTACTATCACGATACAGAGTGA	similar to unknown protein [Arabidopsis thaliana] (TAIR:AT3G47200.2); similar to hypothetical protein LOC_Os12g29620 [Oryza sativa (japonica cultivar-group)] (GB:ABA98257.1); similar to Os11g0543300 [Oryza sativa (japonica cultivar-group)] (GB:NP_001068043.1); similar to Os04g0505400 [Oryza sativa (japonica cultivar-group)] (GB:NP_001053253.1); contains InterPro domain Protein of unknown function…	AT3G47250.3
9591	A009591_01	1	1.5739	0.45358	0.23738	0.54778	2.0493e-05	2228.09	1415.59		A009591_01	A009591_01	TGTTAAGGTTAATGAAGAAATGAGAGATGATGAGATGTGGCCGAGTGTACTCATTGCCATCAGGGTCAAA	disease resistance protein RPP1-WsB-like (TIR-NBS-LRR class), putative	AT3G44630.1
9596	A009596_01	1	0.88799	-0.1188	0.062873	0.54778	8.3204e-05	2004.8	2257.7		A009596_01	A009596_01	ACGAATTCATCAAACGCGGTATTCGGATTCCCTAACTTACCAGAAGAACCGAATCGCGATATGGATCAAA	UBX domain-containing protein	AT3G23605.1
9614	A009614_01	1	0.91304	-0.090975	0.17746	0.54778	0.00016245	8958.88	9812.38		A009614_01	A009614_01	AATTTGAAGCCAAGATTGCAAAGCTTGTGGAACTAGGGTTCTCCCGCGATTCAGTGATACAAGCTCTCAA	ubiquitin family protein	AT3G13235.1
9618	A009618_01	1	0.85322	-0.15874	0.28953	0.54778	0.0010203	16020.1	18777.2		A009618_01	A009618_01	TCAAGTGGAGACACAACAAGCTATGGCACCTGCTGTGTTTGGACGTCCCGCAGGAAGATACCAACGCTAA	40S ribosomal protein S17 (RPS17C)	AT3G10610.1
9624	A009624_01	1	0.5137	-0.66612	0.032188	0.54778	0.0039552	259.641	505.425		A009624_01	A009624_01	CATATCAACGGGTTGTGTAACAATTTTTGAAGGAGGAAACATGGTCACTTTCGAAGGAAAGGATTCGAGA	cyclopropane fatty acid synthase-related	AT3G23460.1
9625	A009625_01	1	0.83815	-0.17656	0.27993	0.54778	0.00075358	1223.54	1459.87		A009625_01	A009625_01	GCTTAACTTGCCTGCAGCACCAACAGGACACAATGGAGCTCCACATGGAAGAGCTCAGGTTAACTTTTAA	SNF7 family protein	AT3G10640.2
9629	A009629_01	1	1.2634	0.23384	0.083303	0.54778	0.0057358	1271.56	1006.47		A009629_01	A009629_01	TGGGTTTGATATAAGGGAACATTTTGAGAAACTGAGGACGACGCCATCATCAGCTCCTCCGTCACCGTTA	protein kinase family protein	AT3G20830.1
9638	A009638_01	1	1.0913	0.087412	0.1016	0.54778	0.002325	10236.3	9379.67		A009638_01	A009638_01	AATCACCACCGTCTATCTCAGAAACCCTAGATTTCCCCGCACAGAAGTCAACTGGTGTTGGATATGGAAA	selenoprotein-related	AT3G47300.1
9671	A009671_01	1	0.87317	-0.13562	0.09821	0.54778	0.00426	2384.15	2730.39		A009671_01	A009671_01	AAACTAGGAGAATGCAATACACTAATGAAGAAACCATCCGGAGGAAGTGAAGCGGAGCTCAATCGGGTGA	similar to unknown protein [Arabidopsis thaliana] (TAIR:AT5G65440.1); similar to unknown protein [Arabidopsis thaliana] (TAIR:AT5G48310.1); similar to Os02g0760200 [Oryza sativa (japonica cultivar-group)] (GB:NP_001048187.1); similar to Os02g0198400 [Oryza sativa (japonica cultivar-group)] (GB:NP_001046207.1); similar to unknown protein [Oryza sativa (japonica cultivar-group)] (GB:BAD19403.1); co…	AT4G24610.1
9674	A009674_01	1	1.3104	0.27032	0.21512	0.54778	0.00090805	6962.54	5313.47		A009674_01	A009674_01	AGGAAACTTGCTGCCGGAGTGTGGCGATTGCGAGTCCCGGATGCGGTTTCTAGCGGCGGAGATAAGAGGA	similar to unknown protein [Arabidopsis thaliana] (TAIR:AT1G50660.1); similar to OSJNBa0053K19.22 [Oryza sativa (japonica cultivar-group)] (GB:CAE03514.2); similar to unknown protein [Oryza sativa (japonica cultivar-group)] (GB:AAT44287.1); contains domain no description (G3D.1.20.58.90)	AT3G20350.1
9677	A009677_01	1	1.2974	0.26039	0.074007	0.54778	0.00078455	1305.97	1006.57		A009677_01	A009677_01	AATATGCATGGGGTCAAAGACAAGCATAAATCACATAACATGAGGTCATTGTCGTGTGGTAGACATGACA	TOC1 (TIMING OF CAB1 1); transcription regulator	AT5G61380.1
9685	A009685_01	1	0.7598	-0.2747	0.061347	0.54778	0.0028412	330.63	435.154		A009685_01	A009685_01	AAACAGATACTGATATCTGGAGGAGAGATTGACCCGAGCGATCTGGGGCATATGGGAGCAGGATGTTTCA	kelch repeat-containing protein	AT3G07720.1
9690	A009690_01	1	0.67081	-0.39927	0.1298	0.54778	0.0031246	343.745	512.397		A009690_01	A009690_01	CGAAGATCCAGAGTGTTGTGCTATAGGAAAGAAGTATAGGTGGCCAGAACTGGTTGGGAAAAATGGACAA	serine protease inhibitor, potato inhibitor I-type family protein	AT3G46860.1
9691	A009691_01	1	1.8703	0.62608	0.24728	0.54778	0.0024263	7386.43	3949.72		A009691_01	A009691_01	AAACCTTGAATGCTACTGTGACAACTCATTCGTCACATGTGTGCAAGGCGATGGACTTATACTGTCTACA	NADK1 (NAD kinase 1); NAD+ kinase/ NADH kinase/ calmodulin binding	AT3G21070.1
9695	A009695_01	1	0.85073	-0.16166	0.15129	0.54778	8.7439e-05	1279.21	1503.72		A009695_01	A009695_01	AAAGCTCTACACTGGTTAGCCCATGACGGACCTATTGTAGCTTATAACCCTAAGTATAGGCATGCATGCA	unknown protein	AT3G15910.1
9696	A009696_01	1	0.56257	-0.57524	0.086389	0.54778	0.00042418	826.17	1468.65		A009696_01	A009696_01	AAGACGAAAAACCCGGATCCGGATCCTGATCCACGTAATTCTCAAAAACCGGATTTGGATCCGACCCGGA	ADOF2 (Arabidopsis dof zinc finger protein 2); DNA binding / transcription factor	AT3G21270.1
9702	A009702_01	1	1.3722	0.31639	0.045526	0.54778	0.0075582	673.71	490.978		A009702_01	A009702_01	AAACCGGGTTGTGGGAAAGGAACAGGTGTAGACAGAACAAGAACAGCCACAACTATTGCGGTGAAGAAGA	SYP131 (syntaxin 131); t-SNARE	AT3G03800.1
[truncated: 2,511 more rows]

## Sheet: oler_rapa_FDR_average_CommVarsu
GeneNum	GeneID	NumRep	FoldChange	Log.FoldChange.	StandDeviation	CommVar	Pvalue	rapa	oleracea
[truncated: 1,627 more rows]
