# Supplementary material for: Analysis of Gene Expression in Resynthesized Brassica napus Allopolyploids Using Arabidopsis 70mer Oligo Microarrays
Source: PLoS One. 2009 Mar 10;4(3):e4760. doi: 10.1371/journal.pone.0004760 (PMC2651575; doi:10.1371/journal.pone.0004760)
Supplement: Dataset S2 — Summary of statistically significant genes that were nonadditively expressed in allopolyploid line 1200 relative to the 1∶1 parent mix. (0.37 MB XLS) [file pone.0004760.s003.xls]

## Sheet: parentmix_1200_FDR_CommonVar
GeneNum	GeneID	NumRep	FoldChange	Log.FoldChange.	StandDeviation	CommVar	Pvalue	X1200	parentmix
47	A000047_01	1	2.7262	1.0029	1.6034	0.584	0.00059326	8.32781	3.05476		A000047_01	AT1G48020.1
136	A000136_01	1	4.0533	1.3995	1.5906	0.584	1.6441e-06	80.1901	19.7845		A000136_01	AT1G49640.1
148	A000148_01	1	3.6235	1.2874	1.3552	0.584	1.0385e-05	39.1656	10.8092		A000148_01	AT3G29800.1
186	A000186_01	1	3.6161	1.2854	1.2863	0.584	1.0725e-05	132.198	36.558		A000186_01	AT1G05540.1
191	A000191_01	1	3.23	1.1725	0.89417	0.584	5.936e-05	372.077	115.192		A000191_01	AT1G79250.1
193	A000193_01	1	3.262	1.1823	1.1489	0.584	5.142e-05	12.8238	3.93142		A000193_01	AT1G10040.2
241	A000241_01	1	6.5108	1.8735	1.5641	0.584	1.3994e-10	9.04851	1.38977		A000241_01	AT1G70450.1
242	A000242_01	1	0.33174	-1.1034	1.77	0.584	0.00015758	3.14716	9.48679		A000242_01	AT1G37020.1
244	A000244_01	1	3.5128	1.2564	1.57	0.584	1.6867e-05	151.654	43.168		A000244_01	AT1G66850.1
249	A000249_01	1	3.6913	1.306	2.0324	0.584	7.7318e-06	5.06169	1.37126		A000249_01	AT1G70360.1
265	A000265_01	1	2.6008	0.95583	1.6407	0.584	0.0010627	2.79967	1.07645		A000265_01	AT1G75790.1
290	A000290_01	1	4.0102	1.3888	1.7588	0.584	1.9716e-06	32.8056	8.18006		A000290_01	AT1G51690.1
292	A000292_01	1	4.189	1.4325	1.9789	0.584	9.3087e-07	29.4384	7.02728		A000292_01	AT2G17050.1
337	A000337_01	1	0.3953	-0.92811	1.6758	0.584	0.0014807	32.3075	81.7283		A000337_01	AT1G54770.1
376	A000376_01	1	3.6924	1.3063	0.56863	0.584	7.6925e-06	72.8425	19.7272		A000376_01	AT1G78700.1
419	A000419_01	1	0.37664	-0.97647	1.0934	0.584	0.00082558	65.1049	172.863		A000419_01	AT1G76320.2
573	A000573_01	1	0.31569	-1.153	1.2456	0.584	7.8616e-05	60.4974	191.636		A000573_01	AT1G05730.1
609	A000609_01	1	0.23422	-1.4515	1.1364	0.584	6.6677e-07	48.4969	207.058		A000609_01	AT1G29380.1
714	A000714_01	1	3.0346	1.1101	1.5683	0.584	0.00014378	26.6024	8.76617		A000714_01	AT1G01280.1
761	A000761_01	1	3.4529	1.2392	1.4134	0.584	2.1968e-05	23.4366	6.78762		A000761_01	AT3G28690.1
766	A000766_01	1	3.5935	1.2791	1.5296	0.584	1.1839e-05	6.26576	1.74372		A000766_01	AT1G24620.1
783	A000783_01	1	0.32669	-1.1187	0.98167	0.584	0.00012747	2.70021	8.26558		A000783_01	AT2G23590.1
859	A000859_01	1	3.6749	1.3015	1.2407	0.584	8.2991e-06	51.8161	14.0989		A000859_01	AT1G43040.1
864	A000864_01	1	2.9837	1.0932	1.5374	0.584	0.00018135	232.433	77.9058		A000864_01	AT1G52450.1
877	A000877_01	1	4.5121	1.5068	1.5419	0.584	2.4672e-07	82.8557	18.3623		A000877_01	OBSOLETE
878	A000878_01	1	3.5424	1.2648	1.7283	0.584	1.4811e-05	157.748	44.5316		A000878_01	AT1G47840.1
883	A000883_01	1	0.16409	-1.8074	1.4981	0.584	6.0322e-10	1.26025	7.68062		A000883_01	AT1G28630.4
920	A000920_01	1	3.307	1.196	1.3022	0.584	4.2038e-05	31.0904	9.40085		A000920_01	AT1G28327.1
929	A000929_01	1	0.29813	-1.2102	1.4115	0.584	3.4038e-05	15.2442	51.1315		A000929_01	AT1G80840.1
961	A000961_01	1	0.36672	-1.0032	1.9853	0.584	0.00059153	16.111	43.9345		A000961_01	AT1G72530.1
966	A000966_01	1	0.394	-0.9314	1.7028	0.584	0.001424	100.324	254.627		A000966_01	AT1G54510.1
999	A000999_01	1	2.8733	1.0555	1.3549	0.584	0.00030085	17.0372	5.92986		A000999_01	AT1G16610.2
1103	A001103_01	1	0.38347	-0.9585	1.8118	0.584	0.0010288	2.90926	7.58672		A001103_01	AT1G01060.4
1209	A001209_01	1	0.2408	-1.4238	1.2274	0.584	1.0829e-06	8.0229	33.3181		A001209_01	AT1G20450.2
1244	A001244_01	1	6.2082	1.8259	1.2471	0.584	4.0268e-10	18.9803	3.0572		A001244_01	AT1G64990.2
1264	A001264_01	1	3.4008	1.224	0.97528	0.584	2.767e-05	58.1543	17.1004		A001264_01	AT1G14990.1
1284	A001284_01	1	3.7876	1.3317	1.5624	0.584	5.0978e-06	80.4069	21.2297		A001284_01	AT1G79040.1
1318	A001318_01	1	0.21364	-1.5435	1.5572	0.584	1.2517e-07	32.8384	153.7		A001318_01	AT1G09310.1
1464	A001464_01	1	2.5272	0.9271	0.5466	0.584	0.0014985	38.7256	15.3237		A001464_01	AT1G55940.1
1609	A001609_01	1	0.11388	-2.1726	1.635	0.584	1.0036e-13	11.5294	101.241		A001609_01	AT1G32070.3
1629	A001629_01	1	4.05	1.3987	1.5871	0.584	1.6667e-06	10.4291	2.57505		A001629_01	AT1G43722.1
1692	A001692_01	1	0.37004	-0.99415	1.4827	0.584	0.00066259	57.7313	156.022		A001692_01	AT1G77750.1
1711	A001711_01	1	4.473	1.4981	0.77236	0.584	2.8927e-07	68.3608	15.2824		A001711_01	AT1G77440.2
1828	A001828_01	1	0.39776	-0.92189	1.1522	0.584	0.0015931	72.9592	183.424		A001828_01	AT1G17150.1
1864	A001864_01	1	0.27144	-1.304	1.7245	0.584	7.9763e-06	55.307	203.772		A001864_01	AT1G49380.1
1929	A001929_01	1	0.35964	-1.0227	1.2941	0.584	0.00046139	28.7087	79.8221		A001929_01	AT1G20980.1
1999	A001999_01	1	2.8531	1.0484	1.3508	0.584	0.00033012	114.126	40.0008		A001999_01	AT2G41310.1
2000	A002000_01	1	5.3084	1.6693	1.339	0.584	1.0857e-08	137.868	25.9715		A002000_01	AT1G19540.1
2003	A002003_01	1	4.4581	1.4947	1.7751	0.584	3.0726e-07	131.578	29.5121		A002003_01	AT1G21610.2
2007	A002007_01	1	2.6265	0.96566	2.0475	0.584	0.00094281	144.85	55.1524		A002007_01	AT1G52280.1
2011	A002011_01	1	6.6196	1.89	1.7766	0.584	9.6259e-11	23.817	3.59808		A002011_01	AT1G20440.1
2015	A002015_01	1	6.9938	1.945	1.401	0.584	2.7188e-11	40.6094	5.80663		A002015_01	AT1G07310.1
2020	A002020_01	1	4.5592	1.5171	1.5534	0.584	2.0397e-07	91.405	20.0474		A002020_01	AT1G34780.1
2024	A002024_01	1	4.3251	1.4644	1.6555	0.584	5.2988e-07	53.2341	12.3086		A002024_01	AT1G79430.2
2025	A002025_01	1	4.0757	1.405	1.7012	0.584	1.4958e-06	58.7799	14.4212		A002025_01	AT1G47730.1
2027	A002027_01	1	5.2833	1.6646	1.3784	0.584	1.1943e-08	81.7283	15.4684		A002027_01	AT1G06210.1
2089	A002089_01	1	3.7256	1.3152	1.5556	0.584	6.6617e-06	23.0669	6.19164		A002089_01	AT1G80930.1
2104	A002104_01	1	2.8973	1.0638	1.9963	0.584	0.00026937	394.295	136.088		A002104_01	AT1G32240.1
2137	A002137_01	1	0.35417	-1.038	1.2003	0.584	0.00037844	83.2293	234.98		A002137_01	AT2G36330.1
2197	A002197_01	1	2.8376	1.043	0.6299	0.584	0.00035452	36.6752	12.9242		A002197_01	AT1G71530.1
2232	A002232_01	1	2.5931	0.95286	1.281	0.584	0.0011015	40.1611	15.4885		A002232_01	AT1G07720.1
2245	A002245_01	1	4.449	1.4927	1.6388	0.584	3.1897e-07	59.7817	13.4368		A002245_01	AT1G53470.1
2252	A002252_01	1	3.0576	1.1176	1.4908	0.584	0.00012943	14.7612	4.82736		A002252_01	AT1G63470.1
2255	A002255_01	1	3.8512	1.3484	1.418	0.584	3.8799e-06	18.3165	4.75597		A002255_01	AT1G63570.1
2336	A002336_01	1	0.37227	-0.98814	1.3195	0.584	0.0007143	57.3114	153.946		A002336_01	AT1G32280.1
2662	A002662_01	1	3.7744	1.3282	1.2789	0.584	5.396e-06	29.9971	7.94704		A002662_01	AT1G72550.2
2665	A002665_01	1	0.23565	-1.4454	1.4773	0.584	7.423e-07	8.3328	35.3607		A002665_01	AT1G60400.1
2671	A002671_01	1	4.8184	1.5724	1.2028	0.584	7.2413e-08	19.8658	4.12308		A002671_01	AT1G09155.1
2672	A002672_01	1	0.38937	-0.94323	1.1086	0.584	0.0012369	6.43595	16.5287		A002672_01	AT2G20680.1
2789	A002789_01	1	2.7465	1.0103	1.3679	0.584	0.00054017	56.6788	20.6373		A002789_01	AT1G53980.1
2819	A002819_01	1	2.8087	1.0327	1.1009	0.584	0.00040513	24.2787	8.6443		A002819_01	AT1G51260.1
2861	A002861_01	1	3.6428	1.2928	1.4505	0.584	9.5446e-06	57.9048	15.8949		A002861_01	AT1G56010.2
2867	A002867_01	1	3.6306	1.2894	1.0515	0.584	1.0066e-05	62.1593	17.1209		A002867_01	AT5G42670.1
2879	A002879_01	1	5.0688	1.6231	1.3912	0.584	2.7203e-08	13.6741	2.69784		A002879_01	AT1G15330.1
2932	A002932_01	1	0.19691	-1.625	1.6345	0.584	2.6192e-08	9.16782	46.5627		A002932_01	AT1G80190.1
2933	A002933_01	1	2.9816	1.0925	1.3001	0.584	0.00018306	16.5502	5.55057		A002933_01	AT3G20580.1
2975	A002975_01	1	2.728	1.0036	1.3143	0.584	0.00058841	14.2008	5.20542		A002975_01	AT1G02770.1
2983	A002983_01	1	0.25751	-1.3567	0.80413	0.584	3.3818e-06	1.84679	7.17139		A002983_01	AT1G36320.1
2984	A002984_01	1	0.37659	-0.97659	1.1627	0.584	0.00082435	12.5686	33.3748		A002984_01	AT1G80690.1
3001	A003001_01	1	4.096	1.41	1.4723	0.584	1.3737e-06	21.1344	5.15981		A003001_01	AT1G08970.2
3005	A003005_01	1	3.7181	1.3132	1.3166	0.584	6.8828e-06	33.4817	9.00518		A003005_01	AT1G44110.1
3064	A003064_01	1	0.27838	-1.2788	1.0747	0.584	1.1903e-05	1.78607	6.41603		A003064_01	AT5G19610.1
3099	A003099_01	1	3.1698	1.1537	1.2377	0.584	7.7857e-05	5.31111	1.6755		A003099_01	AT1G22690.1
3117	A003117_01	1	3.112	1.1353	1.0861	0.584	0.00010112	74.7239	24.0107		A003117_01	AT1G29820.1
3258	A003258_01	1	0.31901	-1.1425	1.7695	0.584	9.1225e-05	49.0775	153.838		A003258_01	AT3G22400.1
3261	A003261_01	1	3.7685	1.3267	1.2297	0.584	5.5343e-06	15.9172	4.22407		A003261_01	AT1G61290.1
3284	A003284_01	1	2.5869	0.95046	1.2228	0.584	0.001134	71.2646	27.5499		A003284_01	AT1G61420.1
3361	A003361_01	1	0.33804	-1.0846	1.1072	0.584	0.00020373	33.2382	98.3271		A003361_01	AT1G62340.1
3542	A003542_01	1	0.33632	-1.0897	1.5554	0.584	0.00019013	19.7095	58.598		A003542_01	AT1G63310.1
3574	A003574_01	1	0.38485	-0.95491	1.7305	0.584	0.0010746	50.5721	131.407		A003574_01	AT1G79880.1
3583	A003583_01	1	0.26872	-1.3141	1.7903	0.584	6.7858e-06	5.2488	19.5329		A003583_01	AT1G13710.1
3612	A003612_01	1	0.38541	-0.95345	1.6249	0.584	0.0010937	66.7531	173.209		A003612_01	AT1G32500.1
3615	A003615_01	1	2.5227	0.92531	1.3157	0.584	0.0015304	156.632	62.0909		A003615_01	AT1G32630.1
3621	A003621_01	1	2.6683	0.98145	1.2159	0.584	0.00077622	47.6175	17.8446		A003621_01	AT1G64100.2
3694	A003694_01	1	3.069	1.1214	1.1297	0.584	0.00012291	27.5086	8.96296		A003694_01	AT1G17880.1
3749	A003749_01	1	2.5913	0.95217	0.78755	0.584	0.0011108	4.79417	1.85014		A003749_01	AT1G47220.1
3788	A003788_01	1	0.14888	-1.9046	1.6415	0.584	6.9082e-11	9.81979	65.9568		A003788_01	AT1G10110.1
3799	A003799_01	1	0.3891	-0.94391	1.5433	0.584	0.0012268	121.183	311.438		A003799_01	AT1G48430.1
3804	A003804_01	1	0.34605	-1.0612	1.4322	0.584	0.0002789	76.6692	221.561		A003804_01	AT1G15960.1
3807	A003807_01	1	0.32563	-1.122	1.1004	0.584	0.00012182	4.08287	12.5385		A003807_01	AT1G09830.1
3830	A003830_01	1	0.39182	-0.93694	1.2445	0.584	0.0013334	39.0327	99.6137		A003830_01	AT1G09090.1
3960	A003960_01	1	0.29738	-1.2127	1.3848	0.584	3.2781e-05	45.0647	151.548		A003960_01	AT1G14130.1
3967	A003967_01	1	0.28519	-1.2546	1.5388	0.584	1.7348e-05	1.76509	6.18916		A003967_01	AT1G34180.2
3981	A003981_01	1	0.3839	-0.95738	1.5335	0.584	0.0010429	1.60655	4.18497		A003981_01	AT5G36930.1
4027	A004027_01	1	0.21115	-1.5552	1.6804	0.584	1.0038e-07	1.03196	4.88759		A004027_01	AT1G30260.1
4076	A004076_01	1	0.29693	-1.2143	1.7015	0.584	3.2049e-05	15.5133	52.2427		A004076_01	AT1G47810.1
4145	A004145_01	1	2.7454	1.0099	1.263	0.584	0.00054299	28.2643	10.2954		A004145_01	AT4G01525.1
4153	A004153_01	1	3.9023	1.3616	1.0404	0.584	3.1178e-06	9.92642	2.54375		A004153_01	AT4G37340.1
4159	A004159_01	1	5.8614	1.7684	1.0269	0.584	1.3945e-09	180.17	30.738		A004159_01	AT1G19360.1
4161	A004161_01	1	2.6265	0.96565	2.1068	0.584	0.00094291	18.4488	7.02447		A004161_01	AT1G01200.1
4165	A004165_01	1	3.6379	1.2914	1.3646	0.584	9.7504e-06	19.1749	5.27089		A004165_01	AT1G01240.3
4168	A004168_01	1	4.0187	1.391	1.7347	0.584	1.9019e-06	73.9434	18.4009		A004168_01	AT1G17400.1
4178	A004178_01	1	3.1505	1.1476	1.3236	0.584	8.4947e-05	12.5297	3.97729		A004178_01	AT1G29860.1
4200	A004200_01	1	4.2656	1.4506	1.5785	0.584	6.7747e-07	25.0933	5.88261		A004200_01	AT1G71110.1
4201	A004201_01	1	3.2648	1.1832	1.3344	0.584	5.0763e-05	13.4691	4.12555		A004201_01	AT1G07460.1
4214	A004214_01	1	0.24175	-1.4198	1.7715	0.584	1.1595e-06	3.78748	15.6661		A004214_01	AT1G29400.2
4217	A004217_01	1	3.3361	1.2048	1.1247	0.584	3.6904e-05	10.4489	3.13209		A004217_01	AT5G53180.2
4226	A004226_01	1	3.5767	1.2744	1.2524	0.584	1.2742e-05	17.085	4.77694		A004226_01	AT1G09380.1
4227	A004227_01	1	2.6152	0.96135	1.3816	0.584	0.00099375	10.0442	3.84049		A004227_01	AT1G72140.1
4332	A004332_01	1	3.9085	1.3632	1.2895	0.584	3.0364e-06	35.852	9.17333		A004332_01	AT1G21050.1
4333	A004333_01	1	0.28756	-1.2463	1.9281	0.584	1.97e-05	44.9477	156.304		A004333_01	AT1G68450.1
4451	A004451_01	1	3.0766	1.1238	1.5838	0.584	0.00011873	98.1503	31.903		A004451_01	AT1G08580.1
4481	A004481_01	1	3.1708	1.154	1.5962	0.584	7.7501e-05	171.76	54.1685		A004481_01	AT1G79550.2
4543	A004543_01	1	0.38491	-0.95475	0.73303	0.584	0.0010767	30.6337	79.5909		A004543_01	AT1G78430.1
4558	A004558_01	1	0.38479	-0.95506	1.9071	0.584	0.0010726	13.4328	34.9074		A004558_01	AT1G12230.1
4634	A004634_01	1	0.27329	-1.2972	1.2577	0.584	8.8892e-06	14.9543	54.7184		A004634_01	AT1G01720.1
4651	A004651_01	1	0.20918	-1.5645	0.89467	0.584	8.4131e-08	1.86621	8.92182		A004651_01	AT1G77800.1
4665	A004665_01	1	4.8247	1.5738	1.1828	0.584	7.0634e-08	61.8864	12.8263		A004665_01	AT1G14810.1
4699	A004699_01	1	2.937	1.0774	0.74131	0.584	0.00022451	89.0413	30.3167		A004699_01	AT1G48175.1
4739	A004739_01	1	3.7258	1.3153	1.7198	0.584	6.6571e-06	77.4552	20.7906		A004739_01	AT1G14460.1
4745	A004745_01	1	2.8547	1.049	1.222	0.584	0.00032765	31.2807	10.9572		A004745_01	AT1G14350.2
4809	A004809_01	1	0.36259	-1.0145	1.3772	0.584	0.00051228	63.5165	175.178		A004809_01	AT1G33060.2
4922	A004922_01	1	0.19972	-1.6108	0.73994	0.584	3.457e-08	7.02026	35.1491		A004922_01	AT1G22660.2
4948	A004948_01	1	2.6138	0.96079	1.5668	0.584	0.0010006	3.46461	1.32558		A004948_01	AT5G28500.1
5003	A005003_01	1	2.7573	1.0143	1.0984	0.584	0.00051372	71.9305	26.086		A005003_01	AT4G30380.1
5096	A005096_01	1	0.34349	-1.0686	2.3372	0.584	0.00025261	60.8128	177.044		A005096_01	AT1G75470.1
5159	A005159_01	1	3.3406	1.2062	1.1796	0.584	3.6171e-05	55.0697	16.4858		A005159_01	AT5G22410.1
5179	A005179_01	1	2.8451	1.0456	1.3583	0.584	0.00034248	39.8411	14.0034		A005179_01	AT2G17480.1
5332	A005332_01	1	0.25515	-1.3659	0.73408	0.584	2.9004e-06	1.92349	7.53832		A005332_01	AT5G59710.1
5352	A005352_01	1	3.0652	1.1201	1.261	0.584	0.00012503	6037.23	1969.43		A005352_01	AT1G44090.1
5364	A005364_01	1	0.35818	-1.0267	1.4946	0.584	0.0004379	8.81804	24.6185		A005364_01	AT2G33860.1
5484	A005484_01	1	3.5671	1.2718	0.90428	0.584	1.3288e-05	30.3835	8.51731		A005484_01	AT5G57250.1
5626	A005626_01	1	0.38162	-0.96334	1.2744	0.584	0.00096999	25.2291	66.1087		A005626_01	AT5G52170.1
5721	A005721_01	1	0.38506	-0.95436	0.94387	0.584	0.0010817	27.774	72.1322		A005721_01	AT1G60790.1
5782	A005782_01	1	2.6343	0.96861	1.3581	0.584	0.00090941	90.2695	34.2676		A005782_01	AT4G00755.2
5828	A005828_01	1	2.837	1.0427	1.7528	0.584	0.00035562	26.5811	9.36894		A005828_01	AT3G20360.1
5857	A005857_01	1	2.554	0.93766	1.6682	0.584	0.0013221	302.264	118.356		A005857_01	AT5G55030.2
5861	A005861_01	1	3.358	1.2113	1.8492	0.584	3.3474e-05	38.9625	11.6023		A005861_01	AT5G58470.2
5888	A005888_01	1	2.6581	0.9776	1.2364	0.584	0.00081413	38.6289	14.5327		A005888_01	AT1G80280.1
5907	A005907_01	1	2.5511	0.93654	1.633	0.584	0.0013398	23.0508	9.03495		A005907_01	AT1G02060.1
5935	A005935_01	1	2.8412	1.0442	1.1108	0.584	0.0003487	6.52865	2.29791		A005935_01	AT3G15210.1
5936	A005936_01	1	3.5958	1.2798	1.1248	0.584	1.1719e-05	13.5624	3.7716		A005936_01	AT5G26760.2
5949	A005949_01	1	3.005	1.1003	1.068	0.584	0.00016451	23.2476	7.73612		A005949_01	AT1G60800.1
5983	A005983_01	1	0.37544	-0.97967	1.1119	0.584	0.00079361	26.2351	69.8814		A005983_01	AT5G24165.1
6002	A006002_01	1	0.28793	-1.245	1.4516	0.584	2.0094e-05	8.58915	29.8296		A006002_01	AT5G23575.1
6005	A006005_01	1	2.7778	1.0217	1.3082	0.584	0.00046725	95.4688	34.3705		A006005_01	AT5G16210.1
6034	A006034_01	1	0.3084	-1.1764	1.3648	0.584	5.6097e-05	30.2864	98.2092		A006034_01	AT2G43560.1
6073	A006073_01	1	0.33277	-1.1003	1.0443	0.584	0.00016444	20.6621	62.0909		A006073_01	AT2G28870.1
6141	A006141_01	1	0.22712	-1.4823	2.0499	0.584	3.85e-07	10.8439	47.7462		A006141_01	AT2G42080.1
6154	A006154_01	1	2.6449	0.97264	1.4428	0.584	0.00086554	26.0261	9.84044		A006154_01	AT2G20710.2
6156	A006156_01	1	0.24148	-1.421	0.21297	0.584	1.1372e-06	55.4288	229.522		A006156_01	AT2G39050.1
6174	A006174_01	1	0.31656	-1.1502	1.8588	0.584	8.1772e-05	3.8853	12.2742		A006174_01	AT2G03360.1
6187	A006187_01	1	5.4152	1.6892	2.3461	0.584	7.2525e-09	105.784	19.5348		A006187_01	AT2G42930.1
6188	A006188_01	1	0.31299	-1.1616	1.5315	0.584	6.9485e-05	1.574	5.02889		A006188_01	AT2G43445.1
6209	A006209_01	1	0.34721	-1.0578	1.7136	0.584	0.00029151	6.05691	17.4441		A006209_01	AT2G42870.1
6235	A006235_01	1	2.6696	0.98195	1.7393	0.584	0.00077149	19.0487	7.13563		A006235_01	AT2G42790.1
6237	A006237_01	1	3.838	1.3449	1.1448	0.584	4.1055e-06	59.9434	15.6192		A006237_01	AT2G42730.1
6249	A006249_01	1	3.5069	1.2547	0.75583	0.584	1.7309e-05	8.94147	2.54974		A006249_01	AT5G01170.1
6294	A006294_01	1	3.4321	1.2332	1.3817	0.584	2.4086e-05	54.2878	15.8172		A006294_01	AT2G40570.2
6321	A006321_01	1	3.1505	1.1476	1.4989	0.584	8.4953e-05	28.0027	8.88887		A006321_01	AT2G27940.1
6329	A006329_01	1	0.299	-1.2073	1.1954	0.584	3.5561e-05	12.9799	43.4104		A006329_01	AT2G40850.1
6335	A006335_01	1	0.35501	-1.0356	1.2552	0.584	0.0003902	20.1963	56.8946		A006335_01	AT2G29800.1
6336	A006336_01	1	2.6227	0.96421	1.232	0.584	0.00095972	28.0167	10.6824		A006336_01	AT2G18400.1
6351	A006351_01	1	0.32807	-1.1145	1.7337	0.584	0.00013516	40.8497	124.512		A006351_01	AT2G02590.1
6363	A006363_01	1	0.27424	-1.2937	1.3094	0.584	9.3972e-06	35.1	127.996		A006363_01	AT2G41570.1
6402	A006402_01	1	0.30222	-1.1966	1.1585	0.584	4.169e-05	14.2734	47.2286		A006402_01	AT2G42210.4
6410	A006410_01	1	0.25552	-1.3644	1.099	0.584	2.972e-06	2.68521	10.5087		A006410_01	AT2G45480.1
6572	A006572_01	1	2.8044	1.0312	1.3874	0.584	0.00041332	31.8966	11.3737		A006572_01	AT2G24720.1
6633	A006633_01	1	7.0193	1.9487	1.2851	0.584	2.4977e-11	18.6827	2.66171		A006633_01	AT2G28540.2
6686	A006686_01	1	3.7724	1.3277	1.3113	0.584	5.4437e-06	119.343	31.6361		A006686_01	AT2G19530.1
6722	A006722_01	1	0.29056	-1.2359	1.0165	0.584	2.3091e-05	33.7439	116.129		A006722_01	AT2G20950.2
6729	A006729_01	1	0.37499	-0.98086	0.93816	0.584	0.00078196	4.02893	10.7435		A006729_01	AT4G04480.1
6769	A006769_01	1	0.33019	-1.1081	1.1055	0.584	0.00014775	2.67615	8.10515		A006769_01	AT2G02050.1
6845	A006845_01	1	2.9296	1.0749	1.1393	0.584	0.00023229	71.1222	24.2787		A006845_01	AT2G05000.1
6848	A006848_01	1	0.36776	-1.0003	1.0468	0.584	0.00061313	11.1284	30.2592		A006848_01	AT2G36640.1
6873	A006873_01	1	0.15328	-1.8755	1.6176	0.584	1.3364e-10	4.81964	31.4437		A006873_01	AT2G40960.1
6883	A006883_01	1	2.9665	1.0874	1.3744	0.584	0.00019614	12.7025	4.28191		A006883_01	AT2G41590.1
6956	A006956_01	1	0.38948	-0.94293	1.6264	0.584	0.0012413	24.0299	61.701		A006956_01	AT2G25980.1
7058	A007058_01	1	0.29986	-1.2044	1.9046	0.584	3.7115e-05	9.725	32.4305		A007058_01	AT2G32290.1
7102	A007102_01	1	3.4423	1.2361	1.3032	0.584	2.3023e-05	112.809	32.7728		A007102_01	AT2G18380.1
7144	A007144_01	1	3.1654	1.1523	1.0872	0.584	7.9427e-05	11.22	3.54451		A007144_01	AT2G36960.2
7167	A007167_01	1	2.6087	0.95887	1.3674	0.584	0.0010242	6.42181	2.4616		A007167_01	AT2G21900.1
7225	A007225_01	1	0.36252	-1.0147	1.4949	0.584	0.0005111	30.889	85.2084		A007225_01	AT2G18910.1
7249	A007249_01	1	0.38949	-0.94291	1.3635	0.584	0.0012416	11.5999	29.7819		A007249_01	AT2G41000.1
7299	A007299_01	1	0.22715	-1.4821	1.2904	0.584	3.8592e-07	2.80275	12.3394		A007299_01	AT2G35470.1
7301	A007301_01	1	3.3671	1.2141	1.0973	0.584	3.2141e-05	42.4701	12.6139		A007301_01	AT2G26670.1
7324	A007324_01	1	0.31315	-1.1611	1.6759	0.584	7.0014e-05	7.58217	24.2132		A007324_01	AT2G03270.1
7330	A007330_01	1	0.37947	-0.96899	1.4057	0.584	0.00090516	7.21022	19.0012		A007330_01	AT2G45680.1
7337	A007337_01	1	2.5312	0.9287	0.6459	0.584	0.0014704	126.9	50.134		A007337_01	AT2G40130.2
7422	A007422_01	1	0.38691	-0.94956	1.4251	0.584	0.0011462	85.1999	220.214		A007422_01	AT2G48020.1
7423	A007423_01	1	2.8678	1.0535	1.5851	0.584	0.00030853	4.29865	1.49894		A007423_01	AT2G30790.1
7473	A007473_01	1	0.21813	-1.5227	1.3515	0.584	1.8419e-07	13.3752	61.3135		A007473_01	AT4G01980.1
7477	A007477_01	1	0.35013	-1.0494	1.8735	0.584	0.00032565	2.62489	7.49698		A007477_01	AT2G10920.1
7495	A007495_01	1	4.6607	1.5392	0.96233	0.584	1.3561e-07	1067.31	229.018		A007495_01	AT2G38920.1
7520	A007520_01	1	2.9754	1.0904	1.4569	0.584	0.00018832	48.7839	16.3954		A007520_01	AT2G24860.1
7560	A007560_01	1	0.26691	-1.3208	1.7637	0.584	6.0854e-06	42.7599	160.196		A007560_01	AT2G17740.1
7580	A007580_01	1	0.29367	-1.2253	1.9999	0.584	2.7134e-05	35.4102	120.578		A007580_01	AT2G30430.1
7641	A007641_01	1	0.28303	-1.2622	1.404	0.584	1.542e-05	10.0885	35.6447		A007641_01	AT2G18530.1
7720	A007720_01	1	3.7148	1.3123	1.7862	0.584	6.9827e-06	27.2322	7.33091		A007720_01	AT2G35030.1
7799	A007799_01	1	3.1782	1.1563	1.9065	0.584	7.4961e-05	104.899	33.0064		A007799_01	AT2G40530.1
7835	A007835_01	1	2.6169	0.96198	1.4203	0.584	0.0009862	163.383	62.4334		A007835_01	AT2G04410.1
7870	A007870_01	1	2.54	0.93218	1.8653	0.584	0.0014109	192.424	75.7547		A007870_01	AT2G46230.2
8051	A008051_01	1	0.32649	-1.1193	1.4195	0.584	0.0001264	53.7853	164.745		A008051_01	AT2G27330.1
8067	A008067_01	1	3.0318	1.1092	1.4754	0.584	0.00014556	40.2899	13.2885		A008067_01	AT2G42360.1
8125	A008125_01	1	2.8181	1.0361	1.0524	0.584	0.00038795	32.6551	11.5872		A008125_01	AT2G27610.1
8159	A008159_01	1	0.3651	-1.0076	1.4405	0.584	0.0005592	83.0797	227.534		A008159_01	AT2G35300.1
8257	A008257_01	1	2.8073	1.0322	1.244	0.584	0.0004077	9.98316	3.55623		A008257_01	AT2G36980.1
8302	A008302_01	1	3.3063	1.1958	1.555	0.584	4.2165e-05	5.27881	1.59661		A008302_01	AT2G41230.1
8305	A008305_01	1	0.3586	-1.0255	1.2203	0.584	0.00044456	1061.57	2960.46		A008305_01	AT2G42840.1
8340	A008340_01	1	4.5964	1.5253	1.5828	0.584	1.7553e-07	21.2424	4.62141		A008340_01	AT2G37690.1
8414	A008414_01	1	0.38337	-0.95874	1.2747	0.584	0.0010258	226.535	590.931		A008414_01	AT2G20150.1
8505	A008505_01	1	3.1306	1.1412	1.6958	0.584	9.2944e-05	14.5618	4.65155		A008505_01	AT2G31710.1
8550	A008550_01	1	0.25289	-1.3748	1.4817	0.584	2.4988e-06	5.03393	19.9076		A008550_01	AT2G11010.1
8621	A008621_01	1	2.6909	0.98986	1.4522	0.584	0.0006991	127.574	47.4084		A008621_01	AT2G18390.1
8650	A008650_01	1	0.12749	-2.0597	1.2629	0.584	1.7406e-12	11.2763	88.4555		A008650_01	AT2G40450.1
8656	A008656_01	1	0.31808	-1.1455	1.0927	0.584	8.7534e-05	1.27489	4.00803		A008656_01	AT2G02470.1
8796	A008796_01	1	0.33474	-1.0944	1.3758	0.584	0.00017831	2.51552	7.51499		A008796_01	AT2G10070.1
8852	A008852_01	1	2.9743	1.09	1.1414	0.584	0.00018927	25.9378	8.7207		A008852_01	AT2G44370.1
8853	A008853_01	1	3.1284	1.1405	1.5204	0.584	9.3868e-05	11.4822	3.67003		A008853_01	AT2G45650.1
8860	A008860_01	1	3.0372	1.1109	1.1873	0.584	0.00014205	52.5571	17.3033		A008860_01	AT2G32710.1
8876	A008876_01	1	0.16736	-1.7876	0.72378	0.584	9.2401e-10	9.42438	56.3116		A008876_01	AT3G11910.1
9001	A009001_01	1	0.084162	-2.475	1.7283	0.584	0	6.97408	82.8639		A009001_01	AT3G45440.1
9039	A009039_01	1	2.8524	1.0482	1.3909	0.584	0.00033118	417.047	146.204		A009039_01	AT3G25260.1
9053	A009053_01	1	3.2729	1.1857	1.4144	0.584	4.8968e-05	78.4138	23.9603		A009053_01	AT3G51990.1
9125	A009125_01	1	2.6541	0.9761	1.2204	0.584	0.00082932	2.83829	1.06936		A009125_01	AT3G55520.1
9149	A009149_01	1	2.7051	0.99515	1.1474	0.584	0.00065433	14.7818	5.46465		A009149_01	AT3G49055.1
9155	A009155_01	1	2.8599	1.0508	1.2733	0.584	0.00032002	3.92788	1.37341		A009155_01	AT4G35985.1
9157	A009157_01	1	3.1521	1.1481	1.4707	0.584	8.4327e-05	450.159	142.808		A009157_01	AT3G43410.1
9192	A009192_01	1	0.25588	-1.363	1.9611	0.584	3.0427e-06	7.12137	27.8296		A009192_01	AT3G13600.1
9193	A009193_01	1	0.38662	-0.9503	1.0179	0.584	0.0011361	39.1422	101.241		A009193_01	AT3G21980.1
9229	A009229_01	1	0.35084	-1.0474	1.0169	0.584	0.00033439	33.9708	96.8342		A009229_01	AT5G63800.1
9247	A009247_01	1	3.4026	1.2246	1.1244	0.584	2.7448e-05	162.796	47.8418		A009247_01	AT4G03510.2
9271	A009271_01	1	0.31114	-1.1675	1.2993	0.584	6.3807e-05	21.4774	69.0272		A009271_01	AT3G42310.1
9326	A009326_01	1	2.8645	1.0524	1.3397	0.584	0.00031319	23.5164	8.20957		A009326_01	AT3G25180.2
9331	A009331_01	1	0.30843	-1.1762	1.573	0.584	5.6196e-05	19.9414	64.6572		A009331_01	AT3G50510.1
9392	A009392_01	1	2.6833	0.98704	0.81705	0.584	0.00072418	346.16	129.011		A009392_01	AT3G59330.1
9398	A009398_01	1	2.9592	1.0849	1.4399	0.584	0.00020286	200.638	67.8026		A009398_01	AT3G59400.1
9414	A009414_01	1	3.1006	1.1316	1.2285	0.584	0.0001065	21.2743	6.86132		A009414_01	AT3G23730.1
9420	A009420_01	1	2.5569	0.9388	0.99932	0.584	0.0013041	108.505	42.4361		A009420_01	AT3G12180.1
9437	A009437_01	1	0.30222	-1.1966	1.2032	0.584	4.1678e-05	9.72014	32.1625		A009437_01	AT5G27080.1
9443	A009443_01	1	5.242	1.6567	1.2545	0.584	1.3981e-08	295.746	56.4243		A009443_01	AT3G58600.1
9468	A009468_01	1	2.789	1.0257	0.21396	0.584	0.00044378	19.0525	6.8312		A009468_01	AT3G26390.1
9474	A009474_01	1	3.6547	1.296	1.5914	0.584	9.0625e-06	27.5004	7.52477		A009474_01	AT3G55605.1
9482	A009482_01	1	4.149	1.4229	1.1142	0.584	1.1003e-06	79.6148	19.1883		A009482_01	AT3G18580.1
9484	A009484_01	1	0.32391	-1.1273	1.4309	0.584	0.00011314	4.67206	14.4227		A009484_01	AT3G12680.1
9626	A009626_01	1	0.31857	-1.1439	1.1445	0.584	8.9486e-05	44.5539	139.854		A009626_01	AT3G58300.1
9641	A009641_01	1	0.35564	-1.0338	1.172	0.584	0.0003994	6.15214	17.2999		A009641_01	AT3G04930.1
9746	A009746_01	1	0.38086	-0.96532	1.5275	0.584	0.00094679	10.1128	26.5519		A009746_01	AT3G07510.2
9773	A009773_01	1	0.34572	-1.0621	1.2546	0.584	0.00027543	16.9032	48.8913		A009773_01	AT3G21400.1
9790	A009790_01	1	9.0867	2.2068	1.4457	0.584	4.1078e-14	78.6337	8.65381		A009790_01	AT3G14430.1
9802	A009802_01	1	3.2466	1.1776	1.7407	0.584	5.5099e-05	9.36894	2.88579		A009802_01	AT3G03490.1
9837	A009837_01	1	2.5493	0.93581	0.89771	0.584	0.0013515	5.94767	2.33317		A009837_01	AT3G01990.1
9855	A009855_01	1	3.4065	1.2257	1.309	0.584	2.6983e-05	7.89635	2.31813		A009855_01	AT3G04620.1
9857	A009857_01	1	4.3028	1.4593	1.6742	0.584	5.8074e-07	7.56854	1.75896		A009857_01	AT3G04640.3
9860	A009860_01	1	3.1242	1.1392	1.0327	0.584	9.57e-05	6.513	2.08465		A009860_01	AT3G54120.1
9872	A009872_01	1	3.0778	1.1242	0.96721	0.584	0.00011807	8.65035	2.81061		A009872_01	AT3G01330.1
9955	A009955_01	1	2.9122	1.0689	1.3535	0.584	0.00025162	361.948	124.288		A009955_01	AT3G49030.1
10030	A010030_01	1	0.35682	-1.0305	0.89469	0.584	0.00041683	17.9484	50.2997		A010030_01	AT3G09690.2
10150	A010150_01	1	0.37678	-0.9761	1.133	0.584	0.00082935	47.3942	125.788		A010150_01	AT3G22190.1
10272	A010272_01	1	0.39329	-0.93321	1.907	0.584	0.0013938	7.53531	19.1595		A010272_01	AT3G50520.1
10306	A010306_01	1	7.3037	1.9884	1.6025	0.584	9.7944e-12	17.9322	2.4553		A010306_01	AT3G12090.1
10361	A010361_01	1	2.5412	0.93263	1.4755	0.584	0.0014034	14.1725	5.57727		A010361_01	AT4G38230.1
10370	A010370_01	1	3.3558	1.2107	1.4781	0.584	3.381e-05	25.0181	7.45586		A010370_01	AT3G12440.1
10385	A010385_01	1	2.7278	1.0035	1.4313	0.584	0.0005891	106.559	39.0639		A010385_01	AT3G61570.1
10394	A010394_01	1	0.31334	-1.1605	1.1005	0.584	7.0623e-05	101.891	325.187		A010394_01	AT3G08790.1
10460	A010460_01	1	3.8757	1.3547	0.8849	0.584	3.4935e-06	9.59651	2.47611		A010460_01	AT3G15590.1
10464	A010464_01	1	3.4705	1.2443	1.2344	0.584	2.0321e-05	8.08977	2.33103		A010464_01	AT3G19900.1
10467	A010467_01	1	6.1167	1.811	1.3965	0.584	5.571e-10	43.6804	7.14134		A010467_01	AT3G19790.2
10468	A010468_01	1	3.4431	1.2364	1.3758	0.584	2.2938e-05	31.7344	9.21746		A010468_01	AT5G61450.1
10474	A010474_01	1	2.9828	1.0929	1.2703	0.584	0.0001821	30.8859	10.3553		A010474_01	AT3G27550.1
10476	A010476_01	1	3.276	1.1866	1.4849	0.584	4.8297e-05	26.3878	8.05506		A010476_01	AT3G27480.1
10477	A010477_01	1	2.6642	0.97989	1.3943	0.584	0.00079145	2.48365	0.932249		A010477_01	AT3G10930.1
10480	A010480_01	1	0.39218	-0.93604	1.0739	0.584	0.0013477	5.94827	15.1667		A010480_01	AT3G01820.1
10481	A010481_01	1	0.39772	-0.92199	1.8853	0.584	0.0015912	14.5414	36.5617		A010481_01	AT3G01860.2
10486	A010486_01	1	0.26508	-1.3277	1.4438	0.584	5.4427e-06	3.59916	13.5787		A010486_01	AT3G01840.1
10492	A010492_01	1	2.7848	1.0242	1.2208	0.584	0.00045235	31.0594	11.1529		A010492_01	AT3G02210.1
10495	A010495_01	1	0.24917	-1.3896	1.9206	0.584	1.9457e-06	7.07382	28.3918		A010495_01	AT3G04700.1
10497	A010497_01	1	0.31465	-1.1563	0.95129	0.584	7.4996e-05	17.7449	56.3961		A010497_01	AT3G04530.1
10510	A010510_01	1	2.7708	1.0191	1.0065	0.584	0.00048267	16.8778	6.09153		A010510_01	AT3G04000.1
10512	A010512_01	1	2.5157	0.92254	1.2372	0.584	0.001581	4.36623	1.73561		A010512_01	AT3G04050.1
10516	A010516_01	1	0.3502	-1.0493	1.3237	0.584	0.00032647	36.7707	104.994		A010516_01	AT3G18430.1
10518	A010518_01	1	5.2428	1.6569	0.77926	0.584	1.3938e-08	12.0071	2.29018		A010518_01	AT3G50770.1
10521	A010521_01	1	12.3925	2.5171	1.2223	0.584	0	80.3506	6.48376		A010521_01	AT3G08960.1
10525	A010525_01	1	2.917	1.0705	1.5726	0.584	0.00024613	5.84683	2.00451		A010525_01	AT3G22810.1
10526	A010526_01	1	3.7987	1.3347	0.99968	0.584	4.8593e-06	10.6995	2.8168		A010526_01	AT3G55005.1
10531	A010531_01	1	0.33023	-1.108	1.178	0.584	0.00014803	8.1948	24.8138		A010531_01	AT3G04450.1
10533	A010533_01	1	2.8813	1.0582	0.28248	0.584	0.00029	48.9451	16.9862		A010533_01	AT3G23172.1
10535	A010535_01	1	2.5275	0.92722	1.5239	0.584	0.0014963	81.81	32.369		A010535_01	AT3G23170.1
10536	A010536_01	1	2.7126	0.99789	1.5081	0.584	0.00063216	19.4063	7.1542		A010536_01	AT3G23210.1
10539	A010539_01	1	3.5116	1.2561	1.3457	0.584	1.6956e-05	8.48755	2.41708		A010539_01	AT3G23270.1
10543	A010543_01	1	2.8677	1.0535	1.3846	0.584	0.00030873	21.8303	7.61256		A010543_01	AT2G37220.1
10562	A010562_01	1	4.9372	1.5968	1.2236	0.584	4.5389e-08	15.8188	3.204		A010562_01	AT3G18800.1
10563	A010563_01	1	0.2542	-1.3696	1.0901	0.584	2.7248e-06	7.75238	30.4961		A010563_01	AT3G18810.1
10564	A010564_01	1	4.9481	1.599	0.92602	0.584	4.3504e-08	15.4005	3.11242		A010564_01	AT3G18830.1
10569	A010569_01	1	2.6563	0.97693	1.3412	0.584	0.00082088	31.5098	11.8627		A010569_01	AT3G25790.1
10570	A010570_01	1	3.7023	1.309	0.86029	0.584	7.369e-06	20.8676	5.63671		A010570_01	AT2G20710.2
10575	A010575_01	1	0.1278	-2.0573	1.3064	0.584	1.8474e-12	1.67912	13.1392		A010575_01	AT3G06890.1
10577	A010577_01	1	3.3651	1.2135	1.2916	0.584	3.2436e-05	46.1917	13.7261		A010577_01	AT5G62627.1
10578	A010578_01	1	2.8331	1.0414	1.4498	0.584	0.00036203	7.06675	2.4943		A010578_01	AT3G29575.4
10581	A010581_01	1	0.35753	-1.0285	1.2917	0.584	0.00042772	2.00013	5.59403		A010581_01	AT3G13222.1
10589	A010589_01	1	0.37652	-0.9768	1.5636	0.584	0.00082226	3.74829	9.95525		A010589_01	AT3G51660.1
10595	A010595_01	1	3.4338	1.2337	1.2413	0.584	2.391e-05	6.33	1.84351		A010595_01	AT3G14290.1
10596	A010596_01	1	2.7094	0.99672	1.2289	0.584	0.00064152	20.4933	7.56324		A010596_01	AT3G14880.1
10597	A010597_01	1	3.1381	1.1436	1.8444	0.584	8.9858e-05	7.02658	2.23909		A010597_01	AT3G63200.1
10599	A010599_01	1	4.2208	1.44	1.0728	0.584	8.1564e-07	16.5883	3.93024		A010599_01	AT3G02080.1
10607	A010607_01	1	3.4975	1.252	1.3582	0.584	1.8043e-05	35.6768	10.2001		A010607_01	AT3G23700.1
10614	A010614_01	1	0.15982	-1.8337	2.093	0.584	3.3917e-10	9.78353	61.2155		A010614_01	AT1G04780.1
10619	A010619_01	1	3.8985	1.3606	1.0594	0.584	3.1694e-06	27.7601	7.12066		A010619_01	AT3G26510.5
10620	A010620_01	1	8.112	2.0933	1.3277	0.584	7.5562e-13	15.5584	1.91796		A010620_01	AT3G20240.1
10621	A010621_01	1	2.8781	1.0571	1.5442	0.584	0.00029432	5.48162	1.90454		A010621_01	AT3G51740.1
10622	A010622_01	1	0.31208	-1.1645	1.1869	0.584	6.6642e-05	4.13795	13.2593		A010622_01	AT3G60920.1
10624	A010624_01	1	5.3285	1.6731	1.6866	0.584	1.0061e-08	72.697	13.644		A010624_01	AT3G14230.3
10629	A010629_01	1	3.0299	1.1085	1.0815	0.584	0.00014684	4.92981	1.62712		A010629_01	AT3G23990.1
10634	A010634_01	1	2.8039	1.031	1.4952	0.584	0.00041426	7.38832	2.63491		A010634_01	AT3G11400.1
10636	A010636_01	1	3.4055	1.2254	1.2386	0.584	2.7097e-05	6.42053	1.88527		A010636_01	AT3G26360.1
10643	A010643_01	1	5.7173	1.7435	1.4403	0.584	2.36e-09	13.5868	2.37643		A010643_01	AT3G12050.2
10683	A010683_01	1	5.5116	1.7069	1.1812	0.584	5.054e-09	93.5784	16.9777		A010683_01	AT3G49200.1
10710	A010710_01	1	0.28655	-1.2499	1.4197	0.584	1.8663e-05	23.3617	81.5242		A010710_01	AT3G56110.1
10715	A010715_01	1	2.9687	1.0881	1.344	0.584	0.00019418	37.2257	12.5397		A010715_01	AT3G58010.1
10721	A010721_01	1	3.9788	1.381	0.90972	0.584	2.2518e-06	19.9694	5.01885		A010721_01	AT3G50370.1
10802	A010802_01	1	2.743	1.009	1.4276	0.584	0.00054902	432.378	157.638		A010802_01	AT3G20360.1
10806	A010806_01	1	0.27678	-1.2845	1.8084	0.584	1.0869e-05	41.3305	149.321		A010806_01	AT3G20395.1
10951	A010951_01	1	0.29499	-1.2208	1.0272	0.584	2.9038e-05	5.76209	19.5348		A010951_01	AT3G17740.1
10967	A010967_01	1	2.8103	1.0333	1.4348	0.584	0.00040214	28.9133	10.2882		A010967_01	AT3G62960.1
11025	A011025_01	1	4.1723	1.4285	1.2269	0.584	9.9826e-07	35.513	8.51135		A011025_01	AT3G19830.1
11069	A011069_01	1	3.2821	1.1885	0.96368	0.584	4.6978e-05	19.2229	5.85678		A011069_01	AT3G27870.1
11071	A011071_01	1	2.9324	1.0758	1.4861	0.584	0.00022933	9.46121	3.22651		A011071_01	AT3G15130.1
11087	A011087_01	1	0.31618	-1.1514	1.2725	0.584	8.0371e-05	40.7396	128.857		A011087_01	AT3G16610.1
11095	A011095_01	1	2.7386	1.0075	1.401	0.584	0.00056015	234.51	85.6355		A011095_01	AT3G24840.1
11107	A011107_01	1	2.5287	0.92769	1.3705	0.584	0.0014879	119.271	47.1673		A011107_01	AT3G29300.1
11108	A011108_01	1	0.38907	-0.94399	1.3598	0.584	0.0012256	71.0014	182.491		A011108_01	AT3G19990.1
11127	A011127_01	1	0.39164	-0.93742	1.3007	0.584	0.0013258	7.07594	18.0672		A011127_01	AT3G62040.1
11213	A011213_01	1	3.5201	1.2585	0.92202	0.584	1.6332e-05	7.2059	2.04701		A011213_01	AT5G33393.1
11219	A011219_01	1	2.5478	0.93523	1.5685	0.584	0.0013609	13.0894	5.13767		A011219_01	AT4G04030.1
11323	A011323_01	1	0.39534	-0.92801	1.3807	0.584	0.0014824	22.556	57.0541		A011323_01	AT3G15354.1
11335	A011335_01	1	0.38149	-0.96368	1.1055	0.584	0.00096591	7.80996	20.4708		A011335_01	AT3G48230.1
11370	A011370_01	1	2.5257	0.92651	1.3232	0.584	0.0015088	104.784	41.4878		A011370_01	AT2G01940.3
11398	A011398_01	1	3.0632	1.1195	1.1881	0.584	0.00012619	7.65684	2.49965		A011398_01	AT3G10590.1
11418	A011418_01	1	3.4272	1.2318	2.0679	0.584	2.4611e-05	5.24461	1.53029		A011418_01	AT3G03810.1
11466	A011466_01	1	2.5923	0.95255	1.3304	0.584	0.0011057	290.906	112.224		A011466_01	AT3G10030.2
11478	A011478_01	1	0.18915	-1.6652	1.3467	0.584	1.1792e-08	13.6413	72.1177		A011478_01	AT3G03950.3
11541	A011541_01	1	0.23066	-1.4668	1.8024	0.584	5.0776e-07	1.71766	7.44692		A011541_01	AT3G07050.1
11649	A011649_01	1	0.27522	-1.2902	1.5304	0.584	9.9438e-06	3.58336	13.0189		A011649_01	AT3G10770.2
11727	A011727_01	1	0.24258	-1.4164	1.1325	0.584	1.2295e-06	12.2374	50.4458		A011727_01	AT3G13820.1
11737	A011737_01	1	2.5723	0.9448	1.3046	0.584	0.0012138	206.872	80.423		A011737_01	AT3G57530.1
11775	A011775_01	1	3.3849	1.2193	1.1876	0.584	2.9694e-05	18.2853	5.40217		A011775_01	AT3G52880.1
11789	A011789_01	1	0.29402	-1.2241	1.2794	0.584	2.7639e-05	39.1148	133.033		A011789_01	AT3G21370.1
11852	A011852_01	1	3.528	1.2607	1.2349	0.584	1.5773e-05	9.24516	2.62038		A011852_01	AT4G27040.1
11954	A011954_01	1	2.6289	0.96656	1.2836	0.584	0.00093246	5.63107	2.142		A011954_01	AT3G06220.1
11981	A011981_01	1	0.34637	-1.0602	1.1684	0.584	0.0002824	12.7969	36.9476		A011981_01	AT3G45443.1
11992	A011992_01	1	2.7321	1.0051	1.6618	0.584	0.0005773	7.22538	2.64449		A011992_01	AT3G59360.2
12020	A012020_01	1	0.26872	-1.3141	1.3475	0.584	6.787e-06	24.2011	90.0622		A012020_01	AT3G17500.1
12024	A012024_01	1	2.878	1.0571	1.2829	0.584	0.00029444	16.6	5.76785		A012024_01	AT3G27473.1
12040	A012040_01	1	4.0443	1.3973	1.1418	0.584	1.707e-06	8.89509	2.19946		A012040_01	AT3G22650.1
12064	A012064_01	1	3.3181	1.1994	1.4222	0.584	4.0005e-05	4.97139	1.49834		A012064_01	AT3G44560.1
12173	A012173_01	1	0.30238	-1.1961	1.6399	0.584	4.2009e-05	15.841	52.3892		A012173_01	AT3G61880.1
12175	A012175_01	1	0.33448	-1.0952	1.6662	0.584	0.00017644	13.5448	40.4918		A012175_01	AT3G51510.1
12221	A012221_01	1	3.437	1.2346	1.0665	0.584	2.3574e-05	6.12391	1.78183		A012221_01	AT3G60250.1
12310	A012310_01	1	2.7913	1.0265	1.1212	0.584	0.00043895	97.4462	34.9109		A012310_01	AT3G08700.1
12332	A012332_01	1	3.0625	1.1192	0.85979	0.584	0.0001266	3.49488	1.14119		A012332_01	AT3G06500.1
12367	A012367_01	1	0.33419	-1.0961	1.6093	0.584	0.00017431	8.69371	26.0157		A012367_01	AT3G21650.1
12376	A012376_01	1	0.29106	-1.2342	1.543	0.584	2.3698e-05	15.9746	54.8828		A012376_01	AT3G55720.1
12388	A012388_01	1	0.36946	-0.99572	1.7052	0.584	0.00064964	91.0492	246.46		A012388_01	AT3G05020.1
12438	A012438_01	1	4.0058	1.3877	1.7595	0.584	2.0089e-06	4.99581	1.24715		A012438_01	AT3G54530.1
12600	A012600_01	1	0.36807	-0.99948	1.4611	0.584	0.00061965	3294.47	8950.82		A012600_01	AT3G13850.1
12655	A012655_01	1	0.27124	-1.3047	1.1848	0.584	7.885e-06	23.1965	85.5243		A012655_01	AT3G23970.1
12706	A012706_01	1	4.1005	1.4111	1.512	0.584	1.3478e-06	115.932	28.2728		A012706_01	AT3G29090.1
12800	A012800_01	1	3.3237	1.2011	0.93139	0.584	3.9005e-05	44.5985	13.418		A012800_01	AT3G61600.1
12978	A012978_01	1	3.483	1.2479	1.1655	0.584	1.9233e-05	58.4575	16.7836		A012978_01	AT4G35920.2
12993	A012993_01	1	0.37311	-0.98588	1.5045	0.584	0.00073471	2.15938	5.7875		A012993_01	AT4G37630.2
13059	A013059_01	1	0.28914	-1.2408	1.2673	0.584	2.1432e-05	42.6446	147.481		A013059_01	AT4G35900.1
13098	A013098_01	1	0.37621	-0.97762	0.32775	0.584	0.00081397	6.41475	17.0526		A013098_01	AT1G76880.1
13125	A013125_01	1	2.9793	1.0917	2.0044	0.584	0.000185	875.767	293.947		A013125_01	AT4G30750.1
13229	A013229_01	1	2.9192	1.0713	1.806	0.584	0.00024367	176.602	60.4974		A013229_01	AT4G24390.1
13239	A013239_01	1	0.21203	-1.551	1.4379	0.584	1.0855e-07	9.58788	45.2182		A013239_01	AT4G31830.1
13242	A013242_01	1	0.18832	-1.6696	1.1713	0.584	1.0787e-08	33.8216	179.594		A013242_01	AT4G16900.1
13252	A013252_01	1	0.26716	-1.3199	1.5188	0.584	6.1793e-06	14.2349	53.2821		A013252_01	AT4G28940.1
13341	A013341_01	1	0.35667	-1.0309	1.3177	0.584	0.0004146	5.12382	14.3651		A013341_01	AT5G49990.1
13367	A013367_01	1	4.5769	1.521	1.6707	0.584	1.8986e-07	12.6354	2.76074		A013367_01	AT4G32960.1
13394	A013394_01	1	4.2544	1.448	1.46	0.584	7.0938e-07	139.756	32.8516		A013394_01	AT4G15010.2
13400	A013400_01	1	0.34384	-1.0676	1.076	0.584	0.00025612	21.9025	63.701		A013400_01	AT4G16380.1
13405	A013405_01	1	3.0401	1.1119	1.3318	0.584	0.00014018	3.15567	1.03798		A013405_01	AT4G13860.1
13498	A013498_01	1	0.38039	-0.96655	1.1581	0.584	0.00093265	2.27214	5.9733		A013498_01	AT4G05460.1
13499	A013499_01	1	4.6222	1.5309	1.2606	0.584	1.5825e-07	46.3815	10.0352		A013499_01	AT1G02730.1
13506	A013506_01	1	0.35873	-1.0252	1.0508	0.584	0.00044666	6.8483	19.0907		A013506_01	AT1G22290.1
13510	A013510_01	1	2.6581	0.97761	1.0653	0.584	0.000814	46.2657	17.4057		A013510_01	AT4G07960.1
13511	A013511_01	1	2.8904	1.0614	1.7749	0.584	0.00027803	11.6034	4.01445		A013511_01	OBSOLETE
13516	A013516_01	1	0.3856	-0.95295	1.3493	0.584	0.0011003	29.4002	76.2487		A013516_01	AT4G08750.1
13523	A013523_01	1	4.5533	1.5159	1.1143	0.584	2.0886e-07	17.7307	3.89425		A013523_01	AT4G09070.1
13524	A013524_01	1	0.3028	-1.1947	1.4147	0.584	4.2881e-05	1.66145	5.4871		A013524_01	AT4G09080.1
13537	A013537_01	1	6.011	1.7936	1.5136	0.584	8.1281e-10	97.9934	16.3022		A013537_01	AT4G14270.2
13547	A013547_01	1	3.1223	1.1386	1.7034	0.584	9.651e-05	7.84283	2.51195		A013547_01	AT4G14890.1
13557	A013557_01	1	0.22627	-1.486	1.0905	0.584	3.597e-07	4.65387	20.5693		A013557_01	AT4G15510.3
13563	A013563_01	1	2.8091	1.0329	1.465	0.584	0.0004043	10.4667	3.72587		A013563_01	AT4G15720.1
13568	A013568_01	1	0.30728	-1.18	1.1089	0.584	5.3197e-05	11.1284	36.216		A013568_01	AT4G16040.1
13622	A013622_01	1	0.39119	-0.93857	0.83821	0.584	0.0013078	11.0342	28.205		A013622_01	AT4G31180.2
13625	A013625_01	1	0.3823	-0.96156	1.2531	0.584	0.0009912	60.1656	157.37		A013625_01	AT4G36420.1
13635	A013635_01	1	0.33427	-1.0958	1.41	0.584	0.00017493	8.71896	26.0834		A013635_01	AT4G36830.1
13653	A013653_01	1	0.28925	-1.2405	1.9772	0.584	2.1554e-05	9.50293	32.8516		A013653_01	AT4G28300.2
13675	A013675_01	1	0.086418	-2.4486	1.3666	0.584	0	1.66334	19.2479		A013675_01	AT4G34490.1
13678	A013678_01	1	2.9084	1.0676	0.96808	0.584	0.00025597	3.95983	1.36153		A013678_01	AT4G18170.1
13691	A013691_01	1	4.8678	1.5826	0.34865	0.584	5.961e-08	22.1403	4.54851		A013691_01	AT4G09960.3
13692	A013692_01	1	3.1424	1.145	1.7272	0.584	8.8101e-05	5.91209	1.88137		A013692_01	AT4G02480.1
13693	A013693_01	1	0.22957	-1.4715	1.1862	0.584	4.6681e-07	2.07971	9.05937		A013693_01	AT4G02400.1
13706	A013706_01	1	0.30407	-1.1905	1.2872	0.584	4.5619e-05	3.62807	11.9317		A013706_01	AT4G38240.2
13710	A013710_01	1	2.7853	1.0244	1.209	0.584	0.00045141	11.2943	4.0552		A013710_01	AT4G38510.4
13717	A013717_01	1	2.9916	1.0958	1.1177	0.584	0.00017492	8.2186	2.74725		A013717_01	AT4G16190.1
13726	A013726_01	1	0.32613	-1.1205	1.5008	0.584	0.00012445	3.54238	10.8612		A013726_01	AT4G21680.1
13730	A013730_01	1	4.2473	1.4463	0.34059	0.584	7.3059e-07	15.4761	3.6437		A013730_01	AT4G35140.1
13737	A013737_01	1	3.3487	1.2086	1.5067	0.584	3.4888e-05	19.2633	5.7523		A013737_01	AT4G15570.1
13738	A013738_01	1	2.5336	0.92965	0.94458	0.584	0.0014539	33.626	13.2726		A013738_01	AT4G13400.1
13764	A013764_01	1	5.2573	1.6596	1.3139	0.584	1.3189e-08	16.9896	3.23167		A013764_01	AT4G11240.1
13766	A013766_01	1	0.33072	-1.1065	1.2994	0.584	0.00015107	4.46916	13.5136		A013766_01	AT4G12640.1
13767	A013767_01	1	0.32144	-1.135	0.84549	0.584	0.00010157	5.25563	16.3512		A013767_01	AT4G24130.1
13768	A013768_01	1	0.38297	-0.95979	1.2409	0.584	0.0010128	6.2827	16.4052		A013768_01	AT4G23610.1
13770	A013770_01	1	11.2619	2.4214	1.0526	0.584	0	56.7923	5.04249		A013770_01	AT4G01480.1
13771	A013771_01	1	4.4549	1.494	1.1575	0.584	3.1131e-07	40.764	9.15042		A013771_01	AT4G13650.1
13774	A013774_01	1	5.3189	1.6713	1.5329	0.584	1.0433e-08	32.5019	6.11045		A013774_01	AT4G34200.1
13777	A013777_01	1	3.0769	1.1239	1.3533	0.584	0.00011858	17.2601	5.60972		A013777_01	AT4G12370.1
13778	A013778_01	1	0.39746	-0.92266	0.95491	0.584	0.0015787	5.29731	13.3271		A013778_01	AT4G23660.2
13855	A013855_01	1	0.29642	-1.216	1.8808	0.584	3.1231e-05	8.87111	29.9282		A013855_01	AT4G01280.2
14038	A014038_01	1	2.5233	0.92556	1.4698	0.584	0.0015259	10.8233	4.28963		A014038_01	AT4G28910.3
14057	A014057_01	1	4.0562	1.4002	1.4353	0.584	1.6238e-06	46.2657	11.4055		A014057_01	AT4G15830.1
14060	A014060_01	1	0.35943	-1.0232	2.0959	0.584	0.00045798	59.7817	166.334		A014060_01	AT4G30700.1
14074	A014074_01	1	2.6913	0.99004	1.3936	0.584	0.00069753	257.727	95.7557		A014074_01	AT4G35480.1
14112	A014112_01	1	3.0103	1.102	1.9135	0.584	0.00016059	18.5691	6.16816		A014112_01	AT4G32140.1
14223	A014223_01	1	3.3571	1.2111	0.75714	0.584	3.3604e-05	19.1979	5.71903		A014223_01	AT4G25810.1
14360	A014360_01	1	2.5619	0.94074	1.2444	0.584	0.0012743	7.19366	2.8078		A014360_01	AT4G00190.1
14364	A014364_01	1	0.31093	-1.1682	1.7046	0.584	6.3181e-05	51.4237	165.389		A014364_01	AT4G00300.1
14439	A014439_01	1	0.37338	-0.98516	1.5042	0.584	0.00074134	1.64122	4.39558		A014439_01	AT4G19500.1
14492	A014492_01	1	3.3933	1.2218	1.2925	0.584	2.8611e-05	7.98209	2.35229		A014492_01	AT4G13070.1
14507	A014507_01	1	0.26076	-1.3442	0.8565	0.584	4.1594e-06	64.4764	247.25		A014507_01	AT5G34820.1
14632	A014632_01	1	0.18614	-1.6813	1.6772	0.584	8.5261e-09	5.26879	28.3067		A014632_01	AT4G34620.1
14638	A014638_01	1	2.5226	0.92528	1.3564	0.584	0.001531	411.373	163.073		A014638_01	AT4G13960.1
14639	A014639_01	1	0.36341	-1.0122	1.3676	0.584	0.00052726	67.5184	185.805		A014639_01	AT4G10090.1
14653	A014653_01	1	0.3594	-1.0233	1.2622	0.584	0.00045752	3.08762	8.59087		A014653_01	AT4G14380.1
14725	A014725_01	1	2.6347	0.96879	1.5464	0.584	0.00090742	163.694	62.1282		A014725_01	AT4G35100.1
14742	A014742_01	1	2.6209	0.96352	1.3914	0.584	0.00096783	16.195	6.17927		A014742_01	AT4G33670.1
14781	A014781_01	1	2.8535	1.0486	1.4154	0.584	0.00032948	6.01947	2.10943		A014781_01	AT4G17505.1
14807	A014807_01	1	0.34323	-1.0694	1.297	0.584	0.00025005	8.73205	25.442		A014807_01	AT4G24610.1
14837	A014837_01	1	0.3727	-0.98699	1.2654	0.584	0.00072461	3.17275	8.51305		A014837_01	AT5G24880.1
14841	A014841_01	1	0.38883	-0.94461	1.0392	0.584	0.0012167	7.91532	20.3565		A014841_01	AT4G26800.1
14920	A014920_01	1	0.37493	-0.98101	1.1308	0.584	0.00078055	72.4575	193.253		A014920_01	AT4G38190.1
15007	A015007_01	1	0.30565	-1.1853	1.2345	0.584	4.9219e-05	15.9666	52.2375		A015007_01	AT4G17330.1
15009	A015009_01	1	0.30543	-1.186	2.0594	0.584	4.8703e-05	5.95422	19.4958		A015009_01	AT4G04930.1
15044	A015044_01	1	0.32568	-1.1218	0.092205	0.584	0.00012208	68.7241	211.03		A015044_01	AT4G21660.1
15230	A015230_01	1	0.29201	-1.231	1.351	0.584	2.4905e-05	10.0704	34.4876		A015230_01	AT4G24175.1
15261	A015261_01	1	3.2087	1.1659	1.2052	0.584	6.5343e-05	17.6971	5.51571		A015261_01	AT4G18080.1
15281	A015281_01	1	0.27188	-1.3024	1.1092	0.584	8.1877e-06	1.89724	6.97826		A015281_01	AT4G18830.1
15302	A015302_01	1	2.5142	0.92196	1.3488	0.584	0.0015918	8.43931	3.3565		A015302_01	AT4G18730.1
15329	A015329_01	1	3.7916	1.3328	1.3026	0.584	5.01e-06	251.791	66.4068		A015329_01	AT4G31920.1
15401	A015401_01	1	0.27487	-1.2915	1.4528	0.584	9.7443e-06	1.56748	5.70247		A015401_01	AT4G01630.1
15408	A015408_01	1	0.32701	-1.1178	1.4618	0.584	0.00012921	68.4634	209.369		A015408_01	AT1G53870.1
15440	A015440_01	1	2.6371	0.96966	1.2804	0.584	0.00089771	118.132	44.7952		A015440_01	AT4G13260.1
15460	A015460_01	1	2.7333	1.0055	1.3312	0.584	0.00057418	18.8951	6.91297		A015460_01	AT4G26170.1
15568	A015568_01	1	0.28524	-1.2544	1.4926	0.584	1.7396e-05	58.7212	205.881		A015568_01	AT5G24790.1
15573	A015573_01	1	0.21605	-1.5322	0.77991	0.584	1.5425e-07	10.5423	48.7936		A015573_01	AT5G07950.1
15613	A015613_01	1	3.2274	1.1717	1.7335	0.584	6.0061e-05	26.7812	8.29788		A015613_01	AT5G22640.1
15659	A015659_01	1	2.7672	1.0178	2.3709	0.584	0.00049077	17.5983	6.35982		A015659_01	AT5G38150.1
15694	A015694_01	1	4.0955	1.4099	1.7364	0.584	1.3764e-06	422.251	103.1		A015694_01	AT5G38710.1
15709	A015709_01	1	2.761	1.0156	1.3044	0.584	0.00050513	126.419	45.787		A015709_01	AT5G48600.1
15758	A015758_01	1	0.08896	-2.4196	1.4608	0.584	2.2204e-16	1.33256	14.9798		A015758_01	AT5G63180.1
15785	A015785_01	1	5.8643	1.7689	1.3475	0.584	1.3796e-09	77.9681	13.2952		A015785_01	AT5G56450.1
15792	A015792_01	1	0.24399	-1.4106	1.4895	0.584	1.3594e-06	6.96711	28.5541		A015792_01	AT5G60590.2
15802	A015802_01	1	2.5345	0.92999	1.3974	0.584	0.0014481	94.6135	37.3301		A015802_01	AT5G41450.1
15805	A015805_01	1	0.34549	-1.0628	2.0477	0.584	0.00027299	23.0047	66.5864		A015805_01	AT5G52820.1
15843	A015843_01	1	0.37792	-0.97307	1.6147	0.584	0.00086088	3.80875	10.0785		A015843_01	AT5G06220.1
15863	A015863_01	1	2.6609	0.97866	1.4625	0.584	0.00080354	17.0338	6.40129		A015863_01	AT5G14100.1
15966	A015966_01	1	0.38759	-0.9478	1.2006	0.584	0.0011709	3.91377	10.0966		A015966_01	AT5G64550.1
15985	A015985_01	1	0.38025	-0.96692	1.1519	0.584	0.00092843	39.197	103.09		A015985_01	AT5G01500.1
16006	A016006_01	1	2.8817	1.0584	1.4949	0.584	0.0002894	6.94138	2.40878		A016006_01	AT5G54220.1
16016	A016016_01	1	2.911	1.0685	1.4692	0.584	0.00025301	11.4903	3.94717		A016016_01	AT5G11270.1
16048	A016048_01	1	2.9387	1.078	1.5284	0.584	0.00022278	53.9361	18.355		A016048_01	AT5G63490.1
16056	A016056_01	1	4.784	1.5653	1.2184	0.584	8.2989e-08	9.17975	1.9189		A016056_01	AT5G50210.1
16070	A016070_01	1	3.5408	1.2643	0.95203	0.584	1.4914e-05	9.67263	2.73191		A016070_01	AT5G45190.1
16074	A016074_01	1	0.24503	-1.4064	1.4757	0.584	1.4618e-06	5.82233	23.7599		A016074_01	AT5G45220.1
16102	A016102_01	1	5.4852	1.7021	1.4669	0.584	5.578e-09	164.482	29.9851		A016102_01	AT5G40030.1
16165	A016165_01	1	0.37357	-0.98465	1.4137	0.584	0.00074599	7.40977	19.834		A016165_01	AT5G58580.1
16168	A016168_01	1	3.4514	1.2388	0.86864	0.584	2.2118e-05	19.8698	5.7569		A016168_01	AT5G41040.2
16220	A016220_01	1	4.4623	1.4957	1.148	0.584	3.0205e-07	29.2857	6.56269		A016220_01	AT5G48080.1
16226	A016226_01	1	2.5632	0.94126	0.84034	0.584	0.0012664	70.9163	27.6659		A016226_01	AT5G01820.1
16266	A016266_01	1	0.37495	-0.98096	1.5476	0.584	0.00078103	14.8144	39.5118		A016266_01	AT5G47050.1
16333	A016333_01	1	3.2625	1.1825	0.83216	0.584	5.1299e-05	27.5775	8.45282		A016333_01	AT5G44550.1
16351	A016351_01	1	0.32653	-1.1192	1.2184	0.584	0.00012658	16.2566	49.7893		A016351_01	AT5G47180.2
16410	A016410_01	1	5.9832	1.789	1.1879	0.584	8.9813e-10	48.8376	8.16209		A016410_01	AT5G61690.1
16473	A016473_01	1	6.754	1.9101	1.182	0.584	6.0887e-11	70.8454	10.4898		A016473_01	AT5G01200.1
16490	A016490_01	1	0.18158	-1.7061	1.1093	0.584	5.1367e-09	10.3408	56.9458		A016490_01	AT5G63550.1
16506	A016506_01	1	0.36052	-1.0202	1.2312	0.584	0.00047608	9.74252	27.0233		A016506_01	AT5G16890.1
16516	A016516_01	1	0.28136	-1.2681	0.94722	0.584	1.4061e-05	182.692	649.368		A016516_01	AT5G47690.1
16593	A016593_01	1	0.35664	-1.031	1.0043	0.584	0.0004141	66.593	186.737		A016593_01	AT5G35520.1
16607	A016607_01	1	0.25751	-1.3567	1.4616	0.584	3.3817e-06	68.1492	264.648		A016607_01	AT5G03680.1
16626	A016626_01	1	6.9332	1.9363	1.0206	0.584	3.3286e-11	44.5405	6.42438		A016626_01	AT5G03495.1
16635	A016635_01	1	0.26957	-1.3109	1.6732	0.584	7.1396e-06	28.143	104.407		A016635_01	AT5G03830.1
16722	A016722_01	1	0.16513	-1.801	1.9572	0.584	6.922e-10	10.626	64.3476		A016722_01	AT5G35737.1
16851	A016851_01	1	0.3811	-0.9647	0.9666	0.584	0.00095401	10.5265	27.6189		A016851_01	AT5G04900.1
16864	A016864_01	1	0.31576	-1.1528	1.1582	0.584	7.8869e-05	8.53777	27.0368		A016864_01	AT2G29580.1
16926	A016926_01	1	3.0161	1.104	1.5098	0.584	0.00015638	52.4836	17.4005		A016926_01	AT5G42890.1
16938	A016938_01	1	0.34556	-1.0626	1.2079	0.584	0.00027368	45.0557	130.386		A016938_01	AT5G22390.1
16939	A016939_01	1	2.6138	0.96082	1.1959	0.584	0.0010002	10.7435	4.11032		A016939_01	AT5G24480.1
16961	A016961_01	1	0.37998	-0.96763	1.1747	0.584	0.00092034	2.08171	5.47833		A016961_01	OBSOLETE
16977	A016977_01	1	5.4795	1.701	1.2371	0.584	5.6984e-09	5.63502	1.02843		A016977_01	AT5G50790.1
16995	A016995_01	1	3.9161	1.3651	1.3763	0.584	2.9399e-06	33.5655	8.57113		A016995_01	AT5G61910.3
17053	A017053_01	1	0.36863	-0.99797	1.3759	0.584	0.00063152	28.6341	77.6802		A017053_01	AT5G57120.1
17131	A017131_01	1	3.157	1.1496	1.5727	0.584	8.2493e-05	54.0927	17.1346		A017131_01	AT5G44060.1
17154	A017154_01	1	0.26408	-1.3315	1.2613	0.584	5.1157e-06	1.65014	6.24887		A017154_01	AT5G57980.1
17155	A017155_01	1	0.25432	-1.3691	1.0867	0.584	2.7476e-06	13.8696	54.5327		A017155_01	AT5G57840.1
17210	A017210_01	1	2.7008	0.99356	1.1844	0.584	0.00066751	28.4515	10.5339		A017210_01	AT5G51710.1
17214	A017214_01	1	2.8569	1.0497	1.682	0.584	0.00032444	226.558	79.3049		A017214_01	AT5G51030.1
17263	A017263_01	1	0.38456	-0.95565	1.5079	0.584	0.0010649	6.65987	17.3172		A017263_01	AT5G66100.1
17331	A017331_01	1	0.3917	-0.93727	1.04	0.584	0.0013281	84.1668	214.884		A017331_01	AT5G12110.1
17333	A017333_01	1	2.9177	1.0708	1.061	0.584	0.00024536	3.80951	1.30573		A017333_01	AT5G37890.1
17402	A017402_01	1	3.5224	1.2591	0.97571	0.584	1.617e-05	11.9079	3.38042		A017402_01	AT5G66610.1
17417	A017417_01	1	2.5408	0.93247	0.8405	0.584	0.0014062	164.795	64.8645		A017417_01	AT5G58150.1
17447	A017447_01	1	0.28635	-1.2506	0.77124	0.584	1.8462e-05	18.3201	63.9755		A017447_01	AT5G63100.1
17468	A017468_01	1	0.3788	-0.97075	0.96779	0.584	0.00088586	1.96791	5.19502		A017468_01	AT5G25280.2
17630	A017630_01	1	5.4321	1.6923	1.47	0.584	6.8061e-09	41.3263	7.608		A017630_01	AT5G53380.1
17679	A017679_01	1	0.39375	-0.93203	0.94187	0.584	0.0014135	95.221	241.822		A017679_01	AT5G51530.1
17759	A017759_01	1	7.0364	1.9511	0.39769	0.584	2.3595e-11	154.362	21.9376		A017759_01	AT5G11080.1
17788	A017788_01	1	4.6961	1.5467	2.1275	0.584	1.1769e-07	35.5521	7.57081		A017788_01	AT5G15790.2
17823	A017823_01	1	0.39139	-0.93805	1.2928	0.584	0.0013159	1.80044	4.6002		A017823_01	AT5G34930.1
17858	A017858_01	1	3.2362	1.1744	1.3009	0.584	5.7727e-05	16.471	5.0896		A017858_01	AT5G16630.2
17881	A017881_01	1	0.30881	-1.175	1.8908	0.584	5.7206e-05	157.654	510.505		A017881_01	AT5G57150.2
17896	A017896_01	1	3.4327	1.2333	1.1386	0.584	2.4028e-05	128.291	37.3749		A017896_01	AT5G52410.2
17923	A017923_01	1	2.5993	0.95525	1.0094	0.584	0.0010701	5.59347	2.15196		A017923_01	AT5G51040.2
17925	A017925_01	1	0.13046	-2.0367	1.8918	0.584	3.0593e-12	17.085	130.961		A017925_01	AT5G53450.3
17934	A017934_01	1	0.12667	-2.0662	1.6807	0.584	1.4846e-12	2.62114	20.6931		A017934_01	AT5G47880.2
17951	A017951_01	1	2.6193	0.96289	0.96318	0.584	0.00097522	11.5965	4.42734		A017951_01	AT5G24300.1
18009	A018009_01	1	5.0853	1.6263	1.4274	0.584	2.5521e-08	37.7317	7.42016		A018009_01	AT5G42800.1
18018	A018018_01	1	3.7813	1.3301	1.2922	0.584	5.2384e-06	106.134	28.0672		A018018_01	AT5G01930.1
18049	A018049_01	1	2.7519	1.0123	0.91083	0.584	0.00052675	9.48299	3.44595		A018049_01	AT5G64580.1
18149	A018149_01	1	4.5628	1.5179	1.7827	0.584	2.01e-07	23.2336	5.09215		A018149_01	AT5G12360.1
18158	A018158_01	1	3.5876	1.2775	1.2164	0.584	1.2145e-05	50.0239	13.9433		A018158_01	AT5G06710.2
18188	A018188_01	1	0.28541	-1.2538	1.8461	0.584	1.7552e-05	52.7308	184.768		A018188_01	AT5G04010.1
18201	A018201_01	1	0.27933	-1.2754	0.49144	0.584	1.2559e-05	5.96435	21.351		A018201_01	AT5G02460.1
18222	A018222_01	1	2.5304	0.9284	2.2416	0.584	0.0014756	26.7357	10.5656		A018222_01	AT5G13310.1
18245	A018245_01	1	0.16657	-1.7923	1.1229	0.584	8.3519e-10	11.564	69.4287		A018245_01	AT5G11540.1
18416	A018416_01	1	5.1167	1.6325	0.67633	0.584	2.2601e-08	64.2705	12.561		A018416_01	AT5G09910.1
18421	A018421_01	1	0.21726	-1.5267	1.5355	0.584	1.7106e-07	2.68344	12.3518		A018421_01	AT5G50870.1
18436	A018436_01	1	0.22876	-1.4751	1.5372	0.584	4.3787e-07	11.2043	48.9794		A018436_01	AT5G45440.1
18438	A018438_01	1	0.2051	-1.5842	1.6396	0.584	5.7807e-08	12.7585	62.209		A018438_01	AT5G45530.1
18474	A018474_01	1	0.12816	-2.0545	0.72465	0.584	1.9797e-12	4.64783	36.2667		A018474_01	AT5G50520.1
18587	A018587_01	1	0.33979	-1.0794	1.3823	0.584	0.00021845	2.94851	8.67721		A018587_01	AT5G60050.1
18607	A018607_01	1	2.6017	0.95618	1.1688	0.584	0.0010582	10.0102	3.84741		A018607_01	AT5G54530.1
18611	A018611_01	1	0.32756	-1.1161	1.2854	0.584	0.00013226	148.577	453.593		A018611_01	AT4G20040.1
18631	A018631_01	1	0.29564	-1.2186	1.2943	0.584	3.0026e-05	6.01346	20.3402		A018631_01	AT5G57780.1
18685	A018685_01	1	0.26164	-1.3408	1.7084	0.584	4.3952e-06	55.6399	212.661		A018685_01	AT5G06460.1
18693	A018693_01	1	3.1866	1.159	1.0833	0.584	7.2163e-05	48.1345	15.1061		A018693_01	AT5G45920.1
18725	A018725_01	1	3.0718	1.1223	1.1637	0.584	0.00012137	11.511	3.74717		A018725_01	AT5G44070.1
18788	A018788_01	1	4.0833	1.4069	1.2387	0.584	1.4489e-06	45.6225	11.1719		A018788_01	AT5G12120.1
18846	A018846_01	1	0.3905	-0.94033	1.4405	0.584	0.0012805	113.795	291.401		A018846_01	AT5G65460.1
18864	A018864_01	1	0.38681	-0.94983	1.0184	0.584	0.0011426	91.854	237.46		A018864_01	AT5G51300.3
18886	A018886_01	1	3.1776	1.1561	0.85825	0.584	7.5149e-05	150.822	47.4654		A018886_01	AT5G02820.1
18930	A018930_01	1	0.17951	-1.7175	1.4783	0.584	4.0544e-09	13.3298	74.2546		A018930_01	AT5G18630.1
18983	A018983_01	1	0.19793	-1.6198	1.515	0.584	2.9e-08	6.32557	31.9605		A018983_01	AT5G27410.1
19061	A019061_01	1	0.38194	-0.96249	2.134	0.584	0.00098003	40.7111	106.591		A019061_01	AT5G13620.1
19065	A019065_01	1	0.25608	-1.3623	1.4485	0.584	3.0817e-06	44.4604	173.608		A019065_01	AT5G10510.1
19113	A019113_01	1	0.36992	-0.99447	1.513	0.584	0.0006599	1.0087	2.72672		A019113_01	AT5G58360.1
19150	A019150_01	1	0.23534	-1.4467	1.4685	0.584	7.2502e-07	103.689	440.584		A019150_01	AT5G15760.1
19162	A019162_01	1	7.337	1.9929	1.4321	0.584	8.787e-12	33.4951	4.56537		A019162_01	AT5G15640.1
19164	A019164_01	1	0.32941	-1.1105	1.2746	0.584	0.00014301	39.0288	118.487		A019164_01	AT5G10900.1
19228	A019228_01	1	3.0779	1.1243	0.8225	0.584	0.00011804	87.8824	28.5512		A019228_01	AT5G39865.1
19298	A019298_01	1	3.324	1.2012	1.2762	0.584	3.8962e-05	6.01947	1.811		A019298_01	AT5G11430.1
19360	A019360_01	1	0.19131	-1.6539	1.2731	0.584	1.4797e-08	4.36056	22.7918		A019360_01	AT5G13220.3
19376	A019376_01	1	0.22041	-1.5123	1.0748	0.584	2.2303e-07	38.0195	172.483		A019376_01	AT5G14760.1
19393	A019393_01	1	0.31565	-1.1531	1.2624	0.584	7.8448e-05	2.04809	6.4883		A019393_01	AT5G45780.1
19426	A019426_01	1	0.27374	-1.2956	1.1133	0.584	9.125e-06	3.24495	11.8544		A019426_01	AT5G15840.2
19427	A019427_01	1	0.27686	-1.2842	0.99516	0.584	1.0921e-05	20.0174	72.2983		A019427_01	AT1G03880.1
19439	A019439_01	1	3.683	1.3037	1.1795	0.584	8.0141e-06	166.684	45.2544		A019439_01	AT2G37430.1
19474	A019474_01	1	0.38113	-0.96462	0.52068	0.584	0.00095496	395.322	1037.22		A019474_01	AT1G55560.1
19480	A019480_01	1	0.38706	-0.94917	0.77842	0.584	0.0011517	119.14	307.785		A019480_01	AT3G57490.1
19536	A019536_01	1	2.5378	0.93131	1.296	0.584	0.0014257	69.7279	27.4756		A019536_01	AT4G33770.1
19537	A019537_01	1	4.8056	1.5698	0.92719	0.584	7.6168e-08	184.805	38.4554		A019537_01	AT4G33780.1
19596	A019596_01	1	0.22168	-1.5065	1.1818	0.584	2.4795e-07	1.21884	5.49809		A019596_01	AT4G29240.1
19623	A019623_01	1	2.5191	0.92388	1.5331	0.584	0.0015563	8.9818	3.56548		A019623_01	AT4G36990.1
19656	A019656_01	1	3.1496	1.1473	1.191	0.584	8.5276e-05	376.757	119.618		A019656_01	AT5G45810.1
19671	A019671_01	1	2.7113	0.99744	1.9436	0.584	0.00063577	96.3609	35.5415		A019671_01	AT3G19270.1
19689	A019689_01	1	7.1284	1.9641	1.6157	0.584	1.7399e-11	7.88372	1.10593		A019689_01	AT5G66750.1
19691	A019691_01	1	0.37614	-0.9778	1.3771	0.584	0.00081213	1.75087	4.6548		A019691_01	AT5G38630.1
19696	A019696_01	1	0.31961	-1.1407	1.2925	0.584	9.3685e-05	650.798	2036.32		A019696_01	AT5G63760.2
19705	A019705_01	1	2.5496	0.93595	0.96608	0.584	0.0013493	2.62521	1.02965		A019705_01	AT5G05550.2
19718	A019718_01	1	0.28435	-1.2575	1.2962	0.584	1.6575e-05	9.3101	32.7401		A019718_01	AT5G53880.1
19719	A019719_01	1	0.29879	-1.208	1.7325	0.584	3.5186e-05	40.423	135.287		A019719_01	AT5G53940.1
19733	A019733_01	1	2.7774	1.0215	1.2166	0.584	0.00046808	431.04	155.198		A019733_01	AT5G65270.1
19777	A019777_01	1	2.729	1.004	2.0064	0.584	0.00058562	217.74	79.7822		A019777_01	AT1G18710.1
19836	A019836_01	1	3.9659	1.3777	1.3465	0.584	2.3788e-06	3.77991	0.953149		A019836_01	AT2G35160.1
19842	A019842_01	1	0.33235	-1.1016	0.11035	0.584	0.00016165	0.958212	2.8832		A019842_01	AT2G32600.1
19849	A019849_01	1	0.38268	-0.96055	2.1233	0.584	0.0010035	2.21475	5.7875		A019849_01	AT2G37585.1
19850	A019850_01	1	0.30521	-1.1868	1.636	0.584	4.8193e-05	21.9551	71.9305		A019850_01	AT2G37640.1
19914	A019914_01	1	0.39761	-0.92228	1.4806	0.584	0.0015859	70.9305	178.395		A019914_01	AT1G26570.1
19919	A019919_01	1	0.39254	-0.93512	0.73412	0.584	0.0013626	13.0907	33.3514		A019919_01	AT1G27030.1
19922	A019922_01	1	0.30342	-1.1926	1.3403	0.584	4.4198e-05	1.35819	4.47631		A019922_01	AT1G65690.1
19938	A019938_01	1	0.32501	-1.1239	1.2759	0.584	0.00011863	63.6755	195.919		A019938_01	AT3G04080.1
19941	A019941_01	1	4.6269	1.5319	0.99355	0.584	1.5531e-07	8.69806	1.87994		A019941_01	AT1G60010.1
19973	A019973_01	1	0.29667	-1.2151	1.0808	0.584	3.1628e-05	68.9582	232.456		A019973_01	AT3G01130.1
20029	A020029_01	1	0.2825	-1.2641	0.93683	0.584	1.4978e-05	4.76311	16.8609		A020029_01	AT3G50760.1
20068	A020068_01	1	0.34348	-1.0686	1.4583	0.584	0.00025254	16.1998	47.1625		A020068_01	AT3G22600.1
20103	A020103_01	1	2.5164	0.92281	1.8342	0.584	0.001576	8.03253	3.19185		A020103_01	AT3G54600.1
20256	A020256_01	1	3.3494	1.2088	2.1941	0.584	3.4782e-05	28.7633	8.58743		A020256_01	AT3G01200.1
20265	A020265_01	1	2.6362	0.96933	1.1449	0.584	0.00090142	67.6536	25.6643		A020265_01	AT4G13950.1
20315	A020315_01	1	0.31866	-1.1436	1.7981	0.584	8.9841e-05	24.658	77.3855		A020315_01	AT4G35910.1
20327	A020327_01	1	2.763	1.0163	1.6975	0.584	0.00050048	200.738	72.6534		A020327_01	AT5G60990.1
20412	A020412_01	1	3.6912	1.306	1.255	0.584	7.7323e-06	22.5199	6.10129		A020412_01	AT5G02810.1
20413	A020413_01	1	0.34001	-1.0788	1.1382	0.584	0.00022036	7.40977	21.7932		A020413_01	AT3G08510.2
20568	A020568_01	1	0.38586	-0.95228	1.2	0.584	0.0011092	7.01605	18.1832		A020568_01	AT2G24260.1
20590	A020590_01	1	0.34365	-1.0681	1.524	0.584	0.00025419	3.24365	9.43947		A020590_01	AT5G48380.1
20617	A020617_01	1	2.6856	0.98791	0.96909	0.584	0.0007163	183.589	68.3608		A020617_01	AT1G54100.2
20669	A020669_01	1	0.37626	-0.97747	1.2065	0.584	0.00081543	38.1795	101.464		A020669_01	AT5G05010.2
20679	A020679_01	1	0.32702	-1.1177	0.82489	0.584	0.00012927	42.9227	131.249		A020679_01	AT4G28530.1
20711	A020711_01	1	0.39189	-0.93677	1.9282	0.584	0.001336	9.58884	24.4664		A020711_01	AT5G05820.1
20717	A020717_01	1	3.706	1.3099	1.9692	0.584	7.2532e-06	21.2127	5.72418		A020717_01	AT3G20330.1
20745	A020745_01	1	3.4523	1.239	1.4092	0.584	2.2031e-05	17.8749	5.1779		A020745_01	AT5G41990.1
20765	A020765_01	1	0.36359	-1.0117	1.2128	0.584	0.00053059	59.0804	162.504		A020765_01	AT2G22690.2
20815	A020815_01	1	0.34032	-1.0779	1.1336	0.584	0.0002231	2.77597	8.15719		A020815_01	AT3G11600.1
20865	A020865_01	1	0.38878	-0.94474	1.1571	0.584	0.0012148	95.1448	244.741		A020865_01	AT4G18780.1
20900	A020900_01	1	4.0284	1.3934	1.4114	0.584	1.826e-06	22.1957	5.50964		A020900_01	AT1G20090.1
20919	A020919_01	1	2.5343	0.9299	1.588	0.584	0.0014497	12.3148	4.85933		A020919_01	AT3G25860.1
20958	A020958_01	1	0.28108	-1.2691	1.2959	0.584	1.3845e-05	10.9737	39.0405		A020958_01	AT1G53580.2
20980	A020980_01	1	2.5551	0.93811	1.5314	0.584	0.001315	70.4286	27.5637		A020980_01	AT5G40370.1
21002	A021002_01	1	2.6975	0.99231	1.0479	0.584	0.00067799	481.401	178.466		A021002_01	AT4G35890.1
21015	A021015_01	1	0.26611	-1.3239	2.172	0.584	5.7942e-06	11.6511	43.7854		A021015_01	AT1G61150.7
21038	A021038_01	1	2.5606	0.94025	1.2941	0.584	0.0012818	19.2729	7.52703		A021038_01	AT3G22370.1
21040	A021040_01	1	2.6342	0.96858	0.85401	0.584	0.0009097	15.5149	5.88967		A021040_01	AT4G21960.1
21059	A021059_01	1	0.33578	-1.0913	1.3856	0.584	0.00018601	23.6013	70.2879		A021059_01	AT1G53240.1
21076	A021076_01	1	0.35493	-1.0358	1.1033	0.584	0.00038904	4.80136	13.5272		A021076_01	AT4G10450.1
21100	A021100_01	1	5.8297	1.763	1.2226	0.584	1.565e-09	97.5534	16.7333		A021100_01	AT1G02780.1
21103	A021103_01	1	2.7342	1.0058	1.4576	0.584	0.00057178	22.0872	8.07764		A021103_01	AT5G62920.1
21105	A021105_01	1	4.4386	1.4903	1.4276	0.584	3.3278e-07	29.767	6.70665		A021105_01	AT1G35515.1
21106	A021106_01	1	0.37535	-0.97991	1.1341	0.584	0.00079123	2.07185	5.51957		A021106_01	AT3G49560.1
21109	A021109_01	1	0.38059	-0.96604	1.4308	0.584	0.0009385	36.4011	95.6408		A021109_01	AT5G53970.1
21145	A021145_01	1	3.2285	1.172	1.8022	0.584	5.9748e-05	28.3577	8.78372		A021145_01	AT3G22421.1
21147	A021147_01	1	2.8671	1.0533	1.2189	0.584	0.00030953	2.99337	1.04404		A021147_01	AT5G07220.1
21148	A021148_01	1	0.36808	-0.99946	1.173	0.584	0.00061982	2.60637	7.08089		A021148_01	AT2G44450.1
21155	A021155_01	1	4.7987	1.5683	2.3936	0.584	7.8295e-08	15.5568	3.24203		A021155_01	AT1G80760.1
21160	A021160_01	1	3.4694	1.244	2.1513	0.584	2.0422e-05	3.52965	1.0174		A021160_01	AT4G37370.1
21161	A021161_01	1	0.2828	-1.263	1.4297	0.584	1.5227e-05	1.50801	5.33239		A021161_01	OBSOLETE
21163	A021163_01	1	2.7908	1.0263	1.1657	0.584	0.00044007	5.31855	1.90583		A021163_01	AT2G38960.1
21188	A021188_01	1	3.5792	1.2751	2.0794	0.584	1.2601e-05	7.35735	2.05567		A021188_01	AT5G24950.1
21196	A021196_01	1	0.3749	-0.98109	1.2197	0.584	0.0007797	2.31098	6.16446		A021196_01	AT1G71950.1
21197	A021197_01	1	0.37167	-0.98975	1.5691	0.584	0.00070007	9.34461	25.141		A021197_01	OBSOLETE
21201	A021201_01	1	2.7267	1.0031	1.2208	0.584	0.00059194	36.7376	13.4732		A021201_01	OBSOLETE
21208	A021208_01	1	0.36739	-1.0013	1.1949	0.584	0.00060543	773.557	2105.48		A021208_01	AT4G19270.1
21216	A021216_01	1	0.36972	-0.99501	1.7944	0.584	0.00065548	1.95539	5.28885		A021216_01	AT4G33710.1
21224	A021224_01	1	2.8774	1.0569	1.2428	0.584	0.00029526	270.508	94.0099		A021224_01	AT3G47560.1
21226	A021226_01	1	0.28563	-1.2531	1.4443	0.584	1.7763e-05	1964.91	6878.8		A021226_01	AT3G48630.1
21236	A021236_01	1	3.5931	1.279	1.1161	0.584	1.1858e-05	156.116	43.4452		A021236_01	AT3G55180.1
21238	A021238_01	1	2.6134	0.96066	1.2309	0.584	0.0010022	3.72438	1.42508		A021238_01	AT3G59810.1
21282	A021282_01	1	4.6568	1.5383	2.264	0.584	1.3774e-07	64.2319	13.7935		A021282_01	AT4G10880.1
21286	A021286_01	1	3.5029	1.2536	1.3338	0.584	1.7616e-05	143.337	40.9192		A021286_01	AT4G12470.1
21287	A021287_01	1	2.5284	0.92759	1.4377	0.584	0.0014898	189.806	75.0684		A021287_01	AT4G12490.1
21296	A021296_01	1	4.7983	1.5683	1.2558	0.584	7.8417e-08	56.9173	11.8627		A021296_01	AT4G24340.1
21299	A021299_01	1	4.8865	1.5865	1.2004	0.584	5.5383e-08	4.93129	1.00915		A021299_01	AT4G29760.1
21304	A021304_01	1	5.022	1.6138	1.1243	0.584	3.2614e-08	51.7694	10.3088		A021304_01	AT4G11250.1
21381	A021381_01	1	2.5391	0.93181	0.95838	0.584	0.0014172	10.7887	4.24907		A021381_01	AT3G16530.1
21386	A021386_01	1	0.10561	-2.248	1.0236	0.584	1.3767e-14	16.6865	158.001		A021386_01	AT3G13710.1
21546	A021546_01	1	0.3825	-0.96104	0.99557	0.584	0.00099752	6.4109	16.7601		A021546_01	AT5G25120.1
21548	A021548_01	1	4.9336	1.5961	0.97643	0.584	4.604e-08	7.78812	1.57863		A021548_01	AT1G52060.1
21607	A021607_01	1	3.805	1.3363	1.5687	0.584	4.7307e-06	56.2103	14.773		A021607_01	AT2G24040.1
21630	A021630_01	1	0.1443	-1.9359	1.1505	0.584	3.3635e-11	6.99363	48.4678		A021630_01	AT2G15130.1
21641	A021641_01	1	2.5395	0.93195	1.0819	0.584	0.0014148	171.331	67.4644		A021641_01	AT2G05310.1
21684	A021684_01	1	0.35264	-1.0423	1.3858	0.584	0.00035761	116.257	329.673		A021684_01	AT1G21245.1
21726	A021726_01	1	0.23059	-1.4671	1.0904	0.584	5.0513e-07	8.32864	36.1183		A021726_01	AT1G07070.1
21729	A021729_01	1	0.21772	-1.5245	2.0392	0.584	1.7795e-07	3.65282	16.7785		A021729_01	AT1G56240.1
21736	A021736_01	1	3.9284	1.3682	1.0092	0.584	2.7893e-06	135.206	34.4187		A021736_01	AT1G32580.1
21746	A021746_01	1	0.37293	-0.98638	0.98578	0.584	0.00073015	25.8937	69.4356		A021746_01	AT1G29430.1
21748	A021748_01	1	0.3457	-1.0622	1.0172	0.584	0.00027523	1.80793	5.22994		A021748_01	AT1G29450.1
21750	A021750_01	1	0.33819	-1.0841	1.2909	0.584	0.00020497	4.77789	14.1272		A021750_01	AT1G71330.1
21753	A021753_01	1	3.4555	1.24	1.5038	0.584	2.1719e-05	3.56762	1.03249		A021753_01	AT1G62930.1
21768	A021768_01	1	0.3572	-1.0295	1.4178	0.584	0.00042259	4.85981	13.6059		A021768_01	AT3G03820.1
21793	A021793_01	1	3.7998	1.335	1.1301	0.584	4.8367e-06	1736.45	456.962		A021793_01	AT5G46340.1
21813	A021813_01	1	6.8004	1.917	1.4945	0.584	5.2032e-11	172.535	25.3708		A021813_01	AT2G33540.1
21858	A021858_01	1	0.37721	-0.97494	1.2711	0.584	0.00084128	21.4237	56.7979		A021858_01	AT1G64750.2
21863	A021863_01	1	0.23048	-1.4676	1.264	0.584	5.0071e-07	143.208	621.353		A021863_01	AT1G11580.1
21866	A021866_01	1	2.7293	1.004	0.98361	0.584	0.00058505	5.14538	1.88523		A021866_01	AT5G55160.1
21877	A021877_01	1	4.167	1.4272	1.1003	0.584	1.0203e-06	18.722	4.49291		A021877_01	AT5G42590.1
21890	A021890_01	1	0.31886	-1.143	1.0557	0.584	9.0627e-05	31.0531	97.3877		A021890_01	AT4G11360.1
21894	A021894_01	1	0.31103	-1.1679	0.94477	0.584	6.3455e-05	4.51362	14.5123		A021894_01	AT2G47490.1
21928	A021928_01	1	0.33923	-1.0811	1.1663	0.584	0.00021362	66.7197	196.665		A021928_01	AT2G26190.1
21935	A021935_01	1	3.2285	1.172	1.4952	0.584	5.9754e-05	5.12126	1.58629		A021935_01	AT3G29350.2
21940	A021940_01	1	0.3615	-1.0175	1.6704	0.584	0.00049292	45.3042	125.324		A021940_01	AT3G16430.2
21954	A021954_01	1	0.34891	-1.0529	1.6411	0.584	0.00031101	5.33239	15.2839		A021954_01	AT2G05380.1
21963	A021963_01	1	3.5453	1.2656	1.8247	0.584	1.4621e-05	8.11002	2.28743		A021963_01	AT4G23010.2
21996	A021996_01	1	3.4865	1.2489	0.91807	0.584	1.894e-05	11.5559	3.31448		A021996_01	AT2G23910.1
22041	A022041_01	1	3.194	1.1613	1.5121	0.584	6.9814e-05	106.325	33.2881		A022041_01	AT1G17230.1
22043	A022043_01	1	0.3728	-0.9867	0.86444	0.584	0.00072722	127.932	343.127		A022043_01	AT1G74050.1
22057	A022057_01	1	0.35264	-1.0423	1.1167	0.584	0.00035764	9.71722	27.5554		A022057_01	AT1G12725.1
22085	A022085_01	1	3.0804	1.1251	0.93428	0.584	0.0001167	13.5991	4.41497		A022085_01	AT2G14020.1
22098	A022098_01	1	25.4689	3.2375	1.0724	0.584	0	251.993	9.89372		A022098_01	AT2G10350.1
22120	A022120_01	1	0.30953	-1.1727	1.1718	0.584	5.9161e-05	7.51199	24.269		A022120_01	AT3G08720.2
22152	A022152_01	1	2.8784	1.0572	1.997	0.584	0.00029381	4.31933	1.50058		A022152_01	AT3G58260.1
22169	A022169_01	1	4.7869	1.5659	1.5666	0.584	8.2027e-08	459.666	96.0242		A022169_01	AT3G51360.1
22176	A022176_01	1	0.1957	-1.6312	1.0168	0.584	2.3202e-08	3.27527	16.7366		A022176_01	AT3G61390.2
22214	A022214_01	1	0.24715	-1.3977	1.4583	0.584	1.6946e-06	7.79358	31.5319		A022214_01	AT3G42540.1
22217	A022217_01	1	0.36685	-1.0028	0.82746	0.584	0.00059429	772.166	2104.85		A022217_01	AT1G11710.1
22239	A022239_01	1	0.25552	-1.3645	1.2527	0.584	2.9711e-06	11.1741	43.7329		A022239_01	AT3G59160.1
22265	A022265_01	1	0.35972	-1.0224	1.4217	0.584	0.00046268	9.54197	26.5253		A022265_01	AT5G09670.1
22267	A022267_01	1	2.8403	1.0439	1.1526	0.584	0.00035019	3.01379	1.06107		A022267_01	AT5G10550.1
22371	A022371_01	1	5.3789	1.6825	1.8981	0.584	8.3167e-09	71.4216	13.2779		A022371_01	AT4G19720.1
22423	A022423_01	1	0.34447	-1.0657	1.0249	0.584	0.00026242	117.003	339.679		A022423_01	AT4G33230.1
22451	A022451_01	1	0.324	-1.127	1.3435	0.584	0.00011356	112.483	347.165		A022451_01	AT4G10050.1
22458	A022458_01	1	5.9587	1.7848	1.0238	0.584	9.8094e-10	42.3429	7.10643		A022458_01	AT4G11690.1
22468	A022468_01	1	0.24309	-1.4143	1.561	0.584	1.2752e-06	63.3009	260.395		A022468_01	AT5G20420.1
22470	A022470_01	1	0.27002	-1.3092	1.2329	0.584	7.3359e-06	17.338	64.2062		A022470_01	AT4G31900.1
22475	A022475_01	1	3.0034	1.0997	0.85743	0.584	0.00016571	94.1887	31.3621		A022475_01	AT4G24860.1
22477	A022477_01	1	2.9646	1.0867	0.84822	0.584	0.00019787	319.258	107.684		A022477_01	AT3G47910.1
22516	A022516_01	1	2.8118	1.0338	1.3859	0.584	0.00039931	22.89	8.14008		A022516_01	AT4G08300.1
22535	A022535_01	1	4.1023	1.4116	1.6356	0.584	1.3376e-06	11.3045	2.75578		A022535_01	AT4G00140.1
22606	A022606_01	1	0.30731	-1.1799	1.3218	0.584	5.3281e-05	153.316	498.897		A022606_01	AT4G15430.1
22621	A022621_01	1	5.276	1.6632	0.86033	0.584	1.2282e-08	7.1492	1.35511		A022621_01	AT4G17160.1
22625	A022625_01	1	4.6909	1.5456	1.8291	0.584	1.2017e-07	22.565	4.8105		A022625_01	AT4G28140.1
22674	A022674_01	1	2.6137	0.96078	1.3053	0.584	0.0010007	13.3979	5.12587		A022674_01	AT5G02350.1
22697	A022697_01	1	0.37831	-0.97205	1.8889	0.584	0.00087179	77.3314	204.425		A022697_01	AT3G58950.1
22700	A022700_01	1	0.23757	-1.4373	1.0118	0.584	8.5572e-07	847.847	3568.5		A022700_01	AT3G24540.1
22729	A022729_01	1	0.36132	-1.018	1.6045	0.584	0.00048978	1.5266	4.22492		A022729_01	AT3G19300.1
22774	A022774_01	1	0.35848	-1.0259	1.8317	0.584	0.00044259	55.1028	153.715		A022774_01	AT3G32047.1
22810	A022810_01	1	0.38197	-0.96241	1.095	0.584	0.00098095	142.451	372.933		A022810_01	AT5G60380.1
22917	A022917_01	1	2.6316	0.9676	1.2405	0.584	0.00092075	70.4709	26.7785		A022917_01	AT5G61100.1
22921	A022921_01	1	0.35388	-1.0388	1.048	0.584	0.00037432	21.2233	59.9733		A022921_01	AT5G22710.1
22922	A022922_01	1	3.3971	1.2229	1.4182	0.584	2.8136e-05	119.283	35.1105		A022922_01	AT5G22730.1
22928	A022928_01	1	0.16417	-1.8068	1.1075	0.584	6.103e-10	3.55374	21.6456		A022928_01	AT5G44350.1
22948	A022948_01	1	2.5814	0.94833	1.1384	0.584	0.0011634	119.546	46.3073		A022948_01	AT5G43630.1
22949	A022949_01	1	0.1251	-2.0786	1.3876	0.584	1.0902e-12	7.04558	56.3172		A022949_01	AT5G43650.1
23010	A023010_01	1	0.2886	-1.2427	1.1825	0.584	2.0823e-05	10.4919	36.3538		A023010_01	AT5G44230.1
23024	A023024_01	1	0.28525	-1.2544	1.7148	0.584	1.7402e-05	35.4563	124.3		A023024_01	AT5G22960.1
23029	A023029_01	1	2.7071	0.99587	1.392	0.584	0.00064841	202.472	74.7912		A023029_01	AT5G23810.2
23032	A023032_01	1	2.6361	0.96929	1.1051	0.584	0.0009019	11.7412	4.45399		A023032_01	AT5G23930.1
23068	A023068_01	1	0.28973	-1.2388	1.1816	0.584	2.2102e-05	5.24461	18.1016		A023068_01	AT5G63230.1
23096	A023096_01	1	3.3545	1.2103	2.0354	0.584	3.4007e-05	5.66156	1.68774		A023096_01	AT5G62510.1
23146	A023146_01	1	0.19105	-1.6552	1.5752	0.584	1.4402e-08	15.9746	83.6131		A023146_01	AT5G15080.1
23149	A023149_01	1	8.2219	2.1068	1.2225	0.584	5.3912e-13	55.0037	6.68991		A023149_01	AT5G17120.1
23151	A023151_01	1	0.21064	-1.5576	1.9597	0.584	9.5966e-08	12.5485	59.5729		A023151_01	AT5G16230.1
23162	A023162_01	1	0.28642	-1.2503	1.8387	0.584	1.8537e-05	48.0144	167.637		A023162_01	AT1G62170.1
23172	A023172_01	1	0.30073	-1.2015	1.2761	0.584	3.8741e-05	2.21422	7.3625		A023172_01	AT1G70140.1
23180	A023180_01	1	0.12587	-2.0725	1.5547	0.584	1.2694e-12	4.06616	32.3043		A023180_01	AT1G09040.1
23224	A023224_01	1	0.10457	-2.2579	1.2557	0.584	1.0658e-14	2.90345	27.7657		A023224_01	AT1G23570.2
23225	A023225_01	1	4.8398	1.5769	1.6517	0.584	6.6548e-08	145.941	30.1535		A023225_01	AT1G23680.1
23253	A023253_01	1	0.23502	-1.4481	1.2063	0.584	7.0769e-07	18.5654	78.9962		A023253_01	AT1G20950.1
23367	A023367_01	1	0.3915	-0.93777	1.1	0.584	0.0013203	5.5356	14.1385		A023367_01	AT5G09690.4
23372	A023372_01	1	3.6588	1.2971	0.64934	0.584	8.9023e-06	171.674	46.9179		A023372_01	AT2G34180.1
23377	A023377_01	1	2.5566	0.93867	1.8099	0.584	0.0013062	686.633	268.567		A023377_01	AT2G44240.1
23414	A023414_01	1	0.29488	-1.2212	0.85419	0.584	2.8884e-05	9.92047	33.6395		A023414_01	AT2G30990.2
23431	A023431_01	1	2.8048	1.0313	2.1132	0.584	0.00041246	14.9424	5.32706		A023431_01	AT2G32560.1
23448	A023448_01	1	3.0492	1.1149	1.0613	0.584	0.00013449	5.49039	1.80065		A023448_01	AT2G37680.1
23454	A023454_01	1	3.4683	1.2437	1.797	0.584	2.0525e-05	9.6949	2.79547		A023454_01	AT2G26150.1
23472	A023472_01	1	3.0427	1.1127	0.93233	0.584	0.00013854	11.6546	3.83052		A023472_01	AT2G35580.1
23563	A023563_01	1	2.6961	0.9918	1.4624	0.584	0.0006824	444.745	164.96		A023563_01	AT4G21910.3
23580	A023580_01	1	0.32176	-1.134	1.3285	0.584	0.000103	39.7417	123.52		A023580_01	AT2G04750.1
23606	A023606_01	1	0.37499	-0.98084	1.2761	0.584	0.00078212	13.722	36.5909		A023606_01	AT2G13640.1
23644	A023644_01	1	4.7987	1.5683	1.0599	0.584	7.8295e-08	9.19261	1.91569		A023644_01	AT2G05647.1
23688	A023688_01	1	0.27341	-1.2968	1.3044	0.584	8.9505e-06	598.724	2189.88		A023688_01	AT2G17750.1
23768	A023768_01	1	4.412	1.4843	1.4436	0.584	3.7085e-07	104.606	23.7077		A023768_01	AT1G05550.1
23844	A023844_01	1	3.6474	1.294	1.5663	0.584	9.3561e-06	7.95659	2.18136		A023844_01	AT1G60350.1
23855	A023855_01	1	5.6762	1.7363	0.88743	0.584	2.7447e-09	8.76091	1.54339		A023855_01	AT1G57570.1
23880	A023880_01	1	2.9593	1.085	0.77229	0.584	0.00020274	17.2481	5.82815		A023880_01	AT1G42367.1
23892	A023892_01	1	0.32866	-1.1127	1.1831	0.584	0.00013857	5.27828	16.0611		A023892_01	AT1G77870.1
23898	A023898_01	1	0.31572	-1.1529	0.6716	0.584	7.8719e-05	74.0988	234.698		A023898_01	AT1G14620.1
23943	A023943_01	1	0.38799	-0.94678	1.0561	0.584	0.0011852	2.3656	6.09702		A023943_01	AT1G26120.1
23971	A023971_01	1	0.35317	-1.0408	1.3257	0.584	0.00036467	1.45592	4.12267		A023971_01	AT1G55030.1
23980	A023980_01	1	3.0918	1.1288	1.4956	0.584	0.00011081	10.7521	3.47745		A023980_01	AT3G10430.1
24010	A024010_01	1	2.6185	0.9626	1.5047	0.584	0.00097877	277.134	105.837		A024010_01	AT1G53690.1
24200	A024200_01	1	0.21736	-1.5262	1.4852	0.584	1.7254e-07	4.79081	22.0409		A024200_01	AT1G30080.1
24309	A024309_01	1	0.36341	-1.0122	1.4278	0.584	0.00052719	10.5624	29.0669		A024309_01	AT1G29090.1
24326	A024326_01	1	0.20066	-1.6061	0.89904	0.584	3.7875e-08	6.00925	29.9491		A024326_01	AT5G56870.1
24411	A024411_01	1	6.042	1.7987	1.0783	0.584	7.2726e-10	6.35537	1.05191		A024411_01	AT2G24230.1
24453	A024453_01	1	0.3868	-0.94985	1.417	0.584	0.0011423	63.1492	163.253		A024453_01	AT1G03860.3
24470	A024470_01	1	0.1959	-1.6302	1.3234	0.584	2.3679e-08	51.2646	261.7		A024470_01	AT1G51400.1
24484	A024484_01	1	0.35807	-1.027	1.2371	0.584	0.0004361	59.3766	165.82		A024484_01	AT1G68660.2
24516	A024516_01	1	0.24632	-1.4011	1.2009	0.584	1.6002e-06	7.89792	32.0629		A024516_01	AT1G34750.1
24531	A024531_01	1	0.36793	-0.99985	1.9099	0.584	0.00061672	5.69677	15.4839		A024531_01	AT1G36160.1
24551	A024551_01	1	0.38592	-0.95212	1.5491	0.584	0.0011114	110.002	285.032		A024551_01	AT2G20010.2
24565	A024565_01	1	0.25178	-1.3792	1.8031	0.584	2.3212e-06	16.4974	65.5229		A024565_01	AT5G64130.3
24575	A024575_01	1	0.37664	-0.97646	1.1028	0.584	0.00082569	89.5413	237.745		A024575_01	AT4G02620.1
24578	A024578_01	1	0.18295	-1.6986	1.1072	0.584	5.9913e-09	47.7844	261.204		A024578_01	AT3G17810.1
24586	A024586_01	1	0.31098	-1.168	0.97769	0.584	6.3308e-05	54.4455	175.09		A024586_01	AT1G19920.1
24588	A024588_01	1	2.7661	1.0174	0.94533	0.584	0.00049329	7.77956	2.81229		A024588_01	AT4G37300.1
24592	A024592_01	1	0.13796	-1.9808	0.83518	0.584	1.1726e-11	2.415	17.5052		A024592_01	AT1G43890.2
24596	A024596_01	1	0.35934	-1.0235	1.3642	0.584	0.00045644	52.6097	146.408		A024596_01	AT3G28710.1
24619	A024619_01	1	0.31456	-1.1566	0.74953	0.584	7.4663e-05	212.045	674.115		A024619_01	AT3G25500.1
24640	A024640_01	1	2.8682	1.0537	1.4643	0.584	0.00030798	44.9477	15.6708		A024640_01	AT2G19480.2
24641	A024641_01	1	0.38425	-0.95646	1.3649	0.584	0.0010547	4.35664	11.3385		A024641_01	AT1G23760.1
24680	A024680_01	1	0.23551	-1.446	2.0302	0.584	7.3461e-07	55.9076	237.365		A024680_01	AT5G54270.1
24701	A024701_01	1	3.3991	1.2235	1.399	0.584	2.7886e-05	238.197	70.0704		A024701_01	AT4G18950.1
24733	A024733_01	1	2.7684	1.0183	0.80708	0.584	0.0004881	83.5462	30.1776		A024733_01	AT3G28345.1
24736	A024736_01	1	0.21227	-1.5499	0.94373	0.584	1.1094e-07	157.732	743.077		A024736_01	AT2G07770.1
24741	A024741_01	1	5.836	1.7641	1.3098	0.584	1.529e-09	260.812	44.6878		A024741_01	AT3G42500.1
24782	A024782_01	1	5.0523	1.6198	1.7641	0.584	2.8995e-08	276.884	54.8005		A024782_01	AT1G10780.1
24798	A024798_01	1	0.37635	-0.97722	1.7843	0.584	0.00081794	4.16785	11.0751		A024798_01	AT1G54270.1
24815	A024815_01	1	0.32056	-1.1377	1.6026	0.584	9.7733e-05	34.1274	106.463		A024815_01	AT4G25540.1
24964	A024964_01	1	0.25871	-1.352	1.1414	0.584	3.6523e-06	31.106	120.229		A024964_01	AT3G46840.1
24971	A024971_01	1	0.3063	-1.1832	0.85983	0.584	5.0783e-05	48.2116	157.402		A024971_01	OBSOLETE
24985	A024985_01	1	0.27659	-1.2852	1.7094	0.584	1.0752e-05	7.76557	28.0756		A024985_01	AT4G03930.1
25033	A025033_01	1	3.909	1.3633	0.76999	0.584	3.0307e-06	18.9234	4.8409		A025033_01	AT3G45860.1
25034	A025034_01	1	4.1539	1.424	1.2015	0.584	1.0779e-06	49.1708	11.8378		A025034_01	AT3G62310.1
25080	A025080_01	1	0.082159	-2.4991	1.4094	0.584	0	4.32798	52.6781		A025080_01	AT3G24290.1
25113	A025113_01	1	0.27028	-1.3083	1.2769	0.584	7.4472e-06	14.8396	54.9048		A025113_01	AT5G38340.1
25125	A025125_01	1	0.31829	-1.1448	0.98993	0.584	8.8375e-05	17.7787	55.8573		A025125_01	AT5G35450.1
25128	A025128_01	1	0.18026	-1.7134	1.1641	0.584	4.4187e-09	24.6382	136.674		A025128_01	AT5G59260.1
25154	A025154_01	1	2.6076	0.95845	1.1167	0.584	0.0010294	494.823	189.749		A025154_01	AT5G58820.1
25156	A025156_01	1	3.1241	1.1392	0.94893	0.584	9.5708e-05	217.348	69.5677		A025156_01	AT5G58870.1
25199	A025199_01	1	3.711	1.3113	0.97522	0.584	7.0961e-06	176.779	47.6365		A025199_01	AT5G53990.1
25244	A025244_01	1	3.5849	1.2767	1.2247	0.584	1.2289e-05	13.8198	3.85511		A025244_01	AT5G20910.1
25257	A025257_01	1	0.22106	-1.5093	1.3442	0.584	2.3551e-07	146.452	662.486		A025257_01	AT5G26860.1
25290	A025290_01	1	6.4021	1.8566	0.97736	0.584	2.0401e-10	27.7157	4.32927		A025290_01	AT1G19090.1
25298	A025298_01	1	0.36421	-1.01	1.3855	0.584	0.00054226	274.02	752.349		A025298_01	AT4G10540.1
25305	A025305_01	1	0.37017	-0.9938	1.2612	0.584	0.0006655	125.788	339.815		A025305_01	AT1G61730.1
25311	A025311_01	1	0.36228	-1.0153	2.087	0.584	0.00050678	59.9014	165.339		A025311_01	AT1G53940.1
25321	A025321_01	1	0.13816	-1.9794	0.80927	0.584	1.2134e-11	5.0627	36.6458		A025321_01	AT1G51320.1
25415	A025415_01	1	0.34766	-1.0565	1.6182	0.584	0.00029658	4.69032	13.492		A025415_01	AT2G46290.1
25424	A025424_01	1	0.31554	-1.1535	1.2322	0.584	7.8074e-05	4.65341	14.7479		A025424_01	AT2G18720.1
25427	A025427_01	1	0.37757	-0.974	1.3614	0.584	0.0008511	25.8239	68.395		A025427_01	AT2G27630.1
25463	A025463_01	1	2.5795	0.94761	1.1724	0.584	0.0011735	90.1793	34.9598		A025463_01	AT2G36590.1
25549	A025549_01	1	0.32648	-1.1194	1.4362	0.584	0.0001263	56.5429	173.192		A025549_01	AT1G33170.1
25571	A025571_01	1	2.6481	0.97383	1.6133	0.584	0.0008529	9.72792	3.6737		A025571_01	AT1G53020.1
25616	A025616_01	1	2.6899	0.98951	1.4877	0.584	0.00070218	133.087	49.4766		A025616_01	AT1G51710.1
25633	A025633_01	1	0.35762	-1.0283	1.1224	0.584	0.0004291	7.33751	20.5179		A025633_01	AT1G51040.1
25740	A025740_01	1	3.2766	1.1868	0.86507	0.584	4.8154e-05	5.91505	1.80529		A025740_01	AT1G73290.1
25759	A025759_01	1	0.38744	-0.9482	1.3609	0.584	0.0011652	4.60388	11.8829		A025759_01	AT2G22980.4
25813	A025813_01	1	2.8459	1.0459	1.2552	0.584	0.00034123	4.70441	1.65308		A025813_01	AT1G57990.1
25833	A025833_01	1	0.096949	-2.3336	2.4602	0.584	1.3323e-15	1.52637	15.7446		A025833_01	AT4G18010.1
25870	A025870_01	1	0.081278	-2.5099	1.1392	0.584	0	6.68723	82.2777		A025870_01	AT4G14960.2
25879	A025879_01	1	2.6447	0.97256	1.1373	0.584	0.00086634	8.5335	3.22683		A025879_01	AT5G56680.1
25957	A025957_01	1	14.5362	2.6766	0.35056	0.584	0	90.0982	6.19845		A025957_01	AT3G57290.1
25967	A025967_01	1	0.33817	-1.0842	1.2878	0.584	0.00020481	18.0456	53.3621		A025967_01	AT5G17890.1
26023	A026023_01	1	0.18454	-1.6899	1.144	0.584	7.1506e-09	25.6977	139.254		A026023_01	AT5G61700.1

## Sheet: parentmix_1200_FDR_PerGeneVar
GeneNum	GeneID	NumRep	FoldChange	Log.FoldChange.	StandDeviation	CommVar	Pvalue	X1200	parentmix
157	A000157_01	1	1.3246	0.28112	0.052839	0.584	0.00045827	884.569	667.808		A000157_01	AGATTCGTGGTTTGAGCTTGAAGCTCGCTATTCAAACCTCAGAAACGCTCTTGGGACAACCAAATCATGA	AT1G77060.1
241	A000241_01	1	6.5108	1.8735	0.057465	0.584	0.0004743	9.04851	1.38977		A000241_01	GGACAAAGCAGTACTTGTGACGACTCTGGTCAGAATCATAGTGTGATAAAGGACGTCGGGTCTATAGGAA	AT1G70450.1
350	A000350_01	1	1.1739	0.16035	0.092205	0.584	0.00018268	1173.56	999.645		A000350_01	AAACCAGGCTCAAGCCTTCACCAAAGAAACAAAATCCGAAGATAAGAGATAAGGAATATGACCTCTACGA	AT1G03340.1
371	A000371_01	1	0.7456	-0.29356	0.038238	0.584	4.421e-06	615.478	825.426		A000371_01	AAGTGAAAACTTTGCCCAAGGCAGCTCCACTAATGCTGGCTTTGATGACAAGTTTGAGAGCAACCAACCA	AT1G74230.1
421	A000421_01	1	1.1676	0.15492	0.11035	0.584	0.0007601	10749.3	9206.82		A000421_01	AAAGACGATAAGCATTGGATCAAAGCCAATCCTTCTCAAGATTCTTCATTCATCGTTCTTGGTGGAGCTA	AT1G52810.1
549	A000549_01	1	0.80519	-0.21668	0.092299	0.584	0.00042007	80.7534	100.293		A000549_01	CACTGTGGACTCCTCTGTTCTTTTCTACAATATGCTGGCAGACTTCAGTTCTAATGCTGAAAGCAAGGAA	AT1G22290.1
573	A000573_01	1	0.31569	-1.153	0.035841	0.584	0.00057512	60.4974	191.636		A000573_01	TGAGGATAGTCTCGATACATTGCCTCATATTGTGCAGAGAATGAAGACGTCATTCTCCATTGCCGACTAA	AT1G05730.1
654	A000654_01	1	0.74498	-0.2944	0.059588	0.584	0.00030761	6412.47	8606.73		A000654_01	AACCACCTCCAGATTCCGATCCCTCCGTCGGAGTCTCACCGCCACCGTTAAACGACGGAATTCCATATCA	AT1G29040.1
670	A000670_01	1	1.184	0.16887	0.053621	0.584	0.00012261	3745.46	3163.39		A000670_01	AAGCATTCAACGCCTCTGCGCCTACTTCAAGAACACCGCCCCTCTTTGGAACAATGAAATATCTAACTGA	AT1G17940.1
977	A000977_01	1	1.1797	0.16525	0.028805	0.584	0.00029808	4872.2	4129.87		A000977_01	TCGCGAAGCTGGTCATATGTTGAACGTCCTGGCTTCTGGTTGATCTCTGCCTTTTTCATGGCTCAGCTGA	AT1G80660.1
1143	A001143_01	1	0.7812	-0.24693	0.027992	0.584	0.0008056	5215.55	6676.17		A001143_01	AAAACACCAGAAACTCATTGACTCCAGCTTCCATTTCAACAGTCACGACCCTTTTTCCCCTAGCCCTGAA	AT1G30670.1
1183	A001183_01	1	1.5648	0.44778	0.092444	0.584	0.00013655	2038.36	1302.71		A001183_01	AACAACAAGTACTATGGTTTGGGTGAAGAAGGGTAAGAAAGATGGAGCAGTTGGTGAAAATAAAGTCTGA	AT1G06420.1
1189	A001189_01	1	0.59529	-0.51871	0.037677	0.584	0.00045622	545.444	916.26		A001189_01	GTCAAGCCTCAGGGAGTGAGCAAAGGATCCGTGTCAGAAAAGATATTTTCATCAATGGCCGGAAAGGGAA	AT1G06410.1
1277	A001277_01	1	0.73643	-0.30594	0.053763	0.584	0.00056888	11381	15455.2		A001277_01	TGGGAAAACAGAGCGATCTCATGTCTCTGCTGACCAAGGAGTTCCCCGAGCTTGGTCTGAAGCCGGAGAA	AT1G01980.1
1337	A001337_01	1	0.69342	-0.36613	0.024197	0.584	0.0005074	2969.95	4282.96		A001337_01	TTCCCTGTGGCTGAATTGGATTTTGGATTTGGTGCTCCTTTCCTAGGAACTGTATGTTCAACGGTTGAGA	AT1G31490.1
1388	A001388_01	1	0.54271	-0.61118	0.082626	0.584	0.00014613	3425.15	6311.32		A001388_01	TTAATGGTGGAGAGAGTAGATTAAACCCTAGAGGTGGTGAGGAAGGATCATCGAACCCGGAGACTTCCAA	AT1G25290.1
1483	A001483_01	1	0.77353	-0.25679	0.025454	0.584	0.00011212	10259.9	13262.6		A001483_01	ACGCAATAAAGGAACAAATTCAGATTGTTAGAGAAAAACTTGGGGAGAAAGGAGGAGAGTCGTTGGATGA	AT1G19700.1
1539	A001539_01	1	1.4297	0.35745	0.023906	0.584	0.00025494	22891	16012.1		A001539_01	CGAGTTCCGTTCGTGGAGTGTTAAAACTTCGCCGGACTTGTCGAAAGAAGATTCATGAAAGGATTACAGC	AT1G65470.1
1593	A001593_01	1	0.57657	-0.55065	0.097771	0.584	0.00013952	10843.3	18805.4		A001593_01	AAAACCTTGTAATGGAAAGGCAAAAAAGAATCGCAGAGAGATCAGCCATGACTGCATCTCGTAAAGTTTC	AT1G61100.1
1721	A001721_01	1	1.408	0.3422	0.056735	0.584	9.9124e-05	1758.3	1248.75		A001721_01	AAAGTGGTGAAGCAAAACGTAAACCCACAATGGCAAGAAGATTTGTCATTCACAGTAACCGACCCTAATC	AT1G73580.1
1791	A001791_01	1	0.79752	-0.22625	0.051391	0.584	0.00019019	711.66	892.298		A001791_01	AAGAACTACGTTACTCAATCTGCAGTTGTTCATGGTCTTGAAGGTTGCAAAGGTAGAGATTGGTTTGATC	AT1G69800.2
1812	A001812_01	1	1.3093	0.26951	0.032357	0.584	2.71e-05	7304.16	5578.64		A001812_01	ACCGCTCAAGTCGGTTTTTCTTTATACGATCACTGTTTCACTGTATATGTGCCCCCCTCTACGAGGTCAC	AT1G69480.1
1840	A001840_01	1	0.7718	-0.25903	0.046404	0.584	5.6379e-05	1513.98	1961.77		A001840_01	AACAAGAGCTTCAAATGTTTCTCCGACATTTTTGATGTGGAGGAGGAGGAGGAGATGGAAATTGGTTATC	AT1G61795.1
1850	A001850_01	1	1.383	0.32429	0.21297	0.584	6.8508e-05	913.241	660.304		A001850_01	AAACCCCATTACAAAGAGATTTTGTGGAGATCAGTCGCTGGACCAAGTCATCCTCCAGTTATTTTCAGTC	AT1G67150.2
1905	A001905_01	1	0.70445	-0.35034	0.060215	0.584	0.00043136	5882.87	8350.69		A001905_01	ACGTCATGGGGAGAAGCGAGAACCAAATGTGATGGTTTCAACAGTGCCTTGGTGTTTGGTATCGTCGCTC	AT1G51370.1
1951	A001951_01	1	0.60126	-0.50872	0.029851	0.584	0.00017325	1763.93	2933.64		A001951_01	GGAGCCTTATGAGACACGTAACAACGGTGAAGCATCCCAGATGATCAGATATCAGAGTTATAACCATCAC	AT1G75180.3
2036	A002036_01	1	0.76058	-0.27368	0.039145	0.584	0.00046701	670.618	881.742		A002036_01	AAGTGCCGTTACACTGCAAGGGATGCGATAGGCCGTTTTGCGGTGCTTACTGGAGTTCCGAGAATGTTAC	AT1G47570.2
2141	A002141_01	1	0.4995	-0.69415	0.10232	0.584	2.9794e-05	836.729	1675.22		A002141_01	AATGATTGTGTTAAGAGGAACCTCGTTGCAATTGCTGTTTGATATAGTGAGAAAAAGCTGGCTGTGGGTC	AT1G30950.1
2208	A002208_01	1	0.82189	-0.19615	0.019777	0.584	1.1978e-05	2316.7	2818.61		A002208_01	AAAACTTCAGCTCCAGCCTCTACCTTTCTAGCTCAATCGTCTGACATATGGCATCGAAGACTACCACACC	AT4G39910.1
2240	A002240_01	1	1.6562	0.50455	0.037215	0.584	7.0982e-05	924.266	558.023		A002240_01	CTCAACTGGAGGATCTTATGGAGAAAACCTAGCCAATGGAAATAATGCCTTGTTCACAGGTGTAGCCGCC	AT1G50050.1
2348	A002348_01	1	0.7772	-0.25206	0.21396	0.584	5.2837e-05	4930.52	6344.22		A002348_01	AAGTGCAGAAGCAGAAAGGTGCAACGGGTTTCACTTCATGTCGACCCCACGAGAACTTCTGCGGTGAATC	AT1G03650.1
2606	A002606_01	1	0.6375	-0.4502	0.016069	0.584	3.6196e-05	811.432	1272.83		A002606_01	AAAGATCTCTGCGGTTCCTAGCTCGTTAAACCACATAATAGTTCTTCGGTTTTTTGTTTCTGGTTTCTAG	AT1G49475.1
2791	A002791_01	1	0.69105	-0.36955	0.072665	0.584	8.5326e-05	2411.01	3488.75		A002791_01	AAGGTGGTTTACGGGTCTGGCGGAAGGAAATTCGCATTCCAGAACTTGGCACCGTTAGGTTGCTTACCGG	AT1G54030.1
2837	A002837_01	1	0.60867	-0.49648	0.14461	0.584	0.00020705	11741.7	19291.1		A002837_01	AAAACTCAAAAAATCTATGCATGATCCCAATCTTGTTTCTCTCTAACGTTCTCCACACGATTGCCGTGTG	AT2G37600.2
2840	A002840_01	1	1.2355	0.21144	0.047218	0.584	0.00032042	1809.67	1464.84		A002840_01	GTTTGTGCGATTGCTGATACTGTGTGCATGCGGTTTGTGAACGGTATTAAGAAACATGTAGGAATACTCG	AT1G16290.1
2874	A002874_01	1	2.2491	0.81055	0.074085	0.584	0.00041334	801.272	356.238		A002874_01	GCCTCCGCTGATTGATTTACAAGAGCGCCTCACTGCGACCATAGAAGATTTTCAGAAGCAACTGGATTTG	AT1G15060.1
2875	A002875_01	1	0.70406	-0.35089	0.099633	0.584	0.00040012	1580.19	2244.41		A002875_01	GTGGAAGAAAGTCCAACTGAGACAGAAACCATTCCTACCGAAGAAGAGTCTAGGGATCAGACCGAAGAAG	AT1G79280.1
2902	A002902_01	1	0.56376	-0.57312	0.10343	0.584	0.00069466	1349.11	2393.23		A002902_01	AAGCAGGTAGAATGCCGTTAGAGATGTACCGAGGTTTTCAAGAATCGAGTAAGTTTAAAGTTTTTGGAGG	AT1G76920.1
3095	A003095_01	1	2.1348	0.75835	0.058984	0.584	3.7435e-05	1729.18	810.053		A003095_01	CTACGAGGATGAAGACGATACTGCTGGTCCAATCGTTGATCCAAAACTTGTGGATGAGCTTCTGGATACG	AT1G17750.1
3125	A003125_01	1	0.63751	-0.45019	0.12363	0.584	5.9008e-05	1985.45	3114.11		A003125_01	AAACTGGGAACTACGTCTCTCGTAAAGGCAATTCGTTGCTTAAAAACCGACATTGTGGTGAAATTTCCCG	AT1G53520.1
3180	A003180_01	1	0.72912	-0.31591	0.046241	0.584	0.0004677	3958.42	5428.94		A003180_01	TTTGCATCAATCTCCTTCAATGGGAGCAATGAAAAACTTTGTCTTTCAGGTATGCTTGCTTCCACACTTG	AT1G77810.2
3237	A003237_01	1	1.2802	0.24705	0.082941	0.584	7.8582e-05	2006.41	1567.28		A003237_01	AATCGAAAACGCTCTTACCGGTGAGAAAACCTGTAAATGGCAACCGCAAAACCGCTGGTTACAAGCTTTG	AT1G19380.1
3297	A003297_01	1	1.9317	0.65839	0.055193	0.584	0.00044165	2878.14	1489.95		A003297_01	AAATCCATCACCAGCTGGTGGTATTAGGAAACATCTCTCTGATCTTTCGCATGTGTTGAGGAAGCCCGAG	AT1G64890.1
3298	A003298_01	1	1.8275	0.60296	0.14053	0.584	0.00027421	20042.3	10967.6		A003298_01	TGATTGGGCCGTTGGTTAACTCGGGTTCACACGATGCTGACGTGAACGATGAGTACAAATGTTTAAATTG	AT1G01420.1
3444	A003444_01	1	1.579	0.45681	0.038433	0.584	0.00015333	4415.16	2796.15		A003444_01	ACATAAAGCTTATTATGCAGTACGGTGTTGGTCTCGACGGTGTTGACATTGATGCTGCTACTAAACATGG	AT1G72190.1
3502	A003502_01	1	1.9688	0.67741	0.049312	0.584	0.00011507	2865.22	1455.35		A003502_01	AATATCAGGTTGGGATCTCGTGGTGATAGCTACTATGAGTATTTAATTAAGGTGTGGCTTCAGCAAGGAG	AT1G30000.1
3567	A003567_01	1	1.0872	0.083588	0.043661	0.584	0.00077588	8407.67	7733.37		A003567_01	ACTTGGGCCTACGCATGAGAGAGCACAGCCACAGAGCCCAAGTGTATGCGGAGAGAATGAGGGATTTGGG	AT1G64660.1
3656	A003656_01	1	0.69443	-0.36466	0.061498	0.584	0.00021062	346.056	498.299		A003656_01	ACCTGTTCAACGAAACTCCTGAGCTCAGCTTCACTTTGCTCGACGTTATCTTCTTCGTTCAGCGACAATG	AT1G74970.1	AT2G02760	AT2G02770	AT2G02780	AT2G02790	AT2G02810	AT2G02840	AT2G02850	AT2G02870	AT2G02880	AT2G02890	AT2G02910	AT2G02930	-	AT2G02970	AT2G02980	AT2G02990
3680	A003680_01	1	1.3084	0.26884	0.041012	0.584	0.00027188	1146.42	876.205		A003680_01	AAGAGAATTGAAGATACTCTAGAAAGAAGGCGGCGACAATTCGCACTGAAAAGAGTTGTTGATGCAGCTG	AT1G59560.1
3767	A003767_01	1	0.68801	-0.37395	0.087538	0.584	0.00068887	663.149	963.912		A003767_01	TATTTGAAGAAGCCTTAAGACTTTGACCGTAGGTTTATATCGTATATCCGGTGAAAGCTCCCTGATTTTG	AT1G31480.1
3794	A003794_01	1	0.73478	-0.30819	0.049608	0.584	0.00060474	567.363	772.166		A003794_01	AATGTTTCTTGAGGCGCTTTCTTCGTGCTGCTCAAGGCAGAAAGGAGGTACCATCACTGCTGTCTGAGTG	AT1G77390.1
3808	A003808_01	1	1.3362	0.28982	0.10285	0.584	0.00045121	11944.2	8939.19		A003808_01	AAAGTTGGGGAATGGATGGGTTTATGCACATGCAGCGTAACACTGAAAATTCAGACGGCGTTTGCGGAAT	AT1G09850.1
3939	A003939_01	1	0.89937	-0.10606	0.051033	0.584	0.00077485	1639.26	1822.56		A003939_01	AAGAATCGATGAATTAGGCTTCCGCAACACCAAGCAATATGTGCTCAACTTTAACGACTCTAAGAAGCCT	AT5G47470.1
3972	A003972_01	1	1.1909	0.17471	0.056273	0.584	0.0004194	6387.51	5363.65		A003972_01	AAATCTGCAAGGCTCACGGAAGCTCCATTCAGCGGAACTACAGAACTCTATTGCCTGCACTGAGATCGTT	AT1G15440.2
4002	A004002_01	1	0.8481	-0.16476	0.11311	0.584	0.00035067	1683.95	1985.65		A004002_01	AATGGAGGAACATGGACTTCTGCAATCTGGGTGAGAAGGGTCTTGAAGTAGCTGTTAGGTATTCGCAGGT	AT1G52620.1
4336	A004336_01	1	0.918	-0.085563	0.051561	0.584	0.00068555	2657.39	2894.88		A004336_01	AAAATCAACAAAAGAAAAAGAACCGTTAGGTCTGCGGGTAGATCTGGTGTAGTAGAGGGCTTTCTGCTCT	AT1G20800.1
4386	A004386_01	1	0.56589	-0.56936	0.054718	0.584	5.5756e-05	3970.71	7017.06		A004386_01	AAACCTAAAAACATCGATTTTGCGCAAGCTGCAGGGCTTCCGTTGGCGATAGAAACCGCTGATGAAGGTT	AT1G23740.1
4555	A004555_01	1	0.7233	-0.32394	0.090332	0.584	0.00060567	2839.26	3925.7		A004555_01	TGGAATCTCTCTGTAAACTCCACGGTTGGAGAACCCGTGAGTACCCTCGTCGTGTCTACGACGCTGTTTT	AT1G67880.1
4617	A004617_01	1	0.65756	-0.41922	0.022758	0.584	2.8484e-05	996.351	1515.2		A004617_01	TAGCTGATTCTGAATTCTTTGGCAAGTTGGACCCTTCAATTCGTGATGCACATGAGTCACGGGCCATTTT	AT1G79730.1
4621	A004621_01	1	1.1527	0.14211	0.074915	0.584	0.00073241	24999.2	21687.7		A004621_01	CTCCGGAAGTAGAGATTGATTTGAAATGTGAACCGGCGAAAAAGAGTCAAGTTGTGGGTTGGCCACCGGT	AT1G15580.1
4627	A004627_01	1	0.84861	-0.16415	0.10775	0.584	0.00057426	4716.39	5557.48		A004627_01	GGTGGTGGCCAGTGAGATCGTCAGTGTCACGGCTTCTCACGATGGGATTTGTAGTTGTCACCGGTGGTTT	AT1G34500.1
4657	A004657_01	1	0.6577	-0.41901	0.15712	0.584	0.0003858	2181.13	3316.28		A004657_01	ACTCAATAGAAGGCGGTGAAGACACAAGATTCATCTCGAGGGCTGGAAGAAGAAGATTTGTGATGGATTT	AT1G63640.2
4667	A004667_01	1	1.4295	0.3573	0.10767	0.584	0.00010466	996.85	697.359		A004667_01	AACCCAATACTTCAGCGCGAACGATCAGCTCAGCCTTCATCTTTTCTTATTGCAGAGAAAAACTCAGTGT	AT4G39380.1
4679	A004679_01	1	0.75393	-0.28245	0.043414	0.584	0.00021805	2102.54	2788.61		A004679_01	AACTTGAGGCTGAGCTCGCAACGGTCCAACATGCTCCAAACCCCGATGGCTCTATCAGTTTTCTGGTGAT	AT1G25230.1
4710	A004710_01	1	1.2052	0.18667	0.066798	0.584	0.00044152	11628.3	9647.94		A004710_01	TCACGGATTGCTGATAACTACCGTTCCATTGATGAGGTTACCGCTGCTCTTTCACATGCCGGTTTGGAGT	AT1G67800.4
4812	A004812_01	1	0.76099	-0.27314	0.060579	0.584	5.8468e-05	16755.8	22017.7		A004812_01	GTTACCCAGTTTCCTGTATCAAGACTTGTCTTGAACCTCCTTCTTCACAGATGGATTCCACAAACGAAAT	AT4G39370.1
4866	A004866_01	1	1.4713	0.38612	0.088129	0.584	0.0001886	12984.3	8824.61		A004866_01	GAATTCTTGCTGGCGATATGTCTGCGTTGGATCTTGCTAAAACCGTGGCACTATTTCGCAAGCAACGCAT	AT1G71860.3
4891	A004891_01	1	0.80842	-0.21267	0.10458	0.584	6.5077e-05	1199.55	1483.86		A004891_01	GGTCATTATGTGGCGTATGTTAGAGGAGGTCAGCGGGTTAAAGAGACTGATTCCTCCTCCACTGCGTGGT	AT1G04860.1
4949	A004949_01	1	0.53933	-0.61742	0.063789	0.584	0.00066736	2452.59	4547.35		A004949_01	AAAGACCTACATTTCTCCTCCAACTCGGCCATTCTCTTCACCATCGACATATACTCTTGGTTTGACACCA	AT3G47980.1
5038	A005038_01	1	1.1908	0.1746	0.052133	0.584	0.00030073	29360.3	24656.6		A005038_01	TTCTCCTTCGCTGATTGAGGATCATCAACATCAACAACAATGGACAGAACCATTGTCAAACACAGAGTAA	AT5G27090.1
5108	A005108_01	1	1.2315	0.20822	0.098304	0.584	0.00035853	18337.4	14890.8		A005108_01	AAACTGAGATTGGCGTGGGGGTGAGGTTAACGTCCTGTTACAGCTGTGAGGCTCACATAATAGATAGATA	AT5G19960.1
5120	A005120_01	1	1.273	0.24141	0.032712	0.584	0.00044305	1859.2	1460.45		A005120_01	ATGATCTCGGCGATGCCAACACGGTCTGCATGAACGGAGGTTGGGTCGGATTCAAGACATTGCATGCAAA	AT2G34640.1
5137	A005137_01	1	1.3596	0.30716	0.12112	0.584	0.00034913	10044.7	7387.91		A005137_01	AAAACAATGTTGACACTGTGGAATTGTCCGAAGCGTCTCCTTTGGCTCATACTCGGAGAGACAAATAGCA	AT4G27670.1
5203	A005203_01	1	0.76333	-0.27006	0.113	0.584	0.00035087	1165.49	1526.91		A005203_01	ATCATCCTCAGCCAAAGGTGGAGACAACGGCGGTGATGTGATTGACGCTGACTTCACAGACAGCAATTAA	AT5G49910.1	AT2G27530	AT2G27810	AT2G27840	AT2G27920	AT2G28290	AT2G28310	AT2G28550	AT2G28760	AT2G28800	AT2G28940	AT2G29070	AT2G29340	AT2G29350	AT2G29630	AT2G29680	AT2G29910
5233	A005233_01	1	0.78675	-0.23985	0.079125	0.584	0.00050525	1290.91	1640.74		A005233_01	CTGTTTCTGTATTAAACCAGGGAGGGACTCAAACTCTTGCATTACTGTCTATCTAATACTATCTCCATCA	AT4G12580.1
5334	A005334_01	1	1.1939	0.17726	0.03214	0.584	0.0003491	11226.1	9402.21		A005334_01	CAATAAGAAAAGTTCGATCCTTAACTATTTCATTCTTTAGCCCCGAACATCGCATGTTTTCCTTCAGGGC	AT5G26980.2
5352	A005352_01	1	3.0652	1.1201	0.072943	0.584	3.1953e-07	6037.23	1969.43		A005352_01	GAGCATCCCAAAGAAGATAAAATCATCGACTGGACTATGAAGTGTTTCACTCAAGTAATGACTGCACCCC	AT1G44090.1
5382	A005382_01	1	1.1558	0.1448	0.12742	0.584	0.00042588	1342.11	1161.19		A005382_01	ACTTGAGTTCAAGCGTAATGATGCGTTAACGAAGAAGGACGTTGAAAAGGAAGTTCATGATAGTTATAGC	AT5G04560.2
5471	A005471_01	1	0.89297	-0.1132	0.062221	0.584	5.9658e-05	6476.92	7253.21		A005471_01	AAAGAACCTCCCAGCTTGACTTGAGAAGCTTCATGAACACTTATCTTGATCGTGCGGCTCTGTGATGATC	AT2G41640.1
5507	A005507_01	1	0.71198	-0.3397	0.060111	0.584	0.00056586	1930.43	2711.34		A005507_01	AAGACTCAGGGACTCAGGTTTCTCAGAGGCTAGTCTTGTATCCTATGGGTCACCAGAACACTGTGATGCG	AT5G27100.1
5518	A005518_01	1	0.75333	-0.28325	0.09484	0.584	0.00065599	1051.84	1396.19		A005518_01	AAAGTCAGTAACAGGCCGCGACTTCAAACGAGATGTTCTGATAAAACCCGGTTGGTTAGTTAACCGGTAG	AT1G22860.1
5530	A005530_01	1	0.69513	-0.36365	0.075238	0.584	0.00052984	1145.62	1648.14		A005530_01	ACTCTTCCTGTTCCTGTCTATTGAACTGGCGGAGAACAAAATTGGCTGTATCCATCTTCCCTGGAGGACG	AT5G26780.2
5535	A005535_01	1	0.74936	-0.28854	0.07073	0.584	0.00041688	1163.51	1552.62		A005535_01	ACAAAAACGTGAAAAATAGTTAACCGCGTGTAATATCACAGGAACAAAATTCACACGGGGCTGGTAGCTG	OBSOLETE
5538	A005538_01	1	0.63028	-0.46159	0.15725	0.584	0.0002453	1770.12	2808.48		A005538_01	CAGGAGATTATTGACAACAGGGCTCTCTATAAATCATTGTTCCAATGGAAAGATCAATGATTATCACCGG	AT1G02830.1
5539	A005539_01	1	0.65336	-0.42563	0.079563	0.584	7.0562e-05	1520.96	2328.08		A005539_01	GTTTTCGCAATGAAAACAGAACCAAGCAGCCAAAGGGTGTGGTTACCAAACCAAAACATACCAGGATTAG	AT5G26010.1
5662	A005662_01	1	0.45063	-0.7971	0.022065	0.584	0.00067349	670.216	1487.27		A005662_01	AACGCTCCAACCCCACCATTGCAAAACCCGTGATTTTTAATAGTCTGGGATGTTGGCAAGGCAGGTAATG	AT3G02930.1
5846	A005846_01	1	0.70486	-0.34975	0.079319	0.584	9.7623e-06	10455.7	14834.3		A005846_01	AAAAAGCGTTCTCTGGCTCTCAAGAGTGGAAAAAAGTCCCAGAAGTGTAAAAAGCAAGCGCTCGTCGGCT	AT1G23950.5
5967	A005967_01	1	1.7934	0.58411	0.16653	0.584	0.00016839	6652.18	3709.31		A005967_01	TCAAGCGCATGAACCTCAACGAGAACGAGAAGAATCAGAGACTGAGCGAGTGGTTAACCCATGCAAGATT	AT3G21720.1
5975	A005975_01	1	1.194	0.17729	0.079621	0.584	6.341e-06	33850.2	28350.5		A005975_01	AAAGGCGCTAAGTGGTAAAGCCTCTGGCAAACATTTTCTCGATTCTCTTCCTCCTAAAACCCCTACCGGT	AT5G18140.1
6027	A006027_01	1	0.69664	-0.36149	0.057706	0.584	0.0001816	5658.42	8122.55		A006027_01	AAGTACGAGTCCACTGCACGAAGCTGGACTCAGAAGTATGCCATGGGCTAAATGGAAAATCCCACCTACT	AT5G53300.2
6045	A006045_01	1	0.43833	-0.82479	0.12012	0.584	1.9726e-06	806.658	1840.33		A006045_01	AACAATTAAAACGCCAAGGTGCATCAATCCCTCTAGTCCGACCTGGTAAAAGCACTGCTCTCTTCATCAA	AT2G18710.1
6128	A006128_01	1	0.66648	-0.40575	0.28248	0.584	5.3311e-06	3778.57	5669.18		A006128_01	AAAGATCCTCCAATAGCCGCTGGGATACAAGAAGCCTTTGACTGGCACAAAGGAATTTGTGATGCCTTCA	AT2G25780.1
6134	A006134_01	1	0.88212	-0.12542	0.12942	0.584	0.00027659	1251	1418.14		A006134_01	TGCTAATAGAAACTCTTCCAAGACGAATGATTTGACCAACATTGTACGAAAGAGTGAGACGAGTTCTGGA	AT2G17720.1
6155	A006155_01	1	0.56531	-0.57038	0.078008	0.584	8.143e-05	1144.7	2024.75		A006155_01	ATTTCCTCCACTTCACAAGCCGATCTACAAGCACCCGGTTCCTATCTACAAACCAATCTTCAAGCCGCCA	AT2G21140.1
6197	A006197_01	1	1.2163	0.19585	0.15293	0.584	0.00067274	25804.4	21215.8		A006197_01	CGTAATCCGAGACTGCGTTTCGAACGTCGAAGACGCGGTGGACGAGATGAGAGGATCTCTCCGTCAACTA	AT2G01610.1
6251	A006251_01	1	0.79561	-0.22865	0.13821	0.584	0.00011928	511.476	642.843		A006251_01	CTGTATTCAATCATGTTTTTGAGAAAATGGTTGCTGCAGCTCAGCCAATCCCGGGGTTCCGAAGAGTTAA	AT2G30695.2
6307	A006307_01	1	1.15	0.13978	0.071385	0.584	0.00039803	5998.11	5215.55		A006307_01	CCTCGTGTTGACTTTGATTGGGACGGTTGCTTCCGTACTCCAGTCCATCATGGCTAACGTCATCTTTTGA	AT2G44930.1
6405	A006405_01	1	0.75316	-0.28348	0.096963	0.584	0.00021992	4356.83	5784.86		A006405_01	AAATGCTACGTCATGGGTTCAAGCTCTGGAGGAAATATTGTCTACAACGTGGCGTTGCGTGTAGTTGACA	AT2G45600.1
6433	A006433_01	1	0.55909	-0.58144	0.051952	0.584	0.00029669	7632.72	13652.8		A006433_01	AACCTGAATATGAAGAAGTTCTGAGTGAACCTGAGAGTGCTATTGAGGATTGTCAAGCCGTAGCTGCTGA	AT2G36480.1
6539	A006539_01	1	0.75058	-0.28691	0.11067	0.584	0.00028052	32160.7	42847.4		A006539_01	GTTCTAATGTCAACTCTGGGAATGCATCTGGAGCTGCAGAAGACAGTGACAGCGACAATGATGGGATGGA	AT2G34260.2
6550	A006550_01	1	1.8884	0.63574	0.082232	0.584	0.00060834	2287.24	1211.12		A006550_01	TGGGTTCAACCATCGATAGAGAAGCTGTTGATGAAACGACACCGTTGGATTGAAAGATCTCCACCGTGGA	AT2G45160.1
6649	A006649_01	1	0.7074	-0.34616	0.038558	0.584	0.00041509	1031.53	1458.12		A006649_01	AAATCCGAAGTAACGCCACGAATCATAACCGGAACAAATTGAACCGGTCGGTTTTGCAGGTGACTGACGA	AT2G22850.1
6666	A006666_01	1	1.3637	0.31024	0.095928	0.584	0.00026926	657.602	482.172		A006666_01	AAAAGGGATGGTTTAATCGGTGGCTCCAGGATTCGAGTCGTCGGTTTGAGAGATGGCAATAGCGTGCTCA	OBSOLETE
6677	A006677_01	1	0.68655	-0.37608	0.042956	0.584	0.000593	2064	3006.1		A006677_01	AAATCCGAAAGGAGCCTCGAACTGATTGCCCCGAGACACTACCTGAACCGGTTAAGATAAGAATGGGAGA	AT2G26870.1
6991	A006991_01	1	0.79905	-0.22434	0.15524	0.584	0.0003732	728.946	912.237		A006991_01	GAAAGAAGTTGAGCCTCTAGAATTGGTCTCCCTTCTGACCGCGATCTCCTTGCTCATCGATATTATAAAC	AT2G27240.1
7028	A007028_01	1	0.79484	-0.22961	0.13082	0.584	0.00018566	5574.73	7013.56		A007028_01	GGCCAAAGAACCGGTCTGTTCGACTCCTTTCAGCTTTGATTTCGAACATCCTTCTTGCACAGAAGAACAC	AT2G46070.1
7197	A007197_01	1	0.65677	-0.42042	0.074874	0.584	0.00053831	1474.1	2244.64		A007197_01	GATTCATCTACCTCGGTAGCAGAAACGGGAATTCAGCAAAGGGGTTTTGGACAGCAATTTGAGTTTCCTC	AT2G37800.1
7282	A007282_01	1	1.2146	0.1944	0.063093	0.584	0.00079831	3617	2977.98		A007282_01	AGTTCTAGAGCCAGTAATCCTTCGGGTATTGGGATGCCTGCAGAGCGATTAGGACCACAGTGGGAAACAC	AT2G15530.2
7396	A007396_01	1	0.50839	-0.67651	0.084946	0.584	0.0001261	983.581	1934.88		A007396_01	TTCCCGGGAAAATCAAACTCTGGGGAAAGAGTTGAAACAATGTCACAAGGCGATACAGTACCGCTTCATC	AT2G18840.1
7435	A007435_01	1	0.54684	-0.6036	0.025715	0.584	0.00019044	5185.91	9483.42		A007435_01	AAACTTGTTTGCCCTCCTCCTAGCCTCTGCACAGACAATGGAGTAATGGTGGCTTGGACTGGTCTCGAGC	AT2G45270.1
7449	A007449_01	1	1.3492	0.29951	0.048518	0.584	0.00018193	870.354	645.097		A007449_01	TAAAGATGTTGGTGATAAGCTGCACATGGTGTACTTCAGAAGAAACAAGAAGGAAAATGTGTCACACGTG	AT2G10550.1
7483	A007483_01	1	0.56348	-0.57362	0.10422	0.584	0.00011465	16229.7	28802		A007483_01	TCATTCTTGGTCATAGTAAAGGTGGTGATGTCGTTCTTCTCTATGCTTCCAAGTTTCCCGATTATATCCG	AT2G19550.1
7546	A007546_01	1	0.61172	-0.49149	0.045952	0.584	0.00069306	486.142	794.728		A007546_01	AAGCAAATTAAGCCATCCAATCTTCAGTTTATTTGATGGTTATCGCCGCCATAACAAGAAGAAAGCGACG	AT2G18210.1
7606	A007606_01	1	1.1131	0.10717	0.064849	0.584	0.00026451	4451.96	3999.4		A007606_01	AACAGACTTCTACCCTTGATGCTGCTTCTCTGCTCAAAGGTCATTTCCTGGACTAATTTTTTCATGCAAG	AT2G20360.1
7627	A007627_01	1	1.1026	0.097675	0.12614	0.584	0.00055788	4632.72	4201.51		A007627_01	ACAATCTGTAAAACCAGGGACATTTGAATCCGTCGGTTCCACTGAGTTGCAGAATGCAGGCAAAGCAGGG	AT2G42220.1
7637	A007637_01	1	1.2105	0.19104	0.044921	0.584	0.00042312	4196.89	3467.19		A007637_01	AAATCTCAGAACTTTCCGGGACCGAAAGCTTCATGAAATAAACACAAGACACTCATCTCCTAGTAGGGCG	AT2G31260.1
7674	A007674_01	1	0.54592	-0.60529	0.12866	0.584	0.00060821	3885.08	7116.7		A007674_01	AATGCTTGGGAAAAATGGCTTTGATAGAGCCTGAGAAACTTGTTCCAGCACTTCAGGTCAGGACAACGAG	AT2G02560.2
7715	A007715_01	1	0.75765	-0.27754	0.042596	0.584	0.00054674	2019.29	2665.11		A007715_01	AGAAGCTTTAGCCGAATGGACGATCTCCAACCGGCAGAAACACTAGCGGTTCACAACCAGATTCGAGCTG	AT2G19980.1
7718	A007718_01	1	2.2888	0.82804	0.079871	0.584	1.1562e-07	2189.88	956.71		A007718_01	AAACCCGCAGAGAGAAAGCGTACGCCAGAAGAGAGAGTATTGAAGTCAACTGGAGGGATTTTCAAAGGCG	AT2G44820.1
7719	A007719_01	1	0.90527	-0.099525	0.021342	0.584	0.00062548	1301.28	1437.41		A007719_01	TAGGTTTATGAGTAAACCATTGATGAATCATTGGCTAGGTGTGAAATGGGTTCTCCGTTACATTAAGGGG	AT1G62870.1
7741	A007741_01	1	0.68642	-0.37626	0.14398	0.584	0.00066626	10037.7	14622.3		A007741_01	AAAGACTTCAGGTGTGGTCTCTCCTTCAGGAAGTCTACTCCACTAGATCTGGTCCTTGGTTGATTACCGG	AT2G39210.1
7776	A007776_01	1	0.42909	-0.84609	0.072731	0.584	2.3493e-05	393.075	916.077		A007776_01	CTACGACAAAGTGTTGGATGCGCTTTTAGGAGCTGGGAAGACTCTGAATGCGTACTCAGTTCTTTGTAAG	AT2G37230.1
7817	A007817_01	1	1.24	0.2151	0.034017	0.584	0.00039612	4745.25	3826.86		A007817_01	AAACAAGAAGGTCTTAGCTTCGTGGGGCTTCACGTTCCGGTTGGTAGGCTACAAGCTGATGACATGGATG	AT2G15620.1
8035	A008035_01	1	0.73005	-0.31464	0.10855	0.584	0.00016761	9363.74	12825.6		A008035_01	TGGGCCCTATATTTATACTAGGGACTGGATTTTCAATCATCTTGCTCAATCTTGGTAAACGACAGCCTGG	AT2G35360.1
8097	A008097_01	1	1.1737	0.16018	0.08478	0.584	0.00019057	2933.94	2499.88		A008097_01	TGTAAACGGAAATGGCGCAGCTGAAAATGGGACTGCTCGAATAGCACAGGAGAACGAGAGTGGGGAGGAG	AT2G25650.1
8121	A008121_01	1	0.85711	-0.15419	0.14945	0.584	8.1006e-05	23571.7	27501.6		A008121_01	AACACTTCCTTTGGCGAGCCCTATCTCAAGCTCTTGCTACAACTGAGAGGTTAACTACTAGAGGAATGCG	AT3G09510.1
8122	A008122_01	1	0.84104	-0.17311	0.10968	0.584	0.00045025	11987.3	14252.7		A008122_01	AACAATGAAAACTACGGTCTGATGACAGGATTTGTAGTTGTTGGGTCGTAGACGATATCCAAACAACTTG	AT2G26890.1
8177	A008177_01	1	1.1277	0.12021	0.036286	0.584	0.00035253	16519.6	14648.6		A008177_01	GAACCACGGCGATACACAGCATTCGAAGGGGACAATACCGTAGCGAAAAATGTCTTCAAGAGCACAAAAT	AT2G14810.1
8227	A008227_01	1	1.2919	0.25614	0.078967	0.584	0.00039664	1259.54	974.866		A008227_01	TCCGAAGCTGGCCACGACAGCGTTGACGATGATAAATGCGTTAAGGATTACGATCTTGGTCATGAGTCTT	AT2G47950.1
8290	A008290_01	1	1.1612	0.14949	0.14055	0.584	0.0007528	18158.6	15637.1		A008290_01	GCATCTATTTAGCTATATCAACCCACATTCGTTATCCCCCAAACCTGATCGGTTTGATTGATCATGTCTT	AT5G26600.1
8305	A008305_01	1	0.3586	-1.0255	0.075965	0.584	1.5644e-06	1061.57	2960.46		A008305_01	AACCCCTCAAGTTAGAGACCACTTTGTTGCAGGACTTTCCTCAAACAAGGCAGCCACAAAGCAGGCCCAT	AT2G42840.1
8333	A008333_01	1	0.74462	-0.29488	0.17494	0.584	0.00016943	4027.9	5409.44		A008333_01	AAACCAAACATCATCAACTTTAGTTACTAAACAATGGCATCAGGCTCAATGTCTTCTTATGGCTCTGGCT	AT2G21650.1
8336	A008336_01	1	1.1023	0.097375	0.14114	0.584	0.00070847	10605.2	9621.93		A008336_01	AAGATGCAGACTTTGACATCTCTACTTCGAGTCCCACACAATGTTCTAAAGGCTCGGAGCATACCTCGTT	AT2G37480.2
8358	A008358_01	1	0.60555	-0.50163	0.11228	0.584	2.805e-06	1495.03	2469.08		A008358_01	AAACCTTCTTCTCCAATCCGTCAAGAGCCACGTAACCCTGAAAGCATAGAAGCAGCAATCTCACTTTTGT	AT2G04790.4
8425	A008425_01	1	0.55902	-0.58158	0.071332	0.584	2.9538e-05	468.436	837.985		A008425_01	AAATACCCCTAAAGGAGACGACACTGACACTCTATTCTCAACAGAGGTAGAGTTATTATCAAGACTCCAT	AT2G28250.2
8442	A008442_01	1	1.1524	0.14185	0.12147	0.584	0.00026179	11402.6	9895.15		A008442_01	CACAGAATCCAAATTTCGACGATGAAGATGACGACGGAGACTGCCTTTTTAAAGCGGTGGTTGCGAAGAT	AT2G32130.1
8716	A008716_01	1	0.58965	-0.52822	0.064804	0.584	8.4895e-05	537.7	911.872		A008716_01	TCTGAAGACCAGCTCATGGAATGTTCACGGAAGCTGGTGAGTCTGCATCAGAGGGCGGCGACAGGAAACT	AT2G17620.1
8803	A008803_01	1	0.76752	-0.26459	0.12356	0.584	3.868e-05	17599	22927.7		A008803_01	GCTATAGTTACCAATAAATGAGGTCTTATTTGGGTCTAGGGAGACTACAGGCCAAAGACTTGGAACTTCT	AT2G22970.3
8829	A008829_01	1	0.67205	-0.39743	0.14148	0.584	0.00044746	5308.69	7899.86		A008829_01	TAGACCAAAATGCACTGATTGTGGCTCTCGTTGTAGGTTCCCTAGGTTTTTCAAGGTTACTAGAAAAAAT	AT2G43220.1
8923	A008923_01	1	0.85844	-0.15264	0.2037	0.584	0.00041977	1624.9	1892.78		A008923_01	AAGAAGACGACGTTTACACAAACTTAACAAGGATCGAAAACACTGTGGTTAACGATCTTCTCCTCCAAGA	AT3G26790.1
8976	A008976_01	1	0.6549	-0.42327	0.088542	0.584	0.00074562	1040.86	1589.22		A008976_01	AACACTGAATGTTACGTTAAGCAGCCACCAAAGGCCGTCGCGAATTATATCTCGACCGTTTCTGCGACTA	AT3G56980.1
9157	A009157_01	1	3.1521	1.1481	0.073386	0.584	0.0005189	450.159	142.808		A009157_01	CACGATGATGATCGAGACGTCTTTGATTCCTCCAGTTGAGAAGTTTTATATAGAAGCGGCCGTTGCAAAA	AT3G43410.1
9194	A009194_01	1	0.70894	-0.34399	0.039318	0.584	0.00031097	23223	32757.9		A009194_01	GAACAGCTGGCGTTGGAAGCAACCCGTAAAGACAACATGGAGGACGGCATGATGGCACTATACTCGGCCA	AT3G22010.1
9360	A009360_01	1	0.7302	-0.31444	0.07498	0.584	2.1989e-06	4239.92	5806.89		A009360_01	GATGTTGGGTTGCGATTTGGACGAACGCAAGAAACATTGAATCGGAAAATTTTTGAAGTCCTTAGAGTGA	AT3G46330.1
9364	A009364_01	1	1.1109	0.10516	0.056465	0.584	0.00063576	7189.67	6471.74		A009364_01	GGTTCCGAAGGAATTTTGGCTAATGCGAAAAAGAATATTCATGCGTATCCTTGGGAAAAGATGCATTTGA	AT5G20300.3
9435	A009435_01	1	0.7501	-0.28755	0.095222	0.584	9.0574e-05	424.368	565.72		A009435_01	AAACCAGGAGAACAGACGAAACAGAAGGTACGAAACTAACATTAAGGATCGTCTTGTCTCGGGGGAGTTA	AT3G20220.1
9523	A009523_01	1	0.82925	-0.18724	0.081609	0.584	0.00012594	7299.78	8802.58		A009523_01	AAAGCTGCTCGTGTACCGGTGATTATGGCAACTCAGGTTCTTGAATCACTTGTGAAATCCGGAGTTCCAA	AT3G49160.1
9691	A009691_01	1	0.47611	-0.74211	0.080553	0.584	0.00011121	4027.5	8459.12		A009691_01	AAACCTTGAATGCTACTGTGACAACTCATTCGTCACATGTGTGCAAGGCGATGGACTTATACTGTCTACA	AT3G21070.1
9696	A009696_01	1	0.8304	-0.18585	0.05588	0.584	0.00064822	792.031	953.748		A009696_01	AAGACGAAAAACCCGGATCCGGATCCTGATCCACGTAATTCTCAAAAACCGGATTTGGATCCGACCCGGA	AT3G21270.1
9751	A009751_01	1	1.3043	0.26569	0.14911	0.584	0.00052963	509.995	390.997		A009751_01	AAATTGCTTCATTCTTTCCCTCCCCATTCCAGTTTTGCTTCTGTAATTCGTTCTCAGATTAGGCCGGGGA	AT3G07470.1
9821	A009821_01	1	0.76641	-0.26604	0.039575	0.584	0.00038825	11244.1	14672.1		A009821_01	GAAAGTATTTGACGTGATGCAGGGTAAGAGTTTAGCGACTTGGAACTCGATGATCACTAGCTTAGGGGTA	AT3G26630.1
9882	A009882_01	1	0.65768	-0.41904	0.054226	0.584	0.00012443	3128.78	4757.13		A009882_01	GTGGCAAGCTCTACGAGTTCAGCAATGTCGGAGTTGGCAGAACCATTGAGAGGTACTATCGCTGTAAAGA	AT3G61120.1
10102	A010102_01	1	0.52844	-0.63783	0.10684	0.584	0.0005991	2425.03	4588.92		A010102_01	AAACATCCGTCAAACAAAGTGTGACTTTCCTCTCTGGAATCAAACCAAAACACATGTCAGACGCAACCGC	AT3G62180.1
10320	A010320_01	1	0.69926	-0.35774	0.067617	0.584	0.00038045	650.864	930.759		A010320_01	GAAGGCTCTCAAGGCTGCAGATGGAGATATTGTCTCTGCCATCATGGAGCTTACCACCTAAACCAAAGTC	AT3G12390.1
10332	A010332_01	1	0.66937	-0.40141	0.089016	0.584	0.00024531	3673.5	5487.89		A010332_01	GCACAACTTCCTCCGAAAATCCCAACCATGACGACGCCAAATTGGCCTGACTTCTCCTCCCAGAAACTCC	AT3G58120.1
10378	A010378_01	1	0.83775	-0.17704	0.082683	0.584	0.00024419	1761.11	2102.33		A010378_01	AAACATCCCACGCACCATCACCAAACTCAAGAACCTCAACACTCTCTACTTGAAGCACACTAGTCTCTCC	AT3G12145.1
10822	A010822_01	1	1.3998	0.3363	0.033125	0.584	0.00051114	1118.23	798.871		A010822_01	CGAGAGGTCAACTCATAATAACAACCTCACAACGACAATGGCGGCGATGATGACGTCACCATCTGGATTC	AT3G13810.1
10853	A010853_01	1	0.88311	-0.1243	0.12451	0.584	0.00031819	1919.08	2173.08		A010853_01	TCGAGATGAGGGATCACGAACAGCCTCAAGACGCACTTTGTGCACCAGAGAAGCTAGTTAACCAAGTTGC	AT3G23920.1
10894	A010894_01	1	1.1511	0.14075	0.049339	0.584	0.00074113	3861.84	3354.98		A010894_01	AAAGCGTGCGCTGAGGTTGGGATTAAGTCATTTGACGTGGGCCTACCAGAGGAAGTTTCTGAAGCTGATC	AT3G12290.1
10902	A010902_01	1	0.77184	-0.25897	0.091735	0.584	0.00024742	2814.39	3646.05		A010902_01	ATTTTGATTGGTTCCGTAAGCATGATTCTAGCCGTTGGTCTTAAATGCATACCGGTTGAGTCTAACCGTC	AT3G57330.1
10975	A010975_01	1	0.71186	-0.33988	0.0715	0.584	0.00014412	937.109	1316.46		A010975_01	GTGCGACGAGAACGTAGAGCAGAGACCATGTCCATCACAGAGTAAAGGTCACTCCGGTCGTGGTCATCAG	AT3G47540.1
10983	A010983_01	1	0.48853	-0.71635	0.07187	0.584	0.00024253	2156.63	4414.28		A010983_01	TTGTTACCAACGTATTAATGCCATTATCCTTAGGATGGATTCTGTTGTGGCGATTCAAAACGCAGCTTGG	AT3G43970.1
11032	A011032_01	1	1.3967	0.33414	0.072382	0.584	0.00069624	8528.77	6105.83		A011032_01	AAAAAACGCACAGAACCCCTCACGGTCCAGGAAGCCGTGCGGTACTCATTGCTAGCGGGCGGAAAACGTG	AT3G14510.1
11043	A011043_01	1	1.1414	0.13224	0.17805	0.584	0.00047653	7826.73	6856.83		A011043_01	AATCAAAACCATCACGCGCATGAGGGCGCGTCGAGAAAACGTAAAGACACGGAGAGTGATCTAAGAGAAG	AT3G23440.1
11117	A011117_01	1	0.60115	-0.50891	0.11063	0.584	0.00052506	768.238	1277.93		A011117_01	AATAATGATTCTGTTTCTCCGGTGGAGGGATCCGGCGCGGCGGCGATGAACGTGACATCGCCTGTTGTTG	AT3G46630.1
11299	A011299_01	1	0.58669	-0.53326	0.11691	0.584	0.00011361	2938.93	5009.54		A011299_01	AAAGGTTGTGATGCTGCCTTTATCGGCCCAAATGACGATCAATTTGCAATTCTTGACGAGGATAAGACAG	AT3G50590.1
11409	A011409_01	1	1.2013	0.1834	0.023032	0.584	0.00051343	1918.69	1597.19		A011409_01	AGTGAAATGGTGTTTGTTGAGATGGCACAAGCGGTGGTATGTCAATGACTTTTATATTGTGTGTGTGTAG	AT3G07580.1
11492	A011492_01	1	1.1823	0.16744	0.061817	0.584	8.2553e-06	14549.3	12306.7		A011492_01	AAACTACTTGGTGCAGGGAACTGGAGTAGACAAAAGTGAAATAGCACTGTGGTTTACAGATAACCAGCTG	AT3G08840.3
11569	A011569_01	1	0.43435	-0.8339	0.11854	0.584	0.00017886	1975.55	4548.26		A011569_01	ACCACAGAATATGAGCATGCCAATGGGTGGTCAAATGGGTATGGGTGGTCCGATGGGGAATATGCCGGCG	AT3G06130.1
11799	A011799_01	1	1.6047	0.47296	0.0364	0.584	0.00054704	9381.55	5846.51		A011799_01	AACAAACGACAATGCGTCGGACATTCCTGGATCAGTGATCTGTCCTCAGCTTCAATCAGGCCATCTAAAG	AT3G54750.1
11853	A011853_01	1	1.1471	0.13725	0.035598	0.584	0.00025723	10323.7	8999.28		A011853_01	AAAGATACATCAGTCTTGAGATTCACCACTACAGTTACCGGATTTCTCGAGAAGGGAAAGCTAGCTGATG	AT3G08890.2
11890	A011890_01	1	0.68516	-0.3781	0.097659	0.584	0.00055671	589.987	861.091		A011890_01	AATCTCCGATTAAGCCATGAATGCTCCCGAACGATATGAGCGATTCGTCGTCCCTGAAGGCACCAAGAAG	AT3G52090.1
12036	A012036_01	1	2.063	0.72416	0.18486	0.584	0.00016814	2407.88	1167.13		A012036_01	AAAGAATGGCGAGGAGGCAGTGATCCTCCACCGTGACGGCGAAGCATCTTTCGACCTTATTCTAATGGAT	AT3G04280.3
12071	A012071_01	1	0.65416	-0.4244	0.088132	0.584	5.4658e-07	3330.24	5090.34		A012071_01	CTTTGGGATGGCTAATTCCTAGCGAGACGTTTCCTCTAGAAACACGTAGCGCAGGATTCGCTGTTGCAGT	AT3G05960.1
12174	A012174_01	1	0.61474	-0.48655	0.045743	0.584	0.00012	917.36	1492.19		A012174_01	ACTACCACCACGTATCGGGAAAAAAGTTTCAAATCGGAGCAAATCGAACCAGGTTCATGCGATTTCACAT	AT3G51500.1
12191	A012191_01	1	2.1695	0.77449	0.11936	0.584	6.2814e-05	1147.11	528.742		A012191_01	TCCCAAGATCACATGAATATCGACAACGATCATAACATAGCTTCATCCTTGTATTACCCGACAAGTGTCT	AT3G30210.1
12195	A012195_01	1	1.9371	0.6612	0.1038	0.584	1.3204e-05	2163.54	1116.89		A012195_01	TCGTTTTCTCATCCAACTTTGGCCAAAGAAGGCGATAATGACAAGCAAGTCCTCATTTTAGACGACGAGT	AT3G30247.1
12205	A012205_01	1	0.7123	-0.33925	0.054075	0.584	8.7378e-05	10420.2	14629.6		A012205_01	CCAGCTTGACACGAATGGAGATGGTCAGGTCGATGCGGCCAAATTCGCTTCGTGCATGGACCAAACAGCT	AT3G03400.1
12329	A012329_01	1	0.65783	-0.41881	0.067073	0.584	0.00052819	286.031	434.85		A012329_01	CTTTCTTCTTGTCCTCATGATAATAATCTCCAATGGCCAGCGTTACCAGATTTCCCAGCGAGTACCATTT	AT3G13890.2
12412	A012412_01	1	0.69718	-0.36071	0.093081	0.584	0.00012154	2100.86	3013.33		A012412_01	AAATCAGAGCTGGACCAGTACCTTGATGAAACCCTGCTTCCCAGGGTTCAGGAGTTTGATGTTCTTGACT	AT3G03140.1
12620	A012620_01	1	1.0897	0.085925	0.035798	0.584	0.0007137	10288.7	9441.78		A012620_01	ATGATCTCATCATGTCGAATCCCTCTACTGGTTCTGATCCAAACACACCGGATATGGATTTCACGGAGTT	AT3G14090.1
12634	A012634_01	1	1.1357	0.12725	0.054077	0.584	1.3539e-05	18633.2	16406		A012634_01	AAGACGGTTCTTCGTATTCGGGTGCTTTCTCCGCCGCGAGGAGCTCAAGTGTTAATGGCGGATTAGGGTT	AT3G25590.1
12643	A012643_01	1	0.84419	-0.16938	0.1735	0.584	0.00034275	683.824	810.053		A012643_01	AGTCTTTGGTGGTTCTTGAAAACGGGTTTAACGGGAAGTTACCGACGAGAATCTGCAATTTAACTAGGTT	AT3G25670.1
12818	A012818_01	1	0.80087	-0.22206	0.037116	0.584	3.9776e-06	672.499	839.746		A012818_01	AACAATGGCAAGGATTTGGATACTGTTAGGCCAGTGGTGGATTGGGCTAAAAGCTCCGGCGTCAAGCAAT	AT3G63140.1
12831	A012831_01	1	0.68529	-0.37791	0.037317	0.584	0.00067485	7667.15	11188		A012831_01	TCTTATGATCTTACTAGCGGTTTTCTACACGTTTCTCATGGCGAGGGTCCTGATTCCGTCACCATCATAT	AT3G22050.1
12962	A012962_01	1	0.65818	-0.41827	0.11507	0.584	0.00030161	3278.69	4981.07		A012962_01	TGGATGTGATTTCAAACTTTTCTGGAAACAAGGTCCTTGGATTAACCAAGTGACTACTGCGAAAGTTGGA	AT4G25330.1
13207	A013207_01	1	1.2473	0.22101	0.028096	0.584	0.00035344	900.005	721.549		A013207_01	AATGTTAGACGAGGCTTTTGGCATTCTTCAGGATGCAAAATCTCAAGGGATACGTCTTGGAACTATATCA	AT4G34830.1
13211	A013211_01	1	0.5559	-0.58716	0.16242	0.584	0.00045126	16241.1	29213.9		A013211_01	TTTCACTACAGTAGCCACGCAGCTTGGCTTAGTTGCTCCCGTTCACATTGCTTTAATTCCTGAACTTGTA	AT4G29330.1
13244	A013244_01	1	1.1542	0.14338	0.081592	0.584	0.00015203	17674.9	15313.7		A013244_01	CCAATTCGTTGCATCCTCATCGATTGATTCTCTCCCATCACAAACCTGCCAAATCCGAAATTGTCCGTAA	AT4G35220.1
13301	A013301_01	1	0.72158	-0.32631	0.11001	0.584	0.00018967	584.701	810.296		A013301_01	CAGAGCCGTTGACAGCGAAGGCCAGCCAATACCAAATGCAACAATTTCCATCCAACAAAAAAGACTAGGA	AT4G33850.1
13342	A013342_01	1	0.83339	-0.18225	0.085828	0.584	0.00013978	1373.2	1647.64		A013342_01	AAGGTTATCTCTGGATTTTCAACATCACAGCACTCTTCTTTAGCCCAAACCTGTCTCTTCTTCTTTTGAA	AT4G11420.1
13360	A013360_01	1	1.1965	0.17936	0.070829	0.584	0.00063042	2169.6	1813.47		A013360_01	AAAAATGGGAGTGTTAAGGAAGCCCGAGTGGATGTGGATAGTGAGGGAACTCCTACTCCTCAGGAGAGAA	AT4G33700.1
13435	A013435_01	1	0.82169	-0.19639	0.033807	0.584	0.00075699	2778.04	3380.91		A013435_01	AAAGACCACCTGAAGTTTAGTCCTAGCATAAGTGATGCAGCAATGGCTAGGCTTTCTCAAGGCACTAAGA	AT4G01600.1
13457	A013457_01	1	0.87017	-0.13906	0.1591	0.584	0.00072286	919.013	1056.17		A013457_01	CCGGTGTTAATGATAATCTTAATGTTGATGCTAATGTTGCCGTCGGTGGTGGCGTTAATGCTAATACTGA	AT4G03060.1
13538	A013538_01	1	0.65237	-0.42715	0.079833	0.584	0.00011866	20116.6	30834.8		A013538_01	AACCTCAACCACCAGCTTCTGATTCAGTTCCTACACCAACTCAACCTCAACCACCAGCTTCTCCTACACA	AT4G14370.1
13540	A013540_01	1	0.77706	-0.25224	0.033148	0.584	0.00067554	33836.7	43542.8		A013540_01	CGTCTCAAAGAAGAAACGGAGATGGTTGTATTCGATGATCAGATCTTGGCGATTTTTGAGAGTAACGACA	AT4G14530.1
13596	A013596_01	1	1.358	0.306	0.071701	0.584	7.3317e-05	1017.39	749.196		A013596_01	CTTTTTGGGAGTGGTGAATCACCCTAACGTTGTGAGGCTCTTAGGGTATTGCTCAGAGGACAGAGAGAGA	AT4G17660.1
13835	A013835_01	1	1.1641	0.15193	0.077605	0.584	0.0001578	3956.04	3398.54		A013835_01	AACGGTTCTGCGATGGATCAGCACCACGCATAATCAACGGATGCCTAAGGACATTTGTCAAGGATAGAGC	AT4G26370.2
14028	A014028_01	1	1.1099	0.10422	0.047983	0.584	0.00063673	1906.07	1717.29		A014028_01	AAGCAAACAATGAAGGAAGATGCTCTTAGTTTGGCCTCCAAAGCCCTTGATTGCTTTGATGTCACCGAAC	AT4G27360.1
14042	A014042_01	1	0.61668	-0.4834	0.11589	0.584	0.00049333	1287.3	2087.45		A014042_01	ATCGGAATCGACCTTAAACCTAAGCTCGACACACAGAGGAAGCTACTTTGTTCAGCCATTCATCTAAATC	AT4G02990.1
14053	A014053_01	1	0.6985	-0.35882	0.012502	0.584	0.00010397	976.134	1397.44		A014053_01	GAGTCTGACACTGAAGCTGAGCCGATGACTCTTGCTGCTGCTGCTCCTTCTTCTTCGAATGAGAAGAGAC	AT4G00610.1
14069	A014069_01	1	1.1757	0.1619	0.076022	0.584	0.00062026	3090.85	2628.85		A014069_01	CCACGCGTCGGGTCCATTTTCGTGGCGAAGAAGATTTTTTAAGGTCTTTTCAAGAAATTATGGAATCTGC	AT4G23710.1
14103	A014103_01	1	1.8178	0.5976	0.12973	0.584	0.00057357	1468.36	807.788		A014103_01	TTAGCTACGTTCTTCGATCCTCATAACAGTGTTCCTTTGACAACCCATGTTGCAACTCTATGGTATCGAC	AT4G22940.1
14116	A014116_01	1	1.4255	0.3545	0.060949	0.584	0.00011178	3639.49	2553.19		A014116_01	ACAACCGGCGAAATGTGGATTCGGGTCCACTCCCACGGAGCGGGTTATCGGATAATCCGAGGCGTCGCTC	AT4G28180.1
14173	A014173_01	1	0.82359	-0.19409	0.029579	0.584	0.00065263	861.866	1046.39		A014173_01	TGGCCCACTTCAAACCCTTCACCGGAAAATTTTACGTGCCACACATGAGCATACTCTACGGCGATTTAAC	AT4G18940.1
14190	A014190_01	1	1.1369	0.12828	0.15564	0.584	0.00027238	1313.83	1155.74		A014190_01	AAACCTCTATGTTCCACCAGCATTGCCTTCTTCAGCAGCTGAAACGAAAGAACCATCAGATTTGGAGACC	AT4G32980.1
14198	A014198_01	1	1.2632	0.23361	0.044272	0.584	3.4935e-06	1965.69	1556.2		A014198_01	AATACCTCTATCTGCTTTGTGTCAATCTCGGCCCATTATGAGTAAGCTTCAGGCCCATTTAAAAGGTTAG	AT4G37400.1
14216	A014216_01	1	0.65164	-0.42826	0.046853	0.584	0.00055436	1892.4	2904.16		A014216_01	GATTGCTGCAGCTTTACCCGGGGTAGACTCATATTCATTGGCAACAAAATCAGATGACATGGTTGATGTG	AT4G39890.1
14373	A014373_01	1	0.57959	-0.54544	0.1123	0.584	0.00067041	4631.8	7991.23		A014373_01	ATCTCAACATTCCAAATGTGAAATGCAGAGAGTGGTGGATGAAAATGATGAGAAGCTTCGTATGCTGAAG	AT4G01180.1
14510	A014510_01	1	0.70077	-0.35557	0.17072	0.584	0.00078427	632.26	902.258		A014510_01	AAGACAGGACAACATTAGTCATCGCTCACAGACTGAGCACAGTTCAGAGCGCGAATCAGATCGCTGTGTG	AT4G25450.3
14581	A014581_01	1	0.94785	-0.053563	0.076542	0.584	0.00075839	3592.13	3789.92		A014581_01	AACGAGATTCCTGATAGCATAGCGATCATCAAATGTCACCAGGACGAAGTGTTGGTGCTGCCCGAAACTG	AT4G30530.1
14616	A014616_01	1	0.90812	-0.096375	0.079326	0.584	2.0352e-05	13565.7	14938.5		A014616_01	TAAGGTTTTTCTGGTTCGTGAATCCGATTTGATGGGTGGTTTTGTGGAATGGAACTTGAGAGCACCATTG	AT4G21500.1
14646	A014646_01	1	0.54839	-0.60077	0.56863	0.584	0.00078426	517.961	944.447		A014646_01	ATGAAGAGTATGATAAGCTCAAAATGAAACTAAAGATGGACGGCAGTGAGATTGTGTGTGAGGGTCCAAG	AT4G11960.1
14647	A014647_01	1	1.378	0.32061	0.092872	0.584	0.00010103	1085.4	787.686		A014647_01	TAGTTTCTACAAGATCGAAGCTCCTCCTCCTGTGGTGTTTGTAATCAATCCCATCACTGGCCAGAAGATG	AT4G14250.1
14784	A014784_01	1	1.5539	0.44077	0.0337	0.584	3.2268e-06	10244.5	6593.24		A014784_01	AAACAATTCTTACAAAAAAAGAGCACAATGCGGAAGATTACTACCTCTGGAGGTCAAACACAGCACGGTG	AT3G59670.1
14796	A014796_01	1	1.1113	0.1055	0.057398	0.584	0.00076513	4202.35	3781.21		A014796_01	TTAGGGAGGAGACAGAATCAGGGGATTCAGGGAGCGAGTCGTGTAGCGAGGAGTGGAGATGGGAAGGATG	AT4G28150.2
14833	A014833_01	1	1.2624	0.23299	0.12056	0.584	3.9917e-05	3965.55	3141.33		A014833_01	AAACACTGACCGTTCGATTGACGGTCGGCTCGCTGTTGTGAAAGCCTCAAACAAGTTTGGGACAAGGCTG	AT4G23640.1
14859	A014859_01	1	0.63159	-0.45951	0.039627	0.584	0.00015719	14732.3	23325.4		A014859_01	AAAGACATTGCATCGGATAAAGCTCACGATGTTAGAGAAACCGCAGGGCGAGCGGTGGACTATGCTAAAG	AT4G36600.1
14879	A014879_01	1	0.76244	-0.27124	0.046549	0.584	0.00027695	1123.83	1474.1		A014879_01	AAAAGCATGAGGACAGATTTGGAGTCACTCCCTGATGCTCCGGAAAAAGAGGATTTCGAGAGCTTTCCTG	AT4G25020.1
15008	A015008_01	1	1.0949	0.090637	0.11099	0.584	0.00014572	8568.09	7825.95		A015008_01	AATATGTGAGAAGAGGTCGTTTGGATTGGCCAGATGGGGCAACCTCAAGAGATAGCCTGAAGGCAGTATT	AT4G24740.1
15099	A015099_01	1	1.245	0.21916	0.048881	0.584	0.00019209	3027.52	2431.59		A015099_01	ACAGATGGATCTCCACTCAGTGCTCCCCCACTGATAAGGGCAATTGCCAAGGATTCTGTTCTGTCAAGAT	AT4G09020.1
15146	A015146_01	1	0.91111	-0.093087	0.084702	0.584	0.00074235	17534.1	19244.9		A015146_01	TACGCTTCCTCTTATTCTACGAGCTTGCTCTGCGTCTAGGGAAGCGAAATCTGGAGATTTGATTCATGTT	AT4G14170.1
15259	A015259_01	1	1.236	0.21189	0.045471	0.584	4.8039e-05	3064.38	2479.47		A015259_01	AAATGATAGCATGTGGCCTTGCCACCCACTATTGCTTAAACGCGAGACTTCCGTTGATTGAAGAGAGGAT	AT4G31810.1
15265	A015265_01	1	1.3241	0.2807	0.07454	0.584	0.0007673	1567.44	1183.94		A015265_01	AATATCAACATTTGGCCGTTTTCAAGAAGTAGATCCGCTGGTAACAACGTGACCCGACCGAGAATGTCGT	AT4G22190.1
15270	A015270_01	1	0.80529	-0.21655	0.1032	0.584	0.00067152	2501.64	3106.65		A015270_01	AAGGTCTCCCTAACTGCCCGTCCAGGGAGCTTTTCCACAACTCGCAGTGGATTAGGACTGCTAGCCACGT	AT4G09300.1
15340	A015340_01	1	0.7298	-0.31499	0.89417	0.584	0.00011758	7994.43	10954.4		A015340_01	AACCTTAGCGAGAGCAGATCGGCTTCCCTACGGTCGCGATTTCGATACGCATCAACCAACGGGAAGGTTT	AT4G10950.1
15485	A015485_01	1	0.64039	-0.44567	0.033208	0.584	0.00070666	1184.41	1849.55		A015485_01	AAGAGTTTTAAGTCTTAGTGTTGCATCATCATGTGATGGAGGAATCTCAGGAGGGGCAGATGACAAAATT	AT4G29860.1
15548	A015548_01	1	1.1172	0.11085	0.061083	0.584	0.00029157	2712.7	2428.19		A015548_01	TTATTTAAACGAGCAGTCCAGTCCAAGTCCAACTCCACGGCTAAGAATACCACGAGTTGGTCCGGTCTAA	AT5G04180.1
15549	A015549_01	1	1.2529	0.22546	0.0577	0.584	0.00046626	28750.2	22946		A015549_01	AACCACAACGTCCTCCTCTCATCAAGAGATCTCCGGTGGAAAAAATTCAACTCTAAGGTTCGACACTTTA	AT5G40330.1
15611	A015611_01	1	0.75387	-0.28254	0.036847	0.584	0.0003766	7125.96	9453.12		A015611_01	GAGTGCGTTCTCTGTCGTTAAAGAGTCTCATACTTGCTCTCGATGGTGATCGGTATGGGGATATTGAAGA	AT5G22670.1
15650	A015650_01	1	1.1514	0.14097	0.32775	0.584	0.00045346	1313.56	1140.82		A015650_01	TGCAACTGGGTCCACCGGTCTGACCAAATGCGGGATTAACCTTGTGAATGGCTTGCTTGCACACATGTCA	AT5G55500.1
15686	A015686_01	1	0.54798	-0.60152	0.025444	0.584	0.00059743	3582.8	6538.09		A015686_01	AAACGACTTACACTACGCCAATTGTACAACAGCATAGATGAGTATAAGTGTCGTGCTGGTATTGTCTTCA	AT5G60610.1
15867	A015867_01	1	1.3528	0.3022	0.089422	0.584	0.00027594	12733.6	9412.56		A015867_01	TAGTAAATCTTTCTGCTCAACACGCACACGCTTCATCTCCTCACCTACCTTCAGCTACCTCTCCTCTTGA	AT5G06820.1
16175	A016175_01	1	1.2571	0.22879	0.062624	0.584	0.00028898	8423.66	6700.92		A016175_01	ACAGAGAGATCGTTATCTTCTAGAGGGATCAATGAATAAAAGCTTCGTCCATTTCTAGCTGGAGATTCCA	AT5G65010.2
16184	A016184_01	1	0.79266	-0.23236	0.12625	0.584	1.6121e-05	4556	5747.38		A016184_01	AAAGCCATCGCAGTGGAAAAATATAAAGCGGGTGATTTTGCTGGAGCCAAAGAGTTTGCTCTCAAGGCAA	AT5G50510.1
16298	A016298_01	1	1.1037	0.09865	0.079001	0.584	0.00076051	16698.9	15131		A016298_01	TTAGGAGGAGCCCTCGCGATATTGTTCACGGCTGTGCTTGTGATTCACCACGAGACCGAGTTGTTGGAGA	AT5G67050.1
16517	A016517_01	1	1.4502	0.3717	0.064954	0.584	6.052e-05	274.102	189.01		A016517_01	CAGGAGAATGATGCTGAGCCAGAGACAAAGGTGAACCAAACCGATAGTGATGCTGGTGATTCAAAAACCA	AT5G17160.1
16547	A016547_01	1	0.814	-0.2058	0.10022	0.584	0.00079224	819.505	1006.77		A016547_01	ACTCACAAAAAGTGCTTCTTTCCTCCGTAGTGTTGCCCAAAAAGACAATGCTTCTAAATCAGATGGCTAA	AT5G37820.1
16622	A016622_01	1	1.1559	0.1449	0.038713	0.584	0.00033365	3073.89	2659.25		A016622_01	AAAATCAGGTTGAAATTGATCGGCTGAGGTTCATGCTGGATCAAAAAGAGCTGGAGTTGTCAAGGCTGAA	AT5G03420.1
16623	A016623_01	1	1.3781	0.32074	0.11768	0.584	0.00037068	1888.43	1370.32		A016623_01	AAGGCGGAAAACATCAAATACACACTTGAGCAACAGATGGTGTTCTTTGCCCGAGTGGTTGGAGGGTTCA	AT5G36210.1
16676	A016676_01	1	0.75991	-0.27455	0.074805	0.584	9.6804e-05	1275.13	1678.07		A016676_01	AAACATAACAGCAAATTCAGTTCACCCTGGTCTTATTCTCACCAATCTCTTCCAACACACTGCTCTTTTA	AT5G02540.1
16841	A016841_01	1	1.2267	0.2043	0.060706	0.584	0.00075419	4747.63	3870.35		A016841_01	AACAACCTGCGTTTCTACGATGGTATTTGAGAAAGCTCGAATCACATCCTTTTATGACTAAGAGTATCAC	AT5G43140.1
16911	A016911_01	1	0.50998	-0.67338	0.072305	0.584	9.1062e-06	4712.15	9240.03		A016911_01	CGTAATGCTGGACTCCGACTTCAACGCAAAGCTCGGCGACTTCGGGCTTGCGAGGATGATTCAGCAAAGC	AT5G06740.1
16983	A016983_01	1	1.1052	0.10002	0.039483	0.584	0.00063243	41212.6	37287		A016983_01	AACATGACAACTCAAATCGACATCTTCCAGAACATTCTCACCACCGGCGACATCTACTATCCTCCCGAGC	AT5G03610.1
17015	A017015_01	1	0.95391	-0.047187	0.099212	0.584	0.00028045	2699.71	2830.19		A017015_01	AAGACGAGGCCGAAGAAGACTCAGCCTTGGGACATTAAGAGAAAGCCTACTGTTTACGCTCCTCTTCCTC	AT5G17870.1
17022	A017022_01	1	1.1645	0.15226	0.076466	0.584	0.00052237	6876.05	5904.68		A017022_01	CTGTCCTTAAACTCTCTGTCTCTGAAACATTCTTCAGCCAAACCAAATGGAAAGATCACTGTAATGGGTC	AT5G41050.1
17113	A017113_01	1	1.5912	0.46448	0.058335	0.584	7.9906e-05	2061.93	1295.82		A017113_01	GTGGCCCATCATCATCGAACCATCACCACAATCACAGGCCCGTTTCTATCAATCCGTGGGTTGCTTGTGC	AT5G47370.1
17229	A017229_01	1	1.1045	0.099425	0.03268	0.584	0.00010447	3484.57	3154.86		A017229_01	TGGATTCAATAGGCTCGATCGCAAGGCAGAGTACTTCACTTATGATGGCTTATACGACGAACGACCCTGC	AT5G03650.1
17320	A017320_01	1	1.2545	0.22675	0.16009	0.584	0.00044657	23255.6	18538.4		A017320_01	AACCCCATCGAAGCGGTTCGGTGACTCTCGCTCTAACTTTGGTGGAGGTTATGGAGATGGTTATGGTGGC	AT5G40490.1
17354	A017354_01	1	0.76307	-0.2704	0.084527	0.584	0.00040047	18858.1	24713.4		A017354_01	AGATCGATGATAGATTATTACTTCAGAGCCCACCATACAAATTCAGACACCAACTTGAAGTTCCGGAATC	AT5G47780.1
17371	A017371_01	1	0.85243	-0.15966	0.23055	0.584	0.0005137	3503.79	4110.5		A017371_01	GATGGTCATGGCTTGATGGCATGTCTCAAGAGACCAAGGGGTGTGGTTATATCACATTCGAGTAATGTGC	AT5G39910.1
17376	A017376_01	1	0.7656	-0.2671	0.098539	0.584	0.00017224	2173.3	2838.7		A017376_01	AAAGTGGATTCGAGAATCGGGAAGGTAAGGATCCGGTTGTCGACTCTAGAGGCTGATAGAATCTACACTC	AT5G06850.1
17399	A017399_01	1	0.71375	-0.33722	0.082201	0.584	0.00073389	5992.72	8396.75		A017399_01	GGTGCAGCTTTGTGGGCTGTGATTGGATCGGTTTCAAATTCCGTGCTCTCAGTAGCTTTGAAACGTATAC	AT5G66450.2
17451	A017451_01	1	0.71807	-0.33119	0.068664	0.584	2.9791e-05	721.765	1005.16		A017451_01	CCAGCAAACGGGCAAGTTAACCACGAAATCAGACATATTCTCATTAGGGATAATGCTGCTTCAGATCATC	AT5G12000.1
17567	A017567_01	1	1.1073	0.10192	0.049829	0.584	0.00049885	2169.82	1959.61		A017567_01	AACCACTTTGGCTATGACGTCCACGTAGGATCTCCCTTGCCACTTATTTCCCACTACCCAGACAACACTC	AT5G52600.1
17593	A017593_01	1	0.71095	-0.34115	0.04354	0.584	0.00024398	14224.2	20008.3		A017593_01	AAACTTTGTATGGTAAAGAAAGAGTGGTTGAACTAGTTCGCGACTTATCAGCCTCTGGCCAAGGTTCTTC	AT5G16150.3
17673	A017673_01	1	0.86717	-0.14252	0.061816	0.584	0.00026274	1262.19	1455.49		A017673_01	AATGTTCAATGAGCGACACAAGTTGTTGCATCGAGCTATCCACCGGACTTTTGGGGCTTTGAAAGAACGG	AT5G41980.1
17908	A017908_01	1	0.69929	-0.35769	0.054574	0.584	0.00019839	12596.8	18013.9		A017908_01	CTCACGCCGATTTCTCAAATGTGTTTCTTATGGGAACTAGCGCCGGAGGGAATTTGGCTTACAACGTCGG	AT5G62180.1
18029	A018029_01	1	0.50453	-0.68412	0.092187	0.584	0.00042599	1598.79	3168.77		A018029_01	AAACCTGAGGAGATATGCGACTTTGAGCTGCAAGCATGTGACACTCAGCCAAGTATACTAGCTGGTGCAG	AT5G60160.1
18206	A018206_01	1	0.75401	-0.28235	0.22404	0.584	0.00065518	3920.6	5199.93		A018206_01	CCGATGGGAAAGCGGTAAAGAACTTAGCCAAGTTACCAGTTTTAAGGAAATTTTACGTTTTGGTTATTGG	AT5G02630.1
18227	A018227_01	1	0.52078	-0.65243	0.041414	0.584	0.00057359	3376.52	6483.4		A018227_01	AAGCCCAAGAATGTGGCAACGATCTAGCAAATGTGCAGGTATGCGCCGCCATGGTGCTGCCCGGTTCAGG	AT5G62080.1
18314	A018314_01	1	0.76126	-0.27277	0.19568	0.584	0.00019409	24681.3	32422.2		A018314_01	AAAGCCTGAACTCAAGAGAACAACAATGGAAAGCCACAGTACAAAGCCTGAACTCAGGAAAGGAACAATG	AT5G13570.1
18355	A018355_01	1	0.64001	-0.44627	0.14472	0.584	5.1842e-05	220.787	344.985		A018355_01	AAAGAGTGTTTCGGTAACGTGGTCGGATTCGCGACGGTGACGACTACTGTGGCGGAGATGCTTCACAATG	AT5G67150.1
18357	A018357_01	1	0.85622	-0.15522	0.10044	0.584	0.00050846	2556	2985.13		A018357_01	CTAACTCTTCTCTACACCACCGACTCCATCATCTCTTCTAAAAACAACTCCGCCACCGTCTCCTCCGCCG	AT5G67210.1
18424	A018424_01	1	0.78129	-0.24681	0.069066	0.584	0.00070704	319.29	408.667		A018424_01	AAAACGTTGATGGCCAAGTGATCGCAATGAGTCCGTCTGGAACTATTATTTGGAGGTATAGGACTGGTGG	AT5G35930.1
18581	A018581_01	1	0.58849	-0.5302	0.17062	0.584	6.3194e-05	1331.42	2262.22		A018581_01	TGGCTAAGCTTGCGGTGCGTGTGGTCATTTGCATTGCAGTAGCAGAAAGTATAGTGATCGGATCAGTCTT	AT5G52450.1
18582	A018582_01	1	1.7178	0.54103	0.11263	0.584	0.0001379	2621.76	1526.3		A018582_01	AAATCAATCCTGATGCCTTTTCTCTCCGCAACACTATTAGCTCTCAAACTACCTGACCATTTCAGTCATT	AT5G38460.1
18610	A018610_01	1	0.82479	-0.19263	0.079817	0.584	0.00013806	4023.87	4879.02		A018610_01	AACGTTGGACGCTGCGATCTAACTAGCAGATTCATGACTGCGTTGCTAGTTTCCATCTGCGGATTCTCTT	AT5G46090.1
18613	A018613_01	1	0.79606	-0.22808	0.053748	0.584	0.00076462	5095.94	6401.58		A018613_01	TTGAAGCAGAAACCAGAACACCAGACTAATACTCAATCCGGCTGTTGCAGCTAGTGACCCTAGTCGATGT	AT5G03530.1
18620	A018620_01	1	1.1419	0.13266	0.18957	0.584	0.00036313	6591.26	5772.73		A018620_01	AACCGCCGCTTTTGGGATCCTTTTAGGGGAAGAAACTCAAATCGGACTTGCTTTGTTAGGTACGAGCTTT	AT5G19570.1
18640	A018640_01	1	0.72592	-0.32031	0.069552	0.584	0.00057841	5977.75	8234.6		A018640_01	TCTAATGCGAGGTGCTGTCTCAATTGCTCTGGCTTTCAAGCAGTTCACATACTCCGGTGTTACATTGGAT	AT5G55470.1
18670	A018670_01	1	1.4531	0.37371	0.065423	0.584	0.00035184	3393.44	2335.31		A018670_01	AAACCAGAGTCTGCTGTATCAAGGTGGGCAAGAGCTGGAACAAAAGCAGCAAAGGTGGGGAAAGGATTGT	AT5G57010.1
18779	A018779_01	1	0.53255	-0.63009	0.11471	0.584	0.00048686	782.505	1469.39		A018779_01	AAGCTTTGATCTCTATTCCCCAAAAGATTGGCTTAACTTCGGCAGGACACAGGGATGAGTCTGAATTGGT	AT5G45000.1
18783	A018783_01	1	1.1451	0.13553	0.10862	0.584	0.00071955	1909.32	1667.37		A018783_01	TGTCTTTGGTCTCCTTTTTGGGTCCTTATAGTGTTGTCTTAAAACTTAAGGAATCTGGCTTGTGCTCTTT	AT5G59880.2
18801	A018801_01	1	1.0851	0.081713	0.050023	0.584	0.00077393	20723	19097.3		A018801_01	AAACCGGTTTACCTAACAGGACCGGTTCTCCCTGGATCCCAACCTAATCAGCCCTCCTTAGATCCTCAAT	AT5G54060.1
18854	A018854_01	1	0.68663	-0.37596	0.083782	0.584	0.00044991	3874.61	5643.16		A018854_01	AAGAAAGGTGACAGTGATGTTGGTAAGTCACCGGTTAGTTGTTTTAGCAGTGACACACCTCAGGGTTCTT	AT5G02600.1
18904	A018904_01	1	0.81298	-0.20705	0.16974	0.584	3.7794e-05	7036.74	8655.07		A018904_01	AACCAGAAGCACAACGGCTGCACAGAACCGGAATGCACGACGCAGCCCCAATCCACGATATTCTCCTTAT	AT5G58575.1
18916	A018916_01	1	0.77875	-0.25006	0.04079	0.584	0.00046566	28853.9	37049.1		A018916_01	AAGGTTCTATTCAGAATCTCGAGATCGGTCGTCTCTGCCACTCCGATTCCTCACAGGGAACATACACGTT	AT5G52220.1
18957	A018957_01	1	0.59699	-0.51585	0.087117	0.584	0.00051786	265.948	445.501		A018957_01	ACACGGAATCCAAAGAAGAGATCTCGAGTCTCGAGACGAGCGCCTACGACTGTTTTGACCACCGACACAT	AT5G65170.1
18960	A018960_01	1	0.82863	-0.18799	0.15025	0.584	0.00058222	3558.88	4294.97		A018960_01	ACCTCTTCCCTCATCACTTCAAGAAAACTCATCCAGTCACGTCGGAACTTCCATCCGTAGTAAACAACCT	AT5G36940.1
18993	A018993_01	1	0.86905	-0.14035	0.18712	0.584	0.00075837	1003.05	1154.13		A018993_01	AAGGTGAAATGTGGGGTACGAGGTCACACTGGACCAGGCTGTAATGCAGTTGGAATGCTTGACCGTATGT	AT5G47900.1
19016	A019016_01	1	1.0711	0.068725	0.0815	0.584	0.00050814	10787	10069.8		A019016_01	TGCCTTGAAGCATCTACAAGTCCCGGCAAAGCTAGACTCTGCTGGACTTATGCAACAGTCGATATGCTAT	AT5G41460.1
19029	A019029_01	1	1.122	0.11514	0.19602	0.584	0.00040856	2584.27	2303.07		A019029_01	AAAGAGAGCTTCTCCAACTGATCCGCTTCTTCGAATCATTGAAGAGGAGATTGGATACGCCGAGAAAGCT	AT5G05990.1
19067	A019067_01	1	1.2899	0.2546	0.07271	0.584	3.3347e-05	9692.43	7513.83		A019067_01	AGACGATGTTGTTATGGCTCAAAAGCGAAAAGGGGTTCGATACTACAGAAGCGAGTGATGGTCCTGAACT	AT5G41640.1
19146	A019146_01	1	0.63883	-0.44811	0.065573	0.584	0.00060424	660.238	1033.49		A019146_01	GATCTCCTAGAAGTCATGGCTGCTTTTTCCGGCTTTGGCGGGTTACATTTTAGGGTCTAGTCTTTTGTAT	AT5G27210.1
19152	A019152_01	1	1.4604	0.37873	0.079618	0.584	0.0005172	2103.59	1440.43		A019152_01	CACAATCAAGGGCTTATCATTGGTTGTCACGAGCCAGTTCTTGTTCATGCCGTGGTTGAGTCTCAGCAAT	AT5G40360.1
19215	A019215_01	1	0.71838	-0.33075	0.091931	0.584	0.00018915	1489.8	2073.72		A019215_01	CGAATGCGGCGACACAGATGGGCACACTCATCAACCGATGCACAGCGCATAATACAAAGAAACGGCCATT	AT5G11400.1
19272	A019272_01	1	0.66991	-0.40061	0.093213	0.584	1.1143e-05	5496.68	8205.01		A019272_01	TACAAGCTATTGCAGATGCTGCTCGTAGATTCAACCCAGACATTATCGTCCTCTGCCACGGAGGTCCGAT	AT5G66420.2
19323	A019323_01	1	0.63218	-0.45857	0.1248	0.584	0.0002268	12975.3	20525		A019323_01	AAATGGATCTTCTAGACCCATTTGTGTTATCACTGGTGCTACTTCTGGGCTTGGTAAGGCCACTGCATTT	AT5G15940.1
19344	A019344_01	1	0.70058	-0.35585	0.10127	0.584	0.00015561	7440.55	10621.1		A019344_01	AAGTAACAACGGACCAAGAACCTACAAGAAGCCATTTCTTAATTTTCTTGACCGCCTCTCCTTGTCATTT	AT5G50710.1
19351	A019351_01	1	1.3297	0.28499	0.5466	0.584	0.00022209	16330.7	12280.9		A019351_01	AAGATCAGGATTTATCTCGCCAACTAGACCTTGTTGTTGTGCTCCGGCGGCTCCCATACCGTGCTTGGAT	AT5G63170.1
19576	A019576_01	1	0.63623	-0.4522	0.038615	0.584	0.00037348	2726.84	4285.96		A019576_01	TCCTTCAGAGTCAAATTGAGGCTCTGAGTCATCCATACTTTGGTACGACTGCCTCGGGGAATATGAGGCA	AT4G29100.1
19839	A019839_01	1	1.46	0.37844	0.1648	0.584	0.00024253	11093.3	7597.69		A019839_01	TTCGTGTCGACGGTCATCCTTCGATATATAGTGGAGATCTCAACCCTTCTTTGAAAAGAAATCCTGACCG	AT2G30010.1
19913	A019913_01	1	0.52423	-0.64582	0.092439	0.584	0.00045685	307.692	586.927		A019913_01	ACCAGGAGTTAAATGTCGTCCACCAAGTGACTCTGAGGGTTCTTGTGGATATAATCAGACCTCAAGTACG	AT1G66940.3
19975	A019975_01	1	1.7051	0.53365	0.18472	0.584	6.1134e-05	6811.04	3994.61		A019975_01	GAAAGATATGTAACTCGTCCTTCGCTCTCTCTTCTCTTCACTTCACTAATGGGAAAAGCTGCGAGCTATT	AT3G01060.1
20009	A020009_01	1	0.62865	-0.46419	0.14207	0.584	0.00016935	566.23	900.725		A020009_01	ACTCCGGCGGTTGTAGCTTCAAAATGGGAAATGTTTGATTCCGCATCGACGGCCAAGGCGGCTGAAACGG	AT5G07220.1
20066	A020066_01	1	0.57025	-0.56169	0.063172	0.584	2.9105e-05	3222.14	5649.94		A020066_01	TCACGGTCATAGATTGGGTCAGGATCACGACGAGCCATTTTGCTGGAAGCTTCTTTTCCAAGAAGTCTGA	AT5G01510.1
20069	A020069_01	1	0.65835	-0.41803	0.030017	0.584	0.00027023	496.955	754.836		A020069_01	ATTTCTTGAATCTGTTTTGGGATCTCCAAGAAACATCCGAATGTTTTGGGCCTTTTGGCAATGAACCACT	AT1G50630.2
20092	A020092_01	1	0.65061	-0.42985	0.070802	0.584	2.2045e-05	532.349	818.194		A020092_01	TTGTGACCGGCTGATTTCCCATGTTTACTGACGTTGTGTTCCGAACAAATTGCAATCATATTTTCTTCTG	AT1G12270.1
20135	A020135_01	1	0.72627	-0.31984	0.10816	0.584	0.0004715	733.333	1009.79		A020135_01	GTCAGGCAGGCTTACGAGCAGTTTGAGATCTTCACCGGTTTACCCGCTCCAAAGGAACTCTACTGGCAAA	AT3G06350.1
20146	A020146_01	1	0.69224	-0.36783	0.020309	0.584	0.00067059	539.639	779.537		A020146_01	GCAACGTGGCGTTTCGCGGATATATCCCCATTGTTGTCTCTGAAGCTCATGGCGACAATTCTGGCCAAGT	AT4G03430.1
20190	A020190_01	1	1.8254	0.60179	0.11345	0.584	6.567e-06	5042.72	2762.52		A020190_01	CAGTAAACTTGTAACTGTGCATGAAACGTGTCTCCACCCAATGAGAGGTACAAGATGGTTAAAATGGTGT	AT3G61240.1
20236	A020236_01	1	1.4106	0.34399	0.045875	0.584	0.00052202	2205.7	1563.68		A020236_01	AACATAACCACAGTGACAGAGGATTCTTCCACAACTTAGCAGGGTTTGCAGGCGGCCAATACCCGCCTCA	AT5G17650.1
20252	A020252_01	1	0.67863	-0.38768	0.099488	0.584	9.5361e-06	6582.04	9699.21		A020252_01	TAGTTTGCTCTTCTGAGTCACATTCTCTTCCACAGGCTTCATCTTCGGGCAGCAAAGGAGACACAGACCA	AT4G29950.2
20253	A020253_01	1	0.57927	-0.54599	0.0543	0.584	0.00057523	457.19	789.263		A020253_01	GCTGGGGTCCCTCGACATGCTATCATAAAGAAGGTTGCTAATGAGGATATTTCCAGTCTTGGAGACTTAG	AT3G03380.1
20292	A020292_01	1	1.3411	0.29352	0.047277	0.584	0.0002772	6034.81	4499.85		A020292_01	TTCCCCTCTGATTTTGGGCCCTCTTTTACATTTGGGCCTTCCTTCGCTATACGAAATTAGGCCCTGTAAT	AT4G38460.1
20312	A020312_01	1	1.33	0.2852	0.11228	0.584	5.3613e-05	2650.76	1993.01		A020312_01	TCTACAACCGAAAACTGAAGCGCGTTGCGGGTTTTCGTTTCTCCTGCACGAGTAACCTGGCAAATGATGC	AT5G13240.1
20433	A020433_01	1	0.68003	-0.38561	0.15297	0.584	0.00080838	5541.94	8149.4		A020433_01	ACAAACCAATTTCGGGAAAGTTTTCATCTTTTTTTTATGGCTGCTTACGCGAATTATCTCCGACTCGCAC	AT3G51090.1
20447	A020447_01	1	0.45146	-0.79528	0.34059	0.584	0.00069878	492.207	1090.29		A020447_01	TCGAGCACGTCGTTCTATTCAAGCTCAACGACGACGACGTTGACTCCGGCAAGATCAACTCCATGGTCAA	AT1G51360.1
20515	A020515_01	1	0.78585	-0.24099	0.13204	0.584	0.00041718	2304.92	2932.76		A020515_01	TGTTGATGAGTACAGCTCCCAATCTCCTGTTATGAGCAGAACTCACAACATGACGAGGTTTTGCCCCGAA	AT5G58350.1
20535	A020535_01	1	2.1496	0.76527	0.10216	0.584	1.1216e-07	5383.53	2504.39		A020535_01	CACCTCGCAATTGACAGGTGGTAGCGCGAGCAGCGTAGCTTTACCCTTACCTGGTAAAACCAACAATCAA	AT2G25430.1
20586	A020586_01	1	1.3461	0.29722	0.045226	0.584	0.00041291	3819.21	2837.28		A020586_01	CCTGTCAAAATGCAACATGGGACGGTTCACATCAAGCGGTTCGGTGGTAGCAACTTGGCTGCGTGAATCA	AT2G31400.1
20594	A020594_01	1	1.2922	0.25636	0.073854	0.584	1.2214e-05	6027.57	4664.8		A020594_01	CTGCAAACACTTCTCGTTCTATTTCCATGACATCCTCTACGATGGCGACAATGTAGCAAACGCAACCTCC	AT4G23690.1
20620	A020620_01	1	0.64976	-0.43115	0.1513	0.584	0.00019372	8904.39	13703.4		A020620_01	CCAGTTCTCAGCTACGACCGTATGATACTTCCTCTGTTCTTTACTTGAATCAAGAATTAGGGAAACCGGT	AT4G02920.2
20629	A020629_01	1	0.64923	-0.43196	0.18117	0.584	9.8345e-05	4392.26	6764.88		A020629_01	GTATCTCCAGGCTCGATCTTCGCTTGATAGCTGGAGGCAACATGTTAATACAAACAACCCTAGAATTGAA	AT2G46080.1
20661	A020661_01	1	1.3606	0.30794	0.12465	0.584	0.00014824	2530.82	1860.13		A020661_01	ATTCGCCTGGGTTCCCAAAGCCGGCGTCAAGATCAACGAAACGGAAGTCGGCGGGAGATTTAGACCATTA	AT3G02220.1
20735	A020735_01	1	0.59162	-0.52489	0.079118	0.584	0.00072499	2905.61	4911.33		A020735_01	GCTACTCAGCGAGACGCTTGGGGCAATAAGGTGTACCTAGAAAGTGGATACTATCTTCACGGTTACTGGG	AT4G02500.1
20739	A020739_01	1	0.73244	-0.31137	0.1083	0.584	0.00068704	1792.38	2447.2		A020739_01	AGGCCGTGTCTTGGGAGGCATTGCTACTTCCCTTCTGTTTTCGTCATTTGAATCATGGCTAGTTGCTGAG	AT4G27720.1
20741	A020741_01	1	1.0942	0.090013	0.12558	0.584	0.00023141	5193.69	4746.68		A020741_01	TCTCTTGTGGCACAAGAAAAACGCGGTGGCTGGGGATGCATCGTTGCTCGCGGATGAGCGGAGAAAGGAA	AT4G26080.1
20762	A020762_01	1	0.72215	-0.32552	0.083137	0.584	0.00012778	2161.38	2992.91		A020762_01	ACTCGCCTACTTCTCAACCTGTTCCTATTGTAGCTTTGGCTACACGGCTTGCGAATGCAGCTCCAGAGCA	AT1G49760.1
20778	A020778_01	1	0.70849	-0.34463	0.14169	0.584	0.0006449	3314.29	4677.88		A020778_01	CAGGCGCAAAATCACCCGAATATCTCGACGGTTCACTTGTCGGGGACTACGGGTTCGATCCTTTTGGTTT	AT3G08940.2
20797	A020797_01	1	0.86091	-0.14976	0.12862	0.584	8.6453e-05	2675.79	3107.89		A020797_01	GGTGGTTACCGCATGCCCAAGAAACAAAAAGCCCCAGCCTCATAGAGGAACTGTGGACAGTAGTACCTGT	AT5G52470.1
20838	A020838_01	1	0.89441	-0.11159	0.11364	0.584	0.00012915	16841.5	18829.9		A020838_01	GCGGCGCGAGAGGGAAGAATGGTTGGTTGGCTATTCAAGAAGAGCTTTTGCCTCCACCGGTGCATATGTA	AT3G25480.1
20954	A020954_01	1	0.68296	-0.38133	0.029369	0.584	0.00063173	1773.13	2596.19		A020954_01	TCGTGATTCATTAAGGTACTACCTTCCGAGGGATTCTTAGTCTACATGGGTTCGGTGGAAGCTGGATGCT	AT5G59090.3
21071	A021071_01	1	1.273	0.24135	0.06321	0.584	0.00059893	1510.81	1186.9		A021071_01	TGGGGGGAAATGGGGTATAGTCTTTATAGATAAGACTCTTCAACGATTCCACTTTATTTTTCGGTGGGAT	AT4G37790.1
21226	A021226_01	1	0.28563	-1.2531	0.10241	0.584	0.00011414	1964.91	6878.8		A021226_01	ACCGAGCTGTAAAGGCCGGGGAGGTTCAGTGGGCTGTAGTCTTGGGATTCAGCTGGCGTTTTCCGGCACT	AT3G48630.1
21230	A021230_01	1	0.81163	-0.20871	0.071916	0.584	0.00013562	20922.9	25778.6		A021230_01	CGATCGCATGCTCTTCCTCATGGATCAAATCTCTCGTCTCTCTTCTTCTTCTGTCGTCTCTTCCTCGTAG	AT3G49580.1
21232	A021232_01	1	0.82098	-0.19726	0.092325	0.584	0.0001372	6952.8	8469.27		A021232_01	CTCCATCCTACCTTCCGTCATTCGTTCTGTTTCTCCGTCACAGATGATCGCCGGCGGAAGCCCAATAACT	AT3G57110.1
21253	A021253_01	1	0.74212	-0.29825	0.071458	0.584	3.7136e-05	11858.5	15978.5		A021253_01	GCTGGTTGGTGAGTATGGTCTGCGTAACAAGCGTGAGCTCTGGAGAGTGCAGTACTCTCTTAGCCGTATC	AT5G15200.1
21363	A021363_01	1	0.70671	-0.34714	0.18062	0.584	0.00047409	5792.39	8195.99		A021363_01	AAGATTTACTTCAGCAACTCTGCGCAAGTCCGCACATTGACCACCCCTTCTGCATCACTTGGCTAACCGC	AT3G17230.1
21370	A021370_01	1	0.53417	-0.62705	0.19719	0.584	0.00015597	5693.04	10657.3		A021370_01	GTGATCCTCCTTCAAGGCCGTTACGCCGGCAAAAAGGCAGTGATCATCAAATCCTTCGATGACGGAACCA	AT3G22230.1
21382	A021382_01	1	1.4797	0.39181	0.049623	0.584	0.00043764	11839.5	8001.63		A021382_01	GAGCAGTTGAACGTCCATTTGCAACCTATCACAATGATATGAAAATTAAGATGTTCATGCGTATCGCACC	AT5G48605.1
21471	A021471_01	1	0.85742	-0.15382	0.34865	0.584	0.00070535	3134.11	3655.18		A021471_01	GTGGACAAGATTCTCAAGGAGAATAGATTTGAAATGTATAGTGAGAAACCATTACGTGATTGCCTCGAAC	AT5G46970.1
21491	A021491_01	1	0.75709	-0.27828	0.16511	0.584	0.00013751	1315.67	1737.84		A021491_01	GAATTGGATCAGTACTATTCTCCTCGTCGCTCCTGTCGTCGGAACCTACTCGTATGCTCAGTACTTCAAA	AT5G05370.1
21498	A021498_01	1	1.3854	0.32597	0.096962	0.584	0.00027094	5161.07	3725.66		A021498_01	CTTCTTCTCTTGACATTCTCTCTCCCAAAAGAGCTCCAAGAGACTTTTACAAGGGCAAAAACTGCAAACC	AT5G39800.1
21504	A021504_01	1	0.63165	-0.45941	0.056976	0.584	0.00081066	1264.33	2001.6		A021504_01	GCCACCGCTACGCATAAGAATCCAGAATACTTTCCGGAACCAGAGAAATTTGAGCCAAGCCGATTTGAAG	AT5G36130.1
21512	A021512_01	1	0.78922	-0.23671	0.11437	0.584	0.0005699	13550.8	17169.7		A021512_01	TGTGCCAAAGCTATGTTGGTGTGAAGCTACTTATCGATGATAACCACATTTTCAAGTGGGTTGACGAAGC	AT5G15990.1
21549	A021549_01	1	0.56606	-0.56906	0.18319	0.584	0.00012738	1642.38	2901.55		A021549_01	CCTATCTTGCCATGGTCCGTTGGCTAACCGTCAGCCCGGAAGTGCGTTCTTGTCAGCTGGTGCACAGTGA	AT1G26910.1
21561	A021561_01	1	0.77197	-0.25881	0.073536	0.584	5.3415e-05	5204.09	6741.25		A021561_01	ACTCTGTTCGGCTCGAAACCTGAGATTCCAAACGCAGTCCTGACCAGAGCGTTTAGGACTGATGATACAA	AT1G18970.1
21568	A021568_01	1	2.0732	0.7291	0.19435	0.584	4.1162e-06	7922.8	3821.51		A021568_01	TGGGTTATGGTCTTTGTGGGATGGTTTTAAAGAAGGAGGAGGTTCTGAAGAATTGGCAGAAGTTGAAGCA	AT1G68650.1
21657	A021657_01	1	0.59334	-0.52199	0.13676	0.584	5.3186e-05	9181.08	15473.7		A021657_01	GGAGAAAGAAGAGTTGTTAGCAGCTAGAGAACCTCTCTCTTTGTACGATGACATTGACAATAATGTCTGA	AT2G05410.1
21670	A021670_01	1	0.73089	-0.31349	0.09407	0.584	1.0192e-05	7748.08	10601		A021670_01	CGCTCTCAATTCCTGCGTTTACTTTGATTTTGTGTTGGAGTCCAACCCATGGAGAGGAGATTCGAAGCCT	AT1G13990.1
21691	A021691_01	1	0.65924	-0.41667	0.098906	0.584	0.00068334	1159.45	1758.82		A021691_01	ACATCATCGATGGTCCAAATATGAGTGTAAACGACATTATAGACATTCTTCGGAAGCTGTTCCCAGATTT	AT1G09490.1
21714	A021714_01	1	1.388	0.32789	0.18495	0.584	4.0111e-05	862.297	621.229		A021714_01	GAGAAACGAGTCACACAAAGAGAGCTCTTCTATAACAGATGTGGTAGCACTTCTACGTTGTAGTAGATAC	AT1G63990.1
21779	A021779_01	1	0.74002	-0.30107	0.19427	0.584	0.00045356	2597.49	3510.1		A021779_01	AAAAGTACAAGCCGTTCTGTGACTCGATAATAAAACGCGGCTTGAACTTGTCGGAAGTTGTGGTCACCTC	AT1G31680.1
21784	A021784_01	1	0.76749	-0.26463	0.11784	0.584	0.00073245	1621.16	2112.23		A021784_01	ACAAAGAATTTGGAGCAAGTTTCTAAGATCCTTGCGGCTGCGAATAGGCATTTAATGCAAAAGATTCAGA	AT1G44674.1
21789	A021789_01	1	0.59181	-0.52458	0.039764	0.584	0.0006339	10033.7	16954.7		A021789_01	ACAAGACTGAGGAGGCTTGCAGCTCAGAGCAAACTTGAAAAGGTTAGCACCTTCAAATCTATACAGAACT	AT1G72740.1
21798	A021798_01	1	0.56897	-0.56393	0.036225	0.584	0.00047851	3184.66	5597.08		A021798_01	ACCAGTTGGCTTCATGCCCCTAGTAAAAGCAGAGAAGGGAATAGATGTTGCTATTGAGGAGATTCGAGAA	AT2G29480.1
21811	A021811_01	1	0.60348	-0.50504	0.049652	0.584	0.0004303	1652.43	2738.05		A021811_01	AAGAATGGATGGGATGGGAGGGAGCAGGAACCCGTGATTACTCCTCTCACGTTAATCCTTACGCTTGATA	AT1G80920.1
21862	A021862_01	1	0.57928	-0.54596	0.14263	0.584	0.00080562	836.645	1444.33		A021862_01	TCTTCTTGTATACATTTCTGAGAATCTGTGCCCATCACTCAGGAAAAGATGCATAGATGTCGACAAGTTA	AT2G05170.1
21879	A021879_01	1	0.49957	-0.694	0.030571	0.584	0.00065004	2801.47	5607.72		A021879_01	TGCTGAGAGACGAGGAAAAGCTTCGGTGGAGCTCAAACCAATCTCCACCGTTATGTCTTCGTTCTTGAGA	AT4G29430.1
21980	A021980_01	1	1.5921	0.46505	0.055175	0.584	0.00062037	1538.25	966.132		A021980_01	ACTCCTCCAATGGAACCAATGATGGTGAAGTTATAGATGAAAGCTCAGAGATCATTTCTGAAGTGAGAGA	AT1G52540.1
22048	A022048_01	1	0.51472	-0.66414	0.11735	0.584	0.00025947	4928.55	9574.9		A022048_01	TTGCAGCAAAGGAAAACCGTTCTTCAACGGTGACAACATCGTCAGCTATAAAATTCTTGATGAGGCCAAG	AT1G10370.1
22098	A022098_01	1	25.4689	3.2375	0.030788	0.584	0.00035216	251.993	9.89372		A022098_01	AACCATCTTCTCAACTCTTCGCCACCGATCAATATCCGAGGGGAAGGCTAAATATATACTCAAGACCAGA	AT2G10350.1
22127	A022127_01	1	0.73683	-0.3054	0.048843	0.584	0.00018399	6863.69	9315.17		A022127_01	AGTGACTTCGTAAACGCAGCAAATAGCATTGGCTTCGTAAACGCAGCAAATAGCATTGGCTTGAACTACG	AT5G20340.1
22141	A022141_01	1	0.55228	-0.5937	0.16154	0.584	0.00043713	370.628	671.088		A022141_01	AGCTAATATCATATTGGCCTTTGCTCATCCATGCTGCATACTTCCTGCCAAATGCAGAGCATGATAGGTC	AT3G51460.1
22157	A022157_01	1	0.78004	-0.24841	0.032401	0.584	0.00052499	17439.6	22357.1		A022157_01	CCATGCTGGTATCAGAATGAAAGAGCTGAGAGCAACCTGAAACCGTCCAACAGCAAGAGGCCACCATTGC	AT3G51150.1
22258	A022258_01	1	0.66809	-0.40334	0.032121	0.584	0.00034506	938.422	1404.59		A022258_01	ACTACAAGTGCTCAAGCTCACTGATCGAAGTCAAAATTTTCATAAAGATGGTTTGGTTAGCGGCAAATGG	AT3G52680.1
22277	A022277_01	1	0.55741	-0.58446	0.10646	0.584	0.00016395	457.19	820.242		A022277_01	AATTGTGTGATCCTCGGTGCTTCCTCTGTGATTCCGCCGACGAATTCGGATAAGACGGAAGCGAGTTCGG	AT4G18380.1
22288	A022288_01	1	0.50809	-0.67709	0.05747	0.584	0.00078114	3904.95	7685.57		A022288_01	GGAACCGCCGGAGCCGGTGAGTATTATCACAATATTCCGGCTATTATCTCGTTCAATCAGACCGGGATAC	AT4G28500.1
22313	A022313_01	1	0.5439	-0.60899	0.21472	0.584	0.00052689	4287.25	7882.5		A022313_01	AACGATGGCGTTGCATCAAACCCCAATCTCTCCCCTCTTGTCATTGCTATTTTTGGAATATTTGCAACTG	AT4G17910.1
22343	A022343_01	1	0.71974	-0.32886	0.060093	0.584	0.00016257	1061.25	1474.39		A022343_01	ACACCGACAACTTGTATTACACATTTTTTTCTGAAACCGGTTATTCTGCATTGTGGAATCCAGGGCTTGA	AT3G44460.1
22435	A022435_01	1	0.85327	-0.15868	0.087485	0.584	0.00063262	20874.8	24462.6		A022435_01	CAAACCGACCTTTGATCTCAACCAACTCAATGCACTTTTCGCAGAAAACGGTCTTAGCCCTAATGACATG	AT4G37530.2
22448	A022448_01	1	0.45683	-0.78344	0.087784	0.584	0.0004255	340.223	744.788		A022448_01	ACATGTATGGGATGACAATCTCCTTGCTCGGTTGCTCAAAGACTCTCCTAAGTTACAAGAACTAGTGTAC	AT4G10420.1
22560	A022560_01	1	0.7077	-0.34574	0.11695	0.584	0.00011469	7913.3	11182.4		A022560_01	TAATGCCTCAAGGCGGAAACAAAGATTACATCAACGCTCTTCTAGTAGTGGCAGCTCTTATAACCACCGT	AT4G03470.1
22568	A022568_01	1	0.52999	-0.6349	0.19197	0.584	0.00030413	2699.71	5093.9		A022568_01	TGACCGGAATCTTTTCAGATTCACCAGTCCCAGACGTGTTTCGCTCTCCACATTCGTTTGCTTCTATGGT	AT4G04690.1
22582	A022582_01	1	1.3199	0.27755	0.16973	0.584	0.00043866	8932.93	6768.26		A022582_01	TTTTCCGAAGATCAAGAAAGTGATCCCGTGGAACCCGAGGTATCCATCATGCCGTTGGAAACTCCTACGC	AT3G32190.1
22585	A022585_01	1	0.50872	-0.67586	0.11447	0.584	0.00045935	3521.35	6922.28		A022585_01	TGATATCCTGTCTGTCCTGGCCCTTACCACGCTCTACAGATTGCACTATTTCTTGATAACACGAAGGTAG	AT4G08140.1
22586	A022586_01	1	0.5224	-0.64933	0.067408	0.584	0.00067285	5679.96	10872.6		A022586_01	AGCCGCTCGTGGATGTGGTGTCCAACTTGATCTCTCCCTTAAACTCAAGCAAGGCTACCTTAAGCCCCGA	AT2G24930.1
22606	A022606_01	1	0.30731	-1.1799	0.060985	0.584	0.00036331	153.316	498.897		A022606_01	TCAAAGCTTTCCTTCGAGACGCCTACGCCCACCCGGAGTTCAGGGTTGGAGAAGATCCAGAGCCCGAGGA	AT4G15430.1
22614	A022614_01	1	0.79284	-0.23214	0.2022	0.584	0.00037804	1038.57	1310.02		A022614_01	TATTACAACCCTCCGCCGCAATCTGTTATGTCCGGATCCGATGCAAAGATCAGATTCTCTTACGGAGTTT	AT4G16140.1
22622	A022622_01	1	0.60855	-0.49667	0.24826	0.584	0.00076593	3242.18	5327.3		A022622_01	CTTCAAATCCGCGACTCTCCGGGAAGCTCCCGATCTCGTAAAACCTGACCCCTACGTGTATTGTTGCCCA	AT4G17200.1
22630	A022630_01	1	1.2725	0.24099	0.11775	0.584	0.00023461	4746.68	3730.51		A022630_01	TGACCCATTCCAATGGACCCTATGGTGAGAATCTCTTTTGGGGCTCAGGCAATAGATGGGGTCCATCTCA	AT4G30320.1
22700	A022700_01	1	0.23757	-1.4373	0.078604	0.584	1.0252e-05	847.847	3568.5		A022700_01	GGCTCCCATAGGGCTTGTATTAGGCATCCATCAAAGCACTTTCACTTACGGGGAGCTAGCTAGAGCCACC	AT3G24540.1
22794	A022794_01	1	0.65166	-0.42823	0.13013	0.584	0.00047153	3414.89	5240.12		A022794_01	TACTTGTGGTCACTTGGAACATATTTCGAGCCTCAATATTCTCAAGCACGAGTTATAACCACTATGGCAC	AT5G23960.1
22951	A022951_01	1	1.2337	0.21004	0.040406	0.584	0.00056055	3526.28	2858.35		A022951_01	AGCCTGACCGGGATCTTAGCCAGGACCGACCCATTTCTCGCACTAAAGATTTCTCTTTTGTTACCCTACA	AT5G24350.1
22958	A022958_01	1	0.8216	-0.1965	0.026737	0.584	0.00020843	2032.86	2474.27		A022958_01	CACCTCACGTTCTTCCACCACCACCACCAACACCAGCACCGGGGCATCATGTTATCATTGTGGTTGTTAT	AT5G48920.1
22988	A022988_01	1	1.5864	0.46145	0.097341	0.584	0.00023647	19916.4	12554.1		A022988_01	GTTGTCATCGGAGATGATCATGGCAACAAGACCCTTTCATCTGATCTCCTAGAGTTCTTGTTGGATCCGT	AT5G38550.1
23011	A023011_01	1	1.4463	0.369	0.11696	0.584	0.00012839	1568.54	1084.53		A023011_01	GTGGAGGTGACTTCTGAATCGGGTAAACCGGTGAATCGAGTCGTGCACCAGCGGACATATCCTCTTACAG	AT5G05480.1
23035	A023035_01	1	0.78626	-0.24046	0.1539	0.584	0.00043574	367.712	467.641		A023035_01	CCTCCGGGGAAGAAAAAACAGGCGTCGATTGGGGAGCATTAAGAAAGCGAAGACGAGGCTCTAGAATTCC	AT5G07790.1
23149	A023149_01	1	8.2219	2.1068	0.17954	0.584	0.00031044	55.0037	6.68991		A023149_01	GAGTTATGTAGGACAGGAGAAACCTCCTTTCCCTATTCTCTGCAGACCAAGTCCTAAACTCTCTGTTTAG	AT5G17120.1
23152	A023152_01	1	0.86418	-0.14597	0.10472	0.584	0.00073914	1889.56	2186.59		A023152_01	TGATAACCGAGCAATCGATTGTCCCTTCTGTGGTTTATTCCAGACCGGTTTTTAATCGTTGCAGTAGCAG	AT3G53600.1
23175	A023175_01	1	1.2325	0.20908	0.24941	0.584	0.00024555	659.842	535.339		A023175_01	TGCAGCAATGGGATATTGATTGGCCAACTCGGGTTAGAGTCGCTGTTGGAGCGGCTAGAGGGCTAGCTTG	AT1G69990.1
23278	A023278_01	1	1.3807	0.32257	0.048327	0.584	0.00042405	19996.2	14482.6		A023278_01	GAGCTTGTAGAGGCAATTGTGCTTCCCATGACGCACAAGGAACGTTTTGAGAAGCTGGGTGTTCGTCCAC	AT3G05530.1
23333	A023333_01	1	0.53919	-0.61769	0.14006	0.584	0.00026896	555.295	1029.88		A023333_01	TTTAACATATGGGCGTTTCACTTCTACGATGCCAAGCCAAAGTTGGTAGGCTACAGTGATCGTAGTCATA	AT4G02050.1
23335	A023335_01	1	0.72945	-0.31546	0.077575	0.584	0.00048555	1233.61	1691.04		A023335_01	GTTTGCCACTGTGAGAGGAGCAGCCCACGAGGTACCATTCTCGCAGCCCGCGAGAGCGCTTGTGTTGTTT	AT2G33530.1
23341	A023341_01	1	0.81293	-0.20711	0.030617	0.584	0.00025873	6030.59	7418.26		A023341_01	GGTACGAGAGGTACAGCAAAGTAATTGATCCGGTGACAACGGAGGAGTCCATAGGTAACTTGGCCATTAC	AT2G43690.1
23375	A023375_01	1	1.1413	0.13219	0.04488	0.584	0.00020614	7755.83	6795.39		A023375_01	ATGGGTTACGGCGCGGCGGTTCCGTACACGACATTAGCTCAAAAGGCAATGTCTAGGCATTTCCGGTGTT	AT2G23760.3
23391	A023391_01	1	0.76434	-0.26874	0.027055	0.584	0.00071759	4341.61	5679.96		A023391_01	AGTTGAGGCTTCACTAGTTACGTGGAGGCGTAAGACTGGAGGATTGACTCACTCTAAGTCCTCATGGGAC	AT2G45890.1
23499	A023499_01	1	0.80674	-0.21475	0.084702	0.584	0.00049582	436.505	541.098		A023499_01	ACCTAGCCGTCGCTTCACCTTCTCATCACCTTCCAGGTTCCGTGAAATCGATAACGAGAGAATAAGTCGT	AT2G15000.5
23543	A023543_01	1	0.77828	-0.25066	0.07901	0.584	0.00071783	1674.22	2151.24		A023543_01	ACGCCTCTGGTAACAAAACTAGCATCACAAGATTATACCAACTTGACCAAAGGTCTGTTTAGTGATTTTG	AT4G18020.4
23642	A023642_01	1	0.71803	-0.33124	0.042737	0.584	0.00020175	500.446	696.94		A023642_01	CTAACCCTTCTGGTCCGAGAGATAAGGATGATATATCTGCTGAGTACTTTGGGGTCCCTAGCCCTTCTGG	AT2G20550.2
23650	A023650_01	1	0.55957	-0.58059	0.043891	0.584	0.00017651	574.96	1027.41		A023650_01	AGTCACCTCGTGACTACGCAGACACAATCATGAGTGAAAGGTTTCCCACTCCGCGTCTTGTTATATGCGA	AT2G21630.1
23688	A023688_01	1	0.27341	-1.2968	0.16576	0.584	1.9154e-05	598.724	2189.88		A023688_01	GAAACCTTTTGTACAAACACCAAAAGAGTTTAGCCTAGCACAAATGTGGGTTATGGCTGGTCCGTTTTCT	AT2G17750.1
23709	A023709_01	1	1.0959	0.091537	0.044964	0.584	0.00036463	20162.9	18399.9		A023709_01	TCGCTGCCCTCGGCGGTGAGAGTAATCCGGCGTTACATATTTGTACATTCCTACCTGAATTCATGGGCAT	OBSOLETE
23722	A023722_01	1	1.5589	0.44397	0.083728	0.584	0.00032095	1451.13	930.852		A023722_01	AGAGTCGGATCTCATATATACCCTGGCGATGGAGTTGTTTTACCGCTGGATGTTTTATGCCTTCACCTTG	AT1G14850.1
23882	A023882_01	1	0.74555	-0.29364	0.10674	0.584	6.9116e-05	5196.81	6970.9		A023882_01	CCGTTGAACAGACAAGACTTTAAAGAAGCCAAGAATCAGGTGGCGGCGAGTTTTGCGGCTGAGGGAGCGG	AT1G64110.1
24033	A024033_01	1	0.49704	-0.69908	0.046266	0.584	0.00022555	2489.41	5008.54		A024033_01	GCACCTTTACGTGTTATATTGGAGGCGAAAGCAACAGTTGTATGGCTTGACAACAAGCACCGTCCTGTTC	AT1G68280.1
24242	A024242_01	1	0.87833	-0.12974	0.044632	0.584	0.00061823	9470.15	10781.6		A024242_01	AGCGCCTTCTTGAATGAGTCGACCAACAACATATTGGGAGAGGAGAATAATGTCGCATTGCCACAAATCT	AT3G19640.1
24268	A024268_01	1	0.75268	-0.28411	0.029528	0.584	0.00030734	7214.87	9585.43		A024268_01	TGGGCGAGGAAGGACCTGCCTCTGTACCTCTTCTTATATCTCGTCTCTAAACTCCATCAGTTATCGTTTA	AT2G43020.1
24343	A024343_01	1	1.1521	0.14161	0.13438	0.584	0.0002373	2768.89	2403.3		A024343_01	TGATGGTGCAACTACTGCTTTTGGTGAGAAGCTTCGCGAACAAGTTGAGGAAAGGCTAGAATTTTATGAC	AT1G56110.1
24582	A024582_01	1	0.64448	-0.43931	0.047543	0.584	0.00026334	1819.65	2823.41		A024582_01	GAGATTGTCACTACCAAACGGTGCAACAAGAGATCACCACATGGCTAACCCTTTTGGACCAACGAGTCCT	AT5G06570.2
24772	A024772_01	1	1.1989	0.18141	0.064998	0.584	0.00027782	3895.98	3249.64		A024772_01	TGTGCACAATTGAATCTGCTATCGTTAAGATGATTGCGTGGCCTTCCCTTAACGATGAACAAATGCAAGC	AT5G65180.2
24884	A024884_01	1	0.8787	-0.12931	0.062524	0.584	0.00068533	3115.98	3546.09		A024884_01	ACGTGACGAACGTCATTGTGCATGGGATCAGTATCCACGACTGCAAACCAGGGAAATCTGGAAAGGTGAG	AT4G22090.1
24937	A024937_01	1	0.64548	-0.43776	0.044699	0.584	0.00027921	1454.91	2254.09		A024937_01	GACTGATGTCGCTGAATCAACCGGTATGGCGGTTCATCGCATGTTCCCACTCTTCGCCATGACTACTTGA	AT3G48290.1
24992	A024992_01	1	0.56895	-0.56396	0.017059	0.584	0.00040883	1163.28	2044.69		A024992_01	GAACTCCTGTCTTGGCTCTCTTTAGTGTTATGGTGTATTTTGGATCATACGGTTCTGGTATGGGATCAAT	AT4G04760.1
25022	A025022_01	1	1.6522	0.5021	0.049362	0.584	0.00016948	2296.18	1389.78		A025022_01	GTGGAGAAACACCATTGCAGGTGCGCTTGAATGGTGTAGCAACATTTATCGGGATTGTCGGGCTCACAGT	AT4G29900.1
25116	A025116_01	1	1.1254	0.11816	0.031435	0.584	0.00061903	4818.9	4282.11		A025116_01	ACTTGACGAAGAAATTTTTCTTGGCATTCACTTTGCGCGGGCTGCTCGAGAAGCTTGGAATCTCGCTGTT	AT3G20100.1
25121	A025121_01	1	0.83653	-0.17849	0.07275	0.584	8.1982e-06	7599.97	9084.27		A025121_01	GGCGATAGCACAACTCATTGCTTCATACAAACCAGAGTGGCTAGTTTGTCTGGTTAAAAGCAGAAACCCG	AT3G25020.1
25123	A025123_01	1	0.68052	-0.3849	0.033656	0.584	0.00061456	1377.46	2024.14		A025123_01	CACCCTTTCTGATTCCAAGACAAGTAATGTCTGAATTTGAGCTCAATGACTACGTGATTCCAGTTAAGAC	AT3G26320.1
25140	A025140_01	1	0.68122	-0.38388	0.15848	0.584	0.00050834	4036.77	5925.97		A025140_01	TTTCCGCGCTTCATGGACGAATGGACCCAGATTTCCACTGCTCTCGGGGTGATTAATACCAACATCTACC	AT5G59670.1
25246	A025246_01	1	0.55449	-0.58971	0.089595	0.584	8.9846e-05	13726.7	24755.4		A025246_01	ATATGACACTAGCTTCCGCAGGCAGCCCAAAGAGTGACATGTTCAGTGATGATATCTTTGGGGAGTCTCC	AT3G53640.1
25434	A025434_01	1	0.86699	-0.14273	0.026124	0.584	0.00070874	1041.48	1201.35		A025434_01	ATGGTCAAGAAACGGACTAAAATACTTCGTCGGAAGAACGAGAAAGTTCAAGCTGAACCAGCTAGCTGGG	AT3G47240.1
25488	A025488_01	1	0.814	-0.2058	0.033916	0.584	0.0004056	3202.86	3934.74		A025488_01	ATGGAGGAGCCATTTCTTCTGAGAGACGAGCTTCTAGTCCCTTCTCAAGTCACATGGCATACAAATCCAT	AT2G04040.1
25513	A025513_01	1	1.3155	0.2742	0.026736	0.584	0.00012805	336.4	255.724		A025513_01	AAAGGAAGAAGCAGATGCCTTGTTCAGAAAAATGAGAGAAGATGGGCCTCTTCCAGATAGCGGTACATAA	AT1G63400.1
25569	A025569_01	1	1.1478	0.13785	0.21685	0.584	0.00038562	13856.4	12071.5		A025569_01	AGGTGGAGAAGCTTGCTTCTTTATCTGGAATTCAGTTACGGGCTGGGCATATTTGCTGGGATGACAATGA	AT1G16540.1
25638	A025638_01	1	1.1482	0.13816	0.19255	0.584	0.00024041	5741.06	5000.03		A025638_01	CTACAAGTCGCCATCACCTCCTCCATACGTTTACAAGTCTCCACCGCCACCTCCAAGCTATAGCTATAGC	AT1G26240.1
25641	A025641_01	1	0.78789	-0.2384	0.11396	0.584	0.00056773	5004.04	6351.21		A025641_01	ATTCTTCTCCACTCTTCACGCTTTCTATCTTCCCGGTGTCGCTCCTCGCGATTTTCAGAAGGGTGATCCT	AT1G55130.1
25662	A025662_01	1	0.64094	-0.44481	0.066086	0.584	0.00052058	1032.87	1611.47		A025662_01	TCTTCTAAACAAGGTGGATCTTTCAAGAAGAGAAGAGCTGGTGGACGCGATTCGGAAGGTGTTGGGTTGA	AT1G36160.1
25671	A025671_01	1	0.8027	-0.21977	0.062515	0.584	9.8752e-06	4509.76	5618.39		A025671_01	TCTCGGAAAAGGTAAATGTGGAACTGCTCCTCCTTCCTTTAGCCATTGCAGTTTCTGGGTACGAGATTTC	AT1G63130.1
25678	A025678_01	1	2.0328	0.70943	0.079543	0.584	0.00010379	250.485	123.224		A025678_01	TACGAAGGTTTTAACGGCCTCGGATACAAGCGGTGGATTCTTTGTTCCAAAAAAACATGCCATTGAATGT	AT1G34390.1
25692	A025692_01	1	1.5436	0.43409	0.17587	0.584	0.00022635	1437.13	931.038		A025692_01	CATGACGACACCGCTGCAAGCTTAATGGTGATCCAAAGTCCAACATCTGATCCAGTTTTCAACCCGGTTC	AT1G51480.1
25753	A025753_01	1	0.5429	-0.61084	0.1243	0.584	0.00011653	5372.24	9896.14		A025753_01	TCTGGGACAAGCAATCCTCCACGGCGAACATCTCAGGCCTCTCCGCCAACTACCTCATCGGAAAATTCAT	AT2G34500.1
25821	A025821_01	1	0.61404	-0.48769	0.14817	0.584	0.0002866	4188.51	6821.26		A025821_01	TTCCACTGTTTTCCGTCGGTATACGGATGATTCCGGGAAGACTCACCGCCGTATCCGCCACCGTCGGAAA	AT1G70090.1
