# Supplementary material for: Analysis of Gene Expression in Resynthesized Brassica napus Allopolyploids Using Arabidopsis 70mer Oligo Microarrays
Source: PLoS One. 2009 Mar 10;4(3):e4760. doi: 10.1371/journal.pone.0004760 (PMC2651575; doi:10.1371/journal.pone.0004760)
Supplement: Dataset S3 — Summary of statistically significant genes that were nonadditively expressed in allopolyploid line 1250 relative to the 1∶1 parent mix. (0.64 MB XLS) [file pone.0004760.s004.xls]

## Sheet: parentmix_1250_FDR_PerGeneVar
GeneNum	GeneID	NumRep	FoldChange	Log.FoldChange.	StandDeviation	CommVar	Pvalue	X1250	parentmix
1	A000001_01	1	1.1123	0.10641	0.055555	0.58628	0.0013871	3150.13	2832.17		A000001_01	AAAGTGGGTAAGACGAGTATGACGGGCACAGCGGTTGGAGTAGATGTAACCGCAGCTCAAAAGATATGGA	AT1G58360.1
5	A000005_01	1	0.76635	-0.26611	0.022094	0.58628	0.00095541	708.323	924.266		A000005_01	TGGTCCTGAAGGCATTGCGAAAATGAGAGCTGCTTGCGAGCTTGCTGCTCGGGTTTTAAACTATGCTGGA	AT1G13270.1
18	A000018_01	1	1.1165	0.11019	0.082057	0.58628	5.6236e-05	6585.99	5898.78		A000018_01	AAGCTTTGCGTTTATATTGTGAGGGGCAATGCGTTGACGAAGATTCAAATTGTAGGTGTTGATGCTAAAA	AT1G12170.1
74	A000074_01	1	0.88168	-0.12593	0.024434	0.58628	0.0012829	1375.4	1559.94		A000074_01	TCTCCTTCAGGTCCTTGTGTCTCTTGCAATTCCTCCGAAAAGAGAAAAGAGAAGTATCGTTGCAGTGAAA	AT1G69980.1
138	A000138_01	1	0.85448	-0.15726	0.15787	0.58628	0.0012052	904.878	1058.91		A000138_01	TTGTTCATCTGAGGTTTGCACTGCTACAGAACGTGATCGCTACGAGAAATCTGTAAGTACCATTCCTTGA	AT1G48440.1
222	A000222_01	1	1.1349	0.12654	0.039894	0.58628	0.0010815	21792	19202.6		A000222_01	GGCGGTTGCATCCTTCAGGCGGAGTACGGGTGGGTTAAAAAGGCGGTGATGGCTTTCTTTTTTGCGGTGA	AT1G31260.1
235	A000235_01	1	1.1637	0.15164	0.052389	0.58628	0.0012321	560.035	481.256		A000235_01	AAGCGAATCCTGACGCTCCTCAAGCTTATGCACACGTCGCCGCTTACAGAATCCTTTTGACGGCAGCCAA	AT1G69470.1
236	A000236_01	1	1.2603	0.23134	0.03344	0.58628	5.3382e-05	1159.91	920.392		A000236_01	TAGCAGCCGCCACGAAGAATTTCCGGGAGGGGAATATTATAGGAAAAGGAGGCTTTGGGAGTGTCTACAA	AT1G76370.1
277	A000277_01	1	0.72883	-0.31631	0.10188	0.58628	7.7203e-05	14744.1	20229.6		A000277_01	AAACTCCTCAATGTTGGGTCTTTGCAGCGGCCTCGTCCTCCTCCTCGTGGTGCTCATTCCGCCTGTTGTA	AT1G51550.1
296	A000296_01	1	1.101	0.096225	0.017564	0.58628	0.00059432	12660	11498.8		A000296_01	AAACCGGAGTGCTACGCAGAGTTCGGTGGTTTGGGACGTTGATGTGGTCGATATTCATGGGACCGGTTGA	AT1G69900.1
336	A000336_01	1	0.72464	-0.32207	0.038012	0.58628	0.00062741	1932.75	2666.97		A000336_01	GTCCTATCCACCGCCTGCTCAAGGCTACCCTCCTGCATCTTACCCGCCTCCCGGTTATCCTCAGCATTAA	AT1G63830.1
365	A000365_01	1	0.73894	-0.30254	0.028212	0.58628	0.0015793	459.62	621.975		A000365_01	CACTAAAGGTGTGGTTGATAACATTGTAACGACGCTCTTAACCACCGATACTGATACGATTCGTCAGTAA	AT1G74290.1
418	A000418_01	1	0.81677	-0.2024	0.073252	0.58628	0.0015183	2868.37	3511.86		A000418_01	AACGGTACCGTTTCTATTCGTGAGAGGAGATGGAGTGATATTGGTGTCACCGCCTTTGAGGACGACCTAA	AT1G21190.1
513	A000513_01	1	0.84544	-0.1679	0.023607	0.58628	0.00035086	940.865	1112.87		A000513_01	GAATCTCCAGAAGTTAAGGTATTCCGGGAGGTTACTGTACCCGGATTTGACAGGGAAGCATTTCAAGCCA	AT1G76140.1
520	A000520_01	1	0.74409	-0.29559	0.1114	0.58628	0.00030208	1314.09	1765.87		A000520_01	AAAGGCCAAGAGATCAGGACAACACACGGCCACATGATCAATACGGCATCGTTTTCAGCGTCTCCGGTGA	AT1G03120.1
526	A000526_01	1	1.4395	0.3643	0.1216	0.58628	0.00077053	545.99	379.29		A000526_01	AACTGGTAAACCCCCAGATGTTGCTAAATGGCGGGTGGATTATAATGACCGACCCAACGCAGAGCTGATA	AT1G03030.1
536	A000536_01	1	0.80019	-0.2229	0.04111	0.58628	0.0014812	11598.1	14494.1		A000536_01	AAGACGATGGTGGTGGTGGTATTACAGGTGATGATATTGTTGGGACAAGAGATTGGTAAAGTGTCGTCGA	AT1G64640.1
581	A000581_01	1	1.2955	0.2589	0.02046	0.58628	0.00047305	4426.66	3416.94		A000581_01	AAAGAGACGGAAAGAACTCACAAGGCTCAAGAACCTCCATGGCCGTCAATGTCGGATGCAGGTCGGATAA	AT1G19490.1
674	A000674_01	1	1.2872	0.25249	0.038804	0.58628	0.0012196	2057.61	1598.47		A000674_01	ACAACTATGTCTGTAGTAAAGCCGTTTGTGATTGAAGCGAGAGGGAACACTCGAGTGGAGAGTCCGAAAA	AT1G14205.1
705	A000705_01	1	1.3097	0.26979	0.072923	0.58628	0.00074976	1216.09	928.528		A000705_01	CCCTGATAGGACTTTACCTGATGATGAATGTCTGACGGCGGGCATAGAAGATACTGGTTCTGATGACTAA	AT1G52390.1
718	A000718_01	1	0.89798	-0.10761	0.05105	0.58628	0.000411	2440.11	2717.32		A000718_01	AAGAAGCTGTTGTGTGGATGAGGGAGGAGCTGGACCAAGCTCTGAGTTTAGGGTTCTTGATCCTCCAAGA	AT1G28080.1
764	A000764_01	1	0.32663	-1.1189	0.032964	0.58628	0.00098695	175.248	536.518		A000764_01	GGTTAAAAGACGATTTGGATCATACTTGGGAAGTCCTCGCTGAACCGATACAAACTGTGATGAGGAGATA	AT1G36280.1
805	A000805_01	1	0.75009	-0.28756	0.08864	0.58628	0.00019484	1148.03	1530.58		A000805_01	AATGACTTTTCTGCCTCCAGCTACTACTGAGAGTACTGCTACTGATCATCAGGTTTACAGAAGGTCGAAA	AT1G27670.1
852	A000852_01	1	1.2009	0.18311	0.031974	0.58628	0.001549	20316.7	16915.7		A000852_01	ACATATTGCTAACCTTTTGTCCTCTGAACCAGCAGATGGCATAGGAGGTTTTAGCATGGGAGCAGCAATA	AT1G52700.1
945	A000945_01	1	0.67722	-0.38976	0.078716	0.58628	5.7981e-06	1047.44	1546.73		A000945_01	AAAACCTGCACGGTCAGTTGCATTGTCCGATCTCGAGATGGAAGTTGTAAAGCATCTCTGCTTGCTTACA	AT1G56050.1
1029	A001029_01	1	1.1906	0.17445	0.047327	0.58628	0.0015444	2595.15	2179.61		A001029_01	AAAAGCATCGGAAACTGTCCGGAAATGAGATCCCCTAGAACCTTGGAGGTTTGGAAGCTAGGCACTGTCA	AT1G04640.1
1101	A001101_01	1	0.86013	-0.15068	0.19121	0.58628	0.001769	2228.31	2590.48		A001101_01	AAACAGGAAGTCGATTTGATTTCCGATTACGACCACACTCGGAGAAGCCACCGTCGACATTTCAGCTCCA	AT1G08280.1
1201	A001201_01	1	0.87169	-0.13732	0.072045	0.58628	0.00050892	5170.89	5932.49		A001201_01	TTCCCTCCTCCATACGATCCAGACGGTTGGGGACCTCATGCCTACTTCCAGATGCTGGCAGACTCAAGAA	AT1G15080.1
1250	A001250_01	1	0.68592	-0.37699	0.035003	0.58628	0.00063223	158.761	231.435		A001250_01	AAAGCAGGCCAACAGGTTTCAGATGGCAGTGCTCTATTCAGGATCAAAGGGTAAATAACACGATTTGCGA	AT1G03090.1
1255	A001255_01	1	0.83686	-0.1781	0.043045	0.58628	0.00031621	15994.5	19112.5		A001255_01	AACCAGCTCTTGGGGAAACATGGAAAAGCATCCCACACGTGAGACTTTCGCTATCACGTGACCATAAGAA	AT1G07745.2
1277	A001277_01	1	0.84671	-0.1664	0.081706	0.58628	0.0013195	13985.8	16517.9		A001277_01	TGGGAAAACAGAGCGATCTCATGTCTCTGCTGACCAAGGAGTTCCCCGAGCTTGGTCTGAAGCCGGAGAA	AT1G01980.1
1322	A001322_01	1	1.1389	0.13003	0.04678	0.58628	1.4546e-05	1366.63	1200.03		A001322_01	CACGTCACAGCAATGACCCACCAAAGCTTGACGACAAGACAATGGAGGATTGTTGCTCTGAGGTTGAGGA	AT1G28130.2
1327	A001327_01	1	1.1544	0.14356	0.12899	0.58628	0.00022078	2257.02	1955.11		A001327_01	AATATCTACAACATGCCCTATTCACGATCACGGCTGGAGGAAACGAGCTACTTAAAATGTGCTGGAATGA	AT1G53550.1
1337	A001337_01	1	0.80821	-0.21294	0.041649	0.58628	0.000214	6405.42	7925.97		A001337_01	TTCCCTGTGGCTGAATTGGATTTTGGATTTGGTGCTCCTTTCCTAGGAACTGTATGTTCAACGGTTGAGA	AT1G31490.1
1356	A001356_01	1	0.75885	-0.27595	0.034035	0.58628	0.00041775	14840.3	19555.3		A001356_01	GAACTTAGGGATGCTTTGAATGAAGCGCTGCGGGATGAACTGAACCGACTTAAGGTGGTAGCTGGAGAAA	AT1G43700.1
1376	A001376_01	1	1.1151	0.10898	0.026045	0.58628	0.00024685	2357.37	2114.13		A001376_01	TGGGTCACGCCAAAGCTGTGAGGGATATTTGCTTCTCCAATGATGGGTCTAAATTCTTGACTGCTGGGTA	AT1G10580.1
1382	A001382_01	1	1.4355	0.36152	0.038528	0.58628	0.00098759	1522.49	1060.5		A001382_01	ACAAGTCATTCAGTTTACCTGCAACTCCAGCGAAGAGTAGTGTGGGTGGTGTGGTTAATGTAGCTGGAGA	AT1G11100.1
1403	A001403_01	1	0.7835	-0.24399	0.027482	0.58628	0.0012653	5020.58	6407.98		A001403_01	GTTTACTGGAGGCAGATGTGTTGGGTCCAGAAGCTACGGAAACAGCAAAGGGTGTGACCTTACCGCTTGA	AT1G66370.1
1489	A001489_01	1	0.80303	-0.21936	0.12405	0.58628	0.00050299	7925.18	9869.46		A001489_01	AAAAACCATGGTTGCGGCCGGAGAAGAAAGAAGTGTTGGAGAAGAAATTATGGAAGCAAATAGGTCAAGA	AT4G32610.1
1505	A001505_01	1	0.86822	-0.14131	0.13056	0.58628	0.0013272	4938.91	5688.49		A001505_01	GATTTTCACGCAAGTAGTTGTGCGAATTCTAAACCCGCTTGGATCCAATCACGTGGCAAGCCGATTGAAC	AT1G69650.1
1524	A001524_01	1	1.2088	0.18964	0.024931	0.58628	1.0493e-05	1646.98	1362.4		A001524_01	ACCCTACTTGGTCGATTCTCTGACATTAAACTCCTGGGCATCACAACCATCTACTGATGAAATCATCATC	AT1G73510.1
1531	A001531_01	1	0.91982	-0.083575	0.082978	0.58628	0.0013614	10351.6	11254.2		A001531_01	AATCGTATCTCTCTCGAAGAACAACAATCTCTCGTGGCCCAGTTTCTATCTCACTGTCTTCAATACTACC	AT1G09950.1
1536	A001536_01	1	0.8008	-0.22215	0.076175	0.58628	0.00025957	3129.72	3908.07		A001536_01	AAGCTCCTCTGCTGCGCCTGGAGAACGAATCTTTCCAAACATGTATGACCTTCTTAGACAACCTCATCTC	AT1G01960.1
1582	A001582_01	1	0.82067	-0.19764	0.093564	0.58628	0.0017441	5239.07	6383.68		A001582_01	AAAGACAGAGATAAAGATTTGCAGAATGCTCATAGCTCATTCACTCAGCTTCTCACTGGTGGTTTTGACC	AT1G30210.2
1601	A001601_01	1	0.70142	-0.35465	0.047845	0.58628	0.0015424	2012.84	2869.52		A001601_01	AAATGCAAGCGGCGACTAAAGGCCTTGAAAAGGTTGAGCAAGAACTCATGGCTTCAGAAAATGATGGTGC	AT1G31810.1
1627	A001627_01	1	1.197	0.17979	0.017729	0.58628	0.001856	19382	16192.4		A001627_01	AGATAACTTCTCGTCAAAAGGTTCCGATTATCGCCGGTGGATCTAACTCTTTCGTCCACGCACTCTTAGC	AT1G68460.1
1642	A001642_01	1	0.5756	-0.55235	0.16159	0.58628	0.00031939	4904.95	8521.09		A001642_01	TTGCCTTATGAGAAAGACATAAAGAGCAGTGTGCCGTACCATCGAAACAATAGCATCATAGGGGATTATC	AT1G33540.1
1643	A001643_01	1	0.58378	-0.53823	0.050506	0.58628	0.0016952	225.225	385.793		A001643_01	GTTCTCAGATGACTGATGTGGAGGATCATGCGGCGAAGGTCTCCGTTGAGGAACAGATGCAGGTTACAAC	AT1G33500.1
1645	A001645_01	1	1.388	0.32784	0.032106	0.58628	0.0013029	3364.05	2423.58		A001645_01	AAGCCCTGCTGATCAGGGCTCTAAGTTGGCTGGTGATTGGGAAATTCTTGAGGTTTATCTGAAGAGGTAC	AT1G33410.1
1673	A001673_01	1	1.1681	0.15536	0.047008	0.58628	0.00085288	2230.99	1909.89		A001673_01	ATCAAACCTCATCAAAATCTGTGGTGAGGCTGAAGGTTACTTAGAGCATCACTTCTCTTCAATCTTAACC	AT1G56430.1
1674	A001674_01	1	1.159	0.14755	0.029936	0.58628	0.00081137	845.223	729.238		A001674_01	AAAGCTTAAACAAAACATGTCAGATCTGTTCTCGTAACCTTCTCGATTCGTTCCTGTTCTGTTCTCTTGC	AT1G43000.1
1709	A001709_01	1	1.2134	0.19339	0.015198	0.58628	0.0013487	10120.3	8340.68		A001709_01	ACTACTAGTAGCTCATCCGCGGTAGAGAAGGGCTGTTTTGTGGTTTACACTGCGGATCAAGACCAATCAC	AT1G29490.1
1724	A001724_01	1	2.1841	0.78119	0.12188	0.58628	0.0013507	150.491	68.903		A001724_01	AAAAGCTCCTGGAGATGAAGCCAGAGAACCCGGGATACTACGTGTTAATTGCAAATATGTATGCAGCTGC	AT1G71490.1
1767	A001767_01	1	0.83427	-0.1812	0.062164	0.58628	0.00030505	1925.81	2308.15		A001767_01	AAAGTTCTTGAAGCTTCAAGATTGAATTGGACTAATCTTATGGCAAGGTGCAACGAAGACACATCACTAC	AT1G63670.3
1812	A001812_01	1	1.2428	0.2174	0.03097	0.58628	0.00024685	6619.66	5326.24		A001812_01	ACCGCTCAAGTCGGTTTTTCTTTATACGATCACTGTTTCACTGTATATGTGCCCCCCTCTACGAGGTCAC	AT1G69480.1
1883	A001883_01	1	1.1944	0.17764	0.041179	0.58628	4.4355e-05	3487.36	2919.89		A001883_01	ACCTTGCATTGAGAAGCATTTAATCTCCATATCTTCAGTTTTCCGAGTTTTGATCCACTCAAGAGTACCC	AT1G51730.1
1888	A001888_01	1	0.77922	-0.24946	0.056653	0.58628	0.00049211	13120.1	16836.4		A001888_01	GGGTTACAACCTATTTCCCTTCTGTGAATTTGAGGAAATCTTCGCAGGGTGCTGAAACCGACCCTGTCTC	AT1G51630.1
1908	A001908_01	1	1.1672	0.15465	0.083866	0.58628	0.0012438	11974.1	10258.9		A001908_01	AAGGAAGAAAGGAAGAAGGTCAAAGCTCGATTTCACGAGTTCTCATCGAAGTATGGGAACTTCTTCCGGC	AT4G01800.1
1912	A001912_01	1	0.70173	-0.3542	0.053384	0.58628	0.00092426	905.964	1291.04		A001912_01	GGCTCCTCCTCCTGTTCGAGGTGCGCAGGTTAAGACCAAACCAAGTGCGCAGGATAAGTACCAGCACGGC	AT1G79510.2
1933	A001933_01	1	1.5608	0.44518	0.04367	0.58628	0.00031405	769.853	493.242		A001933_01	AAAACAGTTTATCTTGTCGACAAGTTAACCGCCGATAACCGGGTCTACCACAAAGCTTGTTTCCGATGTC	AT1G10200.1
1955	A001955_01	1	1.1474	0.13748	0.033697	0.58628	0.00081344	2506.89	2184.84		A001955_01	AAGGATGATCGGACGGTTGTAAAAGATTCCACCGGACCAAGATCCACGGTGGCGCTCATGACACGCGATC	AT1G16500.1
1998	A001998_01	1	1.4846	0.39515	0.033907	0.58628	0.00093561	665.874	448.541		A001998_01	ACTACTTTGGCCTCAAAGTCTCTCTCATACAAAGAGGTTGCTTTGGCACCACCAGGTACAGTTCTGAAGC	AT1G15290.1
2011	A002011_01	1	9.1764	2.2166	0.097431	0.58628	0.00037347	24.7741	2.69986		A002011_01	TCCCAGGACACCACGACAAGACAGCAGAGGATGATGTACCAGTTTCCACTACCATCCCGGTACCAGTGTC	AT1G20440.1
2035	A002035_01	1	1.2177	0.19699	0.097404	0.58628	0.00061949	3876.93	3183.7		A002035_01	AAGCGACCTAAATATCTCCAAGCTCAAGCAGCCATTGACTATGGAATTGCAGACAAGATAGCTGACTCGC	AT1G49970.1
2082	A002082_01	1	1.2004	0.18266	0.076923	0.58628	0.001258	3191.99	2659.25		A002082_01	AACAATGAAGATCAAGAAACTGGGCAGCAACATCAGGTTGTGGAACGCATTGCAAGAAGAGCTTCTCTTC	AT1G72450.1
2084	A002084_01	1	0.82623	-0.19089	0.041369	0.58628	0.00068414	3098.89	3750.71		A002084_01	AAGTCTCTGTCACCAATCCTTACAGTCATTCGATTCCGATCTGTGAGATCAGTTTCACTTTCCACAGCGC	AT1G01470.1
2092	A002092_01	1	0.82654	-0.19051	0.030908	0.58628	0.00015967	1755.84	2124.31		A002092_01	TCAATTTTATTATTGGGTGCTGACGTGGCATGCATCCAATAGAGTATCACCATGAACACCAAAACGATGC	AT1G04000.1
2093	A002093_01	1	1.206	0.18735	0.047688	0.58628	0.0009024	1696.12	1406.28		A002093_01	AACGGATGCACGAGTTACTCTTGGATTTTACCGCAATGGAAGTCCTATTGGTGTTGCTTCTAGCTTCGTC	AT1G51470.1
2141	A002141_01	1	0.46872	-0.75775	0.048951	0.58628	0.00028852	1147.45	2447.93		A002141_01	AATGATTGTGTTAAGAGGAACCTCGTTGCAATTGCTGTTTGATATAGTGAGAAAAAGCTGGCTGTGGGTC	AT1G30950.1
2148	A002148_01	1	0.78364	-0.2438	0.074266	0.58628	0.00099121	11862.1	15137		A002148_01	AAAAGGCGGATGTGATTGGACCCGAGTTGGACCCGATCCCACAAAAGATATGTAGTCAGGGAGATTTATC	AT1G55120.1
2166	A002166_01	1	0.18868	-1.6677	0.10025	0.58628	0.00017254	213.898	1133.65		A002166_01	TCTACCCGAACCAAGACCCAACCATGAACCAGTTCTTCGCCAACAGCCTCAAACGCACTTGTCCCACCGC	AT1G71695.1
2186	A002186_01	1	0.87143	-0.13763	0.069324	0.58628	0.0015701	3541.13	4063.5		A002186_01	GACTGTGTTGCTGTAGAGCTTACTGAATTCTTGACGGGATCAGGAAAAATCACTCCCATCGATGCTTACC	AT1G18780.1
2234	A002234_01	1	1.2427	0.21727	0.037923	0.58628	0.0015054	10488.1	8439.68		A002234_01	CCAAGGGGAAGTCTGTATGAAGCCTTGGGAACATCTCAAAGACATGATATTAGAAGGAAAAGATGCATTC	AT1G63140.2
2238	A002238_01	1	0.77677	-0.25261	0.045611	0.58628	4.8355e-05	1171.69	1508.39		A002238_01	CCCTGATGCAGAGATAATTGCAGAACTAAAGGAGATATTACAGAAGGATGGACAAGCAGAAAACATTTAC	AT5G18900.1
2242	A002242_01	1	0.78907	-0.2369	0.04215	0.58628	0.00082464	1678.24	2126.86		A002242_01	AACGCCTCTCTGCCTTCCTAGCCTCCATACCAACGGCGGAAGCTGAGAAATCTTTCTCCTCCGTGGAGCC	AT1G01840.1
2320	A002320_01	1	1.8695	0.62568	0.026552	0.58628	0.0018836	319.418	170.852		A002320_01	AATGGAGGAGGAAACAAAGGCTTATGATAGGTGGGAAAGGCTGATTTCACATGACTATGAGGAAATATCC	AT4G11200.1
2351	A002351_01	1	0.78318	-0.24439	0.021924	0.58628	0.0012551	4469.36	5706.72		A002351_01	AAGCGTGTGGTGACCAGCGACGGCAGGCTTATACTCAGAGAAGAGAAGGTTCGTCATCATGAGTATTTCC	AT1G22110.1
2380	A002380_01	1	1.1498	0.13955	0.048578	0.58628	0.000339	4288.53	3729.76		A002380_01	GATTCCCGTGATAACTACCACGAATTGAGGCTCGATGTTGATAGCATGTCATACGAGCAACTTCTTGAGC	AT1G17970.1
2398	A002398_01	1	0.88638	-0.12061	0.059343	0.58628	0.00075648	7383.48	8329.84		A002398_01	AAGTTGGCTACGGTTTTGAGAATGGTGTCTCTTCTACTTTGGTGACTTTGCCTCTTCTCCAATGCTCTCC	AT3G25780.1
2463	A002463_01	1	1.1487	0.13866	0.061972	0.58628	0.00016646	5234.88	4556.91		A002463_01	GAAATACAAGGATTTGGCGACGCTTGTTTGGAGCTTGTCAAAGCTCATGTTCAGGCCACAGGGAAACGGC	AT1G31280.1
2478	A002478_01	1	1.2239	0.20201	0.053189	0.58628	0.00031256	1462.94	1195.36		A002478_01	AAAAAGACAGTGGCGCGTGAGATAATGTCACCTCCAATGTTGCCGTCGCACGTGCCGTCGGTGCTGAAGC	AT4G23882.1
2543	A002543_01	1	1.1478	0.13784	0.054976	0.58628	0.0012493	5607.72	4885.86		A002543_01	TTCACACAGCGTCAGCAATCAGGTAATCCAGATGTTCTCATGGTCTCCCGTTGTGCTGATATTAATTCGG	AT1G09650.1
2632	A002632_01	1	0.78724	-0.23923	0.037353	0.58628	0.00082953	1342.52	1705.48		A002632_01	AACAACGACATAACTGAAATAGATGGAAAAGTTCGAGACTCAAGCCCAAAGAGGTTACTGCCTTCACCAG	AT1G12580.1
2676	A002676_01	1	0.64657	-0.43608	0.028478	0.58628	0.00020699	636.255	984.073		A002676_01	TATCTAACAGGTAAATTTCCACCCTCTCGTTGCTCCTCGCCATACGGGAACTGTAGCCAGGGGAATTCAG	AT1G61810.1
2707	A002707_01	1	1.2188	0.19784	0.050464	0.58628	0.00066919	1580.35	1296.6		A002707_01	AACAGTTTCCCACCGCCGATAAAGTTCGTTGAAGACTCAAAGTATAATCGTATGGTGAGATGGTTAGGAG	AT1G03170.1
2733	A002733_01	1	1.1868	0.17123	0.067611	0.58628	0.001594	14065.8	11851.4		A002733_01	AAACAACGAGCAGAAAGACGAAAGTCAACGCGACGAACAACCTAAGCCTATGTCGGAAAGCTCTGAACAG	AT1G15400.3
2738	A002738_01	1	1.1174	0.11103	0.046649	0.58628	0.0017213	827.492	740.555		A002738_01	AAAGCTCGCCGTCAGCTCAAAACCTAAGACATTATCCACCATCAGTAGATCCTCTTCCGCCACCAGGGCG	AT1G76100.1
2791	A002791_01	1	0.81439	-0.20531	0.024247	0.58628	0.00075968	2935.11	3604		A002791_01	AAGGTGGTTTACGGGTCTGGCGGAAGGAAATTCGCATTCCAGAACTTGGCACCGTTAGGTTGCTTACCGG	AT1G54030.1
2802	A002802_01	1	1.1961	0.1791	0.031414	0.58628	0.0014483	15671.5	13101.7		A002802_01	AAAGATGAATTACGTAAGCAAGTTCGTGAGCTCGAGGAGAAGATCGATGCTGAGCAGGCATTAGAGCTAG	AT1G13790.1
2827	A002827_01	1	1.2975	0.26048	0.089331	0.58628	8.9246e-05	1420.27	1094.55		A002827_01	GTACGGCCTCAAAGTAACCATCACACCAAGGTCGCTGGAAGAGAAGAAACTTGAGTCATGTTCCATGTAG	AT1G13150.1
2840	A002840_01	1	1.3857	0.32623	0.36389	0.58628	8.8808e-05	1802.81	1301.01		A002840_01	GTTTGTGCGATTGCTGATACTGTGTGCATGCGGTTTGTGAACGGTATTAAGAAACATGTAGGAATACTCG	AT1G16290.1
2874	A002874_01	1	1.7496	0.5594	0.10808	0.58628	0.0005848	658.589	376.418		A002874_01	GCCTCCGCTGATTGATTTACAAGAGCGCCTCACTGCGACCATAGAAGATTTTCAGAAGCAACTGGATTTG	AT1G15060.1
2875	A002875_01	1	0.81127	-0.20915	0.045334	0.58628	0.00012394	1654.41	2039.17		A002875_01	GTGGAAGAAAGTCCAACTGAGACAGAAACCATTCCTACCGAAGAAGAGTCTAGGGATCAGACCGAAGAAG	AT1G79280.1
2912	A002912_01	1	1.2882	0.25325	0.025359	0.58628	0.00062914	2359.49	1831.7		A002912_01	AACTCATCCCAGACGGATCAAGCGGTGCAGGAATCGTGCTTGCGGAATCAACCATAAGTTCTCACAGAGG	AT1G10020.1
2919	A002919_01	1	0.60604	-0.50081	0.29153	0.58628	0.00010728	969.422	1599.59		A002919_01	AAAGAAAGATACGCTCCTTGCACGTGCTCGCACTGCTAAGACTGCAACCAAAGTGCAAGAGATGATAGGG	AT1G65260.1
2929	A002929_01	1	0.78509	-0.24196	0.023753	0.58628	0.00093662	531.605	677.155		A002929_01	GATTTCAGGCAGTCCATGGTGGAGATGATGGAGTCCAAGTTAGGGATGCGGGAAAGCGAAGTGGATTGGG	AT1G79960.1
2967	A002967_01	1	1.35	0.3001	0.066541	0.58628	4.1633e-05	1167.71	864.974		A002967_01	CAACACTTGGTTTGGACTTTGGACTGGAGCAAAGGCTTTCTTTCTCAGCTCCATCCCAATTTTAGTGATG	AT5G47420.1
2969	A002969_01	1	0.54832	-0.6009	0.30191	0.58628	0.00078938	74.9334	136.661		A002969_01	AAAGGAGGAAACTATGGTTGGCGTGTTTACGAAGGCCCGGATCTTTTCCATCCTGAGTCATCCCCTGGAG	AT1G74790.1
3069	A003069_01	1	1.0814	0.078262	0.044781	0.58628	0.00017182	2887.37	2670.18		A003069_01	TAACTTCCCTAGCTATTGGAATCGCCGGTTTCACATTTGGACTCGCCGTAATTCTTATACCGGGTCTCCG	AT1G53290.1
3089	A003089_01	1	1.1394	0.13054	0.032521	0.58628	0.001451	1560.25	1369.36		A003089_01	GAGTTTCAGCAGAACAGCTCCAAAGTCAAGATCTTTGACCGAGACCTCAAGCGAATACATCGTGATCGAG	AT1G22800.1
3095	A003095_01	1	2.0023	0.69429	0.064304	0.58628	3.0348e-05	1901.88	949.941		A003095_01	CTACGAGGATGAAGACGATACTGCTGGTCCAATCGTTGATCCAAAACTTGTGGATGAGCTTCTGGATACG	AT1G17750.1
3102	A003102_01	1	0.74652	-0.29234	0.026718	0.58628	6.3038e-05	6131.53	8214.04		A003102_01	AACAGTTTATTCGGTCATCAGGACAAAGTCGGTGAACATGACAATGCAGACCATATGAAGTTTGGCTCAG	AT1G12890.1
3120	A003120_01	1	1.0806	0.077525	0.068333	0.58628	0.0001568	3111.31	2879.29		A003120_01	AAAATGGAGCAGGTCCATACAGCATATCAGAAGATGGGCAAGAGGTGTCAGATGATGGAGCAAGAGGTAG	AT1G53490.1
3125	A003125_01	1	0.64807	-0.43375	0.027818	0.58628	6.8443e-05	3443.69	5314		A003125_01	AAACTGGGAACTACGTCTCTCGTAAAGGCAATTCGTTGCTTAAAAACCGACATTGTGGTGAAATTTCCCG	AT1G53520.1
3126	A003126_01	1	0.88265	-0.12483	0.051365	0.58628	0.00011325	1126.76	1276.53		A003126_01	CTATTTTGATGCGAAAGATGGGTGGGTTTATGATGCAGCGAGAAATTTGAATATTTTCCGGAGGATCTAG	AT1G55380.1
3130	A003130_01	1	1.5821	0.45875	0.060952	0.58628	0.0011237	279.025	176.373		A003130_01	CCCGTGGCTGTTCGTTGTCGGGTTTAGTAGATGCACTGGGAAGATCCAGTGGAAGGTTTTGGATTTGAGG	AT1G30090.1
3154	A003154_01	1	0.82214	-0.19585	0.29531	0.58628	0.000654	5392.69	6559.7		A003154_01	TTATCTGCAGGGATGAAACCGAATACGGTAACGTATAGCCATTTGATTCACGGGTTTTGTAATGAAGATG	AT1G61870.1
3156	A003156_01	1	0.75708	-0.27829	0.036953	0.58628	0.0018439	823.612	1087.79		A003156_01	AACATGACTCATGTTAGCACTCGTGTCGCGGGTACAATTGGTTATTTAGCACCAGAGTATGCGGTTAGGG	AT1G16670.1
3201	A003201_01	1	1.295	0.25851	0.05194	0.58628	0.00025749	1734.02	1339.03		A003201_01	AACCATTTCATCGCATCTCTGAGCTCTAGGAACGTCCTAGACATCTTAGAGCTCGCCAGTATACCTTGTG	AT1G01640.2
3242	A003242_01	1	0.82977	-0.18661	0.080102	0.58628	0.00042929	3453.7	4162.2		A003242_01	ACGCCGTATCTAGGAATGATCTTGTTGGTTATTGTCACTGCGTGGTTAGCTGCAGCTAAGTCGCTGGAGG	AT1G80300.1
3280	A003280_01	1	1.1705	0.1574	0.071344	0.58628	0.001651	2816.92	2406.67		A003280_01	GTTGAGTGGTGGGATGCAAATGTCCTCACCAATGGCGAATACGGCGAAATAACTGATGGCACCATTACTG	AT1G28060.1
3298	A003298_01	1	1.4419	0.36595	0.052828	0.58628	0.0014498	11289.2	7829.86		A003298_01	TGATTGGGCCGTTGGTTAACTCGGGTTCACACGATGCTGACGTGAACGATGAGTACAAATGTTTAAATTG	AT1G01420.1
3300	A003300_01	1	1.2057	0.1871	0.070344	0.58628	0.00024422	1034.42	857.911		A003300_01	CATTTCGTAGTCGTCGGTGGTTTATGGGTACCACAATCGGACTACTCTACGGGCAAGACTACCGGAGGAG	AT1G13300.1
3309	A003309_01	1	1.2671	0.2367	0.056215	0.58628	0.00079742	1064.97	840.503		A003309_01	AAGCTCCATGGTTCTTATGAGGCACTGGAGGGGGGACTGGTTCAGGATGCTCTTGTCGACCTAACTGGAG	AT1G55350.4
3343	A003343_01	1	1.1146	0.10854	0.036986	0.58628	0.00043342	5295.43	4750.95		A003343_01	ATCATCTGCTATACTTGTGCCTCTATTGCCACTGTACCTATTGCTTTAGGACTGATATCATCAATAATGG	AT1G15630.1
3353	A003353_01	1	0.78443	-0.2428	0.023808	0.58628	0.001723	3246.39	4138.55		A003353_01	AAAGGTGAAAAGCCCATTCAAAGAACTCTTCACCAAGAGTGAGAACAGACCACCATTGGTGTGTGGAACG	AT1G07340.1
3373	A003373_01	1	0.68372	-0.3802	0.073561	0.58628	0.0010582	434.85	636.001		A003373_01	GGTCCTCCGAATGAGTATGATGCACCACAAGATGGAGGTTACGGTTACGATGCTCCTCATGAACACCGTG	AT1G76010.1
3404	A003404_01	1	0.95074	-0.050512	0.041975	0.58628	0.0009538	5886.4	6191.3		A003404_01	AAACAAGCGGAAAACAAAGCTCTTCCTCATGGAAACTCCTCTGTTTATCGCCTCCATTGTCATAGGGTTG	AT1G28230.1
3435	A003435_01	1	1.2466	0.2204	0.056445	0.58628	0.0011294	9850.72	7902.23		A003435_01	ACGCAGACTCTAATGAAATAGCGAGAAATCGCCGTACTTCACTTGAGTCGGTTCCATTTAACGCCATGAG	AT1G64180.1
3467	A003467_01	1	1.1672	0.15462	0.067211	0.58628	0.0016646	5404.57	4630.41		A003467_01	ACAGTAGCAACTGATGCCACAGGAGCCGGTGACCTATTCGCAAGCGGGTTTCTGTACGGACTAATAAAGG	AT1G19600.1
3535	A003535_01	1	0.92616	-0.076712	0.055868	0.58628	0.0001134	3340.25	3606.89		A003535_01	CGTGACCAAAGGGACCATACCATCGGTGGTGGGTTCCCCGCCATACTATTACTTGCAACAACAGGGGATG	AT1G56170.2
3553	A003553_01	1	1.1407	0.13161	0.020112	0.58628	0.0015956	5648.81	4952.26		A003553_01	AAATCTTCCAGCCTGATTGATCCTGAAGGAATAGAGGAACTATGCTCCAATTTGGAAGTGTCACATACTG	AT1G15860.1
3560	A003560_01	1	0.88668	-0.12027	0.057679	0.58628	0.00062958	1675.05	1889.18		A003560_01	AGACACAGTTGTCCTTATCACATGCTCCTCCAAGCGTGCCTAAACATTCCAACAGCAACGCAGGTTCTAG	AT1G77850.1
3600	A003600_01	1	1.1357	0.12721	0.022038	0.58628	0.00054813	2230.99	1964.51		A003600_01	TACTGGGTAAAGACATTACTCGAGATCGAAAGAAAGGCATTCTGCGCTTGTCTCAGGCACCTTACATCAG	AT5G18475.1
3675	A003675_01	1	1.193	0.17646	0.11916	0.58628	3.3685e-05	7101.77	5952.7		A003675_01	TCTATAAGGGGGTTCTTCCAGACGGAAGAGATATCGCTGTGAAGCGGTTATTCTTTAACAACAGACATAG	AT1G70520.1
3695	A003695_01	1	1.2831	0.24925	0.11167	0.58628	0.00083559	1049.53	817.949		A003695_01	AAGAAGGTTTCTCTAGAACTTGGCGGCAACGCACCCTCTATAGTATTTGATGATGCAGACCTGGATGTAG	AT1G79440.1
3702	A003702_01	1	1.3733	0.31723	0.066625	0.58628	0.0014012	4986.55	3631.13		A003702_01	TCAGGACTACCTACAATCGAGGTTAAGATAGAGGAACTGCAGACAAAGGCCAAGGAATACGACATTGCAG	AT1G44900.1
3743	A003743_01	1	0.60177	-0.50788	0.029019	0.58628	4.558e-05	275.724	458.197		A003743_01	CCTCCTCCAATGCCGACACAACATAGTGTCTTAACCGATTCAGGAGTTACAATTGGATTTGAGCGAAATG	AT1G51490.1
3832	A003832_01	1	1.1479	0.13794	0.028101	0.58628	0.0016153	1757.59	1531.04		A003832_01	TTCTCCGCCGTACAACTCGACCCTCTCCGTATTTTTCAACTATCCGTTTGCTACGACCGTTGGTACTCTT	AT1G05280.1
3880	A003880_01	1	1.5085	0.4111	0.017274	0.58628	0.0012249	390.489	258.863		A003880_01	AAACAAGTCGGTGCTGCAAACCAGCTTATGAAAGATGATGTCGACGGCCAAATGAACCAAGGCAATATCT	AT1G54680.1
3899	A003899_01	1	0.74066	-0.30021	0.031434	0.58628	0.0010782	2097.08	2831.32		A003899_01	AAATCCTCTGCAAAGAAAAACGATTCACCGCCTCCGAGTGTACGTACTAGAAGAGCAACAGCAGCTTCCT	AT1G23790.1
3947	A003947_01	1	1.164	0.15184	0.060826	0.58628	0.00022322	14916.2	12815.4		A003947_01	AACACACAAAGAGAGACGTCATCGCCATAGAAAAAGAAGACGGACACAAAACTCAGACGACCAGAATCCT	AT1G10320.1
3972	A003972_01	1	1.4429	0.36665	0.10524	0.58628	0.00056905	5493.39	3807.01		A003972_01	AAATCTGCAAGGCTCACGGAAGCTCCATTCAGCGGAACTACAGAACTCTATTGCCTGCACTGAGATCGTT	AT1G15440.2
3985	A003985_01	1	0.80728	-0.21409	0.089958	0.58628	0.0017409	2537.67	3143.52		A003985_01	AACCAAACAAGTCTTGGAGGAAGCTCTTGTTCAAGGTTCAAGCTCAGAGTTTCTTGGATATTCCTCCTCT	AT1G27620.1
4002	A004002_01	1	0.86477	-0.14529	0.02548	0.58628	0.0016221	2734.76	3162.44		A004002_01	AATGGAGGAACATGGACTTCTGCAATCTGGGTGAGAAGGGTCTTGAAGTAGCTGTTAGGTATTCGCAGGT	AT1G52620.1
4081	A004081_01	1	0.86973	-0.13957	0.077135	0.58628	0.0001135	2928.66	3367.08		A004081_01	GACAGGTGGCGAGCTAAGTACAAGTTATGCCACCTTGTTAGGACCCATCGCGGTGCGGATGACAAATCCT	AT1G25450.1
4126	A004126_01	1	1.1937	0.17707	0.111	0.58628	4.3591e-05	3271.49	2740.51		A004126_01	TCTACGAGAGGACCTGTACTCGGCTGACAGGAAGTTTGCTGAATATTACAATGTAGGTCCTGGAACAAAT	AT1G50710.1
4130	A004130_01	1	1.3053	0.26642	0.079072	0.58628	0.00016649	1390.47	1065.29		A004130_01	AGCAAGCCATCTTTCCTCAATCAGAGCAACTGATGATCTACGCTATGACAAGAGCCTCCAAATCTGGTTT	AT5G38170.1
4132	A004132_01	1	1.2432	0.2177	0.052096	0.58628	0.001144	2408.12	1937.01		A004132_01	AAAACGAAAGAGAACTCTATCCCGTAGGATGGATTCATGTATATCTCTCTCTTCTAGCTCCCTCCATGTT	AT1G10600.3
4193	A004193_01	1	1.2376	0.21319	0.069968	0.58628	0.0015103	1311.33	1059.66		A004193_01	AAACTGGTCCCAAGATCTGCCAGAAGTACATAGAGCACCCTGCTTTGTTCAAGGGGAACAAGTTTGATCT	AT1G77550.1
4195	A004195_01	1	0.75055	-0.28695	0.048887	0.58628	0.0018122	728.072	970.004		A004195_01	TATGCAGCCGAACCGGTTTGCAAGTATTTTTTGAGAGATAGTGATGGTACAGGATCTCTCGTGCCTCTGT	AT1G77520.1
4240	A004240_01	1	1.2445	0.2187	0.047846	0.58628	0.00067303	3940.25	3166.24		A004240_01	ATCAACTGAATTGGGAGAAGGGATTGGGTTGAGTGGCTTCTCTCAGGAGATTAGCTTTGGAGACAGCCTT	AT1G74180.1
4380	A004380_01	1	0.73705	-0.3051	0.061028	0.58628	0.00010022	1376.78	1867.96		A004380_01	AAGATCTCCGTTAACGCCGTCCAACTCCCCTCATTCGCCGTCTCAAACAATACCGCTAACTTCTCCTTCT	AT1G64450.1
4415	A004415_01	1	1.2287	0.20596	0.056704	0.58628	0.0002217	8501.52	6918.82		A004415_01	AAATTTATGAGAGCTTTGAGATAAAGGCTAATAAGCGATTTGGCACATGTGAGGTCACGGCTAGTCGAAT	AT3G24517.1
4416	A004416_01	1	0.70256	-0.35302	0.068132	0.58628	0.0015783	982.598	1398.56		A004416_01	AACAATACGAAGCTAGTGATCGGAACAAAGCCGGAAACGGATGCAGAATTGCGAAGATGGTTTTCATACT	AT1G01810.1
4466	A004466_01	1	1.1929	0.17643	0.068477	0.58628	0.00013959	3829.92	3210.56		A004466_01	ACCACAAAACCATTTCCATTTCTGTATGAATCTCGGGAGGAAAGTTCATTGAGAGGCGAGAAACGAGTCT	AT1G19690.1
4479	A004479_01	1	0.85851	-0.15256	0.04719	0.58628	6.8363e-05	3142.9	3661.03		A004479_01	CTTTCCATGGCATTCTCGCTGTTGAAGGTAAGGTGATGTGTAACCCTAACACGGAGCAATTCACTACGTT	AT1G32660.1
4500	A004500_01	1	1.1161	0.10984	0.026307	0.58628	0.00042239	19345.2	17331.8		A004500_01	TGGAGGTTCATGCTCTTGCTTTGGTGATGGAGGAGGGTGTCTTCGCTCTAATAAAGGACCCTGGAATGAT	AT1G55690.2
4506	A004506_01	1	1.4096	0.34331	0.060585	0.58628	0.00014951	15255.6	10822.7		A004506_01	AAAATGTCCGAAATGCTCTTGTTGGAAATGTCTAAAATGCCCCGACACCGAGTGTTGCCGGAGTAGTTGT	AT1G32190.2
4516	A004516_01	1	1.2716	0.24028	0.041686	0.58628	0.0014955	6417.6	5046.75		A004516_01	AACAATTGCCGGTCTTGGCGAGGTGAAGGCATGAAGGTAAGCAACCTCTACACATATCCATCACTGAAAT	AT1G04200.1
4537	A004537_01	1	1.2166	0.19604	0.057894	0.58628	0.00075867	10004.6	8223.9		A004537_01	GGGGAAGAAGTGGAAAGGTGTGGCTTAAGTTTCTTTGAAAACTCAGAAACTTTGGCCCTTAGTGTAATTT	AT1G55360.1
4555	A004555_01	1	0.77816	-0.25083	0.06475	0.58628	0.00041165	3455.77	4441.29		A004555_01	TGGAATCTCTCTGTAAACTCCACGGTTGGAGAACCCGTGAGTACCCTCGTCGTGTCTACGACGCTGTTTT	AT1G67880.1
4566	A004566_01	1	1.15	0.1398	0.10618	0.58628	0.0012366	8087.7	7032.52		A004566_01	AAGGAGCGTGTTTGCCCATGCGGTAGTGGGAAAGTATATAATAATATTTGCAGGTGAGGTATGGCCTGAT	AT1G54040.2
4604	A004604_01	1	1.2059	0.18726	0.027952	0.58628	0.00025466	2016.06	1671.71		A004604_01	AGCTGGTGGGAATGTCACGAGGATGAGAGAATTGGAGTGCTAAGCTGGATTGGTCATGTTGTGGTGGAGT	AT1G05100.1
4633	A004633_01	1	1.2491	0.22242	0.041224	0.58628	0.0016377	883.066	706.978		A004633_01	TGAGGCTCAAGAGATTGTCAAAGTAAGGAATTCTAGAGCAGCATCCGTATCATCACAGTCATGGACTGGT	AT1G08410.1
4636	A004636_01	1	1.165	0.15273	0.063604	0.58628	0.0011231	2111.81	1812.75		A004636_01	AAGGGAGCAATGGAAATTCGCGATTCGGCAATACAGTAAATGGTACTCACACGCTTGGGGAACTGCGATT	AT1G28540.1
4650	A004650_01	1	1.2139	0.19384	0.094796	0.58628	0.0013374	2452.35	2020.1		A004650_01	AAAGTGGAGAGCAGAATCAGAATAATGAGCGATCTGAGAGAACTTGCATCTGCAGAGAGTCTAGATGCAT	AT1G71820.1
4679	A004679_01	1	0.66446	-0.40879	0.067714	0.58628	0.0016431	1656.73	2493.39		A004679_01	AACTTGAGGCTGAGCTCGCAACGGTCCAACATGCTCCAAACCCCGATGGCTCTATCAGTTTTCTGGTGAT	AT1G25230.1
4688	A004688_01	1	0.78942	-0.23646	0.021162	0.58628	0.0004009	9087.91	11512.6		A004688_01	AAAGTATCTGACACTGTCTCGAGCGAGATAGGCAAAGCTTATGGAAAAACAACGTATTTAGCTACGACAT	AT1G78620.2
4726	A004726_01	1	0.88895	-0.11771	0.04098	0.58628	0.00074149	2900.1	3262.34		A004726_01	CCCATGTGGGTTTTAGAGGGTGAAAAGAAGGGCGAATGGTCAACTTATAATTTTTTACCTCTTTCTCACT	AT1G48060.1
4765	A004765_01	1	1.1454	0.13576	0.07048	0.58628	0.0013988	7026.89	6135.21		A004765_01	AAGACCTTCCATCAAGAACGTGACCCTCCCGGCTAAATCACATCAAGATGACTCATACCAACAAGCCGAT	AT1G36940.1
4802	A004802_01	1	1.1663	0.15385	0.24827	0.58628	0.0015572	10224.1	8765.69		A004802_01	AAACATATTTCCGTGGTATTAGGCCAGTCCAAGGGATGCCTTTGTGGGGTCGATTGAATAGGCTGCCTGT	AT5G01330.1
4812	A004812_01	1	0.73522	-0.30759	0.091841	0.58628	0.0012235	16143.9	21958.3		A004812_01	GTTACCCAGTTTCCTGTATCAAGACTTGTCTTGAACCTCCTTCTTCACAGATGGATTCCACAAACGAAAT	AT4G39370.1
4824	A004824_01	1	0.82926	-0.18722	0.061396	0.58628	0.0009196	5845.92	7049.42		A004824_01	CTTGTTCCTTATGCCCATAGTTCGCTTCATCATGTTGGATGGTCCTTTGTGTTTTCTGATCGTGAGAACT	AT3G17440.2
4831	A004831_01	1	0.7949	-0.22954	0.067379	0.58628	0.00032599	582.716	733.04		A004831_01	AAACGATTTCAAAGGGTACATAAGAAAGCTAAAGGCCACAGCAGGTCCTTCAAGAGCAAGTAGTATAGTT	AT1G75910.1
4837	A004837_01	1	1.2743	0.24236	0.08121	0.58628	0.00068447	4612.38	3619.53		A004837_01	AAGCTCGTCTTATGAGTCAAGCTCTTCGTAAAATGTCAGGAAACGCCTCTAAAGCTGGGTGTACTCTTAT	AT1G79050.2
4841	A004841_01	1	0.77644	-0.25304	0.040357	0.58628	0.0001015	2353.6	3031.16		A004841_01	AAAACTACCTCTGCTTGGGAATACCTCGATTCTCTCACTCGTGGTTCTGTTATTCTGCTTTGTGGTTGCT	AT1G31810.1
4862	A004862_01	1	1.236	0.2119	0.05217	0.58628	0.00029502	6694.89	5416.47		A004862_01	GTTCGATCTCGAAGCTGAAGCTAAAGCTTTCGCTAATTTGCTTAAGGAGCTATGGGAGATAGTCAGTACT	AT1G16470.1
4880	A004880_01	1	1.267	0.23665	0.018495	0.58628	0.00045482	5142.53	4058.63		A004880_01	AAACAGCAAAGGGCTGATCAGATCGTTTCATTTCCTCTCACGAAGCAACTCTACTCCAAACCCTAACCTT	AT1G68330.1
4889	A004889_01	1	1.221	0.1997	0.074611	0.58628	0.001336	3589.97	2940.1		A004889_01	AAAAAGGCCCTATACGACTCTGTGAAGCAACTTAGAGCGGCCGGAGGCAGTGGGGTATTAGTTTCACCTT	AT1G58080.1
4903	A004903_01	1	1.1089	0.10333	0.067908	0.58628	0.0018323	6701.59	6043.87		A004903_01	TATGGAGCCTACGCAGGGAACTCCATGGTTAACCCTGCTGGTTTTTATGGTTATGGTGGTGGGTATGGCT	AT1G17640.1
4967	A004967_01	1	1.1681	0.15538	0.073681	0.58628	0.00016129	2893.44	2476.99		A004967_01	AAAATTTTAGGGTTTTGAAAAAGCTGTGTGTAGGGGGACGGCTGCAACTCCGACTATGAGGCTCGGGCGA	AT1G31220.1
4991	A004991_01	1	0.86092	-0.14975	0.088114	0.58628	0.0016789	7340.78	8526.21		A004991_01	GTTGAGACCCAAACTGCTTTAAGGTCAGCTCCCAGTATTGCATCTCAACGTGTCGCTCTACCTCGGTCTA	AT2G22660.2
5054	A005054_01	1	0.82325	-0.1945	0.045599	0.58628	0.001886	1496.07	1817.29		A005054_01	GTGCGAATGTTTGGTTCTATTTGTGAAGAAACATTTCTCCTTACGTACACAAACAGGTACCAAGAGAACA	AT3G62360.1
5085	A005085_01	1	1.1253	0.11806	0.11297	0.58628	6.7367e-05	27008.3	23999.8		A005085_01	ACCGAGTTTTTCCCCGAGTGACTTAACCTGTTCTGCTGGCAACAATTCTATACCGAACGCCGAACAAGAA	AT3G63460.2
5108	A005108_01	1	1.1778	0.16369	0.037256	0.58628	0.001172	16028.1	13607.8		A005108_01	AAACTGAGATTGGCGTGGGGGTGAGGTTAACGTCCTGTTACAGCTGTGAGGCTCACATAATAGATAGATA	AT5G19960.1
5137	A005137_01	1	1.2719	0.2405	0.045027	0.58628	6.1275e-05	8760.43	6887.75		A005137_01	AAAACAATGTTGACACTGTGGAATTGTCCGAAGCGTCTCCTTTGGCTCATACTCGGAGAGACAAATAGCA	AT4G27670.1
5189	A005189_01	1	1.3892	0.32874	0.086636	0.58628	0.0017513	1984.46	1428.53		A005189_01	GTGATATTGATCAGGACTTAAATCAGAAGAACCCCAAAGGAGCAGCAGAATTTGCCTGGAACATAATGGA	AT1G76405.2
5194	A005194_01	1	1.3534	0.30261	0.041976	0.58628	0.0013096	548.288	405.127		A005194_01	AACCCAACTAAAGAAATTGATATGCTCTATGCCTCACTGTCTCTAAGCTCTTGTCTGGTTATTACTGGTA	AT4G16580.1
5203	A005203_01	1	0.82635	-0.19074	0.031207	0.58628	0.00023907	1436.12	1737.84		A005203_01	ATCATCCTCAGCCAAAGGTGGAGACAACGGCGGTGATGTGATTGACGCTGACTTCACAGACAGCAATTAA	AT5G49910.1	AT2G27530	AT2G27810	AT2G27840	AT2G27920	AT2G28290	AT2G28310	AT2G28550	AT2G28760	AT2G28800	AT2G28940	AT2G29070	AT2G29340	AT2G29350	AT2G29630	AT2G29680	AT2G29910
5233	A005233_01	1	0.6586	-0.41764	0.2278	0.58628	0.00030611	1174.39	1783.26		A005233_01	CTGTTTCTGTATTAAACCAGGGAGGGACTCAAACTCTTGCATTACTGTCTATCTAATACTATCTCCATCA	AT4G12580.1
5323	A005323_01	1	1.3533	0.30251	0.033437	0.58628	0.0014733	390.021	288.213		A005323_01	AAACCGAGAACACCTTTCCTGTTCCGGACAATCTAAGTCAAGCTTCAATGTGCATGGAAGCTAGACAAGC	AT5G65530.1
5336	A005336_01	1	0.75011	-0.28754	0.064248	0.58628	8.0626e-05	1584.46	2112.23		A005336_01	AGAAGAAGCTAGCTTAGCTACTACCATGAAGATTTGGGAAAGCCTGAGATGTTGCCCAGGAGAAGTAAGC	AT3G52072.1
5354	A005354_01	1	0.23809	-1.4351	0.048708	0.58628	7.7228e-05	1441.44	6054.15		A005354_01	TCGGCTCTCGCATCGATGAAGAACGTAGCGAAATGCGATACTTGGTGTGAATTGCAGAATCCCGTGAACC	AT3G41979.1
5487	A005487_01	1	1.2247	0.20271	0.046808	0.58628	0.0012836	4246.71	3467.19		A005487_01	TTGATGATGAGTTAGTGTACAATGAAGTTTGTCCCTTCTTCTGGCTATTGGAGGAGATCTGAATCAACCC	AT5G11710.1
5491	A005491_01	1	0.80941	-0.21145	0.040683	0.58628	0.0009983	4186.41	5172.44		A005491_01	AGATTTGTCATGGAGATCATATATCACCCGATGTCCCCAGCTATTTCGACCTTGAAGCAATAGCTTATTC	AT5G13590.1
5495	A005495_01	1	0.77562	-0.25409	0.056507	0.58628	0.00021222	1551.22	1999.8		A005495_01	TAAGCATCAGAGAAGCTTGGGGGCTTGTCAGCAATGAAACTGATGCATGGGACTTGACGGGCGTTGTCCC	AT1G05890.1
5496	A005496_01	1	0.81313	-0.20686	0.046499	0.58628	0.0017202	4804.46	5908.81		A005496_01	AAGCTTCAGCCTAAGTTGCGATCCAATGGCCTCAAATCCTTTTGTTCAGTTTCTTTACGGGAGAGAAGTC	AT3G02620.1
5501	A005501_01	1	0.78844	-0.2377	0.072427	0.58628	0.0010849	1857.71	2356.19		A005501_01	AAATCAGCGACGGCGGCGTTATACTGCCGACCAGACGCAGCGCTTCTATGCTTAAGCTGCGATTCAAAAG	AT5G24930.1
5504	A005504_01	1	0.82958	-0.18684	0.26818	0.58628	0.00032845	3204.46	3862.62		A005504_01	CTCCTCACTACTAGATTACTTAATCGTCTCTAATGGAGTCGACGACGATACACAAGAAAACAAAGAATCG	AT1G76930.2
5505	A005505_01	1	0.81829	-0.20054	0.01898	0.58628	0.0015014	2256.12	2757		A005505_01	ACTGCGACAATAAAAGTATCAAAGGACGTGGAATATGGGTGTACTGATGCCTTTTGAGATGCAATCCTAG	AT2G04235.1
5506	A005506_01	1	0.86355	-0.1467	0.40474	0.58628	0.00097795	3666.53	4245.86		A005506_01	GGATCTCAACGATCTGTGGCTCCGATCAAAACAGGGTTTGTTGCTCGTGTTAGTCGCAGGAAGACTTGAG	AT5G20920.3
5507	A005507_01	1	0.84763	-0.16531	0.047691	0.58628	0.0010323	2400.18	2831.61		A005507_01	AAGACTCAGGGACTCAGGTTTCTCAGAGGCTAGTCTTGTATCCTATGGGTCACCAGAACACTGTGATGCG	AT5G27100.1
5509	A005509_01	1	0.74659	-0.29224	0.044879	0.58628	0.00052022	1072.45	1436.41		A005509_01	AAGCCGACCAAACTACCTTCTGGCTCAATGGAACACAAGTCACACAACATTAGCCAGAGTAAAGACTTAG	AT1G74190.1
5510	A005510_01	1	0.80948	-0.21136	0.091057	0.58628	0.0018444	1186.19	1465.28		A005510_01	AAACAATCTCAGACGGCAAAACCACCAACTGTAGCAGAGGTTGCTCCTGTTACTAGCAACATACCTTTGG	AT5G27230.1
5516	A005516_01	1	0.78095	-0.24725	0.032213	0.58628	4.7078e-05	970.974	1243.27		A005516_01	AAAACCAGCCTCAAAAGCCCAAGACTAACGACTTCATCAAGAACGTTAATCAAAAGGGTCAGAAGCAGGG	AT1G23000.1
5518	A005518_01	1	0.79973	-0.22348	0.12493	0.58628	0.00065198	521.026	651.45		A005518_01	AAAGTCAGTAACAGGCCGCGACTTCAAACGAGATGTTCTGATAAAACCCGGTTGGTTAGTTAACCGGTAG	AT1G22860.1
5520	A005520_01	1	0.76976	-0.26167	0.036538	0.58628	0.00013258	869.223	1129.13		A005520_01	ACTGGAAACCCCAATACTCTGAGCAAAGAGCATTTGTGTTGGGATATCATCTACAGGACAGCCAAGGCTG	AT1G02020.2
5521	A005521_01	1	0.8047	-0.21729	0.051442	0.58628	7.3669e-05	1190.47	1479.41		A005521_01	AAATCTTCTGATGAATGCGTATGTCAAAAACGACCAACTAGAGACAGCTGAGGGGTTGTTCGACCACATG	AT1G02150.1
5528	A005528_01	1	0.84485	-0.1686	0.044544	0.58628	0.0015563	1044.51	1236.33		A005528_01	AAAGCACTGTGCTACAAGTCCGAATTTCGGAAGGAGCTAAACTTGTCCAAGCCGCAGACAATCAGAGATG	AT1G35515.1
5532	A005532_01	1	0.79012	-0.23558	0.10066	0.58628	0.0013897	1139.68	1442.31		A005532_01	TGTGAGCACGAATTTCACCTCTCTTGTCTTCTGGAGTGGATTGAAAGAAGCGATAGATGCCCAATATGTG	AT4G00335.3
5578	A005578_01	1	1.7079	0.53525	0.024608	0.58628	0.00010633	232.502	136.129		A005578_01	ATTTCAGTGGTTGGACTCGACCATTCAGCAGGATCCCGTTCCAACCTAGACGAGAAAGCAACCATCACTG	AT1G63050.1
5663	A005663_01	1	1.2299	0.20691	0.03069	0.58628	0.00082764	982.696	799.031		A005663_01	TCACCATCCTTACCGGCACAACCTGATCCTCCTTCAATGAACTATCATCGTTATTTGCTTCTCTTTCTCG	AT2G44180.1
5668	A005668_01	1	1.107	0.10169	0.023445	0.58628	0.00040353	2147.59	1939.92		A005668_01	AAAGGCTTGATTCCGGAGCAAATTAAGAAGTCTTGGCCATGGGTTTTATGGAGACTTTGGAAGAATAGAG	AT1G12770.1
5801	A005801_01	1	1.1058	0.10056	0.071332	0.58628	0.00091842	5247.99	4745.73		A005801_01	AAAACCCACACAAATCCACCTCTCATCCACCACCCATGAGACCATGACAATGAAAAGAAACACATTTTCT	AT1G17540.1
5846	A005846_01	1	0.67715	-0.38986	0.054506	0.58628	0.00014609	9762.46	14417.5		A005846_01	AAAAAGCGTTCTCTGGCTCTCAAGAGTGGAAAAAAGTCCCAGAAGTGTAAAAAGCAAGCGCTCGTCGGCT	AT1G23950.5
5876	A005876_01	1	1.104	0.098963	0.1232	0.58628	0.00038229	1343.72	1217.07		A005876_01	AACTCCACATGGAATCAGAATCTGCAGCTCAGGTCAACTGATTCTCCACATCTCCACCTGGAATATAAGT	AT3G27990.1
5894	A005894_01	1	0.7287	-0.3165	0.0526	0.58628	3.976e-06	4581.58	6287.38		A005894_01	AAACCAGACACAATACATTGACCGACCAGACCCTCCCACAGTTCTTAACCCTAAACCACCACAAGACTCT	AT4G28703.1
5901	A005901_01	1	1.1265	0.11907	0.069397	0.58628	0.0016802	2313	2053.29		A005901_01	AAACGTAACGAATCCAAACCCGGTGGATTTGGAAGTTCCAGGTACTCTTGAAACCTTAGCACTTACTACT	AT5G56460.1
6012	A006012_01	1	0.86286	-0.1475	0.16244	0.58628	0.001777	928.62	1076.21		A006012_01	AAAGAATATATAGAGGCTAAAGACAGGAACTAACTAGTTATGAAGGCGATCCGGGGAACTAGGGATCCTT	AT2G31710.1
6027	A006027_01	1	0.75414	-0.28217	0.069299	0.58628	0.00092443	5790.07	7677.89		A006027_01	AAGTACGAGTCCACTGCACGAAGCTGGACTCAGAAGTATGCCATGGGCTAAATGGAAAATCCCACCTACT	AT5G53300.2
6036	A006036_01	1	1.2064	0.18761	0.057598	0.58628	0.00027946	2105.9	1745.68		A006036_01	AAATGAATGTGAGCCATGCATCGGTACATCCAGTGGAAGATCCTCCTGCAGCTGCGACGGAAGTAGAGAA	AT2G28370.1
6045	A006045_01	1	0.47128	-0.75231	0.054396	0.58628	6.0575e-06	1660.38	3523.11		A006045_01	AACAATTAAAACGCCAAGGTGCATCAATCCCTCTAGTCCGACCTGGTAAAAGCACTGCTCTCTTCATCAA	AT2G18710.1
6094	A006094_01	1	1.1623	0.15036	0.037288	0.58628	0.0014603	3252.89	2798.95		A006094_01	AACCTCAGCTTACATGTCAAGAACACGGCCGTCCCGACAAAGACTACCAGTTTTGGCGGTGGCAGCCTAA	AT2G40320.1
6104	A006104_01	1	0.9333	-0.069025	0.10936	0.58628	0.00094399	5531.97	5927.16		A006104_01	CTACGGTGACAATGGAGGAAATTACAATAACGGAGGAGGTTACCAGGGAGGAGGGGGTAATTACCAAGGA	AT2G05520.4
6128	A006128_01	1	0.76338	-0.27	0.07041	0.58628	2.5412e-05	3110.69	4074.89		A006128_01	AAAGATCCTCCAATAGCCGCTGGGATACAAGAAGCCTTTGACTGGCACAAAGGAATTTGTGATGCCTTCA	AT2G25780.1
6148	A006148_01	1	1.5204	0.41895	0.029321	0.58628	0.0013361	142.922	94.0099		A006148_01	CGAGGAGCAAGAGGTGGTCCAAAGATAATGATGCTGATATTCTGCAACTTAACGAACATCCACTTCCAAA	AT2G14520.1
6156	A006156_01	1	0.72446	-0.32232	0.091142	0.58628	0.0015854	507.299	700.294		A006156_01	AACGAATCTTACCCACCGGAACACCACCGTTACGGAGGTTATCAACAGCCGTCTAATTCCTTACTGGAAA	AT2G39050.1
6157	A006157_01	1	1.2152	0.19494	0.064006	0.58628	0.00027279	1455.35	1197.51		A006157_01	AACTACAAAGTCACCGATGACTACGACGACCAAAGCACTTTCTATCAATCATCTGGTCCTTTAACCACAA	AT2G43740.2
6165	A006165_01	1	1.2688	0.23804	0.053721	0.58628	0.00039774	6013.73	4740.04		A006165_01	CCATGTACCGGAATTAGACTTGAGGATGTGAAATTAACGTACCAGAATAAACCGGCTGCATCGGCTTGTA	AT2G43870.1
6168	A006168_01	1	1.2589	0.23028	0.062238	0.58628	0.00033236	2645.72	2101.49		A006168_01	AAAAAAGAGCAACAAGATCCTAAGAAGCCAACAGTCTCTGTGATTCAAGGTCCAAAGCCCGGTAAGCCAA	AT2G40060.1
6214	A006214_01	1	0.85956	-0.15134	0.041471	0.58628	0.00063368	11477	13351.7		A006214_01	AACGTTTTCATCCGCCGCTGTCGATACTTTTATCTACGGTGGTTGCTCACAAGAAAAGTACTTTCCGGGA	AT2G01660.2
6228	A006228_01	1	0.78369	-0.24374	0.036424	0.58628	8.3063e-05	14195.8	18115.1		A006228_01	TCTCATTCTTTACGTTGCACCTCGTCGAGCTTAAAGGCCGAGCTCATGCACTCCTTACACCACACCATCA	AT2G30240.1
6241	A006241_01	1	0.90283	-0.10223	0.044067	0.58628	0.00089982	564.929	625.718		A006241_01	ATGACTGGGATCAGGTACTGAACATTGCTGATACAGGGAAAGCTCGTTCGGTATGGCTTATATTCTGTGA	AT2G25730.1
6244	A006244_01	1	1.2585	0.22994	0.052294	0.58628	4.3098e-05	646.647	513.834		A006244_01	AAAGAGCACTGTGCTTAAAGACATTCTCAAAGAACCGTTTTGGGCAGGAGCTGATGCTGTGGTGATTGAA	AT2G30630.1
6271	A006271_01	1	0.70822	-0.345	0.038599	0.58628	0.0014735	149.321	210.84		A006271_01	GATCATCCTTCTTTGCCCTTAGTGAACATAACAATCAACAACCCTTCAAAAGCGGAAGCTTGACAAGAAA	AT2G16980.2
6283	A006283_01	1	1.2647	0.23484	0.04775	0.58628	0.00075751	2024.95	1601.03		A006283_01	TTCCGATGAAGATCCCGCCGTTGTCGTAGGTCCTCGTCAGGTCGTGGCCCTCAAGCTCGGCAATGCTTAA	AT2G14600.1
6341	A006341_01	1	1.1607	0.14899	0.062978	0.58628	0.00020471	1722.96	1484.45		A006341_01	AACTACAGGGGAGAACAACTGCGTCGCAGCTTCGTGAGCCACCTCATTGATGCCTTTGAAAGGAATGAGA	AT2G03030.1
6396	A006396_01	1	1.279	0.24611	0.040153	0.58628	0.00021682	3126.28	2444.27		A006396_01	TCTCGGGGGAAATTCCACAAGAACTCGGAAGACTATCGTATTTAGCGTACATAGATGTCTCTGATAATCA	AT2G32660.1
6403	A006403_01	1	0.81521	-0.20431	0.080306	0.58628	0.0011365	704.72	864.456		A006403_01	AAGCGAGGAGTGATCGTTAACGTGGCTCGTGGGGCTATAATCGATGAGGAAGAAATGGTGAGATGTTTGA	AT2G45630.2
6439	A006439_01	1	0.76904	-0.26261	0.049094	0.58628	0.00088644	2393.47	3112.25		A006439_01	TGAAGAATGGGGATTTAAAGCACAACGGTAGTCACTTGGCAAGCACTTACTGTGCTTTGGCTATTCTGAA	AT2G39550.1
6443	A006443_01	1	0.8119	-0.20838	0.21216	0.58628	0.0013524	1229.91	1514.89		A006443_01	TTGCCCTGACTGCATGTCCCGTAGGAACAAAACAACAACCCCAGAATCGAGACCACCTCCTGCCACCTGA	AT2G01480.1
6485	A006485_01	1	1.1371	0.12846	0.60528	0.58628	0.0018707	10786	9486.26		A006485_01	ACGAAAGACTGTTTGGATAAAATGGATGACTGGTGTCAAACTCATCATGGAGCTAGTGGGTTGACGAAGA	AT2G26970.2
6494	A006494_01	1	1.327	0.2829	0.053123	0.58628	0.00096761	1802.99	1358.72		A006494_01	CGAAAACGTCATGACATTGTACACGAAGATCTTCAAGGCGGAATGCGAGTTCCCACCGTGGTTTTCCTTA	AT2G25090.1
6516	A006516_01	1	0.75675	-0.27873	0.076876	0.58628	0.00019889	19898.5	26294.1		A006516_01	TCTCAGACTCAGGCTACTTCTTTTACTCAATTCCCAAAGTCTGCGTCCGCCTCAAACTTAGAAGATGCAA	AT2G46970.1
6534	A006534_01	1	0.55655	-0.586	0.037304	0.58628	0.0017584	1853.63	3330.57		A006534_01	GTGTACGACGACATTACGACTATGTTGCGATTAAATATTCTAAACCCTGGGTATGTTTCCAGTTGTCGTA	AT3G14650.1
6550	A006550_01	1	2.3452	0.85239	0.048344	0.58628	0.00038857	3186.25	1358.59		A006550_01	TGGGTTCAACCATCGATAGAGAAGCTGTTGATGAAACGACACCGTTGGATTGAAAGATCTCCACCGTGGA	AT2G45160.1
6556	A006556_01	1	0.75201	-0.285	0.056282	0.58628	0.00030302	12368.4	16447		A006556_01	ATTGTGAAGGTGTAGCCTGCGCCAAGTAAAGACTTCTTTTCGAGTTAAGCCTGCGCCAAGTAAAGAACCA	AT2G17480.1
6574	A006574_01	1	1.3064	0.26731	0.028212	0.58628	0.0012239	3318.61	2540.2		A006574_01	GGCAGAACCAAAGGTCTTGTGCAAATGTCATTCTTGTTTCACTGTCTTGTCGGAACCAAAGCATAGTTAA	AT2G10450.1
6591	A006591_01	1	0.82335	-0.19437	0.027165	0.58628	0.0010046	6789.96	8246.96		A006591_01	AAACCTCCGAGAGGGAAACACTCGACCAAAGGGCTCGGCAAGAAAGTGCCTCAAGATTCCGAGTTTGCCA	AT2G31320.1
6636	A006636_01	1	0.7632	-0.27024	0.3532	0.58628	6.3826e-05	1469.83	1925.81		A006636_01	AAGTTCATTGATGTTGCTGAGAGTGTTACTAGCATCCCCAGACCAGCACATGATGCACTCTACCGCGCTA	AT2G14820.1
6648	A006648_01	1	1.2461	0.22004	0.041607	0.58628	0.00015146	7801.72	6261.03		A006648_01	ACCTGAGGGGAAGTCATTTCCACTATGCCCATACTGCTACAACTCTCCTCCATTTGAAGGCATAGACACA	AT2G32000.2
6650	A006650_01	1	1.2603	0.23134	0.048754	0.58628	0.00061209	7104.62	5636.96		A006650_01	GGCCCAGGGGATTCTCCAAGCACATTTTTGAATTCACCGGGGTCATTTCTTGGTTCTGCAGCAAACGAAA	AT2G32010.1
6661	A006661_01	1	1.174	0.16039	0.039415	0.58628	0.0019031	15490.8	13196.4		A006661_01	TACTCCGCCGCTGTCTCCATCTCTGTTTTCAAACACGAACTCTTTACCGAACCGGAAAGTAAATCTGATA	AT2G16890.2
6961	A006961_01	1	1.1309	0.12299	0.067439	0.58628	0.00034467	3230.53	2856.64		A006961_01	AATACAAACCAGGAGGCTTCACAAGGCTAATGGAGGCACTGGATTCTCTTGGACTAGAAGTCACAAATGC	AT2G16910.1
6994	A006994_01	1	1.0876	0.083975	0.044635	0.58628	0.00061416	2903	2669.38		A006994_01	TATCCAGGAGGATTGCCCTTAGGTTGGGTTGTGGTTAACAAAGTGTTGAGCCGAATTAGAAAACCGGTCC	AT2G31110.1
7030	A007030_01	1	1.2168	0.19619	0.058038	0.58628	0.00017409	30040.4	24688.7		A007030_01	AAGGTGGCTTATAGCATAGCGGTTAGTCTGATGAAGGATATGTGTACGGACTGGGACATTGACTATCAAC	AT2G46140.1
7069	A007069_01	1	1.1906	0.17444	0.037423	0.58628	0.00014387	3030.55	2545.54		A007069_01	ATAGTCACTCCTCTTCCTTGGTCCACCAGACTGAAGATTGCTCAAGACACTGCTAGAGGACTCGCTTATC	AT2G39110.1
7116	A007116_01	1	1.0952	0.090962	0.13092	0.58628	0.00010232	5473.64	4997.53		A007116_01	AATTCTCCTGAAGTATTTGAGAACCACTTGGATACCCCCGAAAGAACGTCCCAGAGCTATGACAATGGCC	AT2G20320.1
7118	A007118_01	1	1.435	0.36115	0.07314	0.58628	0.0001617	538.884	375.553		A007118_01	ACATGTACAATTTCTATTGTCTCCGGCACCGTCTTCACTTTATCAAACCGCTGCAACTTTACTGTGTGGC	AT2G24810.1
7179	A007179_01	1	1.6677	0.51147	0.039681	0.58628	5.1616e-05	916.81	549.715		A007179_01	GAGAGAAGCTCTCAGTCTTTGACGCTGCCATGAGGTACAAGTCATCTGGTGAAGACACAATTATTCTGGC	AT2G05710.1
7241	A007241_01	1	1.1793	0.16495	0.026532	0.58628	0.0018653	1751.28	1484.9		A007241_01	AACGGTCAAGCATTGTCATTTAAGGTGACTGCTAGTGATGGTCGTACCGTCGTCTCTAACAACATTGCTC	AT2G03090.1
7256	A007256_01	1	0.89444	-0.11156	0.020572	0.58628	0.00056009	4011.02	4484.58		A007256_01	AAGTGCAAATTCCAACCCCTTCATGTCACAATCTTTAGCCATGGTTCCTCCTGAAACTTGGCTTCAGAAC	AT2G46270.1
7282	A007282_01	1	1.2502	0.22334	0.2511	0.58628	0.00089059	3001.3	2400.66		A007282_01	AGTTCTAGAGCCAGTAATCCTTCGGGTATTGGGATGCCTGCAGAGCGATTAGGACCACAGTGGGAAACAC	AT2G15530.2
7315	A007315_01	1	1.1517	0.14124	0.072089	0.58628	0.00081174	3873.45	3363.37		A007315_01	AAAAAGATTTTGTGGGTTTTGGAGAGGAGGTCGCACGGGTTATTATTTTTTCCCGGGATCTCTTCTCCTC	AT2G18440.1
7338	A007338_01	1	1.2054	0.18684	0.051242	0.58628	0.0015871	1244.39	1032.36		A007338_01	AAGGAACAGGCGTTTAGTATGGCACAAACGGAGATGGAGTATCGCGTGGAACTCTTTAACAAGCTTGCTC	AT2G29530.2
7361	A007361_01	1	0.86467	-0.14541	0.055928	0.58628	0.0013161	3167.82	3663.59		A007361_01	AAAAGAGCTCGTCTCCACAAAAGCTTCACATTTCTGAGCTCCAAGGTCGACCAAGTTTCCAAGGGAAACC	AT2G20960.1
7365	A007365_01	1	1.2444	0.21863	0.10136	0.58628	0.0014108	1027.93	826.087		A007365_01	TTTTCTCTCTCGTTGCTCTTCCTACGAAGCAGACGTTGATTCCGACAGCGAGATCTCGACCTCCAGTTTC	AT2G43340.1
7372	A007372_01	1	1.2016	0.18366	0.20892	0.58628	0.0010562	1605.68	1336.35		A007372_01	AACCAGCTTTTGCGTATTGAGGAGGAGTTGGGATCAGAGGCAATTTACGCTGGAGTCAACTTCCGCAAAC	AT2G36530.1
7394	A007394_01	1	1.1638	0.1517	0.05139	0.58628	0.00026133	1593.36	1369.09		A007394_01	AACAAAACTCTTCCACCGCCAAACATGCTCTTACCCAATCCTTAGCCGCCGTTGGCGCTGCTGCGTCTTC	AT2G27580.1
7414	A007414_01	1	1.1897	0.17366	0.082861	0.58628	0.00022098	993.069	834.807		A007414_01	TAAGGAGATGTGGAATGGTAAACTCAGGGTTCAACTTATTCGCGTTTGCGATCAGACGTCGTCAACAAAC	AT2G30360.1
7419	A007419_01	1	1.0984	0.09385	0.056784	0.58628	0.0015084	2231.66	2031.64		A007419_01	AAGGAAAAGACAGGGTTTTGGAGAAAAGGAGTAGACTTCCTCCATGAGATATTGGAGGAGCTTCTTGCAC	AT2G17500.4
7487	A007487_01	1	1.0669	0.064725	0.074917	0.58628	0.001778	23649.6	22167.9		A007487_01	AAGAACTTGGTTGTGTCACAAGTAACCATAAGTGGGTTTGGGGAGTCAACTAAAACAAAAGAACTTACAG	AT2G05370.1
7495	A007495_01	1	2.2179	0.79657	0.067118	0.58628	1.2197e-05	2262.22	1019.94		A007495_01	TCTGCCTCGCTGGAGTTTACGCGGAAGCAGTTCACATGATCGAGCTGCATCTTCTTTTAAAGACACGAAG	AT2G38920.1
7603	A007603_01	1	0.5918	-0.52459	0.030265	0.58628	0.0013111	3555.32	6007.72		A007603_01	AAGCTGACGTGTCATCCAAGAAAATGGTTCGAGCCGTTAAAGAATTGGCTAAGTCTATTGGAACGAAAGG	AT2G18640.1
7608	A007608_01	1	0.88198	-0.12559	0.1298	0.58628	0.0012363	5923.6	6716.35		A007608_01	AAACCATATGGTAAACTTGAAAAAGTTGAGCTTGCTCGCAATATGCCATCAGCAAGGAGGAAAGATTTTG	AT2G44710.1
7625	A007625_01	1	0.75823	-0.27676	0.049677	0.58628	0.001912	1704.28	2247.78		A007625_01	AACTCCTCGTCTTACGAATTTCACAACACAGTGGTTCACCTGACGGATATCGCCGGTATACCCAACGTAG	AT2G45580.1
7637	A007637_01	1	1.2433	0.21776	0.035234	0.58628	2.8679e-05	3610.49	2904.16		A007637_01	AAATCTCAGAACTTTCCGGGACCGAAAGCTTCATGAAATAAACACAAGACACTCATCTCCTAGTAGGGCG	AT2G31260.1
7638	A007638_01	1	1.1861	0.17068	0.051193	0.58628	0.0005578	1001.35	844.209		A007638_01	AAAATCACTCACGTGAACAAGAAATCCTCCGACGAATTGCTCCGTAAGTTCGCCGATCCTGACGACGTCG	AT2G42110.1
7661	A007661_01	1	1.186	0.17061	0.20181	0.58628	0.0011425	1614.53	1361.31		A007661_01	TGGAGATTGATGCTTGGAATCGCAGCGTTCCCGTCTTTGATATTGGCTTTTGGGATTACAAGAATGCCCG	AT2G18480.1
7678	A007678_01	1	0.92197	-0.081238	0.041754	0.58628	3.9537e-05	7104.62	7705.58		A007678_01	GGTGATCCGACCAGGCTCTATAAACGGACAAGAATCTTTAGACTTCTTACCGGAACAGTTCAACCAAACG	AT2G26480.1
7715	A007715_01	1	0.47976	-0.73446	0.056663	0.58628	1.1748e-05	1755.84	3659.57		A007715_01	AGAAGCTTTAGCCGAATGGACGATCTCCAACCGGCAGAAACACTAGCGGTTCACAACCAGATTCGAGCTG	AT2G19980.1
7718	A007718_01	1	2.3964	0.87399	0.065148	0.58628	0.000494	3273.12	1365.81		A007718_01	AAACCCGCAGAGAGAAAGCGTACGCCAGAAGAGAGAGTATTGAAGTCAACTGGAGGGATTTTCAAAGGCG	AT2G44820.1
7729	A007729_01	1	1.1033	0.098325	0.11588	0.58628	3.1986e-05	4973.11	4507.51		A007729_01	TCAGATATAGAAGGTATTGGTACAGCACCCACTTCGGGAACAGACCCTGTAGGAACAGAGCAAGTCAATG	AT2G45460.1
7732	A007732_01	1	0.79535	-0.22897	0.035749	0.58628	0.0010888	1671.37	2101.28		A007732_01	AAGATGAGTTGGGAGGTATGGTTCCGATGCTAAGAGGCTATGCTTTAGCCTACTTTGCAATCCTGAGCAG	AT2G48110.1
7744	A007744_01	1	1.2812	0.24781	0.079383	0.58628	0.00072885	3791.44	2959.28		A007744_01	ACCAGCACTTGCTAAAGACTATGAACTGCCGTTTCGGGTGGGGAGGTTTTTCAGATGGGTCAAATGGGTG	AT2G27810.3
7758	A007758_01	1	1.1626	0.15066	0.076583	0.58628	0.00061899	2695.39	2318.32		A007758_01	CTCTTATGCTCTCGACCGGACTATCATTGAGTAGGGATGTTGCTAGCTCCTTTATAGATGATAACGTTGG	AT2G34030.1
7776	A007776_01	1	0.33087	-1.106	0.04875	0.58628	0.00017165	339.509	1026.18		A007776_01	CTACGACAAAGTGTTGGATGCGCTTTTAGGAGCTGGGAAGACTCTGAATGCGTACTCAGTTCTTTGTAAG	AT2G37230.1
7780	A007780_01	1	1.313	0.27235	0.11243	0.58628	0.0014068	1077.61	820.735		A007780_01	AATGTCTTGTCTTTTAATGTCGCCGAATCCAGAGTTAGCTAGCGAGATCGAAGAGATCTGTGGGCGGTCG	AT2G47750.1
7797	A007797_01	1	1.2124	0.19262	0.15798	0.58628	0.0012779	1935.65	1596.55		A007797_01	AAGTAAAGCTTCAAGCTTAAGAGTTGAACTCTTCAAGACTTATGGAAGTACTCTCGCTGGTCTTAGGGCG	AT2G32150.1
7808	A007808_01	1	1.231	0.20784	0.054626	0.58628	0.00097469	4052.95	3292.49		A007808_01	GCTAGAGAAGCGTAACAAGAAGAGAAAGATTAAGGGATCTTCCCGCTTATCTTTTGCTGAAGATTTTGAG	AT2G21150.1
7811	A007811_01	1	0.58558	-0.53515	0.07144	0.58628	1.9591e-05	3633.68	6204.93		A007811_01	AACATTCCATGTACCACTAAAACACATGATGCTTGCAGTAAAAGAATAACCGAGTCTTTAAGGAAGCCCG	AT2G28150.1
7837	A007837_01	1	1.1888	0.17291	0.046672	0.58628	0.00061668	15679.4	13189.8		A007837_01	AAGTTGGTCATGGCACGAGGTGACTTTAGGCCACGTTTGGTTTCTTCTCAACAACAAGTCAAGGACGTTG	AT2G35730.1
7861	A007861_01	1	1.2555	0.22752	0.054591	0.58628	0.0012639	3985.83	3174.8		A007861_01	AAAGACTCAGGCTTTTCCCGCGTTATCCTCACAGCTAAGCACCATGATGGATTCTGTCTCTGGCCTAGCG	AT2G28100.1
7863	A007863_01	1	1.3254	0.28172	0.12041	0.58628	0.00099134	3085.29	2327.85		A007863_01	CTGCAGGAGCAGTACCAAAGGTACGACAAGATCCAAGAAGAACTTTCAACTTCCCGGGACAGACTTTCGG	AT5G32590.1
7910	A007910_01	1	1.1478	0.13785	0.066179	0.58628	0.00094661	825.757	719.459		A007910_01	AAATTTCCAGGAGAATCTGGGCGAAAGCATTAACCTAACTGTCACTCTAGAGGAACAAACCGTGGAGCAG	AT2G27950.1
7960	A007960_01	1	1.1721	0.15883	0.048231	0.58628	0.001432	4628.55	3948.93		A007960_01	AAAAAGTCTCATAAACGGACCAACACTGATATTATTGGGATCCATTCGATGACCTCTCAAAATTCTTCGG	AT2G24340.1
7988	A007988_01	1	1.1876	0.17196	0.040907	0.58628	0.00079562	993.864	836.896		A007988_01	TTCCAAGGGTTTTCTCTAGCTTAATCTCAGATTCGAATCGTTCCATAGTGATACTATGCCGAAGAACAAG	AT2G04520.1
7989	A007989_01	1	1.1243	0.11716	0.14986	0.58628	0.00038089	16428.9	14612		A007989_01	AACTTATCTTGATGACCAGAAGAAGGTCAAGGCAAAGGGTACACTGATGGAAATGGTAGCTGCAGACTGG	AT2G28320.1
7997	A007997_01	1	0.87431	-0.13432	0.042934	0.58628	0.0018769	28088.1	32125.3		A007997_01	TCGTAGTCCTTCTCCTCGTGGTCGCAACTACAGTAGGTCACCACCACCTTATAGAGCACGTGACGAGGTG	AT2G24590.1
8011	A008011_01	1	1.4526	0.37334	0.046718	0.58628	0.00017736	5579.2	3841.05		A008011_01	TCCGTTACAAGCACCGCTGAATCCGTCACGGCTTCTCTCACTGATGCTGAGAAAACCGTTAACCAAACCG	AT2G30930.1
8015	A008015_01	1	1.1605	0.14888	0.046607	0.58628	0.0018732	13780.4	11873.9		A008015_01	CATGGAATCAAAAGGTTCAATGGAATTCAGCAGAGACATTTATAATGAGGTAATACCTCAAGCTCGCTAG	AT2G28990.1
8038	A008038_01	1	1.2649	0.23501	0.030424	0.58628	0.00071462	1943.22	1536.25		A008038_01	AAGGGTCTCTGTGGTGGAATCAACTCCACTGTCGTTAAAGTGAGCAGGGCTCTGTACAAATTGAATGCTG	AT2G33040.1
8043	A008043_01	1	0.87423	-0.13441	0.062508	0.58628	0.0014852	3037.53	3474.48		A008043_01	GGGATCACCCCTCACTGATGCTCGAGCTAAGCTGCGACGTTCTAACTCCAGAACTCAGCCAGCGGCATAG	AT2G36020.1
8053	A008053_01	1	1.2638	0.23416	0.05095	0.58628	0.00057581	1716.43	1358.04		A008053_01	AACTTCGTTTCGTCGCTTCGTAATCCGAGCGAAAACGGAACCGTCGGAGAAATCAGTAGAGATTATGAGG	AT2G04700.1
8120	A008120_01	1	1.1992	0.18165	0.028882	0.58628	0.00070484	10613.7	8850.24		A008120_01	GAAATCGCAACTTTTCGTGTCATTCCAAACAGTGGAATAGTCCGAGCAATAACCCACTACTACATGATTG	AT2G11360.1
8146	A008146_01	1	1.1627	0.15075	0.072288	0.58628	0.001481	2004.6	1724.17		A008146_01	TCCAAGACTGATGAACACGCACATATCGCATCTTTCGCTCCCCGAGTCTGTTAAGAGCTCGTCTTGTAAG	AT2G03760.1
8148	A008148_01	1	1.3116	0.27126	0.081314	0.58628	0.0013634	2332.51	1778.28		A008148_01	CCAACAATTTGAACGATTCTTGGTTTGTTAGTCGGTTTAGAAAGTTTATCCCGGTTCATGTTCTAACCGG	AT2G35390.3
8204	A008204_01	1	1.2148	0.1946	0.067266	0.58628	0.0016544	3125.35	2572.67		A008204_01	AACCTGCTCTCTTCTACTTGCAGAGACTTGGTCTCAAGGATCTTGAAGCTCTTGCTTACCAAGATCCTAT	AT2G34620.1
8274	A008274_01	1	0.55467	-0.58939	0.016454	0.58628	0.0003454	1290.91	2327.15		A008274_01	AAAAGATGCGATGGCCACTCTTGTCCTTACGAGGTAGATTACTTCGACCATACCTACACCATGGGAACCT	AT2G28010.1
8297	A008297_01	1	0.73712	-0.305	0.043895	0.58628	7.8183e-05	3919.42	5317.72		A008297_01	AACCGCGGGTGCATGGATAAGTAAGCTGGTGAAAACGGTGGCCGGGATAGATTTTCCGGTGGAGCCCCTT	AT2G24580.1
8325	A008325_01	1	0.80207	-0.22056	0.062931	0.58628	0.0016562	980.635	1222.56		A008325_01	AAGCTGAACAACTCTAAGACACGAGCGGAGATAGGATGGGAGCCGAAGTATCCAAGCTTTGCCCAATTTT	AT2G39080.1
8358	A008358_01	1	0.4822	-0.72939	0.062068	0.58628	3.0665e-05	1074.38	2228.09		A008358_01	AAACCTTCTTCTCCAATCCGTCAAGAGCCACGTAACCCTGAAAGCATAGAAGCAGCAATCTCACTTTTGT	AT2G04790.4
8369	A008369_01	1	1.1382	0.12943	0.046568	0.58628	6.133e-06	6746.64	5927.75		A008369_01	CTTGGAGAGATTGCTATATTCGCTGGTGGATGTGATTCCCAGGGAAAGATTCTTGATTTTGCGGAAATGT	AT2G02870.3
8378	A008378_01	1	1.1943	0.17756	0.039359	0.58628	0.00051156	3514.32	2942.46		A008378_01	GTAGTCCATATAGGTCAAAGAGCGTTCTTTGTTTTGCTCACACACTTGGGTTATCGAATATTGAAGACGT	AT1G09980.2
8385	A008385_01	1	1.2157	0.19531	0.038275	0.58628	0.0015255	7285.93	5993.32		A008385_01	AACTCTGCAAACGAGATACATTTCAACGTGGGATATCTCGCGGGTGTATCGGGAGATGTAAAGAGGGAAT	AT2G15220.1
8390	A008390_01	1	1.255	0.22711	0.063251	0.58628	0.0004685	12521.5	9977.62		A008390_01	AAAACCGATGAGGTTTACAAGGTCGATGAGAAGGGCACAAGGTGGTTTTACACCGGAGATATTGGGAGAT	AT2G04350.2
8467	A008467_01	1	1.1595	0.14803	0.033835	0.58628	0.0014546	2997.1	2584.79		A008467_01	ACCTTGAGTCCACCATGTGGGTAGCGCCGGGAGATTTAAACGGTTTGAAGGGGCAGCTCGTGAAGCTGCT	AT2G15560.1
8474	A008474_01	1	1.0743	0.07165	0.16221	0.58628	0.001151	12677.7	11800.5		A008474_01	AACTTGGAACTCTGAGGGACAACATGCGCCACAATGTTGACGAGATATGGCAAGAGCTCCGAGATGAGTT	AT2G20970.1
8482	A008482_01	1	1.1606	0.14894	0.045299	0.58628	0.0001832	4528.29	3901.44		A008482_01	AAGGACACATTGAAAGACCGAACAGGATTTGTGTTCGTGAATTGCAAGATCACGGGAAGTGCAAGAGTGT	AT2G36700.1
8552	A008552_01	1	1.2245	0.20255	0.0552	0.58628	0.00030912	1515.5	1237.69		A008552_01	GCAAGCCGGGCTAAACCAAACAAAGACCTTCCTGAACCCGACAACTTGTTCGACACAATTTTCTTGAGAT	AT2G18140.1
8601	A008601_01	1	1.2832	0.24935	0.046342	0.58628	0.00044209	1280.88	998.146		A008601_01	AGTGGCTGTCTGCTTGAGGACGACTTACAGTGTCGACGAGGATAATCAATTTATATGGAGAATATTAGCT	AT2G03240.1
8604	A008604_01	1	1.1991	0.18155	0.065733	0.58628	0.00079467	4226.38	3524.52		A008604_01	ACCGGAGCCCTGTTGATGATGATTACGAGCCAAACCGCACTTCCCCTAGAGGAAGTGAGTCTCCTTAACT	AT2G37340.1
8678	A008678_01	1	1.1763	0.16241	0.065863	0.58628	0.0008463	4556	3873.06		A008678_01	AAGGAGAGAATCACAGTCAGTCCTCTCAAACAAATTGCTTCTTATACAGTGGAGAGGAGCCATACGGTTT	AT2G37960.1
8716	A008716_01	1	0.40819	-0.89602	0.064532	0.58628	3.2016e-05	421.281	1032.05		A008716_01	TCTGAAGACCAGCTCATGGAATGTTCACGGAAGCTGGTGAGTCTGCATCAGAGGGCGGCGACAGGAAACT	AT2G17620.1
8737	A008737_01	1	0.75834	-0.27662	0.069015	0.58628	0.00075265	217.914	287.35		A008737_01	GGAGGGGGCTAGAGCTGTGAGTGAACGTGATGAAAAGATGCTGACAGAACACATGGCTAAGCTACGTCTT	AT2G40290.2
8747	A008747_01	1	1.105	0.099812	0.034312	0.58628	0.0001883	1920.61	1738.19		A008747_01	CTTTTGCAATATATCATCAGTATTTACAGCCGCTGGCGACATGTATGCACAAGCTTCAACAGGGTAAAAT	AT2G45730.1
8798	A008798_01	1	1.1404	0.13141	0.032229	0.58628	0.0011589	1119.68	981.812		A008798_01	AAGAAGGAGCAAGAGAAGTATACGCTTGTACCACTCATGCCGTTTTTAGCCCTCCTGCAATCAGTCGACT	AT2G44530.2
8810	A008810_01	1	0.76988	-0.26153	0.08469	0.58628	6.3725e-05	2351.01	3053.98		A008810_01	TGGAGGCGGTGGTGGTGCTTCATCTTCCTCTTTCTTTCAGCTGAGACTTGGAAGCAGCAGTGAAGATGAT	AT2G46870.1
8880	A008880_01	1	1.2288	0.20601	0.062698	0.58628	0.00024152	6233.54	5073.06		A008880_01	AAAACCAGGGCTACAACAGAAATGGCAGCAGAGAAGAAGATCCACCAGCTACTGTTCCCTCGTTCACGCA	AT3G59300.1
8915	A008915_01	1	0.80861	-0.21244	0.61885	0.58628	0.00041685	882.801	1091.82		A008915_01	GTACCCGAACTCTGTGAGGAATTGTTGACCGAGATTCTGAGCAGATTACCGAGCAATTATGCGTTGCTTA	AT3G52330.1
8965	A008965_01	1	1.1012	0.096425	0.052409	0.58628	0.0013311	16016.9	14543.5		A008965_01	CGCCTAGCCGAGTTGCTGGCAGGTTCTCTGGTACACAAGAGAAATGCGCCACTTGTAGTAAAACTGTGTA	AT3G55770.5
8976	A008976_01	1	0.76766	-0.26441	0.059061	0.58628	0.00031222	1094.66	1425.96		A008976_01	AACACTGAATGTTACGTTAAGCAGCCACCAAAGGCCGTCGCGAATTATATCTCGACCGTTTCTGCGACTA	AT3G56980.1
9019	A009019_01	1	1.1293	0.12159	0.054177	0.58628	0.0017761	13385.1	11852.6		A009019_01	GATCACTGGAAGAGTATTTTGCACTCATTCAAGGCCGCCATATACTCCTTCAATGACATCGCATGAAGAA	AT3G45580.1
9041	A009041_01	1	0.83236	-0.18349	0.032829	0.58628	6.4068e-05	3704.86	4451.07		A009041_01	AAGAAGGTTTATCCAAGTTAGATTTTCACACATCCCAGGCGGATGGGACCAGTTCAGTTACGCTCTCGGA	AT3G22870.1
9068	A009068_01	1	0.81772	-0.20124	0.057686	0.58628	0.00063885	16752.5	20488.1		A009068_01	ACGAAAAGTATCGAGGCTATGCACCATTCCATGATTCTCTCTTAGACCCTGAAAACCAAGTCCGAGGGGA	AT3G46490.1
9099	A009099_01	1	0.55629	-0.58646	0.039397	0.58628	0.00030712	264.807	475.992		A009099_01	TTGTTCTTCTCATTGTTGTGGACGGGAATTTGTGTGGGCATGGCTGCACTGGTGAGGGCCAATGGCAGGA	AT3G51460.1
9104	A009104_01	1	0.87564	-0.1328	0.027748	0.58628	0.0016482	1498.17	1710.94		A009104_01	TGCTTACTACAGGCGACTAAAATGGTCGGTTCTCAAGTCCCGCAAGCTGGTTCTTGACGTGGTTAACTAA	AT3G27240.1
9116	A009116_01	1	1.1505	0.14024	0.14456	0.58628	0.00049789	2230.54	1938.75		A009116_01	AAATTGTCAAGAAAGCTTGGAAGATCTCTGCCGCTCACACCTGGATGCTCTTCTCGCTAACATAGCTAAA	AT3G16730.1
9129	A009129_01	1	1.1656	0.15321	0.10676	0.58628	0.0012489	4001.8	3433.38		A009129_01	CAAGCGAAGCTATCGGAAGACGAAGCAATTCGTGTAAGCTACAAACACGGGACACCATTAGAGGGAGGCA	AT3G12960.1
9157	A009157_01	1	1.5182	0.41755	0.026294	0.58628	0.0010952	295.923	194.903		A009157_01	CACGATGATGATCGAGACGTCTTTGATTCCTCCAGTTGAGAAGTTTTATATAGAAGCGGCCGTTGCAAAA	AT3G43410.1
9170	A009170_01	1	0.79206	-0.23311	0.23971	0.58628	0.00069633	1007.27	1271.69		A009170_01	AAACCAAACACTCCGCCAGATAGTCATCACTTACTTCAGATTCCAAGGTAATATCGGAGTTGACTCCAGA	AT3G60470.1
9268	A009268_01	1	0.80362	-0.21862	0.045427	0.58628	0.0016725	6485.34	8069.93		A009268_01	CTCATCGATACTGCAGTCTCCGTATCCTTCTAATTTCCCGATATCTACGCCATTTCCAACCAACGGTCAA	AT3G30530.1
9279	A009279_01	1	0.77591	-0.25371	0.045001	0.58628	0.00027807	1181.69	1522.94		A009279_01	GATGTCCCTGACGGTTTGAGAAATTTTGGTTGGGAAGACTTTTCTATTTCTGTCACAAGGCTATTGTCTA	AT3G42400.1
9360	A009360_01	1	0.62417	-0.47133	0.065473	0.58628	0.00016092	3945.38	6321.43		A009360_01	GATGTTGGGTTGCGATTTGGACGAACGCAAGAAACATTGAATCGGAAAATTTTTGAAGTCCTTAGAGTGA	AT3G46330.1
9365	A009365_01	1	0.89049	-0.11599	0.097813	0.58628	0.00047904	5550.26	6232.3		A009365_01	TGACTCTGATGCACTATCTCTGTAAGGGAGTGCTTGCCGAGAAGCTTCCAGGGCTACTTAATTTTCCAAA	AT2G25050.1
9393	A009393_01	1	0.91675	-0.086925	0.06723	0.58628	0.00045063	1110.87	1211.72		A009393_01	AAACCTTGTCAAAGAGATTGTTCTGACAAGACACGCCATTTTGGAAGGCGAGATTGGTCAGAAGGAGTGA	AT3G14900.1
9430	A009430_01	1	1.2458	0.21977	0.038682	0.58628	0.0010079	3307.34	2655		A009430_01	AAGGGAGAGAGAGGATTCCTGTCGAGTTTTTACCTGGTAGGAGAGCTGAACAAACCGATGTCAAAGCGGA	AT3G49990.1
9540	A009540_01	1	0.65688	-0.42025	0.04333	0.58628	0.00079374	234.792	357.452		A009540_01	TCGGCGGGAAAAACAGTACGCCACGTGGTAGTTTCTCGCTCAAGAAGGTGGTGACGAGGATGAGACTCAA	AT3G14060.1
9591	A009591_01	1	0.65036	-0.43023	0.066883	0.58628	2.0873e-05	778.914	1197.75		A009591_01	TGTTAAGGTTAATGAAGAAATGAGAGATGATGAGATGTGGCCGAGTGTACTCATTGCCATCAGGGTCAAA	AT3G44630.1
9599	A009599_01	1	1.2106	0.19108	0.028796	0.58628	0.0012661	1413.32	1167.48		A009599_01	ACAAGCACTAACCTCTACCACTACTCAATTCTCTCGCCGTTCTCACCGCCGTATCACCTTCACCGTCGAA	AT3G15780.1
9607	A009607_01	1	0.92442	-0.078587	0.048618	0.58628	0.0002624	1790.41	1936.81		A009607_01	ACGAAGACACTGTCCAAATCTACTAAGGAACTCACAGTGGAAGACATGAACGAAGCAGACAATACGATTA	AT3G58280.1
9699	A009699_01	1	1.3451	0.29645	0.56825	0.58628	0.00094349	2031.44	1510.2		A009699_01	AAGGATAAACATCGACGCCACAAGAATTGGGAACGTTGCTAGATTCATCAACCATTCTTGTGACGGTGGA	AT3G03750.1
9755	A009755_01	1	0.80467	-0.21732	0.072432	0.58628	0.0013276	1069.02	1328.49		A009755_01	ATCATGTGATCCAGAAGTGTATAGAGCGTCTTCCTCAGGATTGGATACAGTTCATCATTTCCTCATTCTA	AT3G10360.1
9764	A009764_01	1	1.2779	0.24519	0.030577	0.58628	0.0007976	1484.6	1161.89		A009764_01	AGAACAACCCAAGGGGAAATGGTACTGCCCGGAGTGTGCTACAGTAAAGAAGAGCAGGAAAGGTCGATGA	AT3G24010.1
9848	A009848_01	1	1.335	0.28896	0.071291	0.58628	0.00014185	833.722	624.468		A009848_01	AAAAAGATCGGTTGGTTGTCACTGGTCCGGTCAACGGGAAGGGTAAAAATGGAAATACGGCGAAGAAGCA	AT3G02140.1
9879	A009879_01	1	0.75175	-0.28535	0.06052	0.58628	0.00014803	5154.88	6856.83		A009879_01	GCTGGAGTCCGAGAGAGAAGCTAGAAGACTTCGTTGATTCTCTTTGCAAATTGTTTTTGGTTGCTTTGAA	AT3G10090.1
9894	A009894_01	1	0.73126	-0.31299	0.078645	0.58628	0.00023495	349.115	477.422		A009894_01	GTCTTAGTTGTGATGACTCTTCATCTGAAACTCAGGTGTATGAGAGGAATGCAAGTCTTAGCAGAGATGA	AT3G56680.1
9924	A009924_01	1	0.89064	-0.11581	0.064948	0.58628	0.0010516	7384.22	8290.79		A009924_01	AACAACAATGGCTATAGTCCTCCTGCTTATAATACAGATTCGGGCAAGGAGATTCTGACCAACAATAACA	AT3G47870.1
9943	A009943_01	1	1.1706	0.1575	0.060214	0.58628	1.0963e-05	3097.65	2646.25		A009943_01	AACGATTCTCAGGGTGGCTTCTGGTGCAATTGCTAATTTAGCAATGAACGAGAAGAGTCAAGATCTTATA	AT3G54870.1
9960	A009960_01	1	0.89661	-0.10914	0.031367	0.58628	0.0012342	2754.25	3071.74		A009960_01	TCAAGTCTGTATTCTGTTTGCCATGTTTGCTATGCATAAGGTGCATGAAGGATACATGTGTTCCAGAGCA	AT3G49050.1
9987	A009987_01	1	1.2336	0.20996	0.028349	0.58628	0.0015084	2804.55	2273.56		A009987_01	AAACTCTTAGTGCTCTTACAAGTCGGGTGCGAGGATAAGACGAAGGAGAAAGCGAGCGAGCTCTTGCGGA	AT3G02840.1
10013	A010013_01	1	1.2221	0.20058	0.041225	0.58628	0.00083099	14299.8	11700.7		A010013_01	AGAACCAAAATTGGTGGAAGATGTTGCATCCACCTCCGAAAATGTTGGGCACAAAGATTGTCTCGATTAA	AT3G43990.1
10038	A010038_01	1	1.1782	0.16397	0.20804	0.58628	0.0012235	2980.36	2529.81		A010038_01	TTGTCTCTATGTTTGCTTCGATATGGAAAATGGTCTAAACTGGTTCACCCTCTGCCGGAAACTTGATAAA	AT3G09750.1
10042	A010042_01	1	0.58013	-0.5445	0.038239	0.58628	0.0012108	2737.77	4719.23		A010042_01	AATAAAACCGAACCCGACTGCAAGACTCGTTCCAATCTTCTTAGACCCAGGACCAACCGAGAAGAAGCCA	AT3G47610.1
10044	A010044_01	1	1.1999	0.18223	0.053452	0.58628	0.0016573	14247	11873.9		A010044_01	ATATTTTGTCAGGTAATTACTGTCAACCGAAATGTGCAGAGCCATGGATCGAAGTGAAGTTTGAGAACGA	AT3G56650.1
10048	A010048_01	1	0.89141	-0.11495	0.043832	0.58628	0.00098035	4431.09	4971.12		A010048_01	AATCGATGAGGAAGTAGACGTTGAAATGCAATCCGCAGGAACAGCTAAAGTGGCGGTGGGTTTCTCGTAA	AT3G56620.1
10060	A010060_01	1	0.54476	-0.60741	0.058466	0.58628	0.00073055	773.867	1420.55		A010060_01	ACAACGAGCGAGAGTGGAACATTCTTAGCTTGTTTAGCAATGCATCACGACCAGTCACATCACTCAGTCA	AT3G10780.1
10070	A010070_01	1	0.89597	-0.10985	0.24284	0.58628	9.1415e-05	1733.33	1934.49		A010070_01	AACTACTGGCGGTGGATATTCCGATGGCGTCTGGTCCTGATCAACGCTTATTCCTTATTGGTGATGAAGA	AT3G56430.1
10076	A010076_01	1	0.829	-0.18754	0.031144	0.58628	0.00037548	16512.9	19920.4		A010076_01	AACCCGGCATACAAATATCGTCCTGATTTTATGGCGCAGTCTGAGGTTGTGCGTGGAGTTAACGAATGCA	AT3G17450.1
10078	A010078_01	1	1.3364	0.28996	0.054347	0.58628	0.00045377	14610.6	10932.6		A010078_01	TGCTGCTAATGGCATTTCTATGACCGCGATGTCTGTTTTCAAATCATTTGGCCCTGCCGGTGGAGGGGTC	AT3G43790.2
10107	A010107_01	1	1.2918	0.25604	0.028364	0.58628	0.00068854	13028.6	10086		A010107_01	CGATAATATCCCTTGGGGGACTGTACATTTACTCCCATTTTTCCAAGAAGAAAGTGCCTGTTCTTCTTCC	AT3G13530.1
10117	A010117_01	1	1.0982	0.093638	0.065397	0.58628	0.00038542	5397.55	4914.77		A010117_01	AACTAATCATAAGAGATGCAATGAGTGTGATAGCCTGTGAAGGGTCTGAGCGGTTTGCAAGGCCAGAGAC	AT3G46600.3
10133	A010133_01	1	0.87553	-0.13293	0.035136	0.58628	0.00028111	2033.47	2322.5		A010133_01	GCCTTGTCGCCACCAATCCAAAACTGGAGAAAACCCAAAAGAGAGATGGTTTAGTAGTGATTGATGAAAC	AT2G03070.1
10148	A010148_01	1	1.2337	0.20999	0.07181	0.58628	0.00081201	5505.48	4462.66		A010148_01	AAGTGACAAAGGAACGGTCCATGTCTTTGGTCTCAAAGTCAACTCCGGATCTCAAGTGAAAGACTCATCC	AT3G62770.3
10168	A010168_01	1	0.78824	-0.23795	0.064809	0.58628	0.00035252	1586.36	2012.63		A010168_01	GTATAATGATGGCAGGTGCTTATTTGTGTGGACCTAATAACTGCATCATATTTTGTTTGTTCGACGTTGC	AT3G44770.1
10222	A010222_01	1	0.48286	-0.72803	0.1193	0.58628	0.00042378	195.449	404.762		A010222_01	CCAACTGATCACATTACAGCTACCTCCTTCGCTTCCATCGAACTTGTTAATGTGATCTCTTGAAAATAAC	AT3G16450.3
10233	A010233_01	1	0.85703	-0.15429	0.11841	0.58628	0.00056888	1402.9	1636.97		A010233_01	CTGCGTCCTTGCCGGGAAGAGTTACTACGATGTGTTGCAAGTCCCGAAAGGTGCATCTGATGAACAGATC	AT3G62600.1
10332	A010332_01	1	0.7213	-0.3267	0.10399	0.58628	0.00073641	7155.24	9919.92		A010332_01	GCACAACTTCCTCCGAAAATCCCAACCATGACGACGCCAAATTGGCCTGACTTCTCCTCCCAGAAACTCC	AT3G58120.1
10356	A010356_01	1	0.8721	-0.13685	0.068302	0.58628	0.00039949	1708.72	1959.41		A010356_01	AGATAAGGGAACAGAAGTATTGTTTGCTAACCGAGTCTGGTTGGGTGTCCGTTTTACCCCGAGTTGACTC	AT3G11150.1
10401	A010401_01	1	0.73134	-0.31288	0.025122	0.58628	0.0010295	222.116	303.718		A010401_01	AATTCCGACATCCACACTCTATTCTCCACTTTCGGCAAGGTCGCGAGAGTCACTGTTCTCAAAGATCGCC	AT3G10400.1
10409	A010409_01	1	0.87392	-0.13476	0.083909	0.58628	0.0017833	1165.96	1334.22		A010409_01	AACTGGAGAACTTGGTTCACTTTCTAGCTGAGTTGGGTTTGATGCATCACGACAGTTTAATGTTCTGTCC	AT3G11520.1
10412	A010412_01	1	0.7535	-0.28303	0.04278	0.58628	0.00056551	13434.8	17831.1		A010412_01	AAACCTTTCTCTGTTTTGAAAAACCCATTTGGATCCGATAACCCGAAAACCCAAGAACCCGAAACCCGTC	AT3G22550.1
10437	A010437_01	1	0.88586	-0.1212	0.11979	0.58628	7.4881e-05	3053.98	3447.48		A010437_01	AAAGCGTTTGAAGATCTGGAGAAGAAAGATACAATAGCTTGGACCGTTGTGATCATTGGGTTAGCCAGTC	AT3G05240.1
10669	A010669_01	1	1.2576	0.22917	0.068511	0.58628	0.001244	4848.87	3855.67		A010669_01	ACAAGAGTCGGTGATGGAAGATGTCCCTAATGGTGCTGCCTCCTTCGACATGACGTTTTGGCTTAGGAAC	AT3G19550.1
10672	A010672_01	1	0.74114	-0.29956	0.042622	0.58628	0.00014507	5839.5	7878.56		A010672_01	TTCTGGCTGATATGATCGAGGACGGAGATTCTCTTCCGGATGTTTGTACGCTTAACTCGATCATTGGGTC	AT3G53170.1
10689	A010689_01	1	1.1627	0.15074	0.079691	0.58628	0.0013575	3729.02	3207.03		A010689_01	ATTTGGCGACGGCGTTGATATTGTTCAATGGGTGAGAAGCATGACGGATTCAAATAAAGATTGTGTGCTC	AT3G49670.1
10708	A010708_01	1	0.82691	-0.19006	0.035395	0.58628	0.0010582	2585.05	3126.28		A010708_01	ATATCTCCGGGGAGACTCCGACGAGCTCTGTACCTTCCAATTCAAGTGCTAATCTCGACAGAGTCAAGAC	AT3G57800.2
10731	A010731_01	1	0.87879	-0.12921	0.053424	0.58628	0.00011173	4700.39	5348.65		A010731_01	TAGAAGAAGCAATGGCCACTTCAGCAATCCAACACTCTTCTTTCGCTGGCCAAACGACCCTAAAGCCATC	AT3G27690.1
10744	A010744_01	1	0.82352	-0.19416	0.06929	0.58628	0.0011388	1731.6	2102.75		A010744_01	TCCTCAGCATCCCCAGGTTGAAAGACATCTACCAAGCCACGGTTGGAATTTCGTCTCCCGGGTTCACTAC	AT3G62360.1
10753	A010753_01	1	0.79643	-0.22761	0.066111	0.58628	6.657e-05	7623.57	9572.02		A010753_01	AAACTGGTTCCAAACAACAACACATTCATCAATGTGCTTGCGGCGAAAGACGAGACACACCAAATGGTCC	AT3G21260.2
10801	A010801_01	1	0.80738	-0.21396	0.039219	0.58628	0.0010721	774.951	959.872		A010801_01	TTCATTCTACAATCTCTACCTCGACGAACCTGACCCTACTTGGGCTTCCCAAATCGGTGAGTTCGATTAC	AT3G02440.1
10807	A010807_01	1	0.90503	-0.099787	0.075499	0.58628	0.0007389	12044.9	13309.1		A010807_01	AAGAGGTCTGCCCAGCATCCACCATGTGAATGATGCAAATATGGTGATTTCTTTCTCAAGGGGTCCTTTC	AT3G20440.1
10809	A010809_01	1	1.0944	0.090175	0.06574	0.58628	0.0013466	4259.47	3892.08		A010809_01	AAATTGTGGAGCTGCCTAACATTGAAGAAGGAAGTTATGACGAGAGTGTGACATCACGTGCTGATCTGGC	AT3G16280.1
10822	A010822_01	1	1.9131	0.64875	0.10756	0.58628	4.049e-05	2397.78	1253.26		A010822_01	CGAGAGGTCAACTCATAATAACAACCTCACAACGACAATGGCGGCGATGATGACGTCACCATCTGGATTC	AT3G13810.1
10827	A010827_01	1	0.86886	-0.14057	0.024073	0.58628	0.00038131	3777.06	4347.26		A010827_01	GTCTATTCCGTTACCAAGAGAGTCTTAAACGCAACCCCATATACAAGCTCAAAAAATTTCTGATCACCCC	AT1G26250.1
10835	A010835_01	1	0.83954	-0.1749	0.12546	0.58628	0.00016212	36228.4	43152.7		A010835_01	AAAGAATGTTTAATGGTCAAGCGGTATCTTCCCAACCTGGACTGGAGCAGTGCAGAGAACGTCGAACTAC	AT3G06290.1
10840	A010840_01	1	0.8749	-0.13365	0.033903	0.58628	0.0016975	6580.72	7522.1		A010840_01	AAAGCAACAAAAATGCTGGAACCTGGTTTACGAAAGGGACCCTCGAAAGGTTTGTACGCTTTGTTAGTAC	AT1G19940.1
10902	A010902_01	1	0.73732	-0.30474	0.058774	0.58628	6.3689e-05	3134.74	4251.38		A010902_01	ATTTTGATTGGTTCCGTAAGCATGATTCTAGCCGTTGGTCTTAAATGCATACCGGTTGAGTCTAACCGTC	AT3G57330.1
10911	A010911_01	1	1.1496	0.13943	0.055104	0.58628	0.00081067	1681.43	1462.64		A010911_01	AAACATCTGAGGAAAACTGCGGTTGTGACGGAGCAAGTCACCGGGAGGAAGATGGAGCTGTGGACGAATC	AT3G47800.1
10938	A010938_01	1	1.1969	0.17975	0.073281	0.58628	0.0011843	8666.32	7240.17		A010938_01	AAGCTGAAGTGGAATTGGGGGAAGTAAGTAGTAGAGTTTTGTGTATTTGATCTCAAGTCAACAATCTCTC	AT3G56860.1
10991	A010991_01	1	0.81542	-0.20405	0.17432	0.58628	0.00043007	2292.73	2811.57		A010991_01	GGTTTCAACCGCAGAACCAGACAGAGATTGTCCGATGCAACGGCGAGTGTAAGCGAGACCGACGTAGAAG	AT3G58850.1
11010	A011010_01	1	0.84644	-0.16671	0.25692	0.58628	0.00094751	10299	12167.2		A011010_01	GGATTCATTGGACCATGTGGCCCTCGTTATTTGGGAAACGACTCTTTGCCTGATTTCGTGCCAAATTCAG	AT3G48920.1
11012	A011012_01	1	1.2817	0.24822	0.064305	0.58628	0.0013726	2398.98	1871.7		A011012_01	CTTTCAATGATTTTGCTTGTGGGAATCGACGTGGAGTACAATGTCTCCTATGTCTACCATGCCCTAGATG	AT3G61010.1
11032	A011032_01	1	1.2573	0.22895	0.051742	0.58628	1.4906e-06	9089.73	7230.04		A011032_01	AAAAAACGCACAGAACCCCTCACGGTCCAGGAAGCCGTGCGGTACTCATTGCTAGCGGGCGGAAAACGTG	AT3G14510.1
11034	A011034_01	1	0.9055	-0.099263	0.041285	0.58628	0.00042253	2480.21	2739.14		A011034_01	AAGAAACATCAGAAGCGTTTTCGAATCATACGATAATGATACAAACGGGACAATCGATATCGAGGAGCTG	AT3G24110.1
11085	A011085_01	1	0.87821	-0.12988	0.064701	0.58628	0.00016319	5259.55	5988.52		A011085_01	AACGGTGAATGTTGAGAAACTTCTTGAAGCTTCGGTCAACAATGAAAAGGACGAAGAGAGTGTGAGAGCG	AT3G14840.2
11096	A011096_01	1	0.75765	-0.27754	0.21416	0.58628	0.00020207	967.195	1276.53		A011096_01	GTAGTTATGTCTTTAGCTTGCTTTGCCTCTTCCTATTGCGTTGTTTCGGCAGATTCCAATGGCATTCTTG	AT3G24890.1
11256	A011256_01	1	0.87408	-0.13459	0.068486	0.58628	0.00047116	641.109	733.48		A011256_01	GGTAACGGAGACTGAGGATTGGAGTTTGTTGTTGTGTAAGGACGGAGTAACGAAGGGGAAGCTAACCGTG	AT3G43110.1
11258	A011258_01	1	0.86621	-0.14363	0.040592	0.58628	0.00033743	6079.03	7017.76		A011258_01	GGTGTCTTCTATAGCTGGTCATGTGTTCCACGGGATCGACGAGAAAGATACTTTCTCGAGAACAGTTCAG	AT2G04210.1
11271	A011271_01	1	0.78078	-0.24746	0.052536	0.58628	6.4704e-05	943.503	1208.34		A011271_01	CAAATTTTTGTTGCTCTGCCAAGCTTTGTCCGAGTCGCACAACACTGGGTACGCCGCAAGGGTTTGCAAG	AT3G42320.1
11331	A011331_01	1	0.61245	-0.49029	0.063616	0.58628	0.00011693	225.834	368.743		A011331_01	AACTCTTGGGCCGAGCAGTGGGACAGCAATCAACAATCGTCGGGAAAAACAACTCACGGCGGAGAAGGTG	AT3G48180.1
11384	A011384_01	1	1.1044	0.099312	0.032784	0.58628	0.00010443	7160.96	6484.05		A011384_01	GTATTGAGAGTCCTTTTTCTATCACCACACAAACAAAAAGCGTCTTGAACAATGCGGCAGGGTACAGAAG	AT3G51650.1
11389	A011389_01	1	0.87671	-0.13157	0.058045	0.58628	0.00018113	4441.73	5066.47		A011389_01	AAGGATGTATCTATGTTCTCCGGATGCCTATTACTGCTCTGCTTTTAGACAAGTTGATTCTGGATCCATG	AT3G06540.1
11423	A011423_01	1	0.84903	-0.16366	0.086736	0.58628	0.00021925	801.592	944.164		A011423_01	AAAGAAGAAAAGGAGTTGCAAGCTAAACAACAGATCTCTAATGGCGGTTTCAATCGGGACAGCGGTTTTG	AT3G05310.1
11431	A011431_01	1	1.3248	0.28124	0.053321	0.58628	4.2964e-05	1048.8	791.714		A011431_01	AAAACGGCTGCAGCCGTTGTGGCGGATATGGACGAGCCAAAGCTTTCAGTGTCGTCGGCTATATCAATTG	AT3G09070.1
11455	A011455_01	1	1.2243	0.20236	0.098824	0.58628	0.0006734	849.459	693.811		A011455_01	AACATGATCAATGCTCTTGAACGGATGGGACTTCAAAAGTATTTCCAGGCAGTGGTTTCCGAGGGAGATG	AT3G10970.3
11456	A011456_01	1	1.398	0.33502	0.064318	0.58628	0.00099544	4336.83	3102.3		A011456_01	AACTTAAAGAAAGCTGTGGCAGGTATAAAGCGTATCAATCTCGACGGTCTTCGTTGGCGTGTTTTTGATG	AT3G01790.2
11473	A011473_01	1	0.83929	-0.1752	0.051539	0.58628	0.001747	10705.4	12755.3		A011473_01	AGTGGTCGGAGCTCGTCGCTGGACCTAGATGGAAGACGTATATCCGCCGGTTCGGACGCAGCAACTGCTG	AT3G01430.1
11524	A011524_01	1	1.2961	0.25935	0.057464	0.58628	0.00096027	19850.8	15315.2		A011524_01	AAAGAAGGATTTGGCTAAAGTCGATAGATCGGTAACTCCATGGTTAGTAGCTTCTTGGCATCCACCTTGG	AT3G07130.1
11525	A011525_01	1	0.94149	-0.060288	0.075837	0.58628	0.00032994	7026.19	7462.9		A011525_01	AACAGAGTGACTTGGTTTATAGACGAAGATCCGTCTCCTCGTCCTCCCAAGTGTACCGTTCTTTGGAAAG	AT3G05980.1
11569	A011569_01	1	0.45648	-0.78421	0.11131	0.58628	1.3263e-06	2441.58	5348.65		A011569_01	ACCACAGAATATGAGCATGCCAATGGGTGGTCAAATGGGTATGGGTGGTCCGATGGGGAATATGCCGGCG	AT3G06130.1
11601	A011601_01	1	1.355	0.30379	0.10179	0.58628	0.00082534	2030.02	1498.17		A011601_01	TCTCCGGTGGGATTCCATACGACATCGGAAGATTAAACCGGTTAGCTGTTTTAAACGTAGCCGATAACCG	AT3G20820.1
11610	A011610_01	1	0.79826	-0.22533	0.038125	0.58628	0.00047428	3397.18	4255.64		A011610_01	AACTACGAATTCACGACTGAAGAGGACTTTTGAATGAATCCGCCATCGAATCTGGAAGGGCTCATCAAAG	AT3G23580.1
11623	A011623_01	1	0.86788	-0.1417	0.051197	0.58628	0.0015665	2193.38	2527.28		A011623_01	ACATTGCCGGATTATTCACGTTTTCTACAAACGGAATTCAGATATCCCTTCCCACACTCCTCAACGATTG	AT3G16670.1
11648	A011648_01	1	1.0574	0.055775	0.044213	0.58628	0.0015537	7780.69	7359.15		A011648_01	AACTAAGGCCGACTTTGATGCTACAGTGGGTGTTCACCCCACAGCAGCTGAGGAGTTTGTCACTATGAGG	AT3G54660.1
11670	A011670_01	1	0.81205	-0.20819	0.051317	0.58628	2.1362e-05	1992.01	2452.84		A011670_01	CCGGCTATAAACCAACCTGACTTCACAACTGTAGAAACTGATCTCCTCTGCGTTTACACGACTACTCACG	AT3G19570.2
11674	A011674_01	1	1.2655	0.23544	0.060323	0.58628	0.001483	2073.93	1638.93		A011674_01	AACATGTTGCTGTTTGCAGCAGCTTGCGGGATTCCAGCGGCGAGGGTGACAAAGAAAGCAGATCTCCGAG	AT3G48560.1
11741	A011741_01	1	0.88262	-0.12486	0.059791	0.58628	0.0012904	10738.6	12167.2		A011741_01	TGATCACCTAATCAACATGGGAAAATACGTGTCAGCGATGGTTGCAGCCGGAGTCCGCATAACCTACGCG	AT3G23430.1
11780	A011780_01	1	0.76601	-0.26656	0.033569	0.58628	0.00012449	3780.83	4935.95		A011780_01	ACAGATGTGGCTACCTTTGTGGAGACAGTGCTGTTGAAAGAGTTTATTCTTCTAGGTGTCCTTGGTCTCG	AT3G15355.1
11788	A011788_01	1	0.86116	-0.14947	0.050324	0.58628	0.0017015	2899.23	3366.74		A011788_01	AAAGCCTTTACCTGCGGATATAGTCCATGATTGTCTTAGGATTCTTGAAGAGGAATGTGTTGCTGTTCCG	AT3G21360.1
11799	A011799_01	1	1.5137	0.41453	0.081741	0.58628	0.00085483	9623.85	6357.56		A011799_01	AACAAACGACAATGCGTCGGACATTCCTGGATCAGTGATCTGTCCTCAGCTTCAATCAGGCCATCTAAAG	AT3G54750.1
11841	A011841_01	1	1.263	0.23346	0.085316	0.58628	0.0010325	6179.55	4892.7		A011841_01	AACTGATTGCGCTTGGAGATTTCATCGGAGTCGAAAACCGTGGGCTAACTCCTATTGAAATCTCTACGTG	AT3G47180.1
11845	A011845_01	1	0.61346	-0.48864	0.029029	0.58628	0.0014723	448.003	730.333		A011845_01	GAGAAGGAACAAGAGAGCCCAAGTGTTGGAATCTTAGAGAAGATTATTTCTCATCTGCCAGAAGACGTAG	AT3G51750.1
11861	A011861_01	1	1.1463	0.13657	0.04656	0.58628	0.0010825	2758.93	2406.67		A011861_01	GCGCTCGGGTCTTTCAGGAGCCAGCCTCACGTTTAACTTTGATATGCTCTTCCCTGAGTACATCAAAGAG	AT3G54820.1
11881	A011881_01	1	1.1855	0.17012	0.11065	0.58628	0.00033532	1354.25	1142.42		A011881_01	AAACACTAATTTCCAACCTCTCTCTGCGACGGTCTCTCTGCCTTCTAATATATCAGCGGCTGGTTCCTTG	AT3G61710.3
11888	A011888_01	1	1.174	0.16038	0.079196	0.58628	4.687e-05	3941.04	3357.33		A011888_01	AAATATCGGCCGTATTGGACCAAGTACATCAAGTTTGATCACCCATATCTTCGTCGTTGCAACCTTCATG	AT3G61130.1
11893	A011893_01	1	0.8102	-0.21048	0.024771	0.58628	0.0012882	2952.48	3644.23		A011893_01	AACAAAGACGAAGGATTTGAGGAACTTCGTTTCATGGAATCAGACGGCACAAAGCCTGTTAACAATGACG	AT3G52170.1
11928	A011928_01	1	1.5564	0.44235	0.042302	0.58628	4.2672e-05	1562.12	1003.65		A011928_01	TCATCATCAAGGGATTGGACATAACACCATCAACAGTAACCAAAGAGCTCAAGATAACAATGATGACATG	AT3G61850.3
11934	A011934_01	1	1.1341	0.12586	0.059179	0.58628	0.00093908	3561.01	3139.75		A011934_01	AAGGTTACTGTAATAGAAGCAGAGAGACGGGCGTTGGAAAATTCTCCTGAAGCTCAAGCCATCAGAGAAG	AT3G62450.1
11952	A011952_01	1	0.86561	-0.14432	0.070824	0.58628	0.001784	7353.27	8494.72		A011952_01	AACAAATCTAAGGCTAAAGGGAAGAAGATTTGTTGGACCGACCATAAGGAAGGTCACAGTTACAAGCAAT	AT5G19130.2
11959	A011959_01	1	0.75472	-0.28141	0.076037	0.58628	0.001473	1274.11	1688.17		A011959_01	AAAAAAGCATACGAAGTGCATCCTCTTGGATTGTTACAATTCTGGTAAAACTGTTGCAGAGGGCCGAGTT	AT3G26980.1
11985	A011985_01	1	0.78015	-0.24827	0.031997	0.58628	0.00094961	2001.2	2565.22		A011985_01	AAGTGGTTAAAGGAGATGAAGGATGGCGTCTACTTTCTTGCAATTGGTTACATGGAGGAGTTGTTCATTT	AT3G53780.2
12003	A012003_01	1	1.1585	0.14715	0.16968	0.58628	0.00055573	28825	24879.5		A012003_01	TCTTGCTAGTTTGCTGAGTGTTTCAGGAAACATGGCAGTTATTGAGGGAGGCAGGCAAGTTCACGCGCTT	AT3G47840.1
12036	A012036_01	1	1.5735	0.4533	0.034074	0.58628	0.00090649	1819.83	1156.55		A012036_01	AAAGAATGGCGAGGAGGCAGTGATCCTCCACCGTGACGGCGAAGCATCTTTCGACCTTATTCTAATGGAT	AT3G04280.3
12044	A012044_01	1	0.77192	-0.25887	0.029276	0.58628	0.001779	2477.98	3210.24		A012044_01	TGATGGGTTCTTTTTGTTGGAGCTCTGCTGCGAAGTGGATGGAGATGGAAACAAGGCGGCAGCCACCATT	AT3G14760.1
12071	A012071_01	1	0.60113	-0.50894	0.090171	0.58628	4.5111e-05	3695.98	6148.72		A012071_01	CTTTGGGATGGCTAATTCCTAGCGAGACGTTTCCTCTAGAAACACGTAGCGCAGGATTCGCTGTTGCAGT	AT3G05960.1
12110	A012110_01	1	1.4308	0.35821	0.047543	0.58628	0.0011117	6612.39	4621.62		A012110_01	AAAAAAAAGCTGAGGAAGCAAAGAACGCGGCTCCTCCAGCCACAGCAGTGGAGGCGGTACGCCGAACGCT	AT3G09360.1
12152	A012152_01	1	1.1584	0.14705	0.11945	0.58628	0.00045774	3629.32	3133.17		A012152_01	TCTCTCTCTTCGCCGACGACAAATACAATCCCATCTTCGCAAACAATCTCTCCCTCTGAAGAAAAGATCT	AT3G06360.1
12318	A012318_01	1	1.1295	0.12178	0.070772	0.58628	0.0014323	4472.04	3959.21		A012318_01	TGCAAAGGTGGGATATTGAAGCGATTGACGAACTACCAAACTATTCGAGAATAGTCCTCCGATTAATATT	AT3G32030.1
12329	A012329_01	1	0.63573	-0.45299	0.025706	0.58628	0.0012131	394.138	619.988		A012329_01	CTTTCTTCTTGTCCTCATGATAATAATCTCCAATGGCCAGCGTTACCAGATTTCCCAGCGAGTACCATTT	AT3G13890.2
12334	A012334_01	1	1.1885	0.17271	0.095586	0.58628	0.00031251	13323.7	11210.4		A012334_01	TCATCTTCTACCCATGGCGGCCTTAGTTCCTGCGTCCTTACGAAACCATCCGTCTCGCTTACGAAGGTCT	AT3G13120.1
12341	A012341_01	1	1.1433	0.13396	0.074003	0.58628	0.0016293	34224.6	29932.5		A012341_01	AACACACTGGGCTCAGACAATCTTAACTTTTCAAGAACCAATCTCAGTGGCACCGGCCTCGGTTCTGTCT	AT3G12270.1
12373	A012373_01	1	1.2593	0.23059	0.052972	0.58628	0.0011398	8937.4	7096.81		A012373_01	TCACTGAGAGTGAAATCGGAATCACAAAAATGGCGTCGACGAAGCCATTGATTGTCGCAGCGAAGACGCT	AT3G57785.1
12379	A012379_01	1	0.79441	-0.23015	0.055842	0.58628	7.9628e-07	5884.64	7407.14		A012379_01	AACACTTTAAAGGGTTTGAAAATCTTGTCTTTGCAAGGATAGACGCTTCTGCAAACGAGCATCCTAAGCT	AT3G16110.1
12405	A012405_01	1	1.2129	0.19305	0.046188	0.58628	0.00086479	28952.2	23868.1		A012405_01	TTTACTAGTACGTCTAGTCAATCTGAGGTGTGTACGGTTGAAAATAAGGCGGTTGTTTGTGGTGATGTTT	AT3G11020.1
12426	A012426_01	1	1.5413	0.43265	0.060399	0.58628	0.00029769	1354.25	878.574		A012426_01	GCAAAGTAGCTGCAATAGAGATTTCTGAAGAGGGATCTAAAGAGGGATATGAATATGAATCTGAAGAGGT	AT3G58220.1
12465	A012465_01	1	0.87039	-0.13881	0.061037	0.58628	0.00077582	846.322	972.335		A012465_01	ACATCTTCCTCCGAGGAAACAACATGCGACACATCCTCATCCCCTTCTTCTACTGGTGGATGAGGAACAT	AT3G21210.1
12545	A012545_01	1	1.3288	0.28429	0.058921	0.58628	0.0001579	3538.65	2663.24		A012545_01	TAACGTTGCTATAGGCCCTGGCTGTGTTGTTGAGTCCGGGGTTAGACTATCGCACTGCACGGTAATGCGT	AT3G55590.1
12548	A012548_01	1	1.326	0.28216	0.15017	0.58628	0.00064832	984.86	742.706		A012548_01	AAAGACCCGTGGCAAGTCCTAATGCTGGTTTCATCAGACAATTACAAGACCTCGAGAAGTCTATGCAAGT	AT3G23610.1
12597	A012597_01	1	1.1804	0.16587	0.098988	0.58628	0.00080408	27019.1	22888.7		A012597_01	AACCATTTGTGGGCAAGTGTGCGCGTCAGAATGCCAGTTGTGTACACTAATACCATTGTACGTAACATTT	AT3G54190.1
12605	A012605_01	1	1.1468	0.137	0.077875	0.58628	0.0015837	1595.91	1391.59		A012605_01	ACCTAACACACAAGTACTTCTCCAAAGTTGCTTGTGCCAAGGGTAAAACCAACAACGCCATGGCAACACT	AT3G24360.2
12620	A012620_01	1	0.78065	-0.24763	0.03699	0.58628	5.9593e-06	10832.4	13877.2		A012620_01	ATGATCTCATCATGTCGAATCCCTCTACTGGTTCTGATCCAAACACACCGGATATGGATTTCACGGAGTT	AT3G14090.1
12636	A012636_01	1	1.3867	0.32694	0.074448	0.58628	0.001597	698.475	503.71		A012636_01	CAGTTGTAAGGGCTAAGGCGGAAACAAACGAATGGCTTAATGCTACCCAAACTCAAGGTCCTAGACGGCT	AT5G54480.1
12638	A012638_01	1	1.3508	0.30071	0.17469	0.58628	0.0007749	870.093	644.13		A012638_01	GAGGCGTGGATTCACATCTAAAAGCTTACGAGAGAGCGCAACAGATGCTGAATGATCTTGGATCTGAGAT	AT3G51280.1
12652	A012652_01	1	1.1162	0.10991	0.11603	0.58628	0.0014648	3372.47	3021.17		A012652_01	TTCGTCGATCCGTCTCAAGAGTTGGGTATAATTATATCCAAACTGCTCTTACAGTTAATCCTGCGCATTT	AT2G25370.1
12660	A012660_01	1	1.1428	0.13353	0.049551	0.58628	0.00042885	9778.1	8556.1		A012660_01	AATGGTTGACTCCGGAGCAGCTTTTGCAAGAGGATTCAGGTACGACGACACTGTCCTTGATCGCATCGAT	AT3G24040.1
12686	A012686_01	1	1.2026	0.18453	0.046599	0.58628	0.0001746	2768.61	2302.15		A012686_01	AATGGATCACCTGAAGTTACATTGGCAGATGTTTCATCCATTCCTGCAGGCTTCTATCCTGCAATGAAGT	AT3G02990.1
12690	A012690_01	1	1.3947	0.33265	0.1984	0.58628	0.0013063	903.431	647.812		A012690_01	TGGATGTTGTGTACATGACTCGCCTGACTCTAATGAGAGTGTTCAGCTGGAGGAGAAGAAACTTACACTT	AT3G26750.1
12737	A012737_01	1	0.81088	-0.20964	0.062058	0.58628	0.00018346	1989.03	2453.08		A012737_01	AACGATGGCTTGGAGATCGGGGTGGTATAGGCATCCCGGTTGAAAAAAGCTGGGAATCGTGGTGGAACGT	AT3G59100.1
12750	A012750_01	1	0.90859	-0.095862	0.26422	0.58628	0.0017607	8752.55	9632.52		A012750_01	ACTGTGGTCTTTGCAGCAGCCATTACTATACCAGGTGGAAATGATGATTCAGGTGACAAAGCAAATACGT	AT3G54070.1
12764	A012764_01	1	0.7938	-0.23093	0.04946	0.58628	0.0011828	2437.19	3070.21		A012764_01	AAAGAGCTGCTGAAATGTACTCTGCTTTACCTTATGCCCTAGCACAGGTGGTATGCGAAATACCGTATGT	AT3G16340.1
12777	A012777_01	1	1.2752	0.24314	0.083301	0.58628	0.00095208	2197.33	1723.13		A012777_01	CCTCGTTCTTATCTCCACAATCATTCTCTCTTCTTACATCTGTTGCCGCGCCTCACGCCTCCGCTTCTCT	AT3G61550.1
12780	A012780_01	1	0.78821	-0.23799	0.087254	0.58628	2.6928e-05	1301.41	1651.1		A012780_01	AAGCTATGGATCTCCCGCGCTTCTCACGTTCGACATGAATCTCAAGTATTGGAGATGGTCTCAGAAATGT	AT3G61590.1
12784	A012784_01	1	1.135	0.12661	0.13117	0.58628	7.8581e-05	3586.74	3159.91		A012784_01	AAATCTGTTCGCTACACTCGTGGTAGCTTTATTTTTCCGGGAGCTCAATCTTACCCTCACCGTAGCTTCT	AT3G25570.1
12793	A012793_01	1	0.89536	-0.11052	0.040883	0.58628	0.00051851	3533.7	3946.56		A012793_01	TCAGTATGTGCAAGATAAGGCTCATGAGGCTCGTGAGACTGAGTTCATGACTGAGACCCATGAGCCGGGT	AT3G27660.1
12831	A012831_01	1	0.68038	-0.3851	0.059579	0.58628	0.0018522	9217.88	13548.1		A012831_01	TCTTATGATCTTACTAGCGGTTTTCTACACGTTTCTCATGGCGAGGGTCCTGATTCCGTCACCATCATAT	AT3G22050.1
12832	A012832_01	1	1.2723	0.24083	0.069181	0.58628	0.0010394	2019.09	1587		A012832_01	AACAACGAATGAAGCTACTACACAGCCTCCTCAGCAGATGATGAGCTTGAGTTTTAGTAGTCAGATGTCT	AT3G52920.2
12905	A012905_01	1	0.82634	-0.19075	0.082209	0.58628	0.00085518	1340.9	1622.79		A012905_01	GGCTGCAGTAGTCATTAACAGCTCCGGACCAACCCCCACGGAGAGTCAAACTTCCTCCCCCAAGTTGTGA	AT4G31230.1
12962	A012962_01	1	0.75578	-0.28	0.029826	0.58628	3.2053e-05	6067.49	8028.07		A012962_01	TGGATGTGATTTCAAACTTTTCTGGAAACAAGGTCCTTGGATTAACCAAGTGACTACTGCGAAAGTTGGA	AT4G25330.1
13000	A013000_01	1	0.6977	-0.35996	0.060663	0.58628	0.00044967	7467.38	10703.2		A013000_01	AAAAAGGTGCAAATTGTTGACACGACTTGTCCTTGGGTGACAAAGGTCTGGAACACGGTTGAGAAGCACA	AT4G34350.1
13005	A013005_01	1	1.229	0.20623	0.044969	0.58628	0.00090342	11120	9048.01		A013005_01	AAACTGTTAACAGTAGCGATGAAGATTTTGCAGACCACCTCCATCGACGTAATCAAGCCACAAAACGAAA	AT4G00070.1
13007	A013007_01	1	1.1426	0.13329	0.041028	0.58628	0.0016469	7409.36	6484.69		A013007_01	TCTGGAAGATCTAGGGGATTCACCAGCAAGCTCCGACGTGACGGAAGGATCCAACAGCGACGAGGATTGA	AT4G18850.1
13071	A013071_01	1	0.74295	-0.29713	0.054203	0.58628	0.0011173	1465.86	1972.98		A013071_01	AAGAATATAAGAGGGACATCATCTTCACTGGTCGCGGTGCAGCTGCATTGTAGCAGAGGAATGCCATGTA	AT4G18180.1
13072	A013072_01	1	0.88493	-0.12225	0.037027	0.58628	0.0017025	2283.12	2580.14		A013072_01	AATTGCGAAAAGAACCTCATGGTTTAGTTGCTGCGGCTTGTTTGATGTGGTCACAGGATCCAGTAGATAA	AT4G18070.4
13187	A013187_01	1	0.87821	-0.12988	0.057968	0.58628	0.0014854	1061.88	1209.18		A013187_01	AAAAATACGGTTCATTATGCGGATCAGGTATCTGGAAGATCCCAACAGGAGTTGTTGACGAGGGTGAGGA	AT4G25434.2
13227	A013227_01	1	0.76975	-0.26169	0.10969	0.58628	0.0012894	9383.42	12189.1		A013227_01	AAAGGGGGATGGTCCAGGAAGTGATCCACAGCAATGGCGAGAGTTGTTTAAAGCTGCAGAATCCAAATGA	AT4G31530.1
13241	A013241_01	1	1.6655	0.51013	0.061543	0.58628	0.00018148	2976.79	1787.19		A013241_01	AAGCGAATGCTCTTGGGGGTTCTAATTTCTTCTCTTCTGCGCCGTCGAAGAGGATGTTGACGCGTGAGAA	AT4G34430.2
13343	A013343_01	1	0.92672	-0.0761	0.062264	0.58628	0.0010592	10450.4	11276.8		A013343_01	AAATCTGCTGGAGCTGTTGGTGCAGTGGCTAAATATATGGTCAAGTCTGTTCCGCAGGGGGCGGCAACAA	AT4G23420.2
13352	A013352_01	1	0.76069	-0.27353	0.068106	0.58628	7.0487e-06	13183.2	17330.1		A013352_01	GAGTTGGTCAGCTTGTGTACCAATGGGGAACTAGGTGGTCAGGAATGAGACATGAAGGCTCGTGGCATGA	AT4G33600.1
13355	A013355_01	1	1.2431	0.21757	0.063024	0.58628	0.00020351	768.008	617.822		A013355_01	GTATTGCTCAGTGTGATAAACATGGTTTGCCTTTGTCTCCACCGCCGCAGAAAGAAGATTCGAATTCAGA	AT4G18760.1
13389	A013389_01	1	0.75514	-0.28085	0.073916	0.58628	0.0015013	1526.45	2021.51		A013389_01	AAGAAGAAGATGAGCAGGACAGTGGAGTGGTGGTTTCCGAGAGAGGAATTGAAGATTCGGAAGCATCTGA	AT4G39040.2
13402	A013402_01	1	0.77777	-0.25132	0.091099	0.58628	2.3775e-05	1126.53	1448.52		A013402_01	CGCGAACAAAGCCATGTCTTCACAACAATGCGCGGGACAAGAGGCTACTTGGCTCCAGAATGGATCACAA	AT4G32300.1
13444	A013444_01	1	1.0601	0.058363	0.22825	0.58628	0.001193	4860.03	4584.33		A013444_01	AAAAACGGTGAAGAGAAAGCTGGCTCCTTTGCCCGCGGACAAAACACTCGAGCCAGGGAAAATCTATTTA	AT4G02090.1
13468	A013468_01	1	0.89655	-0.1092	0.066191	0.58628	0.0007615	5972.38	6661.5		A013468_01	GGTTGGACTCTCTACGAGATACTTAGGTATGCACCTGAACATAATTGGTTTGCGTATGAACAAATTCTCA	AT4G03410.2
13504	A013504_01	1	0.71089	-0.34124	0.059627	0.58628	0.00011588	407.769	573.581		A013504_01	CGCCGGTTTACGTCCTTCACAACCGGAAGCACCAGTTGCAGCGCCTCTACCTCCGATTTACAGATTTCCA	AT4G07500.1
13599	A013599_01	1	0.48386	-0.72595	0.075713	0.58628	0.00050355	625.781	1293.23		A013599_01	AAATTGAAGAATTGGAGGATGATGATGAATCTTGGGAAGTCAAAGCCTTTGAGCAAGACACTAAAGGCAA	AT4G17810.1
13600	A013600_01	1	1.2951	0.25855	0.090292	0.58628	0.00077516	14784	11415.2		A013600_01	TAAGGAAGTCGAAGACAAAACCAAGCAGCTACGGAAACTGAGAGGAGAGGATCTTGATGGATTGAACTTA	AT4G24540.1
13636	A013636_01	1	0.60743	-0.49852	0.059212	0.58628	0.001593	4053.35	6672.83		A013636_01	ACTGTTTCTGTTGGGATATTGGCTCATTCAGGAAATGCGGAAGAGATGGTTTTGTCGATGGAAAAGAGGA	AT4G36890.1
13667	A013667_01	1	1.1965	0.17942	0.037697	0.58628	0.00013519	1523.4	1273.09		A013667_01	ATTCATATCGGTTCACATGGATGAAGACATTTATGATAATCCCTATCAATTCGATCCGTGGAGATGGGAC	AT4G36380.1
13781	A013781_01	1	1.1315	0.12354	0.10181	0.58628	0.00036309	11820.6	10447.3		A013781_01	AAAACACCTCTTCAAGTTGGTCACTACTGCTCCGAAAAGAAGAATTCATAGACTTCCATGGATGCGGGAC	AT4G22430.1
13793	A013793_01	1	0.91901	-0.084463	0.080075	0.58628	0.0014969	5205.13	5664.08		A013793_01	AACGAGTGGCTCTGAAAGCTTTGGTGGTGAAACATATTCCTGGCTCTGAGCAAATTGCAGATATCTTCAC	AT2G14450.1
13794	A013794_01	1	1.2504	0.22345	0.040781	0.58628	0.001098	1499.22	1199.07		A013794_01	TAGTCGGTTCGTTAGCTACCATTTTTTGTGTGATATCTTAGCCCCAGAGATCGCGACGGAGGCAATCAAC	AT4G12220.1
13795	A013795_01	1	0.8065	-0.21505	0.062464	0.58628	4.6377e-05	659.974	818.276		A013795_01	AACTGGAAAAGCCTATGTTGATTTGGTGCTTAAGTCATCTGATGAAGATACGATGAGGATCTGGCCTTAC	AT4G23730.1
13809	A013809_01	1	0.85217	-0.15997	0.073059	0.58628	0.00064763	582.949	684.097		A013809_01	TGAGGAACTAACGCTATGGAACAAGTATTCTTCGAATCTCCTCGTCTGGTTCCTCAAAAACTCTCCTAAC	AT4G10400.2
13846	A013846_01	1	0.69201	-0.36815	0.041518	0.58628	0.00015965	430.307	621.788		A013846_01	TTGCAACCCGCTTTTTACTCAGGAGTTGTAGACTCATCGTCAAGAGACAACAATCATACAAGAAACCCGC	AT4G00960.1
13861	A013861_01	1	0.82358	-0.1941	0.077434	0.58628	2.7231e-05	3025.1	3673.13		A013861_01	CTCTTGGTCTCATCTACTATCCACTACTCCAACTCAAGACATAGCCACTCATCTTCTGCTAATTCAGTCC	AT4G38420.1
13887	A013887_01	1	0.80391	-0.21826	0.076756	0.58628	4.1494e-05	3828.39	4762.37		A013887_01	AAACCTCAATAATCCGACGAGTAGCTTCAAGATTACCTGATTCTCTCGAAATTGGCGCCTCCGTCGCTTC	AT4G13110.1
13922	A013922_01	1	0.83352	-0.1821	0.05706	0.58628	0.0008152	3736.11	4482.34		A013922_01	CACTTAGAGGAAAGAAGCCTAGAGAGCGAGTCGTTGAGTGAGGAGGAAATCTCTATTCCGACTTATTCTC	AT3G42080.1
13972	A013972_01	1	1.3323	0.2869	0.048884	0.58628	0.0012769	8316.53	6242.28		A013972_01	GAGGTGTTGAAATGGGTCAAGGATTTGCATACAAAGGTTGTGTCATTCCCCTTAGTTCAGTTTTTGTGTC	AT4G37500.1
14033	A014033_01	1	0.79839	-0.22516	0.036919	0.58628	0.00097846	2382.49	2983.94		A014033_01	TGTCGACGAAGATAAGTGCTTTTGAAAATGTTCGGATGATTATGGTGGAGGGAGAGATGTTTCAAGTGGC	AT4G13570.1
14083	A014083_01	1	0.7669	-0.2654	0.074014	0.58628	3.1948e-05	3061.32	3991.81		A014083_01	AAGTGGGAGCTTTCAATGATCAAGCAGCGGTTGTTCGTCTCTTACGTTATTCAGGAGAATCAAATTCATC	AT4G16770.1
14131	A014131_01	1	1.1684	0.1556	0.063536	0.58628	0.0011378	11969.3	10244.5		A014131_01	GCTCCCTAAGAGTGTAAGCTGGATTTGTGGCTAGATTCGTGATCAAGACAATTAAAGTTGTTCTTACTCC	AT4G14040.1
14142	A014142_01	1	1.1461	0.13634	0.024699	0.58628	0.0018865	6735.85	5876.99		A014142_01	GGAGAGTGACTTTTCCTATGAAGCGGATTGTGAAGCATCCGATTCATCATCAGCGGAGAGTGAAGCAACC	AT4G23110.1
14159	A014159_01	1	1.1237	0.11666	0.078336	0.58628	0.0016816	4744.3	4221.73		A014159_01	AAATGCCCCTTCTCTGTCTCGACTTCATCTCCATCTGCTCCCCCTGACATTGGTTTACCACCACTAATGC	AT4G33870.1
14199	A014199_01	1	0.89379	-0.11229	0.19209	0.58628	0.0012897	1927.35	2156.41		A014199_01	AAACTTATGGGAAAGATAAAAAGAGCAGGACGGTCCTGGCACAAAGATTCTGGGATGGCCTGGAAGAGGG	AT4G37480.1
14202	A014202_01	1	0.70256	-0.35302	0.078016	0.58628	0.00066504	897.129	1276.91		A014202_01	AAAATCTGCTTCTTTAATATGGGCGGCGAGTCAATTCGGTTCAACAGGTGATCCTGAACAAAGAATCACG	AT4G27750.1
14216	A014216_01	1	0.55247	-0.59335	0.10347	0.58628	0.00049246	2287.47	4140.2		A014216_01	GATTGCTGCAGCTTTACCCGGGGTAGACTCATATTCATTGGCAACAAAATCAGATGACATGGTTGATGTG	AT4G39890.1
14237	A014237_01	1	0.75143	-0.28578	0.031625	0.58628	0.0012752	3178.29	4229.76		A014237_01	AGGCTGTATACAAATGGGTTCCTGGTTCTCTTGGACTTGAATTGGTTGGTGTTGGAGGTGGCGACGTTGG	AT4G09840.2
14302	A014302_01	1	0.90846	-0.096	0.037331	0.58628	0.0014517	2445	2691.35		A014302_01	ACGAGTTGGCAGATTTCATAGCGTGTGATCCCGGTAAGGACTACTCCGACTGGCTAAAAGGGAGAGAACG	AT4G27510.1
14325	A014325_01	1	0.24932	-1.389	0.031011	0.58628	7.62e-05	356.559	1430.1		A014325_01	AAATCCACTTAGGCACTTTCTCTTCTCAAGAAGAGGCTGCTCGCTTATACGATAGGGCTGCTTTCATGTG	AT4G13040.2
14344	A014344_01	1	0.7831	-0.2445	0.047492	0.58628	0.00070253	10246.6	13084.7		A014344_01	TTCCCTGCGTCTTCTTCTCAGCCACTATTATCTCCGCCGGCGAACAATTTCACCGATGGTGGAGCTGGGG	AT4G31560.1
14403	A014403_01	1	1.2295	0.20661	0.028496	0.58628	0.00090433	8223.08	6688.2		A014403_01	GACAGCCGTTCATCAGATCTTCGAGCAAATCAACGGTGAAGTCATGTGGTCAAATCTTAGTCGAACTTAG	AT4G01460.1
14437	A014437_01	1	0.80315	-0.21921	0.055764	0.58628	0.00019741	4869.27	6062.64		A014437_01	GACCCAGAAGGAGTCTTTGATTTCTCTGCGAAAGTTGGTCCAGAAAACCACGTTTATGAGCTCAAACTGG	AT4G02450.1
14481	A014481_01	1	0.86884	-0.1406	0.085737	0.58628	0.0016414	4867.81	5602.68		A014481_01	AGCTGGGAAAAATGGTGGTACGAGGAACAGGACCACCTGAGAAACACCGGGAAGGCAGGATTATTTGTGG	AT4G03550.1
14495	A014495_01	1	0.91352	-0.09045	0.055454	0.58628	0.0015175	10062.8	11016		A014495_01	TATCCATCGGCTGTCAGACCGTTCTACACTATGCCCTATGAAAATGATTCTAACTACAGCAACTCTTTCG	AT4G26870.1
14499	A014499_01	1	1.2811	0.2477	0.087974	0.58628	0.001693	2856.35	2229.65		A014499_01	AAAAGTATTGTCGTGGCTAAGAGTACCACAGTCTCAGAGGCGGACTATGATTCTTCTGATGTACCTTCTG	AT3G05310.1
14509	A014509_01	1	1.3546	0.30354	0.038395	0.58628	0.0012792	28621.1	21126.8		A014509_01	AAACCCACTACTATCAACAGAGGGTTAAAAAGGCATGCTCTTTCTCGGAGGTCATCAAGATCAAATGGTG	AT4G29070.2
14525	A014525_01	1	0.50886	-0.67559	0.054736	0.58628	0.0014517	4756.66	9347.83		A014525_01	AATGAGCAAGTGAAAGAGCTAACAGGCTTTAGAGATTCGATGCGAGATCAGCACAGGACTTCAGTGTCTG	AT4G30830.1
14599	A014599_01	1	0.77002	-0.26134	0.074775	0.58628	1.4522e-05	957.571	1243.52		A014599_01	AAACTTGCAAGAAACTTCTGGGGAAGGAAATCTCGAAAACATGATATGGGTCGAGAAAGGTTTGCGGGAG	AT4G08630.1
14601	A014601_01	1	0.78745	-0.23895	0.062439	0.58628	0.0011744	3439.91	4368.17		A014601_01	AAGCGATTATCCCATACGCGCCAAATCTCCGACATGTTTGTCTCCAGACAGGGACAAAGCACTACCTTGG	AT4G24220.2
14604	A014604_01	1	1.1693	0.1564	0.065409	0.58628	0.00029239	1770.47	1514.14		A014604_01	CGGGACAAATTTTATATCGGGACAAGATCCGAATCGGTAGATGACAAGTTGGTCACTATCAAAAGACAAG	AT4G08760.1
14647	A014647_01	1	1.3169	0.27527	0.034805	0.58628	0.000263	1073.41	815.091		A014647_01	TAGTTTCTACAAGATCGAAGCTCCTCCTCCTGTGGTGTTTGTAATCAATCCCATCACTGGCCAGAAGATG	AT4G14250.1
14751	A014751_01	1	0.62322	-0.47285	0.044994	0.58628	2.017e-05	7694.8	12347.4		A014751_01	AAATTGAGCTGTTCAATTATTGATGACGGCTTGATTCACAAGGAAGAGCTTAGACTGGCGCTGTTCCAAG	AT4G33000.2
14856	A014856_01	1	0.8399	-0.17447	0.094652	0.58628	0.00075023	2132.39	2538.94		A014856_01	AAAACCACTATGGAGACGGCGACTGAAGTGGCCACGGTGGTGTCAACTCCGGCGGTTACGGTTGCGGCGG	AT4G36900.1
14859	A014859_01	1	0.77616	-0.2534	0.11637	0.58628	0.00054406	19179.6	24713.4		A014859_01	AAAGACATTGCATCGGATAAAGCTCACGATGTTAGAGAAACCGCAGGGCGAGCGGTGGACTATGCTAAAG	AT4G36600.1
14876	A014876_01	1	0.85575	-0.15578	0.096162	0.58628	0.0006044	2834.72	3312.64		A014876_01	AAACTTATCACTGAGTTGATAGGATCACCTGATGGAGCGAGTCTAGAGTTTCTCAGAAGCGCGAACGGAG	AT4G11330.1
14885	A014885_01	1	0.86098	-0.14969	0.082684	0.58628	0.00074324	5331.56	6192.54		A014885_01	AACTACAAAAGATGAGCAGTCTATTCTCAGTGGTTGTGGGAGATTTGAATATGGAGATACAGAGATCAAG	AT4G27980.1
14946	A014946_01	1	0.75976	-0.27475	0.044399	0.58628	0.00045949	566.003	745.012		A014946_01	TGTAACGGTTGTGAAAAAGAGCTGTTGTGCAGAACCTGTTGATTTAGGACATGGCCATGACTCAGGGTGT	AT4G30110.1
14948	A014948_01	1	1.1212	0.11439	0.071468	0.58628	0.00027833	3948.54	3521.7		A014948_01	AAGGTGAGGATGCAAATGAATGCGAGAGGTTCGCCAAGTACTACCGCGCTCTCTGCCCTGGGGAATGGGT	AT4G28060.1
14965	A014965_01	1	1.1896	0.1736	0.12549	0.58628	8.2547e-05	3041.18	2556.51		A014965_01	GAGGTCCAACAGCTTATTTCCGAACTGAATGAAGTCTTAGCCGAAGGAAACGTCGATGAAGAAGGCCAAT	AT4G04040.1
14971	A014971_01	1	0.86776	-0.14184	0.038645	0.58628	0.0012343	2509.4	2891.7		A014971_01	AAAGAATTGAGGATGCAGGAGGATTTGTCATGTGGGCTGGAACATGGAGAGTTGGAGGAGTTCTTGCTGT	AT4G31750.1
15010	A015010_01	1	1.1464	0.13666	0.19283	0.58628	0.0015714	11866.8	10350.6		A015010_01	CGGCTATGCGAGGCCACCTCGCACGATGGTTGTAAGACTCCCACGTGTGAAATCTTACCGGAACCGCCTT	OBSOLETE
15016	A015016_01	1	0.66108	-0.41387	0.052792	0.58628	0.00045434	3193.59	4830.96		A015016_01	CATCTGCGGTTTCATGGATTACCGTGGAAGATGCTCTTGAGTATGTCGAAAACTCTCCCAGAAACCTAAT	AT4G24950.1
15020	A015020_01	1	0.86329	-0.147	0.135	0.58628	0.0015801	1094.55	1267.88		A015020_01	AAAACGCTCTAGATGTAGTATATCTTCTGGCCCGGGCAGGTGTCATCCTTGGTAATTGTGAAGTTTCATT	AT4G39440.1
15036	A015036_01	1	0.82761	-0.18921	0.058333	0.58628	0.001324	10030.6	12121.1		A015036_01	CGATCTTCGTCACCTTCGTGCAGTTCCCACAGAAGAAGCTAGATCATTCTCTGAAAGAGAAAACATGTTT	AT4G18430.1
15067	A015067_01	1	0.68136	-0.38366	0.055265	0.58628	0.00090412	984.073	1444.18		A015067_01	AAAGGACCAATCACCAGGAGCCTTCAGACCAGAGAAGAGTATATCCACTATCACACCATTACTCGGTTTT	AT4G07990.1
15088	A015088_01	1	0.64483	-0.43876	0.076102	0.58628	0.00089379	3673.5	5697.03		A015088_01	ACGTGTCCTCGATATCCGTGTGCAAGAGGATCGCCAAATCTGCCACGGGATTCTGACGTCATACGAAATT	AT4G34920.1
15107	A015107_01	1	0.74344	-0.29646	0.078834	0.58628	0.00076842	8390.87	11286.9		A015107_01	AGGTAGTCCCAAACTCGATTCCACTGGATTCGAGCTCTCCAAAGATACCTCTCGCACTTTCCGAGCACCT	AT4G36000.1
15120	A015120_01	1	1.1633	0.1513	0.065506	0.58628	0.0014927	2617.83	2250.26		A015120_01	CTCTCATGCTTCTTCACAATGACCTCGGGACTGGAGAGTCTGATGGCGATTACAAGCTCATCAAATCTCT	AT4G27010.1
15121	A015121_01	1	1.1965	0.17941	0.053415	0.58628	0.00052399	4665.27	3899.1		A015121_01	AATCCCACCACCGTAGAAATTCCCGAAAAGGCCCAAATGGTATGTGGATCTTGCAGGCGTTTGCTTTCTT	AT4G21610.1
15122	A015122_01	1	0.85022	-0.16226	0.063219	0.58628	0.0014651	3600.76	4234.84		A015122_01	GTCAAAGCCATGCGGTTCTGAAAGAGAGACAAGTCTCGAGTGCACCGAGACAACCTGAAGTAGTAGTAGT	AT4G39050.1
15198	A015198_01	1	1.2222	0.20065	0.044967	0.58628	0.00048461	6950.72	5686.78		A015198_01	TTCTTCTTCATATCCCCACACCGATTATTCCTCTGAGTTTACCGACTCTAAGCACAGTCAAGCTCCAAAT	AT4G25560.1
15219	A015219_01	1	1.055	0.053575	0.047595	0.58628	0.0016446	9373.11	8883.94		A015219_01	AACCGAATGTGGAGAGGTTGCAGAATGAAGGGTCAACACCACTGGCGGTAGCGAATAGTTTTGGTGGGCT	AT1G66970.1
15270	A015270_01	1	0.71825	-0.33094	0.045563	0.58628	6.5383e-05	2551.66	3552.48		A015270_01	AAGGTCTCCCTAACTGCCCGTCCAGGGAGCTTTTCCACAACTCGCAGTGGATTAGGACTGCTAGCCACGT	AT4G09300.1
15274	A015274_01	1	1.2976	0.2605	0.067746	0.58628	0.00014648	4583.88	3532.64		A015274_01	AAGAAGGCCTGTGCAGCAATTGTGGATTCCTTTACGGAATTTGAGCTAGGGAATGGGAACGCCAGACGGT	AT4G19080.1
15332	A015332_01	1	1.1237	0.11665	0.044367	0.58628	0.00020966	30406.1	27059.7		A015332_01	CATTAATGCTTACGAAAACGACGCTTCATCACTTCTACTCCCTTCCTCTTATTCCAACGCCGCCGCTCCT	AT4G36870.2
15335	A015335_01	1	0.79291	-0.23205	0.12978	0.58628	0.00050471	6396.46	8067.51		A015335_01	AAAGTCGAAAGAGTTGGTGGATCCTCAGAATTACACATTTCATGCAGCCACACCAGATCATAAGATGACT	AT4G33450.1
15344	A015344_01	1	1.3149	0.27374	0.058792	0.58628	0.0015259	4112.56	3127.85		A015344_01	TGCTTCAAAGAGCACTGGCCATGCAGGGATACGGATTGGATGGGCTTTGGTGAAAGACAGAGAGACGGCT	AT4G24670.2
15412	A015412_01	1	0.69329	-0.36631	0.076652	0.58628	0.00092972	1800.46	2596.97		A015412_01	AAGGAAGAGGGAAGCAGGTGGGCTAAAGAGAAGCTGGTCAAGATCGATCCCATTGGACGGTGTTTGAGCT	AT4G32870.1
15486	A015486_01	1	0.38866	-0.94506	0.098309	0.58628	0.00016608	676.41	1740.28		A015486_01	TTTCGTCTTGTTCGGATTCGGGTTCTTGGATATTTTACTCAGTGGTGTTGTTAACTACGTTTTGGATCTT	AT4G01840.1
15507	A015507_01	1	0.79019	-0.23549	0.054205	0.58628	0.0015386	289.774	366.721		A015507_01	AACTCGTGTGATGGATTGTTCGGATATGATCCAGTTGAGAAACAAGTTTTCACATTAGTGGGAGGTCCAA	AT5G62860.1
15517	A015517_01	1	0.5254	-0.64359	0.066995	0.58628	0.00063754	617.266	1174.74		A015517_01	AAAACGGTAGATGGCACACTGGGGAGATATGGTCTACTAAAGAGCTCATTAGTCGTTGTGACATGGAAGA	AT5G53670.1
15518	A015518_01	1	1.1377	0.12904	0.07749	0.58628	0.0015282	2720.31	2391.08		A015518_01	ACCAATACCTAGAACACCGTGGCAAGATAGTGCTTGAGGTCCATGGCGGAACCACCATGGATGACTACAA	AT5G09340.1
15544	A015544_01	1	1.1119	0.10605	0.064992	0.58628	0.001406	4589.38	4127.39		A015544_01	CCTTTACCGTTGCAAGCATATCGACTTTCCAATTTGAACATAGTTCACATGGGAAGTTCTCCAAGGTTTA	AT5G07870.1
15572	A015572_01	1	1.2559	0.22785	0.10862	0.58628	0.0010108	1449.25	1153.9		A015572_01	AAAAGTACACCACTTTACATCATCTATGCCTCTAAATTGGCCTCTTTATCTCCTACCCGGTCTTATCTAA	AT5G53780.1
15636	A015636_01	1	0.87001	-0.13925	0.080849	0.58628	0.00097507	1300.62	1495.03		A015636_01	GCAGTACCATAAAGCAAGAATTCTCGTCGCCTGAACAATTCCGGAACACATCTCCACAAACGATTTCCAA	AT5G06100.3
15651	A015651_01	1	0.82835	-0.18832	0.086661	0.58628	0.0010273	3055.81	3688.96		A015651_01	AAACGCCAAGCTGAGTCCTCTCAAAAGGCTGCTGAATCACGTGCCCAAGATGTCACAAAAGAGCTTGAAA	AT5G64180.1
15668	A015668_01	1	0.78177	-0.2462	0.096462	0.58628	8.637e-05	1541.95	1972.39		A015668_01	AAGAATACCCCCAAAATGGGCAAAGCCATTGAGCCTTTCGCTTACAAAGGTATGTCGGACTTCTTGGGTA	AT5G61720.1
15694	A015694_01	1	3.8999	1.3609	0.052809	0.58628	0.00025021	1466.01	375.929		A015694_01	TGATACTGCAATTCCATACCTTATCCGGCGGGCATATGAGAATCGGGGTATGATGTCCACAGGTGCTTTA	AT5G38710.1
15714	A015714_01	1	0.38241	-0.96125	0.13683	0.58628	0.0019137	119.749	313.156		A015714_01	AAAAGATGGTAGATCAAGAGGGTTTTCTCAAACAAAGAATCGCGAAAGCGACAGAAACTTTGAGGAGACA	AT5G48670.1
15723	A015723_01	1	0.80744	-0.21389	0.050591	0.58628	0.0013042	2446.22	3029.64		A015723_01	AAAGAAGAAGGGAAATGCTTTACGTTACGTGACGCCATTAAAAGTCTCCTCCCTGAGTTTATGGGAGACA	AT5G17290.1
15762	A015762_01	1	0.85121	-0.1611	0.13504	0.58628	0.0011575	1701.39	1998.8		A015762_01	AAACAGTACGAGTGGAACGCGAGAACGCAAGTGACAATGTGGTATGACTCGAACGATGTGAACCAAAGCA	AT5G13690.1
15764	A015764_01	1	1.3151	0.2739	0.050268	0.58628	0.0014905	3725.66	2833.02		A015764_01	TCACATGGAAATATCTTGGACTACCGCCTCAAACTAAACCAGGTAGTTAGGGAGGTGCAACAGTCTAGGA	AT5G13700.1
15914	A015914_01	1	0.83286	-0.18289	0.062146	0.58628	0.0012269	7184.64	8626.55		A015914_01	GGTATTATTAAGCTCACAGCACAGTTTATGGCGCGGTACGGGATGAATTTTGTGCAGGGTTTGAGGAAGA	AT5G06520.1
15924	A015924_01	1	1.2206	0.19931	0.063028	0.58628	0.00069623	25114.5	20576.4		A015924_01	TCTGTATTGTTTGACGCGAGCAGGCTAGCCAAAGACCTTGCAGAGATGGAGAAGACACACAACAAAGATA	AT5G45470.1
15930	A015930_01	1	1.2689	0.23811	0.096905	0.58628	0.00046764	25691.1	20247.8		A015930_01	AAAACCCGAATGGTCGCAAACGTGTTGAATCTGGAGATCTTTGTGAACGAAGAAATGGAAGAGGAGTTGA	AT5G42320.1
16072	A016072_01	1	1.2666	0.23636	0.034953	0.58628	0.00045033	1270.54	1003.05		A016072_01	ACGGGCTATTTACCACTGCTTTAGAAGGTGGTGGTGTTGATGGCTCAGGGAACAGAATCCTGGCGACCAA	AT5G05100.1
16110	A016110_01	1	1.1622	0.15029	0.096769	0.58628	0.0015358	8886.6	7646.47		A016110_01	ATATTAAGGCCTATGCTGAGGTGAGCCATGATTGGAACCCACTCCATTTCGATCCAGAATCTGCTCGTAA	AT5G60340.1
16130	A016130_01	1	1.1431	0.13371	0.086143	0.58628	0.001911	4944.84	4326.01		A016130_01	GGTCGTGGTGAGTCTGGCTATGGTAGTCGTGGTGATTCTGGTTATGGTGGTCGTGGTGATTCTGGTGGTA	AT5G14610.1
16151	A016151_01	1	0.88639	-0.1206	0.04617	0.58628	0.00068657	1024.64	1155.98		A016151_01	ACTCACTAAGAGCGCTTCTTTTCTCCGTGCCGTTTCTCCAAGCCACAAGGGTTCTAGTTCTAAGACTTAA	AT5G37810.1
16175	A016175_01	1	1.2086	0.18946	0.1333	0.58628	0.00068595	8166.54	6756.77		A016175_01	ACAGAGAGATCGTTATCTTCTAGAGGGATCAATGAATAAAAGCTTCGTCCATTTCTAGCTGGAGATTCCA	AT5G65010.2
16184	A016184_01	1	0.74172	-0.29879	0.073325	0.58628	0.00017138	5504.38	7421.23		A016184_01	AAAGCCATCGCAGTGGAAAAATATAAAGCGGGTGATTTTGCTGGAGCCAAAGAGTTTGCTCTCAAGGCAA	AT5G50510.1
16234	A016234_01	1	0.88724	-0.11964	0.068144	0.58628	0.00013951	12013.7	13541.3		A016234_01	GTCCACCAACAAGACACTGTCCAAGGGGGCGTCCCCGTCCTCCTACACCGAGAGTAGCGGTGCACTCTAA	AT5G08760.1
16260	A016260_01	1	1.0814	0.078287	0.14415	0.58628	0.00072139	4388.31	4057.82		A016260_01	AAGCAGAAGTAGGAGCAGGAGTGTGCAGATTGAGCGTGAACCGACTCCTAAAAGAGATAGTAGCAACAAA	AT5G37370.2
16318	A016318_01	1	0.85667	-0.1547	0.09412	0.58628	2.936e-05	2005.8	2341.39		A016318_01	AACAAGTCCAACGGAGCGAGACCGATTCAAACATAGTCTTCCAAAACAAAGACGAACCAAATCAACCCCA	AT5G45260.1
16329	A016329_01	1	1.1751	0.16134	0.033628	0.58628	0.00039111	6191.92	5269.55		A016329_01	CCCTCAAGGCCAAGATGTTTGTGGCTAACGGTGGATCATCAGCATGCGATCACATGGTGCCAAAGAAGGA	AT5G56860.1
16347	A016347_01	1	0.70717	-0.34649	0.061664	0.58628	0.00039671	1442.45	2039.79		A016347_01	AAGAAGCAGCTGTTATCACAGCGTTGCTGAAATCCTATAAAGAAGCTTTAGCAGACAACAACGAGGGGAA	AT5G17710.2
16373	A016373_01	1	1.1654	0.15309	0.044965	0.58628	0.0014631	4333.37	3718.22		A016373_01	TTATATTCTTGGCAGACAGAGCAGTTGAGGGAGGTCAGGAATTAGTTGGTGGCCTTGATTGCACCGTACA	AT5G60540.1
16388	A016388_01	1	0.68369	-0.38025	0.067891	0.58628	0.00038501	1418.56	2074.76		A016388_01	TGGTGTATGCTTACAAGGAAGGTAGATGGGACAAGGCTATACCAACGATGTTTGGTATGAGGGCTTCATA	AT5G51250.1
16474	A016474_01	1	0.74131	-0.29934	0.12632	0.58628	0.001766	818.194	1103.67		A016474_01	CTCTTGGAAGTCTAAGAAACAGGCAGTTGCTAGTCGAAGTAGTGCTGAGTCTGAGTACATGGCTATGGCA	AT5G66190.2
16511	A016511_01	1	0.71732	-0.33224	0.068031	0.58628	0.0005264	4395.34	6127.24		A016511_01	TTGCTGTAGTTGCACTGCTGCTTTATGTGGGCTGTTACCAGAGATATTTCCCCTTAAACTAAGAGGTCGA	AT5G17010.2
16554	A016554_01	1	0.85021	-0.16227	0.14933	0.58628	0.0018876	3648.6	4291.54		A016554_01	AAGACCGGTCCTGGGGGTTCATGGATTTATGATGTTCCTTGCTTGGGGAATTCTGCTTCCAGGTGGAATA	AT5G54830.1
16573	A016573_01	1	1.2552	0.22729	0.061368	0.58628	0.0004399	19308.5	15382.7		A016573_01	AAATAATTTGGGCTTTTGCCCGGTATCTTCTAGCTCTTTTAGTGGAGATGACCGGTTCCCGTACGGCAAA	AT5G42825.1
16616	A016616_01	1	0.85951	-0.15139	0.069917	0.58628	0.0002547	1286.52	1496.82		A016616_01	AAACGGTATTTTCCGCCGCTAATTGTTTTGATCGGTTCGTCTACATGACTTGCTGTGACGAATGGACGAA	AT5G02110.1
16628	A016628_01	1	0.84329	-0.17045	0.03321	0.58628	0.00015028	2439.38	2892.86		A016628_01	AAATGGAACAAGACGGCAATTCCGATTCTAATAGGAACAAAATTCGATGACTTTGTTCGGCTCCCACCCA	AT5G54840.1
16631	A016631_01	1	1.1194	0.11279	0.061844	0.58628	0.0001155	30345.4	27108.4		A016631_01	AAGAGCGAAGCCCTGTGATGCAGCTCTGTGTGAAGGATGCTTCTAAGAACTGGAGAGTAGTTGGAGCAGA	AT5G55940.1
16656	A016656_01	1	1.2021	0.18406	0.055945	0.58628	0.00046121	6764.2	5627.38		A016656_01	TCGAGATTCCTTTTGCATTTAGAGTCTTCCCAGTGGGAGCAATAGAGGCGACTGGGACACAAGTTCTTGA	AT5G04440.1
16684	A016684_01	1	1.3211	0.27849	0.030538	0.58628	0.00013576	5691.33	4307.87		A016684_01	AAGGAGGAAAATGGCATCATCATCGTTGAGAGTACAAAGCCGCGTCGTCGTGGTGAGAAGAGGAGAGTTA	AT5G02640.1
16687	A016687_01	1	0.81979	-0.19871	0.11711	0.58628	0.00056002	9708.92	11843.1		A016687_01	AATTGGCTCGGATTACTATGAGGAGGTCACCAAGTGTTGCGTGGAGAACATCTCAGGCTTCTGCAGAGAA	AT5G02670.1
16745	A016745_01	1	1.3219	0.27905	0.093301	0.58628	0.0013482	1060.93	802.635		A016745_01	AGAAATTGTAAGATCAGAAAGTGGGAAACAACGGATGATTCTAATGTCACGTCAATCCCACAGCTCCTAA	AT5G11800.1
16757	A016757_01	1	1.1117	0.10589	0.12125	0.58628	0.00032891	21666	19488.9		A016757_01	AACATTTGCTACAGCTGCTGGTAAAGCGAAGAAGGTTGGGAGGGGAGATGGAGGTAATGATGCACCAAAA	AT5G14290.1
16793	A016793_01	1	1.4011	0.33725	0.13096	0.58628	9.4766e-05	212.512	151.684		A016793_01	AAATAGAAGAAGAATCTTGGTCAGAGGTTGGGAAGCGACTGAACCAAATGATACCTATTGCTCATGTGCC	AT5G04250.1
16890	A016890_01	1	1.2001	0.18244	0.080204	0.58628	0.0016746	24122.5	20100.5		A016890_01	ACGATTGGTGGAAGGTAGAAGCTTCTGGCAAGGTCACCGGTTCTTGAATTTCCTTTTAGCTTGTATGGTC	AT5G05830.1
16894	A016894_01	1	1.2554	0.22746	0.041741	0.58628	0.0012404	5223.9	4161.37		A016894_01	AGAGCGAGAGTGAGACTTCAAAGTCAGGATCTGGAACAGTTGCGCAAGGTTTGTATGGAAACGATGGAAC	AT5G04920.1
16911	A016911_01	1	0.61241	-0.49035	0.082214	0.58628	1.0751e-05	7748.85	12653.6		A016911_01	CGTAATGCTGGACTCCGACTTCAACGCAAAGCTCGGCGACTTCGGGCTTGCGAGGATGATTCAGCAAAGC	AT5G06740.1
16973	A016973_01	1	1.094	0.089813	0.069584	0.58628	0.00074335	3962.38	3622.07		A016973_01	AAAACTGATCTCGGGACACTTCGAGCTGTACCAACCGAGGATGCTAAAGAATTTGCTCAAAGAGAAAATC	AT5G47960.1
17061	A017061_01	1	0.79422	-0.2304	0.065657	0.58628	0.001367	2786.11	3508		A017061_01	AGCAATAAGGTGTATGTCATCTTCTAAGCTCTTTATTGGAGGTATGGCTTATAGCATGGATGAGGATAGC	AT5G61030.1
17076	A017076_01	1	1.1208	0.11405	0.098402	0.58628	0.0017599	3667.99	3272.47		A017076_01	AAAGAGAGGAGACTTTTGCAATTGCAATCAGTGCGTGCGAATCTTGTAGTGGCCAAAGACGGATCGGGAC	AT5G51500.1
17100	A017100_01	1	0.76526	-0.26754	0.022914	0.58628	0.001133	1710.09	2234.56		A017100_01	AAGCCCGAGATCCATAGCGGCTCATTCGGATATCGAATCAAACAGCAATAGCAACAATCTTGGAACAAGC	AT5G04040.1
17113	A017113_01	1	1.92	0.65235	0.066086	0.58628	0.00019903	2137.3	1113.21		A017113_01	GTGGCCCATCATCATCGAACCATCACCACAATCACAGGCCCGTTTCTATCAATCCGTGGGTTGCTTGTGC	AT5G47370.1
17135	A017135_01	1	1.1859	0.1705	0.045786	0.58628	0.0018649	25466	21474		A017135_01	AAAACAGGAAGCTACAAAATGGAAGTAACCGGTGACCACGAGGAAGAAGTTTGCGAGCTTGTTTTGGTCC	AT5G45880.1
17164	A017164_01	1	0.80649	-0.21506	0.055383	0.58628	0.0010451	1378.84	1709.75		A017164_01	CCCCTACTACATCAGCCACTCCTTCCCTGATCATCCATAGAGGGAGGTTTTCCACTCTAGGATCTTCATC	AT5G48200.1
17297	A017297_01	1	0.78146	-0.24659	0.078693	0.58628	0.00022904	6010.12	7690.95		A017297_01	AAGAACAAGAATTGAACCGTTCGACATCTACCCAGCAACAAAGTCATGTTGGCAGTTCTTCTCATGATTC	AT5G52130.1
17309	A017309_01	1	1.1226	0.11565	0.082513	0.58628	0.0003698	45288.1	40344.1		A017309_01	TTCTCATGACGGTGAAAGTGAGAGTCATCAAAGAGGTTCGGTTTATCGTATCCCCTGTTTCTGCTCCGTC	AT5G37280.1
17334	A017334_01	1	0.70214	-0.35363	0.061301	0.58628	5.1671e-05	6034.81	8594.69		A017334_01	ACATTTGTTCCGGTGATCGTTGGGTTCGGCTTAACGACAGCAATCTCAGCCTTGGTATTTGACGACCATC	AT5G53190.1
17354	A017354_01	1	0.76403	-0.26915	0.080845	0.58628	0.0013215	24428.4	31974.7		A017354_01	AGATCGATGATAGATTATTACTTCAGAGCCCACCATACAAATTCAGACACCAACTTGAAGTTCCGGAATC	AT5G47780.1
17399	A017399_01	1	0.77349	-0.25684	0.016802	0.58628	3.4855e-05	10286.6	13299.7		A017399_01	GGTGCAGCTTTGTGGGCTGTGATTGGATCGGTTTCAAATTCCGTGCTCTCAGTAGCTTTGAAACGTATAC	AT5G66450.2
17416	A017416_01	1	1.1237	0.11663	0.088544	0.58628	0.0019162	20308.6	18073.5		A017416_01	AAAGAACCTGTACGCTTTGCCTGCAGTGATAGCTTGCCATGCACAGGAATCTCACTGTCGACCATCGAGC	AT5G14650.1
17441	A017441_01	1	1.1551	0.14415	0.086377	0.58628	0.0017084	1539.63	1332.88		A017441_01	AACCATGGGCGTTAGGTTTTCTTATGGACATTGTTGGTGCTTTGTTGATGCTGAGAGCACTATCACTTGC	AT5G11960.1
17449	A017449_01	1	0.84245	-0.17144	0.094357	0.58628	0.00032298	2149.31	2551.15		A017449_01	AACAGCACAACCAGTTTCCCGAACACATGAGACAAGTTCCTGAGGCATTTGGTAATAATTTTCAAAGGCC	AT5G45330.1
17466	A017466_01	1	0.82532	-0.19199	0.069418	0.58628	0.00062257	4206.98	5097.47		A017466_01	TCTTGGACTTTTCCCTAATACTGCGGCAAAGTTTGGAATATCTCTTGCTGGTGGAATGTCTCAGCTTCCC	AT5G11640.1
17488	A017488_01	1	1.1714	0.1582	0.046513	0.58628	0.0017791	11274.5	9624.82		A017488_01	AAACATTCATCAACAATCACAAGCCCTGTCCGGCAAAACTACACCGTTTCATCACCTTCCTCTCTCCTCC	AT5G52810.1
17507	A017507_01	1	0.70383	-0.35122	0.049029	0.58628	0.0015733	449.484	638.614		A017507_01	ACCAAGCTTAAATCCGTGATGACGGGTATCATGAGGGCTTTAAGGAACAATCTGGATGGTAAATCTAGAC	AT5G52350.1
17591	A017591_01	1	0.86783	-0.14176	0.07526	0.58628	0.0013964	7172.43	8264.3		A017591_01	AAGGAGAATCCAACCTTGAAGACGCAATTTGCAGCGAGTCAAGATGCCTTTGTGACCATTAGCAAGTCTC	AT5G50040.1
17593	A017593_01	1	0.73031	-0.31429	0.05184	0.58628	0.00027294	21328.5	29205.1		A017593_01	AAACTTTGTATGGTAAAGAAAGAGTGGTTGAACTAGTTCGCGACTTATCAGCCTCTGGCCAAGGTTCTTC	AT5G16150.3
17602	A017602_01	1	0.73244	-0.31138	0.038436	0.58628	0.0010159	6431.09	8779.72		A017602_01	AACGATTCTTCTGATCAATCTGAGTAAGCACACGACGTTTACAGTCGCAGTCAGCAATGGCGTGAAGGTG	AT5G61250.1
17628	A017628_01	1	0.88314	-0.12428	0.094297	0.58628	0.00019005	11916.7	13494		A017628_01	AACGGGAAAGGATATGGCTGCATATCTGGAACAGGAATGGCTACACTGATGCATTCATTACCGCGGCATG	AT5G53320.1
17653	A017653_01	1	0.85147	-0.16079	0.37461	0.58628	0.00033045	1288.84	1513.68		A017653_01	GTGTTGATGAGTTTAAGCATGTTCAAGAAGTTATCGACGAGGAGACTCATCGCCGTCATAGTCACGGTGG	AT5G53590.1
17657	A017657_01	1	0.66452	-0.40869	0.12105	0.58628	0.00018734	22987.4	34592.8		A017657_01	AAAAGATCCATTGGAGTCTATGGATTCGGGAATTCTCGTTACCGAGAAGTTCTATGAGGTTTTCACTTAG	AT5G45930.1
17682	A017682_01	1	1.2159	0.19545	0.0431	0.58628	0.0014251	2102.12	1728.83		A017682_01	AAAGGAGTTCAACGTGTGGTTCAGGAGAGGAAAGAGGGACTTGAAGCTCAAGGGAAAGAAGAGGGAGTTG	AT5G51650.1
17685	A017685_01	1	1.1413	0.13216	0.063562	0.58628	0.0006495	12536.5	10984.1		A017685_01	AACAAAGATTTCGACAAGCACAAGCTGAGGTACGACATGTTAATGGCAGAGAAAGACGGAGTATGTGCTG	AT5G05180.2
17715	A017715_01	1	0.71794	-0.33138	0.060987	0.58628	0.0016771	18453.3	25704		A017715_01	CCATCAGCAACGTTACGGACCCTCAAGTCGTAGAGATCGGTGAATTCGCGGTCTCCGAGTACAACAAACG	AT5G47550.1
17811	A017811_01	1	0.85465	-0.15706	0.081691	0.58628	0.0015147	1293.49	1513.38		A017811_01	ACAGATCCGATGTAACACAACAACACTCATTTTTCAGACAACTCTCACCCTATAACATGAAGATCCATCG	AT5G42610.1
17832	A017832_01	1	1.1873	0.17165	0.094401	0.58628	0.00040394	2467.35	2078.08		A017832_01	ACAAGGTGGAAAGAGATTCTGGACTTGTTTCATTCACCACTCGTCTTCTTGTGCCAAGTTCTAGGATTGG	AT5G15270.1
17885	A017885_01	1	1.1922	0.17584	0.11235	0.58628	0.0004967	29673.2	24887		A017885_01	CTGGAAGGTGGATTCACCCTTCAAGTGGAAGAAGCTATCATACTAAATTCGCACCTCCTAAAGTTCCAGG	AT5G50370.1
17918	A017918_01	1	0.72397	-0.323	0.070947	0.58628	0.0013929	878.662	1213.67		A017918_01	CCAGAGAAGAGTGCTGTAGAAAAATTCCGCTTTAGTGCCGAATTTATTGAAATGAGGCGAGCAGCATTGG	AT5G06140.1
17953	A017953_01	1	1.2138	0.19376	0.065297	0.58628	0.0011535	753.403	620.732		A017953_01	AACTGAAGAAGATATGTGATTATGTTGACATAACCGCGGTTGGACCGGAGGGACAACCGGCTCAAAATCG	AT5G52720.1
17964	A017964_01	1	0.81582	-0.20356	0.073875	0.58628	0.00080114	1834.82	2249.13		A017964_01	CCTAAAGTCGTCTCATCTAGTATCACGTGATATACTCCTTTATACTAAATCAGGCGAACCAACATTCTAG	AT5G54410.1
18017	A018017_01	1	1.2588	0.23019	0.076633	0.58628	0.0014572	3928.06	3120.35		A018017_01	AAAAAACATTGTGGGTCTCCGGTGATTAGGATCAAATTAGGGCACCAGCTTATCGGAGGAAGAAGCCATG	AT5G65050.2
18022	A018022_01	1	0.79139	-0.23396	0.10482	0.58628	0.0013323	1570.27	1984.06		A018022_01	TTCGGCACTGCCTTGAGGATTATGAATGTGCAATTAGGGGAAAAGTCAAGACAAGTATGGCTAGGTGTAG	AT5G24690.1
18078	A018078_01	1	1.1886	0.1728	0.041663	0.58628	0.00053417	4871.71	4098.6		A018078_01	TATTATCATCTCTTTAACTACACGAAAGATATCTACCAGATCGCGGGAATGAGCAGTACAGTAAAGATGG	AT5G44990.1
18103	A018103_01	1	1.1888	0.17296	0.03867	0.58628	0.0015952	14647.1	12320.3		A018103_01	AGATCAAATATAAACTCTGGATATTGTGGAGCAGAGAGTCAGATTTACAAGCGTGATGAGATTGTCGTAG	AT5G24735.1
18117	A018117_01	1	0.85543	-0.15615	0.095457	0.58628	0.0015432	11150.1	13033.8		A018117_01	AAAAGCTTTTTCGCACAAGCCGAGAAAGAAACTCCAGCTTTGAAAGGGAAGTTTTTCAGTGACAGGAAAG	AT5G43680.1
18118	A018118_01	1	0.82534	-0.19196	0.063535	0.58628	0.00017069	953.558	1155.28		A018118_01	AAGAGTTCTATATGTAAATGGAAGGTCCCGTGAAGCCGAATTGCTTCTTGCGCAAAAGGCACATAGCAAG	AT5G43910.1
18145	A018145_01	1	0.90868	-0.095762	0.077937	0.58628	0.0016321	5917.68	6511.99		A018145_01	CAGATTTGAGCCCGAGAAAGAGAAATGGGTTTTGGTCCTTTTTTCATCTCTACTCTTCGAAACAACATGG	AT5G49100.1
18211	A018211_01	1	1.2959	0.2592	0.1056	0.58628	0.0015728	1717.8	1325.57		A018211_01	AACTTCAAAGAGGGTAGCATTGGTGCGTTTCACATCACAAACCCAGGCAATGAACGCATACATTACAAAG	AT5G02740.1
18218	A018218_01	1	1.3405	0.29307	0.055823	0.58628	0.0015037	3268.54	2438.16		A018218_01	GAGTCACGTACAATACAGCCAGAAACAACGGAACAGGGGATGCTCTGTTTCTGAGAAACAATGGAACAGG	AT5G39820.1
18226	A018226_01	1	1.2366	0.21239	0.078838	0.58628	5.5418e-05	7610.62	6154.88		A018226_01	AAGGAAGAGAGACTTGAGTGGGAATGCTTCTTCTCTTCCTCGTCGTCCCAAGCTACCAAGAGGAAATTTG	AT5G13470.1
18237	A018237_01	1	1.2443	0.21856	0.081429	0.58628	0.00049629	2567.27	2063.17		A018237_01	TCCTGCTTTCTTCAGCGATAACGGTAACAAAACTTCGTTTCACGGCGTGATCGCTACGTCTACAGCGGCG	AT5G11890.1
18270	A018270_01	1	1.2162	0.19571	0.096854	0.58628	0.00057498	1520.51	1250.25		A018270_01	TATGGTTTGAGATGGGAAGACCTCCAACGGAGGACGAGGTAGTTGAGAGACTCAAGATAACACCTGAGAG	AT5G24120.1
18288	A018288_01	1	0.74189	-0.29855	0.072794	0.58628	0.00010781	2273.78	3064.68		A018288_01	AAGCCTTTCAAGCAACAACCTTCTTCTTTTGCTTACCAGCCTCTCACCGTCCCTCTAATTCCAGAAGTGG	AT5G11360.2
18292	A018292_01	1	1.2941	0.2578	0.039247	0.58628	0.0017894	1606.64	1241.53		A018292_01	CTACTCTCTGAGTTCTTACCGAAAATCTCAGGACCCTTCCTGGAAGAGATATCGAGATCACTTGAGCTAG	AT5G10320.3
18314	A018314_01	1	0.81951	-0.19905	0.078352	0.58628	0.0013368	21506.3	26241.6		A018314_01	AAAGCCTGAACTCAAGAGAACAACAATGGAAAGCCACAGTACAAAGCCTGAACTCAGGAAAGGAACAATG	AT5G13570.1
18334	A018334_01	1	1.1255	0.11824	0.062292	0.58628	0.0013318	2026.37	1800.46		A018334_01	AAAACCTCGAGGCCCTGGAATGGAACGTGCTGACTTGTTGGACATCAATGGCCAAATCTTTGCTGAGCAG	AT5G58330.1
18349	A018349_01	1	1.1907	0.17458	0.064485	0.58628	0.00066241	13999.8	11757		A018349_01	AACTGAGAAACGTAAGCTCAGAGAACATCGAGAACTACTTGAAATTCACAGACTCCGACAGCAGTCAGAG	AT5G24030.1
18364	A018364_01	1	1.1496	0.13944	0.129	0.58628	0.0015553	1874.13	1630.27		A018364_01	AAAGAAATGGCCATCGGTTTGCAAACGGCACAAACCTCCTACTGAAACATACTACAAAATGTATCAAACG	AT5G39250.1
18379	A018379_01	1	1.2658	0.23567	0.025824	0.58628	0.001077	5342.77	4221.31		A018379_01	AAAACCCCAAGTACGACCTTGGACATGGAAGCCGCTGGGAGGCAGGAGGCTTCACTTACGAAATTATTGG	AT5G54710.1
18391	A018391_01	1	1.2947	0.25825	0.038169	0.58628	0.0014126	2714.06	2096.45		A018391_01	CAACAAAAAGTCTCCTGTTTTGGTACCAAGAGTTCTGCGAGATATGGTGACTAAGAGGGTTTTGGTGATG	AT5G50330.1
18433	A018433_01	1	0.73532	-0.30745	0.072776	0.58628	0.00012036	765.937	1041.59		A018433_01	ACTGCTTCTTACTACCAGCGCTTGCACTCTAAAACAGTGTGTGGTGCTGAGGCGAAGTACATATTATCTG	AT5G37610.1
18441	A018441_01	1	1.1789	0.16461	0.061247	0.58628	0.0015436	4410.31	3740.97		A018441_01	AAATCGCCGGCGGTGGTTTTCCGGTAACAATCGGTGATCGGAATTTACAGTACATAGATCCGATTAACAG	AT5G45100.2
18456	A018456_01	1	1.1316	0.12365	0.096996	0.58628	0.0010205	12856.4	11360.5		A018456_01	AAAAGTCATCATATTTGAAATGTTTTTAGGGAGCACGACAACAACTTCCGCGGTAATAGAGTGGGCGATG	AT5G42590.1
18531	A018531_01	1	0.66141	-0.41339	0.14036	0.58628	0.00044704	1654.25	2501.14		A018531_01	ACAGAGATGGTGGAGTTTTAAGGAGAGCTGGTCACACCGAAGCTTCAGTGGATCTAATGATATTGGCTGG	AT5G59750.1
18560	A018560_01	1	1.1187	0.11216	0.080232	0.58628	0.00058955	8014.44	7163.83		A018560_01	GGGGTTGGCAATGCAAATCTTCTGCAATAGCGAAAGAGAATTGTGCGCTGCGATGCCTTTCTCCGGTTTG	AT5G17610.1
18566	A018566_01	1	0.89421	-0.11181	0.10222	0.58628	0.00032451	3001	3355.98		A018566_01	AAGAGTTTGGGACACGAGGTCTGTTTCGAGACCTCTGAACGAAACATCAGTGTCTTTAGGTGGTGGAGTG	AT5G63010.1
18582	A018582_01	1	1.3715	0.31589	0.043112	0.58628	1.6986e-05	1757.94	1281.77		A018582_01	AAATCAATCCTGATGCCTTTTCTCTCCGCAACACTATTAGCTCTCAAACTACCTGACCATTTCAGTCATT	AT5G38460.1
18589	A018589_01	1	1.2861	0.25159	0.04654	0.58628	0.0013442	1557.75	1211.24		A018589_01	GAAAACTGTCAAAGCAGATCTTGCATTTGCGAAAGAGCGTTGTGCTCAGCTTGAGGAAGAGAACAAACAT	AT5G01970.1
18590	A018590_01	1	1.367	0.31263	0.081034	0.58628	0.00015712	839.075	613.819		A018590_01	AACAGCTTTGAAGGGTGAGAGGCATATCTCGGCATTAATTGGAATCTCTGTAGCATTTACGGCCCATGTT	AT5G01960.1
18601	A018601_01	1	1.1442	0.13469	0.078114	0.58628	0.0014156	41052.2	35882.3		A018601_01	TGGAGAATGTTAGTGCTAATGAATTTACAGCTGTCTGTGTTTTATCCGCATGCTCGGATTTAGGTGCGTT	AT5G59200.1
18620	A018620_01	1	1.1105	0.10481	0.11603	0.58628	0.00024837	4561.01	4107.21		A018620_01	AACCGCCGCTTTTGGGATCCTTTTAGGGGAAGAAACTCAAATCGGACTTGCTTTGTTAGGTACGAGCTTT	AT5G19570.1
18629	A018629_01	1	1.2467	0.22049	0.10519	0.58628	0.001251	13487.2	10818.4		A018629_01	AAAATGGGTAATACTAGTGCACCAAGTTCGTCAGTGAGGCCACGGCGCACAATAGCATCAAGAAAAGCAT	AT5G43310.1
18659	A018659_01	1	1.1063	0.10105	0.14261	0.58628	0.0013416	3367.08	3043.31		A018659_01	AAGCTTGGGATACTTTATGGCCACCAGAAAGGAAAAGACAGAGAGCATTCTTTCTCTTTGGTCTTGCACT	AT5G57030.1
18665	A018665_01	1	1.1415	0.13236	0.076351	0.58628	0.00069946	1856.6	1626.36		A018665_01	CACTAGCGAGACAAAATCTAGCATTTTGTGGAAGTAGTGGGAAGATTGGAGAAGATGGTAATGGGAATTT	AT5G35475.1
18670	A018670_01	1	0.34841	-1.0544	0.04343	0.58628	0.0001457	918.553	2636.48		A018670_01	AAACCAGAGTCTGCTGTATCAAGGTGGGCAAGAGCTGGAACAAAAGCAGCAAAGGTGGGGAAAGGATTGT	AT5G57010.1
18695	A018695_01	1	1.2202	0.19899	0.065792	0.58628	0.00062082	13666.5	11200.3		A018695_01	AAGAACACCGAGGTTGCAGAGAGAGTAGGAAACATGTTGATAAAGGTGAAACCAGAACATAGCGGTTACT	AT5G06540.1
18717	A018717_01	1	1.2592	0.23049	0.12269	0.58628	0.00020299	4870.73	3868.41		A018717_01	AAAAGTTGGATCCCATAGACTGGCTTACGTACGAGCCTTATCTTTGGGAGAACGAAAAGCAGTCGTACCT	AT5G16300.3
18763	A018763_01	1	1.2202	0.19903	0.077495	0.58628	0.00094517	1656.4	1357.36		A018763_01	AAACTAAACTTTTGGCCGGTCTATTGGCTTGCAGAACGCGTGTAACCCTCAAGAAAGATGGTGTGGTTCT	AT5G59420.1
18787	A018787_01	1	1.3473	0.29809	0.085183	0.58628	0.00024169	1724	1279.6		A018787_01	TGGATCTAAACACCCTTCAGTCTCCGGTTGGTGGAAAACCGTACAGCTTTACACTGACCAAACTGGATCT	AT5G51550.1
18797	A018797_01	1	1.1668	0.1543	0.10187	0.58628	0.00085498	2871.24	2460.7		A018797_01	AAAGTTGCCATTACTTCCTTATAACTCGACCGGTTCGAATTCTATCAAGAGTCAGGTTTCGTCTTCTTCT	AT5G38320.1
18811	A018811_01	1	1.2052	0.18661	0.10332	0.58628	0.0006641	7553	6267.29		A018811_01	ACATGCCATTCTTGTTGTCTTTGGTCTGTTTCGTTAATGCTGGAATTTGGACTACTTACTCGCTCATCTT	AT5G40260.2
18818	A018818_01	1	1.4787	0.39119	0.052412	0.58628	0.00078804	946.054	639.764		A018818_01	CAAGAAACTGGACTCAGAAGTATGCCATGGGCTAAACAAAGATTCGTATGCTTCAGCACCTGTTTATGTT	AT5G41700.1
18859	A018859_01	1	1.1787	0.16437	0.15745	0.58628	0.00079287	25265.6	21437.6		A018859_01	ACCAAATATGTATGGAGATGACGCTTCTAAAATTGAGGCTGCGGCAGAAAATCACTGCATACTCAGTGTT	AT5G58610.1
18873	A018873_01	1	1.2046	0.18619	0.084443	0.58628	0.00090917	3788.02	3144.47		A018873_01	ACAAACAGCACAAGCTGCATTACAGCGAATCCTTCCTCACCCGTGCAAGAAACAGTACACTGCTGTTATT	AT5G56730.1
18914	A018914_01	1	1.2352	0.21121	0.075718	0.58628	0.0012717	2825.39	2287.47		A018914_01	AAAGTGAAGCCAGTTGATACAACCGGTGCAGGAGATGCATTCGTGAGCGGGTTATTGAACAGCTTAGCTT	AT5G51830.1
18916	A018916_01	1	0.86258	-0.14782	0.091969	0.58628	0.00045392	35228.1	40843.4		A018916_01	AAGGTTCTATTCAGAATCTCGAGATCGGTCGTCTCTGCCACTCCGATTCCTCACAGGGAACATACACGTT	AT5G52220.1
18931	A018931_01	1	1.1819	0.16711	0.070275	0.58628	0.00056244	2698.36	2283.12		A018931_01	AATGCAGCGGATCTTCCTTCTCCTGAAGCTATCCAAATTGCAAACAACATATCAAATCTTGGTCAGATCT	AT5G52100.1
18934	A018934_01	1	1.2121	0.19237	0.053533	0.58628	0.00028725	7921.22	6535.47		A018934_01	AACTGGAAAGATGGCTTCGCTTGCTGGGGCGATATATGGTCTGATGTTACGTGTCCTTCCAGCTTATGTT	AT5G58410.1
18975	A018975_01	1	1.3472	0.29806	0.066811	0.58628	0.0003292	12242.9	9087		A018975_01	AACAGAGCTTTCCTCACAGATTCTAACGAAGCTGGTTTCTTTGCTGCCTCTCTATGTAAGCATTTTGACT	AT5G47650.1
18997	A018997_01	1	1.2025	0.18442	0.079358	0.58628	0.00095032	1376.64	1144.82		A018997_01	AAAATCTGTAGGGCCTTTTCCTTCTGGGGTCATGCTTCACTCGTATTTGGGTTCTGCTGAGATGGTTCCT	AT5G17570.1
19005	A019005_01	1	1.0843	0.08095	0.058743	0.58628	0.0017018	12482.7	11512.6		A019005_01	AAGGAGTGAACCTAAGAGAGTGGAAGGTCTAGAGAATGTGAATGTCCAGGCAGCGTTTGCGTCTGGAGTT	AT5G48330.2
19062	A019062_01	1	1.204	0.18561	0.080617	0.58628	0.0014172	3076.05	2554.73		A019062_01	AGATGGGTTGGCTTTGGAGGAAAGGAGTTAGTGTGGGAAAGAAGGTTCTTGCAGCATGTTTTCTAGTGTT	AT5G36100.1
19067	A019067_01	1	1.3664	0.31216	0.074976	0.58628	0.00061507	16430.6	12025.7		A019067_01	AGACGATGTTGTTATGGCTCAAAAGCGAAAAGGGGTTCGATACTACAGAAGCGAGTGATGGTCCTGAACT	AT5G41640.1
19097	A019097_01	1	1.2754	0.24324	0.040616	0.58628	0.00029764	6613.05	5185.39		A019097_01	CCACCCGGGAGCAGAGCTGGTTACGTAATGACAATGCCGAGTCCGGTGGAAAACGGTGGCTCCGGAGATT	AT5G16410.1
19109	A019109_01	1	1.1245	0.11732	0.05968	0.58628	0.0007114	6854.77	6096.07		A019109_01	GGTTCGCTCCCATGTTTACAGTTGCTTTTGGCTGGGGCTTCCTTCAAGATTCTGTGCAGACAATTTTCCT	AT5G58280.1
19124	A019124_01	1	0.60608	-0.50074	0.024705	0.58628	0.00026068	651.645	1075.24		A019124_01	AAAATGTAAACCATTAGAAGGACGTGTACTTGTCGCTGGAAGAACCGATAAAGGAGTGTCTGCTCTTAAT	AT5G35400.1
19128	A019128_01	1	1.207	0.1881	0.064375	0.58628	0.001419	9683.71	8023.26		A019128_01	AGAGGCAAGAGGGAAGATATACTACTTGGCCAAGGATCAGCACGGTTGTCGCTTCTTGCAGAGAATATTT	AT5G56510.1
19143	A019143_01	1	1.1244	0.11729	0.036958	0.58628	0.0014804	10289.7	9151.75		A019143_01	TTTGGCGTTCCTTGTTCTCAACGCCTTCACCAGCTCGGCTATGGCACTTCCTTGCGAACTCCCGTCAGCT	AT5G21920.1
19155	A019155_01	1	1.1554	0.14443	0.066837	0.58628	0.00024375	15630.8	13529.1		A019155_01	AAAGTCGGTCTCGAGGAAGAAGACAGGACACGATGTCTTCATCGTTTGGTGTTGGTTATGAGGAAGATCT	AT5G15730.2
19157	A019157_01	1	1.2011	0.1832	0.055607	0.58628	0.0015525	2118.58	1763.93		A019157_01	AAGATGGTGTTACTCCAAACGCTGTCACATTCGTCTCTGTTCTCAGAGGTTGTAGTGTGGTTGGTTTTGT	AT5G40405.1
19192	A019192_01	1	0.90959	-0.094763	0.045371	0.58628	0.00019202	8794.66	9669.19		A019192_01	AAACTGGGCTACAAGACCACACTGCTCCATTTAATCATCAAACTGGGCTACAAGACCTCACTGCTCCATT	AT5G09330.3
19195	A019195_01	1	1.1839	0.16883	0.080999	0.58628	0.0014383	5703.87	4817.93		A019195_01	TGAGGACATCTTCATCTGCAATTTAGATAAGAATCGGAGAGTCTTTGTGAGGAATTGCAATGGGAGGATT	AT5G09240.1
19202	A019202_01	1	1.2371	0.21276	0.1035	0.58628	7.743e-05	9648.91	7800.16		A019202_01	AAGGCCACTTCTACTGGTACACTGATCCTACAGCTGGGCCCGCCTTTTCCCAGGAGTTTGTGGGAATAAT	AT5G10820.1
19251	A019251_01	1	1.1464	0.13659	0.10673	0.58628	0.00090334	3287.56	2867.8		A019251_01	AAAGACCTTAGACATTGCTCTAGATTGCACCGCCGTTGCTGCAGAGAAACGACCTTCACTGGTTAAAGTT	AT5G06940.1
19304	A019304_01	1	1.2458	0.21978	0.096644	0.58628	0.0012305	1361.85	1093.13		A019304_01	AAAGAAGCCGAGGTTGTGCTAAGGAAGATGATCGAGAGAGGTGTCAATCCCGATAGGTCAACGTATACTT	AT5G01110.1
19324	A019324_01	1	1.3432	0.29502	0.056637	0.58628	0.00088617	3364.05	2504.64		A019324_01	AAGGCTACATACAACAACGGGAATCCTTTACCCGAGTTCAACAACGCTGCACAGGTCTATAACCATGATT	AT5G23310.1
19351	A019351_01	1	1.2117	0.19203	0.08271	0.58628	0.00054378	14051.7	11595.8		A019351_01	AAGATCAGGATTTATCTCGCCAACTAGACCTTGTTGTTGTGCTCCGGCGGCTCCCATACCGTGCTTGGAT	AT5G63170.1
19366	A019366_01	1	1.2214	0.20004	0.12858	0.58628	0.00035045	8661.13	7091.13		A019366_01	AAACCGGATGGAGAAAGACGGGATTGGACCGGATGTGGTTACCTACAATTCTCTTATATCTGGACTTTGT	AT5G16640.1
19379	A019379_01	1	1.2638	0.23413	0.092867	0.58628	0.0011429	990.193	783.523		A019379_01	AAAAAGGCGAGTTTTACCGCTAAATGGAGTGGTGGTGATGCCAACAAGAAACTGCAGATGCTTCAGGAGT	AT5G56380.1
19416	A019416_01	1	0.7354	-0.30734	0.080042	0.58628	0.001323	6379.21	8674.99		A019416_01	AACCCTAAGTTTTTCACATTCGGAAGAGGAGCCTTCTTGACCGCAGTTCTCGGAATCGTGTTTCAGCCAT	AT5G03555.1
19429	A019429_01	1	1.1266	0.11924	0.062319	0.58628	0.00066292	3632.22	3223.75		A019429_01	TGCGGCGCTGGTGCAAGAGTACGCTCTCCGATCTGCCGGAATATGAATCTTTTACGCCGGCGGGGACTGA	AT2G47800.1
19519	A019519_01	1	1.1844	0.16924	0.051278	0.58628	0.0012053	2408.84	2033.68		A019519_01	GAGTCGAATTTGGTGGTGGATTTGTAGAGAGGAGTTCCACATCCTGCACAACAATAGATGCCATCGTCGA	AT5G66000.1
19827	A019827_01	1	1.2234	0.20162	0.061	0.58628	0.00016814	3985.83	3258.1		A019827_01	AGGGGTTCTGTGGTTCATAATCAGAAATGGCTAAGACAGGGGAAAGCTTGAGAGACAAACCTAGATGGAG	AT2G29360.1
19833	A019833_01	1	1.128	0.12044	0.020263	0.58628	0.00078907	4288.96	3802.45		A019833_01	TATTAACGGCAGAGGCCTCTTTGGAAGTAAGGAAAATTCTGTTTCACAGATCACAAGGCTGTAAAGATGT	AT2G45950.2
19839	A019839_01	1	1.3034	0.26501	0.067036	0.58628	0.00032895	10624.3	8151.03		A019839_01	TTCGTGTCGACGGTCATCCTTCGATATATAGTGGAGATCTCAACCCTTCTTTGAAAAGAAATCCTGACCG	AT2G30010.1
19899	A019899_01	1	1.1238	0.11675	0.065182	0.58628	0.0012123	6523.07	5804.57		A019899_01	AACACGAAGATGGTGATGCAGAGAGGAGGAGGTCGTCCCATGGGTCCTCAGTCACGTCAGATGCGGATTG	AT1G10590.2
19961	A019961_01	1	1.3551	0.30386	0.099454	0.58628	0.00037002	2137.73	1577.66		A019961_01	CAGACCAGGTGACGTTCCTCGAGTGAACGGTTTGTTAGCGATCTCTAGTGTCTTTGGAGATAAAAACCTT	AT1G78200.2
19975	A019975_01	1	1.6806	0.51914	0.05779	0.58628	3.1902e-05	9311.45	5540.28		A019975_01	GAAAGATATGTAACTCGTCCTTCGCTCTCTCTTCTCTTCACTTCACTAATGGGAAAAGCTGCGAGCTATT	AT3G01060.1
20031	A020031_01	1	1.2821	0.24853	0.058377	0.58628	0.0011159	1214.03	946.906		A020031_01	AAACAGTCCTAGTCCAAAGAAGGCCAGGCAGGGTGGAAGCTATTCCAGGTCACCAGTCAAATCCCGCTCC	AT3G53500.2
20055	A020055_01	1	1.1036	0.098613	0.067224	0.58628	0.00043909	5803.98	5259.02		A020055_01	GATGATCAATTGACCGGAGTTGAGCTCTTTGTGCGATGGAGGTTGGTGGGATAACACGTGTCCTCATACG	AT4G13300.1
20057	A020057_01	1	1.154	0.14324	0.12098	0.58628	0.00025963	15811.6	13700.7		A020057_01	CAAAGGCCAACACGGTTTTTCTCTCTTGATCCCCATACTCAGCTCGCTCATTAGCCAGGATATCAAACAC	AT3G54800.2
20071	A020071_01	1	7.4333	2.006	0.054707	0.58628	0.00040427	69.9513	9.41025		A020071_01	AGAACCCTAACGCCTGCACCGTTATGTGAATAAGTATAGATAGCATGAGCCGATGTTATAATTTGTAATG	AT1G22990.1
20076	A020076_01	1	0.70618	-0.34789	0.058875	0.58628	0.0012031	516.874	731.941		A020076_01	TCCTGTTACAGGAGGCTTTGGGGCCGAGATCGCTGCAACTATAGTTGAGCGTTGCTTCTTGAGGTTAGAA	AT3G13450.1
20090	A020090_01	1	1.0968	0.092362	0.074384	0.58628	0.00092419	2468.34	2250.71		A020090_01	TGTGGAAGTAAGCCAGACTCGTAACCTTATGGCGGTTTTGGAGCATCACCTTACCGCCATTTTCGATTGA	AT3G59910.1
20099	A020099_01	1	1.2222	0.20065	0.18959	0.58628	0.001469	3382.6	2767.78		A020099_01	TGTGTGACTCTGGCTGCATTACCTAAACCGACACAGGTTTACTGCGGCCATGAGTACACCGTTAAGAACT	AT3G10850.1
20116	A020116_01	1	0.62935	-0.46308	0.036685	0.58628	3.0857e-05	1641.39	2607.9		A020116_01	ACCTAAAAGATGGTGCGGTTTGTTTTCTCAACAATGGGACAATAACAAAAGGATGTGATGGGGCTCCGTT	AT5G12170.2
20133	A020133_01	1	0.90002	-0.10534	0.04066	0.58628	0.0012123	1068.17	1186.78		A020133_01	TGCTCTCAGTCTTAAGGAGAAGAAGCGGAACACTTTAAGGGACTTTTTGAATGTATCAGGTCCAATGGGT	AT5G61770.3
20157	A020157_01	1	0.79505	-0.22935	0.15778	0.58628	0.00011909	1280.49	1610.66		A020157_01	TGTATGCGGAAATCGCAGCCTCGAACCCCATTCCTTCTAAACTGTGATGCTTTTTGCTTTGCTTAAAAGT	AT5G27600.1
20169	A020169_01	1	1.2737	0.24191	0.041829	0.58628	1.6265e-05	1695.44	1331.15		A020169_01	AACTAGCTGACTATATCATCTACATCATCGATGTATCGGCTGGTGATAAAATACCCCGTAAAGGCGGCCC	AT2G34470.2
20190	A020190_01	1	2.2802	0.82426	0.088033	0.58628	0.0002391	12896.4	5655.59		A020190_01	CAGTAAACTTGTAACTGTGCATGAAACGTGTCTCCACCCAATGAGAGGTACAAGATGGTTAAAATGGTGT	AT3G61240.1
20206	A020206_01	1	1.2671	0.23671	0.057207	0.58628	0.0013816	767.47	605.649		A020206_01	GGTCACCTCTTAAGTCGAGCGGCGGATTATCTAGTGGAGAAACAAGAGGCTTTGCTCGTTAGGGCTTTCC	AT5G55630.2
20223	A020223_01	1	0.72364	-0.32346	0.10731	0.58628	7.9074e-05	657.076	908.051		A020223_01	CACACCCACCTGAAAAAGCTGAATGGTACCTGTCTAAACCTGTCTACACATTCCCCAGACCATGCAGTTG	AT3G12570.4
20236	A020236_01	1	1.5662	0.44865	0.093266	0.58628	0.0013526	1286.78	821.638		A020236_01	AACATAACCACAGTGACAGAGGATTCTTCCACAACTTAGCAGGGTTTGCAGGCGGCCAATACCCGCCTCA	AT5G17650.1
20249	A020249_01	1	1.3092	0.26941	0.14346	0.58628	0.0017133	12860.3	9823.18		A020249_01	ACGCTTACCAGCAGATACATCAGGGGTCAAAACTGTTGAAGATGGACCGGATGATGTTGAGAGGGACCAA	AT3G52220.1
20250	A020250_01	1	0.79361	-0.23116	0.059216	0.58628	0.0010527	904.516	1139.79		A020250_01	AGCCTCCCGTGGATGGAAAGACTGACACTAACCCAGAAGGTCTTACTGCTGCTTATGGAAAATGGGCTTC	AT1G16080.1
20259	A020259_01	1	1.1656	0.15322	0.058221	0.58628	0.00040045	12814.1	10993.9		A020259_01	ATGGATCTTCGGAGAAGATACGTTTCGCCATCTCGGTATCCTCCTGGAGCAGCAACAGGTGCTTACCGTT	AT1G75140.1
20262	A020262_01	1	0.82893	-0.18762	0.06384	0.58628	0.00022459	2482.45	2994.7		A020262_01	AGGAGAAGCCGACCAAACACCGCTGATAAAGCCAGTCATTGTCGGTCAAAAAAATTGAAGCTGCTTTGCT	AT5G14080.1
20267	A020267_01	1	1.263	0.23346	0.07676	0.58628	0.00016995	8359.89	6619		A020267_01	TAATCAAAATAAGGGTTATGGGCCTTATGGCATTGCTTGTTTTTAGGCGAGAGTTTTATCCCACTTGTCT	AT5G14800.2
20273	A020273_01	1	0.85987	-0.15097	0.052975	0.58628	0.00031713	2732.85	3178.29		A020273_01	GGAGGTAACACATTACTTAGGTGGTGAAAACTACGTTTTTTGGGGTGGTCGTGAAGGTTATCAGACACTC	AT5G57655.2
20284	A020284_01	1	0.74399	-0.29573	0.03814	0.58628	0.00012897	1624.09	2182.88		A020284_01	AAGGAGTTAGATTAAACCCTGACGAAGATCCCAACATCACCTGGGAGAAACATGTTAATACAGACTGTGA	AT3G57480.1
20292	A020292_01	1	1.3128	0.27213	0.049568	0.58628	0.00013981	5187.98	3952.09		A020292_01	TTCCCCTCTGATTTTGGGCCCTCTTTTACATTTGGGCCTTCCTTCGCTATACGAAATTAGGCCCTGTAAT	AT4G38460.1
20320	A020320_01	1	0.78156	-0.24646	0.043903	0.58628	0.0007342	1115.55	1427.24		A020320_01	GGAGGGAATTCCAAGTGCAGCCATTATCGCTGAGGTTATACTTGTTAGGCTGACTCTTGCATGGTTGACT	AT3G24160.1
20344	A020344_01	1	1.2606	0.23159	0.048874	0.58628	0.0013898	7301.24	5791.81		A020344_01	AATAATGGCGGAGAGGTCAAATTCAGAGGAAGTGAAGCTTTTGGGAATGTGGGCGAGTCCTTTTAGTCGG	AT2G29420.1
20349	A020349_01	1	1.2588	0.23014	0.079568	0.58628	0.00034282	2723.57	2163.75		A020349_01	AAGGTTAACAAGGGTCAGGCTGCACCAGACTTCACACTAAAGGATCAAAACGGAAAGCCGGTGAGCCTCA	AT3G26060.1
20399	A020399_01	1	0.75341	-0.28315	0.083683	0.58628	0.001391	2138.8	2838.98		A020399_01	AACATCGAGGACTGTGTGTTCCGCATTGTTCTTGATGGTTATAACGCCCCTGTTACCGCCGGAAACTTTG	AT3G01480.1
20400	A020400_01	1	1.1849	0.16966	0.054126	0.58628	0.0012261	5984.33	5050.79		A020400_01	AGCCCGTAAGAAACCTGTTTCGTCGGTTTCATGGTGGGCTCCTCTTTTTGGCATGTCATCGGAACCTGAT	AT3G15630.1
20420	A020420_01	1	1.31	0.27001	0.080211	0.58628	0.00011367	833.805	636.51		A020420_01	ATAGAGCGGCATCGAAAGAGATTTGATACGAACTGCGTAGTTACAACACTAAAGGATCATAACAACTCGG	AT1G55450.1
20433	A020433_01	1	0.71705	-0.33261	0.040059	0.58628	0.0014788	11051.3	15412		A020433_01	ACAAACCAATTTCGGGAAAGTTTTCATCTTTTTTTTATGGCTGCTTACGCGAATTATCTCCGACTCGCAC	AT3G51090.1
20446	A020446_01	1	0.61241	-0.49035	0.053665	0.58628	0.00027908	1955.5	3193.27		A020446_01	CCGACGAATCTACACATGTTGGCTTCAGCAAGCGATGATGGAACAATAAGGATATGGGGACTTGACCGGA	AT5G08560.2
20465	A020465_01	1	1.1429	0.13359	0.068407	0.58628	5.5904e-05	19876.6	17390.9		A020465_01	AACCTCAGACCGCCACCATGAGAGTGAATATGGGACAACTCACAGTGAAGATAGAAGTCCTAGAGACAGT	AT1G20760.1
20477	A020477_01	1	0.74238	-0.29789	0.048283	0.58628	0.0014301	1277.55	1720.9		A020477_01	CCGCGTCGTTCTCGGATTATACGGCCGTCACGTTCCCATAACCGTCTCAACTTTCAAACGTATGTGTACT	AT5G35100.2
20485	A020485_01	1	0.91337	-0.090612	0.041506	0.58628	0.0018316	1945.94	2130.47		A020485_01	TATGCCTTATTGCCATATCAAGGGACTTCTTGGAGAGCGTTCTTCCAAATCCTGCACTGTCGGGTGATGA	AT4G31390.2
20491	A020491_01	1	1.3615	0.30861	0.053304	0.58628	0.001169	3599.68	2643.87		A020491_01	AGGATCGCCATGATTCAGACATCGAAGGTCCGTTTGACGGATTTCTTGGACGAGAGATCAGAGTATCTCA	AT3G09050.1
20515	A020515_01	1	0.7833	-0.24424	0.077254	0.58628	0.0016476	2795.04	3568.14		A020515_01	TGTTGATGAGTACAGCTCCCAATCTCCTGTTATGAGCAGAACTCACAACATGACGAGGTTTTGCCCCGAA	AT5G58350.1
20530	A020530_01	1	1.2157	0.1953	0.085682	0.58628	0.0012489	6440.1	5297.55		A020530_01	AATCAAACTTGATTTCTGCTGCGAAGAGGTCTTCATCTCCTTACAGACACTCTCGCTGTATGTCACCATT	AT1G29240.1
20533	A020533_01	1	0.76232	-0.27139	0.19093	0.58628	0.00056306	2860.35	3752.21		A020533_01	CTGCTAAAATGCTGCAGTCTGCAGCACCAGAGGATGCTTTCTTCAACGACTTCATGGCTTTCACTGATAC	AT4G35580.1
20535	A020535_01	1	2.0789	0.73183	0.059323	0.58628	0.00067857	6821.26	3281.32		A020535_01	CACCTCGCAATTGACAGGTGGTAGCGCGAGCAGCGTAGCTTTACCCTTACCTGGTAAAACCAACAATCAA	AT2G25430.1
20536	A020536_01	1	0.79192	-0.2333	0.064071	0.58628	0.00035502	1738.71	2195.58		A020536_01	CCCCAACCTAGCAAGACGAAGGATTCGAAACTTACCCCCATCTCCACTGATGCTCACCCAAGGACCTCTC	AT5G33393.1
20539	A020539_01	1	1.1876	0.17194	0.12105	0.58628	0.00075667	4148.49	3493.29		A020539_01	TTGTGTAAGGAGCAGCGACTCCAAAATGAGTGCAGGGTTAGGTGGGGAGGGGTCTTATGCTCCCCCCACT	AT1G02410.1
20542	A020542_01	1	1.2006	0.18285	0.079878	0.58628	0.0017441	1443.32	1202.19		A020542_01	GTACGGAACTGGATTTCCGTCTCTAAGAGGACTTCGAGGACAGAACACCCGCTATCTACGAGATGTCTCC	AT2G43080.1
20554	A020554_01	1	1.2872	0.25249	0.085677	0.58628	0.0018666	20179	15676.2		A020554_01	CGGTATCGACATCAACCAAGAGCTGGTGAATGCTCCATCTGGTGCGGTCGCAGTACCCGCAGCAAAGAAC	AT2G06530.1
20575	A020575_01	1	0.92832	-0.074375	0.067104	0.58628	0.0014317	3192.31	3438.53		A020575_01	CGGTTAAGGATCCTAGCCATCTCCCAATGGGTCATCATATCTGTTTCTCTGTCCCAAATTTCGACTCTTT	AT2G32090.2
20602	A020602_01	1	1.5281	0.42404	0.074239	0.58628	0.00064939	589.515	385.793		A020602_01	ACATCGGACAGTACAGTCCAAACGTGAGATGGATGCTGCTGGGTTACGTAGGTGAATCAGATGAAGGTTT	AT2G39940.1
20612	A020612_01	1	1.5062	0.40959	0.1005	0.58628	0.0014669	666.607	442.571		A020612_01	CCTCTTCGGTGCCGATTGGGGACCTCTCCCTCTGAAAACTCAAATTGAAGATCCAAACGCTCAACCTCAA	AT5G54430.1
20633	A020633_01	1	1.4444	0.36771	0.046758	0.58628	0.0013608	248.042	171.726		A020633_01	ACGCTCCCTCCCCCACGAGCGATCGGTGCCGTTTGTATCCGTGTTTACGTAGGATCTACGCGTTTTTTTT	AT4G36040.1
20636	A020636_01	1	1.1681	0.1554	0.10092	0.58628	0.00071014	2843.81	2434.51		A020636_01	ATCAATCGTGGGTTCAACTCTGGGCCACCCGATGTTTTTAGTACGTCGTCCTGGAATAAATCACCCCGCA	AT3G20140.1
20643	A020643_01	1	0.6344	-0.45508	0.06777	0.58628	0.00013846	2070.2	3263.32		A020643_01	CCGACTACTTGGACAAAGACTCCTGGTCCATACAAAAACGAGGACTGTAATGTGTGGGACAACAAACCAG	AT4G28050.1
20653	A020653_01	1	1.2855	0.25117	0.10681	0.58628	0.00057854	3413.52	2655.27		A020653_01	AGAGGGTGCCCATGTTCCAGTTTTGGAAAGCGAAGATGAAGACGAAGACGGTTTACCTATTCCTAAAGGA	AT4G25340.1
20714	A020714_01	1	1.1373	0.1287	0.044337	0.58628	0.00098831	2986.33	2625.69		A020714_01	CATCGGCCATTCAAAAGCTCCGACAAGAACTCAGTGAATTTAAAGAAATTCTGAAGTGTAAGGCCTGCAA	AT2G44950.1
20731	A020731_01	1	1.0608	0.058987	0.07138	0.58628	0.0014407	2741.88	2584.79		A020731_01	TACCGCAGCTAGCTACGTGGAGGAGATCAGAGGCTTTGGGGAAGAAGATCTTATATACGATCGATAACGA	AT2G40000.1
20743	A020743_01	1	0.75287	-0.28386	0.074165	0.58628	2.0348e-05	12746.3	16931		A020743_01	TACAGAAGATTGATTCTCAAACTATTTCTCTCTCTCTCTCTCACAGAGAATCTCCAATGGCGGCTCCCGT	AT4G04630.1
20781	A020781_01	1	0.85811	-0.15302	0.092228	0.58628	0.00042935	13625.5	15878.2		A020781_01	TTGGAACTCTGACATCAATGATGAGGCGGGCGGTGATGAGATCAAGGAGGCGTCAAAACATGAGCCGGAA	AT3G02520.1
20823	A020823_01	1	0.81086	-0.20966	0.039576	0.58628	0.00094275	559.755	690.351		A020823_01	CGGGGCTGAGTTTCAAGAGACCATGGAAGGTACTCCCCGTATGCATCCAGCAGAAAGCGTTGCTTCACCT	AT3G01090.2
20827	A020827_01	1	1.2678	0.2373	0.044012	0.58628	0.0006739	5398.63	4258.62		A020827_01	ATCTCAGGACACTCCACAGAGATGCCAATTCCTGAAAACATTCCCGTGACAGATCCGGTGGCACCAGGAC	AT3G47730.1
20871	A020871_01	1	1.2187	0.1978	0.030957	0.58628	0.00094349	857.396	703.523		A020871_01	GTATGAACACGGAAAGAGGATAGCAAATCTCGTGTACTGAGTTTGTTTATCGTTCTCAAGGTTTTACAAC	AT5G27540.2
20930	A020930_01	1	1.1205	0.11381	0.11577	0.58628	0.00013135	6729.8	6005.91		A020930_01	AGAGAGCAGCAGCCATGCCTTTGTGGGTACATGAGGAACCCTACCCTCCGCCAATACGTTAGCTCCCCTA	AT1G48750.1
20931	A020931_01	1	0.84209	-0.17186	0.075547	0.58628	0.00032279	10472.4	12436.6		A020931_01	TTCTAAATTGGGTCTACGGTCTGGTTGAACTGTCCGAAGCAACACTACTATAGCACTCTGTTCCGGCAGG	OBSOLETE
20947	A020947_01	1	0.68979	-0.37136	0.11753	0.58628	0.0011762	797.993	1156.79		A020947_01	CATAAAGCGGGAAGCTATCAAGACCAACAGCGAAATAAGGAAAACACATACATATAGTCCACAATGCCCC	AT2G41850.1
21021	A021021_01	1	1.2672	0.23684	0.0547	0.58628	0.00094846	12985.6	10247.6		A021021_01	TACCAAGACCAGCAGACCACCGTCTCCATTCAGGTCTTTGAAGGTGAAAGAAGTCTCACCAAGGACTGCA	AT5G42020.2
21023	A021023_01	1	1.764	0.5676	0.10697	0.58628	0.00063202	2532.34	1435.4		A021023_01	AAATTTTTGTTGGCCCCCAAAACCGTTTTCCACCCTTTTGGATCAAGGAATGAAACAATTTTGGGGCCCA	AT5G23430.2
21051	A021051_01	1	1.156	0.14493	0.18548	0.58628	0.00066026	3771.02	3262.34		A021051_01	AGGTTACGGAGGAAGCGGTGGTGGTGGAGGATGGTAATTCCTTTAATTAGGTTTGGGATTACCAATGAAT	AT2G21660.2
21056	A021056_01	1	0.7988	-0.22465	0.045689	0.58628	0.00037279	4197.73	5255.34		A021056_01	TACTATTCCTATTAAGCCAAAATATATTCCTAAGGTTATACGCCCTACGCCAAAAGATCCGCCTATTCCG	AT2G25510.1
21087	A021087_01	1	1.2052	0.18668	0.051451	0.58628	0.0011518	8665.46	7189.67		A021087_01	GTTGACCAATCAGAAGAGACGAGAGATCAGAGAGATCTTTGATCTTTTCGACATAGACGGTTCAGGTAGC	AT4G37010.2
21226	A021226_01	1	0.5941	-0.52071	0.058908	0.58628	7.1552e-05	6398.38	10769.8		A021226_01	ACCGAGCTGTAAAGGCCGGGGAGGTTCAGTGGGCTGTAGTCTTGGGATTCAGCTGGCGTTTTCCGGCACT	AT3G48630.1
21256	A021256_01	1	1.1408	0.13171	0.095309	0.58628	0.0014541	5214.51	4571.06		A021256_01	GTTCATAGCCGTGCCTGCGATCGTGGTGATCTGGATATCAGTGGTGGTGACGATGGCGTTCGCCGGAAAA	AT4G28330.1
21326	A021326_01	1	1.1379	0.12917	0.052548	0.58628	0.0013135	1800.64	1582.4		A021326_01	CGAGTGTTTGTTTTATGGAAGCTATAGACAGCTCAAGAAGCATGTTAAGGAGAACCATCCGAGAGCCAAG	AT4G08460.2
21327	A021327_01	1	0.65385	-0.42488	0.10886	0.58628	3.0953e-05	5283.8	8080.43		A021327_01	AGAGGGTTCATGGATCTTGCTAATGATAACCTTCCAGCTCCATTCTTTACCCTTAACCAACTTAAGGATA	AT4G08770.1
21341	A021341_01	1	1.16	0.14845	0.067028	0.58628	0.0015197	9838.91	8481.14		A021341_01	ACAACGTAAACTAAGAGCTGCATCAAGGAAAGGCGAAGAAACCGGGGATGGGACTCATACTCATCACTAG	AT3G62790.1
21363	A021363_01	1	0.75563	-0.2802	0.050082	0.58628	0.00020933	6135.83	8120.12		A021363_01	AAGATTTACTTCAGCAACTCTGCGCAAGTCCGCACATTGACCACCCCTTCTGCATCACTTGGCTAACCGC	AT3G17230.1
21366	A021366_01	1	1.1067	0.10136	0.077026	0.58628	0.00026229	11821.8	10681.8		A021366_01	AGGTCGAAGAAGAGGCCGCACGCCAATGCCAGATTATCATAGCTCATATGAGTGAAAATGATTGTACCGA	AT3G21850.1
21368	A021368_01	1	1.2122	0.19246	0.034193	0.58628	5.3196e-05	21785.5	17970.7		A021368_01	CATCCCAGGATTAGCTCCTCCAGCGCAATCGAGGAAGCTATTGTACTTGAGGAATCAAGACTACATGTGA	AT3G17440.2
21382	A021382_01	1	1.4051	0.3401	0.041933	0.58628	0.0010891	8077.2	5748.53		A021382_01	GAGCAGTTGAACGTCCATTTGCAACCTATCACAATGATATGAAAATTAAGATGTTCATGCGTATCGCACC	AT5G48605.1
21394	A021394_01	1	1.1251	0.11791	0.08298	0.58628	0.0011451	10503.9	9335.69		A021394_01	TTTGGGTAACGCTTTGGTTGGAAGTACGCAACCTAGAGTTGAACGGCTGATTGGTTGGGTGCTTCCATGT	AT5G42905.1
21400	A021400_01	1	1.1511	0.14075	0.070866	0.58628	0.00088655	9617.12	8354.87		A021400_01	AACCTGCTTTCGAAGTTTTGCACTCGAGGTTTGCAATCGTGGCAGAGCCATCACGATTATGGAATAAAAT	AT3G30190.1
21401	A021401_01	1	1.1788	0.16449	0.14867	0.58628	0.00034664	11451.8	9714.74		A021401_01	TGGTGATGATCACACTACTCTTCCTAAAGGACAAAGTATTAATGTTGGGTCTAAGGATGATGTTTCTGAG	AT3G15060.1
21416	A021416_01	1	0.71645	-0.33345	0.070643	0.58628	0.0018531	14437.7	20150.8		A021416_01	AGAGATAGATATTTTGAAGTGGACAGTGAGGTATTGTTCGAGTTTAGCTGCACACCTTCTAACTCCTACG	AT5G35510.1
21488	A021488_01	1	1.1698	0.15686	0.0688	0.58628	0.0002319	2063.17	1763.75		A021488_01	CCTGTTAAAAAGCCTGAACCTGAGAAACCAGCTGAATCTATTGCATATCCTGTTCCGATGAACTACGCGT	AT5G52760.1
21498	A021498_01	1	1.3152	0.27401	0.035888	0.58628	0.0015796	3485.27	2649.96		A021498_01	CTTCTTCTCTTGACATTCTCTCTCCCAAAAGAGCTCCAAGAGACTTTTACAAGGGCAAAAACTGCAAACC	AT5G39800.1
21508	A021508_01	1	1.2828	0.24901	0.089385	0.58628	0.00035889	4355.96	3395.82		A021508_01	CACCATGAACCAAGCTATCTCCGTATCCGATCCCGACGACATGGAAACTTTCTGCATGAAATCATCCAGA	AT5G41290.1
21512	A021512_01	1	0.76384	-0.2694	0.032049	0.58628	0.00064802	7289.57	9543.35		A021512_01	TGTGCCAAAGCTATGTTGGTGTGAAGCTACTTATCGATGATAACCACATTTTCAAGTGGGTTGACGAAGC	AT5G15990.1
21517	A021517_01	1	1.3456	0.29686	0.0992	0.58628	0.00084334	1123.27	834.723		A021517_01	CCAAGTGGAGATCAAGCCTGAGATGATTGGACATTACCTTGCAGAGTTCTCCATCTCGTACAAGCCAGTT	AT5G09510.2
21522	A021522_01	1	0.75401	-0.28235	0.068752	0.58628	0.0018965	694.228	920.668		A021522_01	AGCTCAGCTTTCTGCTGCTGGTCTTACTTACAGCGGCAGCAGTGTCTCTAGCTCTGCTAGTGCTTTTAAC	AT1G62060.1
21549	A021549_01	1	0.66709	-0.40484	0.2778	0.58628	0.00014125	2350.07	3522.76		A021549_01	CCTATCTTGCCATGGTCCGTTGGCTAACCGTCAGCCCGGAAGTGCGTTCTTGTCAGCTGGTGCACAGTGA	AT1G26910.1
21561	A021561_01	1	0.77075	-0.26039	0.074119	0.58628	0.00010339	4736.25	6144.42		A021561_01	ACTCTGTTCGGCTCGAAACCTGAGATTCCAAACGCAGTCCTGACCAGAGCGTTTAGGACTGATGATACAA	AT1G18970.1
21576	A021576_01	1	0.89838	-0.10716	0.15959	0.58628	0.0011524	1278.45	1423.11		A021576_01	AAAAGACGAAGACAGATCGGTCACATTGTCTAAGCGTCTAAATGCTATCTACACTATGATCATTGAGCTT	AT1G28450.1
21582	A021582_01	1	0.9082	-0.096287	0.053657	0.58628	0.00056591	4524.67	4982.07		A021582_01	GAATTCACCAAGGTTGACTCCGAGTTCCAATCCGAGAAGACTTTGAAAATGGAGGACGTTCAGATCCTAG	AT2G17070.1
21610	A021610_01	1	0.85016	-0.16232	0.13095	0.58628	0.0015074	838.739	986.536		A021610_01	GATCGAAAGCTGCAGCGGCTGCTGTAATATTTGTTGGTTGTTGTGGTCCTGCGGAGAAGAGGTATGACTT	AT2G35580.1
21623	A021623_01	1	0.87779	-0.13035	0.029766	0.58628	0.00068986	1362.8	1552.62		A021623_01	ACCTGTCAATGGTCATACCATTGATGTTGAGGTCAAGCTTGATCCTGTCGATGGTCATACCATTGATGTT	AT2G01800.1
21641	A021641_01	1	2.2846	0.82617	0.096641	0.58628	0.0014009	523.428	229.132		A021641_01	GCAGCAAAACTCTGCATTCCCTCTTCTTCGTTTAGCCACAGAACTAATGATTCCATAACCTCATCATCTT	AT2G05310.1
21643	A021643_01	1	0.75106	-0.28628	0.082124	0.58628	0.00089721	2669.91	3554.61		A021643_01	CACCGTCACTCTTCTCCTCGTTCTCAACGTCTCCAGCAGAGCACTCCCGCCCGTGGCGGATTCCACCAAC	AT2G21750.1
21660	A021660_01	1	0.81752	-0.20148	0.088548	0.58628	0.00071966	5780.24	7070.6		A021660_01	CTCGACCATCGGTGTTGAATTTGCCACACGTAGGGGCATCCAGGTCGACGACAAGATTGTCAAAGCTCAG	AT2G33870.1
21664	A021664_01	1	1.1923	0.1759	0.097134	0.58628	0.0011859	39791.2	33372.9		A021664_01	GCAGTTTCATGATTGTGTTGTCAAAGGTTGTGATGCTTCCCTCTTGATCGACCCAACAACCGAAAGACCA	AT1G34510.1
21670	A021670_01	1	0.73492	-0.30799	0.084549	0.58628	0.00015924	6497.68	8841.4		A021670_01	CGCTCTCAATTCCTGCGTTTACTTTGATTTTGTGTTGGAGTCCAACCCATGGAGAGGAGATTCGAAGCCT	AT1G13990.1
21671	A021671_01	1	1.3395	0.29229	0.10213	0.58628	0.00067607	7398.26	5523.13		A021671_01	TCATTTCGATAGGCATTATTGTGGGAAATGTGGAACTACTTACGTGTTCAAGAAGGCTGATGAAGAGTAG	AT1G23410.1
21738	A021738_01	1	1.1188	0.11224	0.038038	0.58628	0.0010712	12183	10890		A021738_01	GATTAGTAGGATTGATGCGATTGTCACTGAGGAGACAGCGAAGAATGTGTTGCAAAGGATTAAGATAGTT	AT1G66060.1
21793	A021793_01	1	4.0096	1.3887	0.019917	0.58628	8.2091e-05	4953.25	1235.34		A021793_01	TCTTACTGGGTCAGTATCAGACTCTTCTCATATCTTTTACTGTGTTCGGCATGGTAGAGAGATGGATGGA	AT5G46340.1
21801	A021801_01	1	0.85385	-0.158	0.084238	0.58628	0.00032216	8511.73	9968.65		A021801_01	ATGGAAGACGACATCGAGAACCCGCAGAGACGACAGCTACTCCAGAAGTGCTGCAGCGAGCTTCGCCAAG	AT4G27170.1
21830	A021830_01	1	0.6704	-0.39989	0.082813	0.58628	4.6368e-05	2511.91	3746.96		A021830_01	CCAAAGGGGAAGAGTACCATTTGACAGCAAAGGATGGAAACCTACACAGTCAGACTATGCTACTCAACGG	AT5G34940.3
21838	A021838_01	1	0.73483	-0.30811	0.10127	0.58628	0.0010929	2811.01	3825.33		A021838_01	GAGAGTTAAGTGAGGAAGAGAAAAAAAGACAGAGAACAAAGCTCTGTTTCTGAGACACAAGAAGACAGTG	AT5G09850.1
21841	A021841_01	1	1.1831	0.16817	0.11555	0.58628	0.00016944	1967.07	1662.7		A021841_01	CCTGAAAACCTTGTCAAGCTCGAAATGCAGTACAGCAAGCTACATAAGCTATGGGAAGGAGTTGCGCCAC	AT1G31540.1
21874	A021874_01	1	0.66211	-0.41232	0.050739	0.58628	0.0010768	578.536	873.755		A021874_01	CCAACACTTGCCTACGTTGGTCAGACAAATACAGCTTCTGTCGATAAGAGATGGTCAAGACTACTTGAAC	AT3G19800.1
21927	A021927_01	1	1.6735	0.51494	0.048608	0.58628	0.00038493	266.454	159.222		A021927_01	GAGGGTTCTACTGAGAGGCAAAGCAGTCACTGTTATGGAAGGTTATGTCTTAGTGTGATTTTGGCTATGA	AT1G03210.1
21985	A021985_01	1	1.1674	0.1548	0.29589	0.58628	0.001307	19962.3	17099.4		A021985_01	AGGGGTAGCTTACCCCAAGTAAGCCGAGAAAATAATGATTTGGCCTGATTAATAACAAGCAAACTCAAAA	AT5G23830.1
22060	A022060_01	1	1.2066	0.18777	0.11362	0.58628	0.00016134	2167	1795.97		A022060_01	GATCGAGAATGAGGTTCTTGAGAAAGTTGAAGAAGCTTTGTCTGAAGCGAAAGCAAGCAGTATTGAATAA	AT3G42200.1
22068	A022068_01	1	0.79761	-0.22614	0.048391	0.58628	0.0011148	2020.5	2533.36		A022068_01	ACAACCGGAAAACTTTTTTTCAGTTGTCCGCACGAAATATCAGATGGTCCCGGTCAAGGATGCGGTTTCA	AT5G35030.1
22069	A022069_01	1	0.92092	-0.082387	0.038008	0.58628	0.00047812	5230.7	5679.96		A022069_01	CACATGGTGGAAGATCTTTAGGTATCATACTGGCCCCAAACATGTGAAGATCCAAAATTATGCCGGGATA	AT4G07690.1
22072	A022072_01	1	0.62748	-0.46604	0.09762	0.58628	0.00011524	4371.23	6966.72		A022072_01	GACAGCAAGGCATGGTGAAATCGAGAAGGAGCTGAAAGAGCTTAGAACAGAGAGGTTGGAGTTTGAGAAG	AT5G37120.1
22118	A022118_01	1	0.66363	-0.41004	0.078406	0.58628	0.00044877	1713.34	2581.69		A022118_01	ACGAGGTGGTGGTTCCATGACGACAAGGTTTGATGCACCACCAAGATTAAAGAGAAGCCTTTATATGTTA	AT1G45050.1
22179	A022179_01	1	3.1403	1.1443	0.09264	0.58628	2.0614e-05	2559.84	815.173		A022179_01	TACAGAACCGGTCGCGGACGCGACAATGATGTCTACGATTTTAGCTCTGATTCATGGAGGAGGGTTTTTG	AT3G49510.1
22180	A022180_01	1	4.0211	1.3916	0.048335	0.58628	2.1388e-06	4171.79	1037.53		A022180_01	TCTCATGTGGTTGTTGGCTCTGCTAATGTTATTTACTTATCTGCTATATTGGGTCACGAAGGACCCAATC	AT3G49550.1
22187	A022187_01	1	0.86066	-0.15005	0.10196	0.58628	0.001821	653.211	758.999		A022187_01	AACTATTTCGGGTCAGGGGATGAAGTCTCCCGATTCTTTAAGGTTGTTGGTAAAGATGTCTTATTTGACA	AT3G44710.1
22193	A022193_01	1	0.83527	-0.18	0.061762	0.58628	0.0010742	1448.96	1734.89		A022193_01	TCTTACCTTTTCCTTGCAAACAACCTTCAGATCATCATTGAAACGGTTGGTTCAACTCCCCTAAGGAATC	AT3G55150.1
22212	A022212_01	1	0.88516	-0.12199	0.066625	0.58628	0.00046039	8025.67	9067.03		A022212_01	TCGACAAGTCGATGAGTTCATGGCACCTATTGTGCGGTCTGGGGACTGTGGACCGATCTCAATGACGCTC	AT3G04910.2
22251	A022251_01	1	1.1597	0.14816	0.067535	0.58628	2.7628e-05	4187.67	3610.86		A022251_01	AGGTACGATGGAAATGCTGATGAGGTCAACGTGAAGCTGGCTAGATCCGAAGCTAAGACACTTCACAAGA	AT5G10220.1
22276	A022276_01	1	0.79627	-0.22781	0.046607	0.58628	0.00041851	1430.82	1796.87		A022276_01	TACATGCGCATCAATCGGGTCAATCTGGGAATCACTATAGTGGTGGTGGTGCTACTACTAGCTGCAATGT	AT4G19130.1
22281	A022281_01	1	0.67144	-0.39832	0.070232	0.58628	0.0001153	5632.45	8388.36		A022281_01	CGTTGAAAAGGATAACAAAGCGGACATTGTAATTCCTTTGATTAACTCACACCGGTTGGCGTACAACATG	AT4G18300.1
22326	A022326_01	1	0.94582	-0.0557	0.10711	0.58628	0.0013897	4598.11	4861.49		A022326_01	TCAACAGGTAAAATTTGTAATGCTATGCCCTTTGGATGCATCCATTAAGTTGCCCTGTGAAGAGGCTAAT	AT4G21070.1
22327	A022327_01	1	1.2068	0.188	0.02675	0.58628	0.00048625	11114.4	9209.58		A022327_01	CTAGTGGAAGTAGCAGAGGATCTGACATGAATGTGAACCATGATAACAAGAAGATCAGATACCGCAACTC	AT4G21080.1
22357	A022357_01	1	0.76475	-0.2682	0.057126	0.58628	0.0011765	12531.5	16386.3		A022357_01	CTAACAGTTCCCTCATTTTATCTGTTCCTCAACCACCTGGATTCTTTGTTCCGCAAAACAAAGAACGTGA	AT4G23200.1
22370	A022370_01	1	0.80706	-0.21436	0.043801	0.58628	0.0001218	1152.17	1427.53		A022370_01	AACATCCATTTGCGCAGCTCGCAGGTTCAGACAACATAATAGCCTTCACAACGACAAGGTACAAGGATCA	AT4G19710.2
22380	A022380_01	1	1.1599	0.14836	0.060773	0.58628	0.0013229	2699.17	2326.92		A022380_01	CTTTGACGACGCCGTTAAGGGTTGTGACGGCGTCTTCCATGTCGCCGCTTCCATGGAGTTTGATATCTCA	AT4G27250.1
22396	A022396_01	1	1.3297	0.28494	0.021241	0.58628	0.0010766	3780.83	2843.24		A022396_01	AGATTGAATGGCAAAACATTGATACCCTTGATGCCAAAACTTACAACGAGAACTACCTTAGTACTTCCAC	AT4G21340.1
22404	A022404_01	1	0.8097	-0.21109	0.064559	0.58628	0.00037792	2903.87	3586.38		A022404_01	AAGGTATCAAAGGGAAGCATGTCCTGCAGATATGTGTTCTGCTTGGAGTATGCATTTGGTTAATCTATCA	AT4G33740.2
22468	A022468_01	1	0.66895	-0.40205	0.20642	0.58628	0.00081427	117.296	175.353		A022468_01	CGGTCCAAACATTTTCAGGTGGACTATTATTATGTTCGAGAAAGGGTGGCTTTAGGCGCTCTCACCGTCA	AT5G20420.1
22495	A022495_01	1	1.346	0.29715	0.13194	0.58628	0.00012915	3665.79	2723.57		A022495_01	GGTAATGCGGTGGGGAAGTATGTGCTGAAGAGCATTCCACAGGGAGCGGCAACTACCTGTTATGCTGCGC	AT4G11410.1
22506	A022506_01	1	0.70314	-0.3522	0.047072	0.58628	0.0018255	15043.5	21394.7		A022506_01	AGACCCAATGGGGAGTTTCTATGGATATACTCTGGAAAAGGGGAATCGGCTAGGAGAAATCTAAAGGGTT	AT4G39600.1
22566	A022566_01	1	0.83151	-0.18451	0.24364	0.58628	0.0019171	3681.59	4427.54		A022566_01	TCCCTACTCTAGTGTTGTCGGCAGTCTCATGTTTATGAGCAAGCAAGGAGAAGTACATTGGACAGCAGTC	AT5G62310.1
22574	A022574_01	1	0.42872	-0.84695	0.034621	0.58628	0.00043169	5026.6	11725.3		A022574_01	CACACATAATCTTTTGCACTGCCTCGGGTGCTGCAGAAATGACCGCGGAACGGGCAGGGTCCATAGACAT	AT4G05540.1
22582	A022582_01	1	1.631	0.48919	0.047515	0.58628	0.00062335	12035.3	7379.05		A022582_01	TTTTCCGAAGATCAAGAAAGTGATCCCGTGGAACCCGAGGTATCCATCATGCCGTTGGAAACTCCTACGC	AT3G32190.1
22624	A022624_01	1	1.2161	0.19565	0.053403	0.58628	0.00051906	3420.7	2812.7		A022624_01	ATCGCCGGAGAACCAAATGCCCCCTTAACGACTCTAGTAGTAGTAGGTTCCATTTGGTCACCACTCTTCT	AT4G17780.1
22630	A022630_01	1	1.2691	0.23829	0.083073	0.58628	0.0003536	3105.41	2446.96		A022630_01	TGACCCATTCCAATGGACCCTATGGTGAGAATCTCTTTTGGGGCTCAGGCAATAGATGGGGTCCATCTCA	AT4G30320.1
22668	A022668_01	1	1.1997	0.18205	0.054288	0.58628	0.00099012	4101.06	3418.65		A022668_01	CACATATTAGAGGGGCTTTCACAAACAATCAGGAACTCGGTTTAAGCTCGGTGACTCGGTATAACCGGTC	AT3G43670.1
22691	A022691_01	1	1.1999	0.18223	0.055292	0.58628	0.00061767	14061.6	11719.4		A022691_01	CATTATTCTCTGAGGTGTGCAAGCCACGCCCTCCTGATGAACACAGACTGAACAGAGCCGACTCGAAGCA	AT5G07390.1
22742	A022742_01	1	1.197	0.17981	0.039707	0.58628	0.0017147	2722.21	2274.24		A022742_01	TCACTGTTCCTTTCAACGCAGACATCTATTTTTCCCCTGAAGCGAACCCTGTTCCATCAGCTGGAGACTT	AT3G24330.1
22766	A022766_01	1	1.1011	0.096313	0.058622	0.58628	0.00065327	8000.03	7265.56		A022766_01	CGTTAGTGGTATTGGTCCCGATGATATCAACGTCAAGTTCCAGTGCCGAGGCGATACCTTACAAGCCAAG	AT3G21960.1
22767	A022767_01	1	1.1212	0.11439	0.14801	0.58628	0.0012478	7576.45	6757.44		A022767_01	GATATACAAGCGGGGAAGTGCGTTCGAGAAAAATCTGAACATAGCCCTCCGTACTGTCATTTTTAATGGC	AT3G21990.1
22783	A022783_01	1	1.3227	0.27964	0.072528	0.58628	0.0002612	1266.1	957.284		A022783_01	GCCAAAGGGCCATTCTCAATTTTCCTCACGAGTATCAAATGATGAAGGACGGTCCAAATGGCAGCCACGA	AT3G23220.1
22794	A022794_01	1	0.84819	-0.16465	0.1767	0.58628	0.0015923	5374.39	6336.62		A022794_01	TACTTGTGGTCACTTGGAACATATTTCGAGCCTCAATATTCTCAAGCACGAGTTATAACCACTATGGCAC	AT5G23960.1
22801	A022801_01	1	1.13	0.1222	0.10177	0.58628	0.0016485	3074.2	2720.58		A022801_01	AATTGGGAAAACGACGATACAATGTGAGGTCTACCTCTCGCGTTCATGTCAACGCCGTCAGAGCAGATAG	AT3G14870.3
22808	A022808_01	1	1.2827	0.249	0.10941	0.58628	0.00013575	7915.67	6170.9		A022808_01	GACAGTAGTAGTTATTCGTCTTGGTGGGAAGGACTATGGAGCAACGTTCCTTTTAATCACCATGCGTCGT	AT3G28520.1
22834	A022834_01	1	1.3444	0.29595	0.12478	0.58628	0.00087814	3309.99	2461.93		A022834_01	TGGCGGCACAATCTTACAATGATGCGGCGGCTGAGTATCGAGCAAGACGTGGTAAAACAAACGGAGAAGG	AT5G67000.1
22864	A022864_01	1	1.405	0.34001	0.10231	0.58628	0.00054506	4355.96	3100.13		A022864_01	TTTCTTTGTTTGGTTTTCAGGAGTGTGAGAAAAAGGCGAAGAAGAAAGCTGCTGCAAATTCTACTTCTCC	AT5G36690.1
22874	A022874_01	1	1.2998	0.26224	0.12038	0.58628	0.00057118	2076	1597.19		A022874_01	TGATTCCTGCTGCTTCTCCAACCAATGACACATCAGCAGCTGGATCATCATTTGCCTCTCGATTTGAGTA	AT5G46750.1
22887	A022887_01	1	1.1422	0.13294	0.042459	0.58628	0.0012761	10009.6	8763.93		A022887_01	GGGAGAGCTCCCAATAAGGGTAAGCCCGTCAAAGACGCCAGTGAGGCTACACCACTCTGATTTAAACTAA	AT5G24440.1
22900	A022900_01	1	1.1594	0.14789	0.054577	0.58628	0.0011849	3613.75	3116.92		A022900_01	TTTTCAAGATGGCGGGTTGTTGCATTTGAAAATGATGTGCCTTGGCAAAAACTGGGACTGTCAAACGCGT	AT3G14140.1
22942	A022942_01	1	1.1027	0.097763	0.0807	0.58628	0.00074246	4560.56	4135.65		A022942_01	AGCTGGCGCTCTCCATCTTGTGGTCTATGCCCAATCTGCAGGACAATCCTGAAGAGAACCGAACTTATCT	AT5G43530.1
22973	A022973_01	1	1.2748	0.24282	0.085259	0.58628	7.9664e-05	4159.71	3262.99		A022973_01	GAGGGGAGGAGTCGGTTTCCCTGAAGAATCAAGATTTCAAGACTCAGCCAAAAAGCTTGGTTCCCCACAA	AT5G53020.1
22988	A022988_01	1	1.5716	0.45209	0.048689	0.58628	1.68e-05	14766.3	9395.63		A022988_01	GTTGTCATCGGAGATGATCATGGCAACAAGACCCTTTCATCTGATCTCCTAGAGTTCTTGTTGGATCCGT	AT5G38550.1
22997	A022997_01	1	1.213	0.19306	0.047047	0.58628	0.0011936	2475.01	2040.4		A022997_01	AGTCGCTAATGAAGCTTTAGGGCTTCAAGCATTCAAAGATAACCAATGGATCGACGCGGAGTATACCACT	AT5G63590.1
23009	A023009_01	1	0.3832	-0.9592	0.099285	0.58628	0.00026246	389.086	1015.46		A023009_01	CACCGAGTCTTCCGCTCGACCAGGTCGTCTCTTTTTCACCTTCAGACGTAAAGATGATTGCTTCTTATTC	AT5G44220.1
23015	A023015_01	1	1.1514	0.14101	0.054861	0.58628	0.0007659	2094.98	1819.47		A023015_01	ATGTCGTCCTGGTAAATGGTTGTGAAGTTGCCATCCTTTCGTTTTTGGCCCACGCAAACGGCTTCAGGCT	AT5G05570.1
23033	A023033_01	1	1.2738	0.24204	0.087153	0.58628	0.00063007	3436.81	2698.09		A023033_01	AAGGTATACATCAACATCGTACACGCAGGCCGTGAAGAGAACACAAAGCCCCTCATCGGCTCCGCCCATC	AT5G23950.1
23065	A023065_01	1	1.1746	0.16092	0.030642	0.58628	0.00063367	19095.3	16257.3		A023065_01	TCATCAGGAAGGCAGCGATAATAACAGCGGGAAGATCGTTCACTCACCTCATAAAGATCAACTACGAAGA	AT5G23320.1
23070	A023070_01	1	1.2128	0.1929	0.10766	0.58628	1.9671e-05	11184.7	9222.49		A023070_01	GGCTAAGGAATCGAATGGTCCTCCTGCGGTGGTGGCTAATGGTGCATCTGAAAATGGTGTATCAAAGAAC	AT5G16590.1
23104	A023104_01	1	1.252	0.22474	0.10195	0.58628	0.00044531	9957.69	7952.96		A023104_01	TTGCGTTCATACACAGCTCATGCTCCAAAACGTCTCATGTACCAAGACATTTGCGAGCTTGCCTTAGGCA	AT5G37060.1
23112	A023112_01	1	1.2168	0.19626	0.072796	0.58628	0.00080534	40957.9	33661.2		A023112_01	GGGCCAATGGTTGACCAAAGGTTCATTAATGCTTCTACAGCAAGACGTCTGGGGTTCGAGTCCCAACTAC	AT1G19720.1
23143	A023143_01	1	1.3269	0.28286	0.060557	0.58628	0.0014739	4632.72	3491.2		A023143_01	GGTGGGTTTGGTTCCGTGCTCTATCGGTGGGACTAAACTAAGCCAATGGCAAAAAGGTGAGTTTCTTTAC	AT3G53010.1
23153	A023153_01	1	1.281	0.24761	0.10642	0.58628	0.00012466	14136.3	11035.8		A023153_01	GCCCGAAACTTGAGAATCACAAGTCTTCTTCTTCAGGATGCCTTTTCTTTGCTACAGTGGGAGAAGGAGC	AT5G09290.1
23201	A023201_01	1	1.1864	0.17091	0.078912	0.58628	0.00025902	41295.1	34807.9		A023201_01	AGTCTGCTCGGTTTGATGAAACTAGCGGGCTATGGAGGGTTAGAACAACCTCAGACGGAGAGGAGATGGA	AT1G04180.1
23202	A023202_01	1	1.2213	0.19995	0.05897	0.58628	0.00067288	27348	22390.7		A023202_01	ACCGCATGGGCTATGATGGGTTTGATTCATGCCGGACAGGTTCAAATATTTTCAATCTTGGACTTGCATT	AT1G78960.1
23240	A023240_01	1	1.7238	0.54451	0.076286	0.58628	0.0012558	277.189	160.806		A023240_01	GACCCGACGATCAGTCAAAATATTCCACCGGACATTCTTCATGGTAAAGTCATGCATCTTTCTATAAATA	AT1G53930.1
23266	A023266_01	1	1.412	0.34497	0.034099	0.58628	0.0012608	697.638	494.081		A023266_01	AGTCGAGGGCTTTTTCTCGTCTCCGTGGCCAAAACCTTGTCTTGATCCCTCTTGCAGACTTGATAAACCA	AT1G14030.1
23330	A023330_01	1	1.2812	0.24779	0.077477	0.58628	0.00094133	1458.26	1138.2		A023330_01	AAGTGGTTAACCATCAGATCAAGAGATTCGCAAGAAACAAACGGATGCGATCCTTCTTATACTTTGGAGA	AT3G46530.1
23353	A023353_01	1	1.1736	0.16009	0.057112	0.58628	3.9429e-05	21783.3	18560.7		A023353_01	CGCCGTTTCACAACGAGTGTGCTTCATCTTTGGGAACAAGATAGGTTAGCAACCCGGGAGAGGATTATAG	AT2G17110.1
23407	A023407_01	1	1.2034	0.18517	0.032902	0.58628	0.0017265	12180.6	10122.3		A023407_01	GTACTGTGTTCAGGGATGAGGTGGATAGAACCGGCGTTAGAGAAAAGACAAAGTCAGTGCGGTCTGAAAT	AT2G30820.2
23440	A023440_01	1	0.77315	-0.25729	0.073633	0.58628	9.7905e-05	10803.2	13973.2		A023440_01	GCATACTATACTCCACGGGCTAATGCAAGTGCGTCATACACAGACACATCGGCCCTAGCCGGAAGATCAC	AT2G38410.1
23468	A023468_01	1	1.2138	0.19374	0.054015	0.58628	0.00016825	7224.98	5952.7		A023468_01	ATGCTTTGATGAGACTATGGATGAGCAGTTTCGAAGGAGAGATAGGGGAAAGAACCTAGTAAAACCAGAG	AT2G02340.1
23494	A023494_01	1	1.3223	0.27937	0.07112	0.58628	0.0011707	1180.86	893.012		A023494_01	GGGGGAGTTTCCGAACGATGTGAAAGTGAATCTGTTGAAGAGTATGAGCGGTGTATTGGGGACGAATGTG	AT2G37360.1
23515	A023515_01	1	0.095438	-2.3493	0.099681	0.58628	0.00024039	1.20323	12.6076		A023515_01	GAGACCCCCAAAGCTGCGAATACACTCAGTTGGGGAATATGAGGTCAGTTATATTTTTTCATCCATATAT	AT4G35920.2
23528	A023528_01	1	1.2642	0.23441	0.047003	0.58628	0.0011639	20036.3	15849.6		A023528_01	TGACACAGTCGAATATCCTGGCCAACATTGTTGTGTAATGAAACATTACACTCCTTATTTTTCACGTGGT	AT2G27320.1
23530	A023530_01	1	1.3274	0.28319	0.12023	0.58628	0.0010227	2190.97	1650.61		A023530_01	GCAGCTCTGCCTGTGGCGGACCAAATCATTAGAAGAGGCATGTCCATTGACCCAAGATGCCAAATTTGCG	OBSOLETE
23535	A023535_01	1	0.71695	-0.33275	0.054796	0.58628	8.5996e-05	524.738	731.868		A023535_01	CTGTGAAAACAAACTTTAGTGGAGATTGGAAAGAGATCATGGACGAACAGGTGGATGCTGATGACACGTC	AT2G36760.1
23537	A023537_01	1	0.67636	-0.39103	0.085892	0.58628	0.00060741	527	779.147		A023537_01	CCAGCTGGAGACTGGAAAGATATCTTTGATGGTATGGTAGAAGCGAATGAGACATCTTATGGTGTGATCG	AT2G36800.1
23556	A023556_01	1	0.76479	-0.26815	0.097835	0.58628	0.001541	8985.79	11748.7		A023556_01	TTTAACATCACAGGAAAAAGAGTTAGGAAGGACGATGGTACTTATGTCGACAAAAAGGCAGAGCAGATTG	AT2G04210.1
23571	A023571_01	1	1.2599	0.231	0.12942	0.58628	0.0010276	11629.5	9230.79		A023571_01	AAAGGTCGCGGGAGAAGTACACGGGCTTCGTTCTTACTACGAATTCAGCCAAAAAGAGCCTTTACTGCAG	AT2G04430.1
23616	A023616_01	1	1.2502	0.22329	0.056987	0.58628	0.0018662	4750.48	3799.79		A023616_01	GAGACATAACGAATGACCATTGTCCTGGACTACAGCGTTATGGCTATTGGGTCTATGTGGGTCTGGCCAT	AT2G25270.1
23630	A023630_01	1	1.2403	0.21534	0.060079	0.58628	0.00027322	1773.84	1430.24		A023630_01	TAAGGACGATAATAAAAGCTCCACACAAGGCTTTGGTTTCTCTTGCTGTTCTTCCTCGTGACCTGAATTT	AT2G31680.1
23649	A023649_01	1	1.3982	0.33519	0.063676	0.58628	0.0008314	1279.72	915.253		A023649_01	CTGGCTCCGACCTGCCCCTTCTCACTTCAAGAATGCTCCCAAACAAACCCAAAATAAAGAAATTAATTAA	AT2G21610.1
23651	A023651_01	1	1.1446	0.13507	0.066876	0.58628	0.0014031	7382	6449.13		A023651_01	TCGGCGAGAAACTTTTAGAAGATGTAGGCGTAGGCTATAATAAACCCATAAGCGGTGGACGCCGCGGCGA	AT2G21680.1
23656	A023656_01	1	1.2787	0.24585	0.057954	0.58628	0.0011281	1343.05	1050.37		A023656_01	GAAACAGGTTTCGAGAAAGCCAAAGTTGAATCTACACAAATTGCCATTGAGATGAAGATTGCGCCGGTAT	AT2G16040.1
23688	A023688_01	1	0.17213	-1.7595	0.066938	0.58628	7.0089e-05	483.427	2808.48		A023688_01	GAAACCTTTTGTACAAACACCAAAAGAGTTTAGCCTAGCACAAATGTGGGTTATGGCTGGTCCGTTTTCT	AT2G17750.1
23691	A023691_01	1	1.2118	0.19214	0.020382	0.58628	0.0011103	1178.03	972.043		A023691_01	AATGACCAAAGAGCTAAATGCACTTGTACCGTCGAGTATGAAAGTTAAAGTTGTAGTTCCTCCGGAAAGT	AT2G42090.1
23707	A023707_01	1	1.1862	0.17076	0.050966	0.58628	9.1074e-05	3165.92	2668.84		A023707_01	GATCTTAAATGTGACGGGGAACAAGCTAACTTTACTCCCAGAAAGCATTGCGCAATGCAGGTTTTGTGCT	AT1G12970.1
23722	A023722_01	1	1.4711	0.386	0.061633	0.58628	0.000267	932.436	633.842		A023722_01	AGAGTCGGATCTCATATATACCCTGGCGATGGAGTTGTTTTACCGCTGGATGTTTTATGCCTTCACCTTG	AT1G14850.1
23727	A023727_01	1	1.28	0.24686	0.056247	0.58628	0.00069949	954.416	745.608		A023727_01	TTTCTTTTTTTTCGTCAGATTGAAAGGAGCAACATGTTGGAGAGACGCGCCACTGAAGCCTCACTAATCA	AT1G34490.1
23748	A023748_01	1	2.2001	0.78851	0.051865	0.58628	1.2652e-07	4735.3	2152.32		A023748_01	CCGTTCTTCACGAGAAATCATCGAAGAAAGGCGGAATATATCTGAATTGGGCCGCAAGGAAGAAGATCGC	AT1G55610.1
23783	A023783_01	1	1.1815	0.16681	0.050397	0.58628	0.0015018	9939.78	8412.72		A023783_01	GACTTCTTTGCATTTGAATCATCAATCATAAAAGAAGAAGGAAAAGAAGCCACCGTGGCGGCCGAGGAGG	AT1G06160.1
23790	A023790_01	1	1.1985	0.18109	0.050052	0.58628	0.00018596	818.685	683.14		A023790_01	TGACGGCCGACGGTAGTGATGGTCGGTGTTGGTGGTGTCCGGCGGTGGTAGTGGCCGGAGTTGATAATGG	AT1G32290.1
23812	A023812_01	1	1.2133	0.19334	0.094947	0.58628	0.0012022	1375.68	1133.88		A023812_01	CCACACTCTGAGGATGCAATCCAGGACGTCACTGAACAGACACCATCTAAGAAAGTGCTGAGCAATCTCA	AT1G78680.1
23827	A023827_01	1	1.2274	0.20489	0.12867	0.58628	0.0019021	9117.95	7428.65		A023827_01	CCGTAAGAAGACAGCCCGTCTCGGTGTTGATTGACGCAAGAGCGGACAGTTTCGGTCATTACAAAGGGGG	AT1G29110.1
23840	A023840_01	1	1.1643	0.15214	0.038054	0.58628	0.0012508	1291.81	1109.43		A023840_01	AAGCGTACCACCGGCGGTGGCGGTGCCTACCATGGATGATGCGACTTCTTACCTCAATGCTGTGAAGGAA	AT1G27270.1
23857	A023857_01	1	1.1258	0.11849	0.1294	0.58628	0.0012495	2203.05	1956.87		A023857_01	ACGTACTCTCTCTGACCCGTTTTCTAATGGCAAGCAGGTACCTGATTTTTCAGAGAGCTTGATAGTGAAG	AT1G33990.1
23858	A023858_01	1	0.86948	-0.13986	0.11091	0.58628	6.4143e-05	2964.9	3409.77		A023858_01	GTAACGGAGGGATCAAAATCAAAAGCAAGCTAGATCTGATGATTGAATCTCGACCGTTGCTTCATGGCGT	AT1G19840.1
23882	A023882_01	1	0.71891	-0.33003	0.10046	0.58628	0.0015291	5485.15	7629.67		A023882_01	CCGTTGAACAGACAAGACTTTAAAGAAGCCAAGAATCAGGTGGCGGCGAGTTTTGCGGCTGAGGGAGCGG	AT1G64110.1
23894	A023894_01	1	0.87518	-0.13333	0.053896	0.58628	0.00029945	8177.98	9344.1		A023894_01	GAGCCGTAGTCCCTAAAATCACAAAGGTTTCTTCTGAAACTCAATGCAGTTTCTGGATCACTCTTCTTGT	AT1G10610.1
23899	A023899_01	1	1.3313	0.28619	0.050252	0.58628	0.0011988	17368.3	13046.8		A023899_01	AGAGGCTACTGGCATACTTGCCTCGATTTCGGATGATGATCTCCATAATCAATTGTGGGCTTCAGGTGGA	AT5G01770.1
23911	A023911_01	1	1.2109	0.19136	0.11826	0.58628	9.7821e-05	7582.51	6262.28		A023911_01	TCATCTGGTTCTTGTTCTGGTGTAGTTATGGCACTGTGCCTCTCAATGTAATCGTTACTCAGATGGGATC	AT1G11000.1
23951	A023951_01	1	1.2124	0.19256	0.068562	0.58628	0.00065017	3501.34	2887.94		A023951_01	ATGATCGATTTACCTTGAACGGAAAAAAAGTTGTTCTTGCGGGAGGAGATCGAGTTTTTGGAATAGGGTT	AT1G57906.1
23957	A023957_01	1	1.1861	0.17071	0.060458	0.58628	0.00055017	34814.9	29351.5		A023957_01	CGTGGTAAGAATGGTTCCTCAACATTGTCTAGATTGACTCAATGGTCCATCGAAAAAATAACCTTTTGGG	AT1G43090.1
23960	A023960_01	1	1.1385	0.12975	0.18307	0.58628	0.0014225	5206.17	4572.43		A023960_01	TGGAATCAAGGCTATCTCTGTTCATCATGAAGCAAACAATCCTGTACCTCATTTCGATCCCCTACAGCGA	AT1G50780.1
23979	A023979_01	1	1.1823	0.16742	0.062886	0.58628	0.00082733	11505.7	9731.27		A023979_01	GCCGCTTCTCCTCAGATTAGAACCCCTTCCTCCGATGTTGACAGTCAATACATATCTCAGTTGTTAGCAG	AT3G08620.1
23981	A023981_01	1	1.1585	0.14711	0.063534	0.58628	0.0016525	3965.95	3423.44		A023981_01	GACCCAAGGAGCTCTCTGGAGAATAACCCTAGGAGACGAAACAGACACGGGAACAACTCAGATGTTTCTG	AT3G10550.1
23999	A023999_01	1	1.2678	0.23728	0.048347	0.58628	0.0016567	3564.22	2811.29		A023999_01	ACTAAACCGGTTCCAATCCTTGTCTGAAAAACTTGAAGAGAAGCACAAAAGCTACGAGAAAACAGTGGTT	AT1G64330.1
24030	A024030_01	1	1.0944	0.090238	0.12012	0.58628	0.00014247	12771.9	11669.1		A024030_01	AGGCAACTGAAATCCCCACCCCAGACCTAAAGCGTTGCTTGCAGTCAATGGCGTGTGTAAAAGGTAAAAA	AT1G69670.1
24034	A024034_01	1	1.1844	0.16925	0.050792	0.58628	0.00092296	1731.25	1461.77		A024034_01	GATATGAATATGCCACGTATCATTTCATCTTCTCAAGGTAATAGAAAGGCCAGGGTGTCCGTGAGGGCGA	AT1G68150.1
24063	A024063_01	1	1.3058	0.26685	0.053543	0.58628	0.00084087	4722.06	3616.28		A024063_01	CAGCGGCCGAGCTTGGAGATGCTCTCAAGAACCTTGGCTCGGTCACACACGAGGACATTAAGCGTATGAT	AT3G03430.1
24079	A024079_01	1	1.2611	0.23199	0.049412	0.58628	0.00039616	900.455	714.012		A024079_01	AGAAAGAACAGCAGAAGATCGAGATAAAGGGTGTCACGGAGGAGCTCTTAAAGGAAGCGGCTGCAAAAAC	AT3G03060.1
24083	A024083_01	1	1.2286	0.20588	0.035334	0.58628	0.00038092	2441.33	1987.04		A024083_01	TAAGTTTAACTGGTCGCTCTCTGAAGCCATCTTGGCATCTCATGACGTGTTGCATCCCACCACTACCATT	AT3G05940.1
24084	A024084_01	1	0.78837	-0.23779	0.082123	0.58628	0.0018476	12515.2	15875		A024084_01	GTTACCCTTGAATTCGTTTCCCTCGTTACCCTACTCTCATAATCATCGAGATGATTGTTAGTGCAGGAGC	AT3G07260.1
24085	A024085_01	1	0.81716	-0.20192	0.051935	0.58628	1.8009e-05	1675.89	2050.83		A024085_01	ACTCCGCTCCATCTCTTCAAGTTATAGAAATGGCTGGAAATAACATAACTTATGAGGCGGCTACAGCTAT	AT3G06000.1
24123	A024123_01	1	1.2382	0.21369	0.15103	0.58628	0.0012093	4080.19	3295.13		A024123_01	CAGACCGTCTCTGTTCACTCTATCGCCGCCGCTGATGGATTCTTAGATTTTGATTTGAGAATTGGCGTTT	AT1G60740.1
24146	A024146_01	1	1.1829	0.16794	0.019797	0.58628	0.0012006	6941.69	5868.77		A024146_01	AAACATCGCGTGCGCTTTACGACATCTGCGTTTCTTGTAACCCAGATCAATGCCATTTTGTGTTGGCTTC	AT2G03010.1
24165	A024165_01	1	1.264	0.23425	0.049267	0.58628	0.0018794	14423.3	11411.8		A024165_01	GTTTTGGTAAAGCATCTTATTTCCGGAATCTCCAAATTGTTGACTGGGACAACACTCTTATACCCGCTTC	AT1G70550.1
24194	A024194_01	1	1.1878	0.17207	0.090284	0.58628	0.0014167	5673.15	4776.68		A024194_01	ACGTTGCAATGGGAGAGGTTAGATAAGTTTGAGGGGACTCCGAGTAGCAGAGGATGGACCGCGTCCACGA	AT3G16390.1
24227	A024227_01	1	1.4505	0.37187	0.049094	0.58628	0.00054436	1087.03	749.42		A024227_01	ATCGAACCATCTCCTGTGAAAATCCAAGCTAGTGAAGGCAGTGTTAATGGCTCTATTAACTCGGGTGTTG	AT1G18620.2
24286	A024286_01	1	1.2135	0.19351	0.045177	0.58628	0.0003792	3844.5	3168.14		A024286_01	TAGTGGTGGACCGACGAAATCTATTCGGAAACCTAATTTAGAGGAGATTCTACGGCGTCTGCTCAGCTCC	AT1G05150.1
24312	A024312_01	1	2.0943	0.73921	0.058208	0.58628	2.6473e-05	3810.06	1819.11		A024312_01	CTGTGTTTTCCATTTCCTTTGCGGTGGACAACCCTTTCTTGCTTGCTATTGGTGGCTCAAAGGGAGAGCT	AT4G18905.1
24314	A024314_01	1	0.75105	-0.28629	0.054413	0.58628	0.0010424	717.519	955.371		A024314_01	TCAACTCTGATGCTTACAAAGCAGAGCTTTCCGTTAACCGGGTCAGCCTTGTCAACAACCAAGATGGCTC	AT3G07410.1
24318	A024318_01	1	0.78149	-0.24655	0.071993	0.58628	0.00032935	3001.9	3841.43		A024318_01	AGGTGATACCAGCTGGGTCTTCTTCTTCATTTGGAAAGAAGGCATTCACTGGAATGTAAGCTGCTGCTGT	AT3G48930.1
24335	A024335_01	1	0.56409	-0.57254	0.081616	0.58628	0.0014496	476.992	845.645		A024335_01	GCAAGGCACCACCAAGCCTCTGAAACTGCACAGAAGGGTCCTCCAGTTGTGAAGTTGCAGCCTATTGAAG	AT2G47060.4
24368	A024368_01	1	1.2363	0.21216	0.087805	0.58628	0.00067963	8363.23	6764.88		A024368_01	AGCTCGTACGAAACAATAACAGAGGGAAACCCCTTGTGGAATGAACTCTCTGCACCGAGTTCCACGTTAT	AT4G26970.1
24381	A024381_01	1	1.2394	0.21462	0.067439	0.58628	0.00051654	25455.8	20539.4		A024381_01	ACGCAACTGGATGATAACACTCACACGGCTCCGGAGAGCTCTCCATCTTCTTCCTTCTTCATGAGACTTG	AT4G26580.1
24403	A024403_01	1	1.3285	0.28409	0.057273	0.58628	0.0014162	1726.24	1299.32		A024403_01	CGCAGATCAATTAGCTGGGTTTTGATTCCGTTGTGCGAAGGACTTTAAGAGGTTTTGCAGATCGAAATCG	AT1G53850.1
24461	A024461_01	1	1.1502	0.13996	0.081054	0.58628	0.0005736	8528.77	7414.55		A024461_01	TCGGCGATTACCTTATCGAGTCTGGTCTCTAAGTTCACTCAAAGTGCTTCAAACAAATTTCATTTTTCGG	AT4G29350.1
24581	A024581_01	1	1.2407	0.21566	0.067654	0.58628	0.00053394	456.962	368.301		A024581_01	GTATCTTCTCAATCCACCGAATTCGCCGGAGATTTCCCTCCATTCGAAACAGAGTGCCGCGGTACAATTG	AT3G16570.1
24589	A024589_01	1	1.5361	0.42924	0.12292	0.58628	0.00047904	1995.8	1299.32		A024589_01	CGGAGAGTCTCTACCGCTGAACCATTCTACAACAGTCTCTGCTTCATTCAACTTGTTTTTCCCGGGGAAA	AT1G79010.1
24668	A024668_01	1	0.76189	-0.27195	0.055561	0.58628	0.0013815	1575.77	2068.34		A024668_01	AGCCGTTGTTTCCGCCCGTAAAGGCGAAAACTTTGCAAAAACCATTGACAAAAAACATTTTGGCCTCCGT	AT3G13650.1
24685	A024685_01	1	1.1275	0.12004	0.044186	0.58628	0.0012159	13286.5	11782.8		A024685_01	CTTGCCAAGCATCTCCCTATTGACGTCGTCACCAAAATAGAAGAGCTTCGTCTTAAATCTTCTATAGCTC	AT2G41370.1
24691	A024691_01	1	1.209	0.18979	0.043298	0.58628	0.00098875	3538.65	2926.9		A024691_01	GCCTATCCAAGGCGCCGGATGGGAACGGGGGAGTTTATACAGCTTTAAAATCTTCAAGGTTATTAGAAGA	AT2G35020.1
24693	A024693_01	1	1.1413	0.13218	0.092054	0.58628	0.0006615	9656.63	8461.65		A024693_01	AACAATACTCCCAAGAAGGCTGCAACTGGCAATGATGGGGATGGCGAAGTTTCAGCAAAACAGACCGTCT	AT2G12100.1
24714	A024714_01	1	0.62297	-0.47325	0.20007	0.58628	2.4901e-05	1759.17	2823.69		A024714_01	CCTCTGCAATACCGTTTTCTTATCCATATGGATTAAATCTGGTCATGAAGGGAAATCTGCAGCTTTCTCT	AT5G36035.1
24716	A024716_01	1	1.277	0.24453	0.049695	0.58628	0.00031514	951.082	744.714		A024716_01	GGACAGGCCAACCCAAATGAACCACCTGTGTCTAACAGGCAAAAGAAAGAAAGAAAAGACGCAAAACTAA	AT3G19510.1
24736	A024736_01	1	0.45249	-0.79299	0.055604	0.58628	0.00027187	461.093	1019.02		A024736_01	GACTCAGATAGACAAAGAGGTGGCTCAAGGTGACAGTGATAAGGAGGTGGCTGAAAGTGAGAAGGACAAA	AT2G07770.1
24760	A024760_01	1	1.2361	0.21193	0.030114	0.58628	0.00091369	3465.46	2803.71		A024760_01	AATGTGCAGAGCTTGGCCTCCTGAAAAACGTAGATGGATACCATTTGAGAGCGCCAGAAGAGTTTTCGAT	AT4G04820.1
24794	A024794_01	1	1.1244	0.11725	0.045482	0.58628	0.001836	2761.42	2455.78		A024794_01	TGGGATATTTGGAAACTTTACACCTCAACCGCTTCACCAAATTCCTATGCAGATGTACCAGAATCTCTGG	AT4G17950.1
24800	A024800_01	1	1.1494	0.13921	0.053666	0.58628	3.075e-05	29021.7	25250.5		A024800_01	ACACTGCTTTGGGAAGGATTGCTGTGGAGCGTCTACATCTGACAAATCCTACCTTTGCTCAAACGAATTC	AT3G61650.1
24811	A024811_01	1	1.2271	0.20465	0.10036	0.58628	0.00012959	1432.1	1167.01		A024811_01	AAATTGTTGTGCGAGCCCGGGTTCGGAGACTGGGAGTAAGAAGGGGAAACCAAAGATCAAAAGTAACCCG	AT5G19450.2
24820	A024820_01	1	1.1815	0.1668	0.066992	0.58628	0.0012265	8114.44	6867.81		A024820_01	GCCACAGGCTGCCCTCATAACGGCTGCAACACCTGCGAAGGATGGTCCATCATATATAGGTATCACGTTT	AT3G46350.1
24838	A024838_01	1	0.90137	-0.10384	0.077118	0.58628	0.0015765	4214.14	4675.07		A024838_01	CGTAAGAGAACTCCTTCAGTGTCCAATTCGGAGAAACTAGCTCTACCTGAACCTGCATCTTCCCCGACGG	AT3G57220.1
24855	A024855_01	1	1.1216	0.11474	0.041395	0.58628	0.0010219	44440.2	39620.4		A024855_01	GGTGTACGGTATCACTTTGATCATGATGATTCTCTGCTCAGTTGCTTCCGGTCTTTCCTTGGGCAATTCG	AT5G43360.1
24860	A024860_01	1	0.68203	-0.38269	0.090544	0.58628	4.8766e-05	743.226	1089.75		A024860_01	AGACCCTCTCTCTCAATCAGAAACTTCTTCGGGTAAGGACCTCGTCGTCCTTATTAGTCTGCTGAAACAA	AT3G55710.1
24930	A024930_01	1	1.2349	0.211	0.069083	0.58628	0.00042074	6992.55	5662.38		A024930_01	TGCTCCCGGTGTTCATATAGCTGTTTATAAGGCATGCTGGAGTGGGTATTGTTCGGGAGCTGATGTATTA	AT4G10520.1
24959	A024959_01	1	1.1406	0.13152	0.08	0.58628	7.9606e-05	2589.19	2270.15		A024959_01	TCTGTAGATATCGCCTCGAATTCGGCATGGATCTCCGCCGGAGCGACTCTCGGAGAGGTTTATTATCGGA	AT4G20830.2
24960	A024960_01	1	1.1732	0.1597	0.068351	0.58628	0.00039278	12168.4	10372.4		A024960_01	AGCAGTTCAGGCTTGCCATGATGGGTTGATGACAGAAGACTTGCTGCATGATCTTGCTCAGTATAAAACG	AT4G31520.1
24990	A024990_01	1	0.82889	-0.18766	0.073879	0.58628	0.0011957	3376.18	4073.26		A024990_01	TGAGGAATTTCGTGCGATGATGAGATGTGGCACCACACAACCAAAAGGGAAACAGTATCCATTCCACTGA	AT4G04740.1
25045	A025045_01	1	1.1738	0.16022	0.065513	0.58628	0.00025105	6107.06	5203.05		A025045_01	GGCGACAGTGTCTCTCCTACAAAAAAGAATCCTGAAGAAGAAGTTCCAAGTGATCCCGTCAATATCCAGC	AT5G04680.1
25050	A025050_01	1	0.77463	-0.25537	0.12298	0.58628	0.00040698	1041.79	1344.8		A025050_01	CGAGACTGTCTCTGGACTGATGGTCAGGGATCGAGTACAAATAAGCCCGCATGCAATTGCGATTTGTGAA	AT5G13380.1
25062	A025062_01	1	0.6964	-0.36183	0.2194	0.58628	0.00021216	1608.57	2309.99		A025062_01	TAACATATGGTTCTGTGGTGCATATCAGGGCCGGTATGGCGGCTGCACGAGATTCTTGGGACAATTTATA	AT3G23510.1
25071	A025071_01	1	1.2355	0.21146	0.042709	0.58628	0.00019784	6700.92	5423.52		A025071_01	TTTAACTCTGACTTATGGAGGGATCTTGATGTAACTCCGGAGTGGCACTTATGGCAAATGCTCCATGGCG	AT3G19470.2
25084	A025084_01	1	1.349	0.2994	0.035901	0.58628	0.0011664	1297.38	961.601		A025084_01	GAAAGATCAAGTAGATTACGACAAGGACATGAAGGCCAAGGCCGGAGGTCTCGTCAGGGCCATATCTTCT	AT3G28820.1
25093	A025093_01	1	1.0917	0.087775	0.11217	0.58628	0.0012941	13510.2	12375.8		A025093_01	GATCTTCCTCCGAGCCCTCCTTCTTTTCCGGTTGGAAGCCCACAGTCTAATAATCTTCACCTTCTTCTCT	AT3G20950.1
25097	A025097_01	1	1.1678	0.15509	0.056481	0.58628	0.00097873	3578.5	3064.38		A025097_01	GGGTTCTTGATGACTACTGCACTCGTGAATGGGGCTTATTCTGCCATGGCATGTCTTTGAAAGGAAATAC	AT3G17540.1
25121	A025121_01	1	1.3284	0.28399	0.045614	0.58628	0.00027383	16501.4	12421.7		A025121_01	GGCGATAGCACAACTCATTGCTTCATACAAACCAGAGTGGCTAGTTTGTCTGGTTAAAAGCAGAAACCCG	AT3G25020.1
25123	A025123_01	1	0.69174	-0.36855	0.05534	0.58628	0.00047498	1957.65	2829.91		A025123_01	CACCCTTTCTGATTCCAAGACAAGTAATGTCTGAATTTGAGCTCAATGACTACGTGATTCCAGTTAAGAC	AT3G26320.1
25136	A025136_01	1	1.1891	0.17319	0.024287	0.58628	0.0011475	5664.65	4763.8		A025136_01	TGGATCACTCGGTGATCAAATCCTCACAAACTGGAGAGCAATCTCCTCCAACACTCTCTTTGGCCTCACA	AT5G49740.1
25141	A025141_01	1	1.1299	0.12209	0.097148	0.58628	0.00044049	4146.42	3669.83		A025141_01	AAGCCGTCGGCTGTTGAAGTTGTTCTCCCGCGTCCAAGTAGGCCAACGATGAATGTTCCTTATGCTAACT	AT5G59680.1
25142	A025142_01	1	1.2306	0.20746	0.059369	0.58628	0.00089277	7034.63	5717		A025142_01	GAACTCGACCCTAGAGAGTATTGGGGAAGGAATTCCGATTGTAGGCCTTTTACTACTGATCAAAAGGTGA	AT5G37950.1
25144	A025144_01	1	1.222	0.20049	0.050597	0.58628	0.00055987	1028.03	841.259		A025144_01	TATGATGGGGTCTATCGAATTGAGAAGTGCTGGAGTAATGTTGGAGTACAGGGTTCTTTTAAGGTCTGTC	AT5G39550.1
25205	A025205_01	1	1.3041	0.26552	0.054191	0.58628	0.00065251	1868.7	1432.96		A025205_01	CCGCAGTTATCCGCTTCGCTTGTATGAAGAAGGAAAATCACCGTTGCAAAAAAGGAGTATGGCCCACAGC	AT5G45570.1
25225	A025225_01	1	0.92131	-0.081962	0.096856	0.58628	0.00057347	3258.1	3536.53		A025225_01	AGTTCATCACTGACCGAGTTCGTCGTTTCTCCTCCTCCTCCTCATGTGTCTTCAAGACCCACCTCTTTGG	AT5G36110.1
25256	A025256_01	1	1.2084	0.18931	0.10808	0.58628	0.00043453	36823.8	30470.1		A025256_01	TCGCCGTCGCTTTTCCCGTCATCGGAATCTTCAAATTCGACTCTCGCTTCACTACGATCCATGTCCGGTG	AT2G36010.2
25315	A025315_01	1	1.2157	0.19534	0.056569	0.58628	0.00026547	6074.17	4996.04		A025315_01	AAGGAGTGACTCGGATACGGCTGCGACAGAGGCAATGATCGAAGCGGCAGATTCAATGGTGTTACTGCAA	AT1G65120.1
25336	A025336_01	1	1.2734	0.24166	0.13284	0.58628	0.00061527	3832.99	3010.01		A025336_01	CCGACGACATCAACCGTCTCGCACCTAAACTTAAGTATCTCGATCTCGCGGCTAACTCCTTTGCCGGAGA	AT5G25910.1
25341	A025341_01	1	0.73992	-0.30121	0.0342	0.58628	0.0011201	6839.02	9243.72		A025341_01	ATGATGAGGATCCATTTTGTGATGAATTTCCTCATGCTGCCGAAGATCTGAGAGGTCGTTTGTGGGTTGA	AT1G27540.2
25380	A025380_01	1	1.1033	0.0983	0.039001	0.58628	0.0018405	14249.8	12915.7		A025380_01	TCTTCACCGGAAAATCCAGAAACGACAAGAGCCACAAATTATACGATTACGAGACAGAGATCGCGAGGAC	AT2G44890.1
25427	A025427_01	1	0.42499	-0.85568	0.044275	0.58628	0.00064321	37.3264	87.8297		A025427_01	ATGCTCCAATCAATGATGAAGGAACAATCAATGTTTTTGATCCCAATGTCTACCCCAAGGCACCAGCTCA	AT2G27630.1
25437	A025437_01	1	0.65663	-0.42064	0.037137	0.58628	0.00084813	21742	33113.6		A025437_01	GAGCTTATACCGGACATGAGCCGATTCCACAACTTGGAGGGATTTGGGGGTGGGAACTTTTTCGGGCCTT	AT3G45080.1
25449	A025449_01	1	1.3454	0.29672	0.10517	0.58628	0.0014974	762.269	566.57		A025449_01	TCGCAAGAACATTGAGGAAGTCAAAGAGCTGGTTCCCCTTGTGATCACTACTATTTCTTCGGCGATCTCG	AT2G27360.1
25450	A025450_01	1	1.1114	0.1056	0.079885	0.58628	0.00058135	11908.4	10715		A025450_01	CAATGGAGTTTTGTATTACTTAGGTAGCACGTCGGATTGTGTTAAGGATGGTCATGGCATAGTATCTGAT	AT2G15640.1
25453	A025453_01	1	1.1843	0.16914	0.089903	0.58628	0.0012576	2813.54	2375.82		A025453_01	CCGGTGGAAACATATGTTCCTGCAGGCTGGAAAGAGATCTTGGAGGATATGGTAGAAGCGGATAAGACAT	AT2G36790.1
25471	A025471_01	1	1.1125	0.10661	0.14567	0.58628	0.00088395	8521.09	7659.48		A025471_01	GGGGACAGGACGCGTCTGAATTCAAACCAGAGAGATGGATCTCTGAGAGAAATGGAGGCTTGAAACATGA	AT2G21910.1
25475	A025475_01	1	1.1785	0.16425	0.12614	0.58628	4.1351e-05	7827.51	6641.55		A025475_01	AACTACTCTCAATGACAGTGTCACCACTACACTTGCTTCAGAGCCTCAAAGGACTTACCAAGTTGTTGTT	AT2G16370.1
25504	A025504_01	1	1.3445	0.29604	0.068035	0.58628	0.00059795	2605.55	1937.98		A025504_01	TTCTTCGCCGGAATATCACTGAGATTCTTCACCCCTCGCGTATGAAATCTTATTCTCACGTGCGGCATTG	AT1G64930.1
25565	A025565_01	1	1.3256	0.28187	0.064581	0.58628	0.0009829	872.009	657.799		A025565_01	CAGAACTGGTTTCTGCTTGCAATGAAGGTAGTAGTAGCAATAGTGAATCTGTTCCAGGGACAGAAGTGGG	AT1G67270.1
25637	A025637_01	1	1.1809	0.16626	0.062482	0.58628	0.0012	4868.3	4122.44		A025637_01	ATTCTTGTGAGCTATGCTTTTGGTGGTCCTGTATTTTCAGGAGAGCCTGATGAAAATGAACATTTCTACG	AT1G57980.1
25646	A025646_01	1	0.808	-0.21319	0.084587	0.58628	0.00026556	1856.41	2297.32		A025646_01	AGATTGGGAAGCCTTCCTCTAATGATTATTGCTATCGCAATAATAGCCGTGTAAGCCCTCATCCGACGAC	AT3G11080.1
25671	A025671_01	1	0.80023	-0.22285	0.095653	0.58628	0.00078681	3921.38	4900.05		A025671_01	TCTCGGAAAAGGTAAATGTGGAACTGCTCCTCCTTCCTTTAGCCATTGCAGTTTCTGGGTACGAGATTTC	AT1G63130.1
25677	A025677_01	1	1.1552	0.14429	0.048688	0.58628	0.0004235	26505.3	22943.7		A025677_01	GCAAACAGTTTATCTGGGGTCATACCTCCACAGCATGATTCAAGAAACGGGGTTGTCTTACTCCTACAAG	AT1G74190.1
25692	A025692_01	1	1.5008	0.40601	0.05644	0.58628	0.00089059	888.292	591.878		A025692_01	CATGACGACACCGCTGCAAGCTTAATGGTGATCCAAAGTCCAACATCTGATCCAGTTTTCAACCCGGTTC	AT1G51480.1
25701	A025701_01	1	1.3309	0.28584	0.050944	0.58628	0.0013841	25760.6	19354.9		A025701_01	TCAGTGAGACACTCGTCAATCTCAGGTTAAAATCTGAATTTGGTTGTATTCATTGGTGGCCTGGAGCTGA	AT3G03030.1
25753	A025753_01	1	0.70594	-0.34822	0.088864	0.58628	0.00011888	10156.8	14387.3		A025753_01	TCTGGGACAAGCAATCCTCCACGGCGAACATCTCAGGCCTCTCCGCCAACTACCTCATCGGAAAATTCAT	AT2G34500.1
25778	A025778_01	1	1.1196	0.11301	0.23746	0.58628	7.6819e-05	15057	13446.8		A025778_01	AAGGCTTAGATCCTGCTCTCGTAGCTGCTGAGGCTGCTCCACGTATCATCAACGTGAATCCAAAGGGAGG	AT5G07410.1
25846	A025846_01	1	0.68791	-0.3741	0.073836	0.58628	8.5345e-05	454.956	661.361		A025846_01	AGTGAACAGATTCGCATCAAACCCTAAGAAACTGAAGATGAGGCCGATCCTGATGAAGGGACATGAACGT	AT2G46280.2
25856	A025856_01	1	0.78733	-0.23911	0.051759	0.58628	0.0012435	3484.57	4425.77		A025856_01	ATCTTCTCAAGGAGCTCAGGGGCAAAGCAATCACATTCATAGATGATGAGATCGAGAGGAGCCGCTCAAT	AT4G16890.1
25872	A025872_01	1	1.3849	0.32564	0.061613	0.58628	0.00068725	9281.7	6702.26		A025872_01	TGGGATCTTGCGCTATGAGCGTGTCTTTGGGGAAGGATATGTGAGCACTGGTGGATTTGGTAATTCCATT	AT1G48600.1
25874	A025874_01	1	1.3916	0.33046	0.1073	0.58628	4.0797e-05	17558.6	12617		A025874_01	AATAACAACGATGACGACGAACAAGCAGGTCATATTCAAAGACCACGTGAGTTTCCCTAAGGAATCCGAT	AT5G16990.1
25890	A025890_01	1	1.1719	0.15861	0.077909	0.58628	0.0015525	3762.35	3210.56		A025890_01	CGGCGAAGAAGGAGCTCGTAACGGTCCTTCGTTAATGCCTGGTGGATCATTTCAAGCTTATGATAACATC	AT1G64190.1
25915	A025915_01	1	1.3351	0.28901	0.060995	0.58628	0.00068469	2560.1	1917.54		A025915_01	TGAATTTCGCTACCTCGCTATGGCAGTCTCTGCTGTTGAACAGCTTCAGGTGATGGCGTCAAAAAGACAA	AT1G50500.1
26005	A026005_01	1	1.2547	0.22686	0.050892	0.58628	0.00033442	2291.36	1826.21		A026005_01	TGTTCACGCCCAGGCTTACATATTGATAGTAGTGGCAAAGCTCCATTTCCAGCGTATACATTGACAGAAG	AT5G02430.1
26041	A026041_01	1	1.1352	0.12685	0.10535	0.58628	0.0011094	7474.85	6584.67		A026041_01	CCTGATCGTGTAACCGTCTCTCTAGAGCCTCATCGAAAAGAAGTTGTCTCCGAGGAAAACAATGTAGGAG	AT3G30560.1
26057	A026057_01	1	1.1919	0.17557	0.36596	0.58628	0.00074737	16890.4	14170.3		A026057_01	ACTGCGCCGGAGCTCTTCGCCGGATCTCCCGTCGGAATCTTCTCGTGTTTCTAGCTACAACCACTGTTAG	AT3G44670.2
26086	A026086_01	1	1.167	0.15442	0.044412	0.58628	7.768e-05	21074.1	18059		A026086_01	TGAGGATGAGTAAGCTAGTGGAGCAGATCCGTGGTCCGCTCTCTACCATGAGGACTTTAAGTAAAATGCT	AT1G67840.1
26097	atc06	1	1.641	0.49532	0.070271	0.58628	0.00019775	27.7462	16.9082

## Sheet: parentmix_1250_FDR_CommonVar
GeneNum	GeneID	NumRep	FoldChange	Log.FoldChange.	StandDeviation	CommVar	Pvalue	X1250	parentmix
16	A000016_01	1	0.34109	-1.0756	1.407	0.58628	0.00024323	187.317	549.166		A000016_01	AAAACGATCAGTCAGAGAAAATTGAGACAACGCCAAATCTGGAACCTTCTTCATGCATGAACGGGTTAAA	AT1G09700.1
34	A000034_01	1	2.5264	0.9268	1.564	0.58628	0.0015691	7.71989	3.05567		A000034_01	GTGTCACTACTCCATCCGAGGAGGATTCAAACAACGGTTTACCGGTTCAGCAACCCGGTACACCGAACCA	AT1G52200.1
109	A000109_01	1	2.7998	1.0296	2.0427	0.58628	0.0004445	44.7191	15.973		A000109_01	ACCAGGGAGAAGAAGCCTTTTAAAAGAGCTTATGACTTGAAGCGCTGGACCAAGCAGGCTCTGGCGAAGA	AT1G12480.1
148	A000148_01	1	3.31	1.197	1.9364	0.58628	4.442e-05	16.3446	4.9382		A000148_01	AAAGTGGCATTATCGCAACTGTTAAGTTCCCTAACTTGGCCTTGGTCGAATGGCAAGGCACGCGTCGTGA	AT3G29800.1
149	A000149_01	1	3.4013	1.2242	1.5564	0.58628	2.9672e-05	27.0882	7.96455		A000149_01	AACCCTCGAATCATTGACGATTTACGCATGCATGTTTGACCCTTCGAGATTCACAAACGTAGGACTAAGA	AT3G29830.1
163	A000163_01	1	4.4218	1.4865	1.9233	0.58628	3.9556e-07	123.483	27.9272		A000163_01	ACACTTGCGGTGGGACTACGAGTCAGTAGTAAGATTTCTTTACTTGAAAAATGTAAATCACGTGCCTAGA	AT1G68400.1
192	A000192_01	1	2.8159	1.0353	1.7468	0.58628	0.000413	3.37738	1.19943		A000192_01	CAGGAGTACAAATCCCATGGAAACGCATGTGATGAGTCTCAGATTAAGAATATCTCTTGTTCTCCCTGTA	AT1G10095.1
195	A000195_01	1	5.2751	1.663	2.0195	0.58628	1.4032e-08	25.6412	4.86079		A000195_01	TCCTGCTATGTTCAAGAAACGTCAATCACCGGATGATACGGTTTACGATCATTATAGGACGGAGGCTGTA	AT1G79160.1
215	A000215_01	1	0.25093	-1.3826	1.9361	0.58628	2.401e-06	10.8612	43.2847		A000215_01	AACTGATTAAACCAGCTCTCACTGGCACCAAGAATGTTCTAGAAGCATGCACAGAAACCAAAGTGCAGAA	AT1G76470.1
226	A000226_01	1	0.22172	-1.5064	1.2504	0.58628	2.7668e-07	8.9818	40.508		A000226_01	GGAATCGCTTACGCCCATGCGAAAAGCCTTCAAAGGTACGTTCATAGTAGCAGGAGGATATTCTAGAGAA	AT1G17990.2
241	A000241_01	1	2.6077	0.95847	1.5961	0.58628	0.0010769	7.7307	2.96477		A000241_01	GGACAAAGCAGTACTTGTGACGACTCTGGTCAGAATCATAGTGTGATAAAGGACGTCGGGTCTATAGGAA	AT1G70450.1
244	A000244_01	1	2.5889	0.95123	1.7457	0.58628	0.0011747	116.396	44.9612		A000244_01	ACAGAGCAACAGTCATGCCTCTGTGGTTTCGCTAAGAACCCTGCGTTCGCACAGTACATTAGCTCTCCAA	AT1G66850.1
258	A000258_01	1	0.3544	-1.0373	1.5936	0.58628	0.00040215	21.6326	61.0382		A000258_01	GAGGTGACTATATCAAAACAAAATGATTCGCCAGTTCCGTCATTGACTTCCGAAACAGTTGCGTCATTGA	AT1G60110.1
259	A000259_01	1	2.5673	0.94286	1.6682	0.58628	0.0012981	159.637	62.1841		A000259_01	AACCGGTTAGTATCGGTTCGAACGCGTATAAGCAAGCAAGCATGTTGTTGGCACTTTATGCCGGGGCTGA	AT1G66350.1
297	A000297_01	1	2.6259	0.96541	2.0071	0.58628	0.00099017	3.02285	1.15119		A000297_01	AAAAAGAATCTAGATCTCCAGAGGAAGGTCCGGTGGCGAAATGGGAGCCGACTGTGGAAGGATACTTACA	AT1G69720.1
334	A000334_01	1	2.6347	0.96877	1.7634	0.58628	0.00095053	6.94068	2.63423		A000334_01	AAGACAAAGAGAAAGTCTTGTGTTTTCGACTGATGCTGGTGGAGCAGTGGGATGTGTCACTGTATCTGGA	AT1G69400.1
337	A000337_01	1	0.34762	-1.0567	1.2474	0.58628	0.00031265	111.219	319.929		A000337_01	AACAATGACTCCTGAGTTGAAAAGAGATCTTCAGTTGCTTAAGTTGAGAACTGTAATGGATCCTGCTCTA	AT1G54770.1
357	A000357_01	1	2.5482	0.93539	1.3144	0.58628	0.0014182	26.8026	10.5181		A000357_01	AAAAAAGACTTCAGCTTCTCCCCAAGGTCCAAGCTGAACATCTATTTATAGGCCACTTTACTCTTTCTGA	AT1G63730.1
390	A000390_01	1	2.8034	1.0308	0.60528	0.58628	0.00043732	116.618	41.6		A000390_01	GAAGAATCCGACTTGAGGAGACAGCTGGTTGAATCAACCACACCTAACAATGAGTACGACGAGTGGTTCA	AT1G56160.1
415	A000415_01	1	2.8735	1.0555	1.5147	0.58628	0.00031725	39.9209	13.8932		A000415_01	GTCCACGAAGACGACTCTATCAAAGATGACGTCTGCTCTCGAGTCGATGACGTCAAGAAGCTTACTAGCA	AT1G70720.1
524	A000524_01	1	2.5686	0.94335	1.4529	0.58628	0.0012906	21.885	8.52071		A000524_01	ACTTACAGGAGCTCATGATTTTGTCTGATAAAGAAGCAAGAAAACCTTTCAGGCTTGTTGGACTAGAGCA	AT1G71280.1
528	A000528_01	1	0.31936	-1.1415	2.1291	0.58628	9.8665e-05	116.443	364.6		A000528_01	AAACGCTTAAAGGAGCTTGCGGTAATGCAAGATAAGGATCCACCTCCTAAACCGTATCCTAGTGCCAAGA	AT1G26750.1
530	A000530_01	1	0.34643	-1.0601	1.5107	0.58628	0.00029889	19.2382	55.5343		A000530_01	GCTACTAAAGCATGTCATCTTAAAGATATGCAAAGCATGCCTCGAGAAGATTTGGAGACAGTAAATGGCA	AT1G65130.1
609	A000609_01	1	0.20256	-1.5967	1.7594	0.58628	5.1241e-08	44.5985	220.17		A000609_01	AACTGGTGGTTATCCACCTCTTGACGGTACCACGCCAACCGGTGGTTACCCACCACTTTATGGTACTACA	AT1G29380.1
644	A000644_01	1	0.37609	-0.97791	2.0215	0.58628	0.00085001	3.82248	10.1635		A000644_01	ATCATCAACTCTCGTTGATCATAACCACTTATCATCAACGCTTGTTGATCCAACCATCAACGCTCGTTGA	AT1G19394.1
699	A000699_01	1	2.5541	0.93769	1.6032	0.58628	0.0013803	9.68618	3.7924		A000699_01	CAGAAGAATGTGATACTACTTCGTACTTTTCCGTTTCCCAGAGATAGGCTAGCTGCCAATAAGAGAAACA	AT2G05360.1
710	A000710_01	1	3.2416	1.1761	0.61885	0.58628	6.023e-05	21.0668	6.49869		A000710_01	AAATCGGGTACTGTACAGACTCATCCAACATTAGACTCGTGTATCGCATCACATGTATACGGGTACCATA	AT1G48090.1
714	A000714_01	1	3.0186	1.1048	1.2461	0.58628	0.00016404	31.9669	10.5899		A000714_01	TGTGACTAGGATGCTACTAGGGAAACAATTCTTTGGGCCTGGATCTCTAGTTAGCCCAAAAGAAGCCCAA	AT1G01280.1
716	A000716_01	1	2.5549	0.93802	1.5618	0.58628	0.0013748	49.2791	19.2864		A000716_01	TCCTCAACATGAATAAATGCTCAAGATTGAGAAGATTCCCAGATATCCCCACCAGCATAGAGGACGTCCA	AT1G56510.1
764	A000764_01	1	0.32663	-1.1189	1.5075	0.58628	0.0001351	175.248	536.518		A000764_01	GGTTAAAAGACGATTTGGATCATACTTGGGAAGTCCTCGCTGAACCGATACAAACTGTGATGAGGAGATA	AT1G36280.1
768	A000768_01	1	3.6869	1.3048	1.3351	0.58628	8.5471e-06	80.6646	21.8784		A000768_01	AAGAATGGTGAGGCGTACGTGCCCTAGGTGCAAGAAAGTTGGGCACATGTGCAAAAGGTGTCTCGCTTAA	AT1G42630.1
783	A000783_01	1	0.13193	-2.0255	1.5338	0.58628	4.8612e-12	1.86079	14.1046		A000783_01	CTCGCCATTAGTGGCACAAACCATTAAGAAATATCCTAGTTGTGTCTCAAAAACTCACCATCTTTCGCGA	AT2G23590.1
786	A000786_01	1	3.8767	1.355	1.0512	0.58628	3.7962e-06	17.5596	4.52945		A000786_01	AAACAAAGACGCCTTGTGTTTTGCTATCCTGTTATCTTCGAGGATAGTGACGTTGCTCATAAACCCGAAA	AT1G50690.1
796	A000796_01	1	2.6845	0.98748	1.5997	0.58628	0.0007555	454.819	169.423		A000796_01	GGGGCGGCTTCTCCTTCTTGGAGGGCAACAACATGAGCTACGGCTTCACAAACTGGAATCATCAACATCA	AT1G66470.1
866	A000866_01	1	0.26431	-1.3306	2.2315	0.58628	5.6483e-06	4.36448	16.5122		A000866_01	ACAGCGAGTATCTTGTTCGCCGTTGCTCTTTTGAAATCTTGCTTAGAGCGAATGTAAAAGCACCATTGCA	AT3G16380.1
877	A000877_01	1	3.6891	1.3054	1.4195	0.58628	8.464e-06	84.4787	22.8992		A000877_01	AATGATATCCACAAAGAGTGCAACCTCAGAGGTCTCTCGGGTAAGAGACCTCAGCTTCTTGAAAATACCA	OBSOLETE
903	A000903_01	1	2.5936	0.95306	1.9652	0.58628	0.0011492	156.679	60.4127		A000903_01	TGTTGTCAATGGAGCATGGCTTGATCCAACAAATAATAACGTTGGATCCTCCCTCACCTCTTTGATATAA	AT1G28310.2
949	A000949_01	1	4.3712	1.475	1.5219	0.58628	4.8581e-07	285.831	65.392		A000949_01	ATAACGCATCAGGAAAATGTCATATCAGAGCCTCCGCCGGATTTGCTAGAGAATATGATGATTGTGGGAA	AT1G42190.1
1011	A001011_01	1	2.6589	0.9779	1.3077	0.58628	0.00085012	144.807	54.4618		A001011_01	CTTGAGATTGTTCTGCAGAAGGACAAGACAAGCCTGCATGGCTTGATTAGTTTGTGATTAGATAGAGGAA	AT1G69170.1
1079	A001079_01	1	5.262	1.6605	1.3854	0.58628	1.474e-08	5.43957	1.03374		A001079_01	GACCTCATATAAGAAGAAACACTTGCTGTTCCACGTGTCAAGAGCTGCGAGGGCTTTCCGGATCTGTGAA	AT5G63490.1
1086	A001086_01	1	3.6214	1.2869	1.8332	0.58628	1.1341e-05	211.855	58.4984		A001086_01	AGCTCGTGTTTCTCGGTCGATTGGAGCATTTGGGTGGGGAGGAGGAGAAGATGCCGAGGGCAAGGAGGAA	AT1G60940.2
1119	A001119_01	1	2.6631	0.9795	0.85598	0.58628	0.00083362	119.033	44.6967		A001119_01	CTACCATAGTTTCAAGACTACTGTGTCGTTGCATAGTCATCAGCAACTCAGTAAACTCCACTGACAAGGA	AT1G56540.1
1130	A001130_01	1	0.38869	-0.94496	2.1403	0.58628	0.001266	12.1024	31.1371		A001130_01	ACGCGTTCTCCAAATCCAAATGCACACTCGTATAAATTGATCGGAGACGATCTCTATCAAATCAATCTGA	AT1G50740.1
1136	A001136_01	1	2.7606	1.0155	1.5821	0.58628	0.00053213	165.803	60.0634		A001136_01	AACTGTGCACTGTGCTTGTATCCTTCAGGCTCATCGTGCACACAATGCGGTTCCTCATCCTGCTCATTAA	AT1G21410.1
1159	A001159_01	1	0.31247	-1.1632	0.56825	0.58628	7.2424e-05	37.6563	120.518		A001159_01	AACCGGGAAAACTACCCGGGAGAGTGATAAGCGAAGAGTACGAACTTGAGTATGGAAGAGATTGTCTAGA	AT1G80050.1
1209	A001209_01	1	0.24028	-1.426	1.5491	0.58628	1.148e-06	3.96974	16.5221		A001209_01	AACCAGAGTCGTTTGTGGCCAAGCACGAAGAAGAGGAACATAAGCCTACTCTTCTCGAGCAGCTTCACCA	AT1G20450.2
1272	A001272_01	1	7.1358	1.9651	1.6872	0.58628	2.0327e-11	74.5299	10.4448		A001272_01	CGCTGCAGAACAGCTAAAGATCATAGTGAGCATAGGTTCCTCCGGTTTTACCAGTTTTGTAGCAGACGAA	AT1G15180.1
1485	A001485_01	1	3.1826	1.1577	1.7073	0.58628	7.8378e-05	10.8417	3.40655		A001485_01	AAGCAAAAGAGAAAGAAGACGCAACGGTTATACCTAATCCAGGCATGCAGAGAAGTGATGGTATGGAGAA	AT1G35530.1
1668	A001668_01	1	0.3711	-0.99127	1.5354	0.58628	0.00072079	16.325	43.9917		A001668_01	CTTTCCTTCAAGACGCCGATTAGGAAGCTGTTGATTATGAGCTTGGATCGTTCCAAGCGTGGTCGTGGAC	AT1G11905.1
1758	A001758_01	1	3.5155	1.2572	1.3978	0.58628	1.7976e-05	15.6254	4.44464		A001758_01	AATGGCACTGAGAGGTGCAACGAAGCGCTAGAAAAGCTGGAGAAGAAGTATGATGTCGTTGTTAACATTC	AT1G53000.1
1851	A001851_01	1	0.26447	-1.33	1.8203	0.58628	5.7013e-06	27.0422	102.258		A001851_01	ACTCAGCCAGGATACTTCCCTCAAAGACCCGGTTACAACTTTCCAAGAGGCCCTCCTGGTTCATATGACC	AT1G67170.1
1971	A001971_01	1	0.30227	-1.1964	2.2391	0.58628	4.4752e-05	2.90781	9.61957		A001971_01	AAAGATGGAATTGGATTTACGCCAGGAATAGAATGTAACAAAGATCCGGAGCGTAATGCCCAGCTTCATC	AT1G14220.1
2007	A002007_01	1	3.516	1.2573	1.3115	0.58628	1.7937e-05	66.1153	18.8027		A002007_01	AAAAGAAAAACCAAATCAGCTAAATCCCTAAAAGTTTCCGTCAATGTCTTCTCGCCGGAGAGTTCTTCTC	AT1G52280.1
2010	A002010_01	1	3.7827	1.3304	2.3918	0.58628	5.6643e-06	176.003	46.5301		A002010_01	TTTTACTTTGGCGGGTTTGTCTGTCCAGTATTTCCGTTATTATGATCCGAAGAGCCGAGGACTCGACTTC	AT1G62800.2
2011	A002011_01	1	9.1764	2.2166	1.4951	0.58628	3.9746e-14	24.7741	2.69986		A002011_01	TCCCAGGACACCACGACAAGACAGCAGAGGATGATGTACCAGTTTCCACTACCATCCCGGTACCAGTGTC	AT1G20440.1
2017	A002017_01	1	3.3684	1.2144	1.6555	0.58628	3.4302e-05	134.182	39.8332		A002017_01	TTAGATGGCGCAAGCGTATTGGTCATCTATTCCACGTCATCAAACTCAAATCAGGATCGTCCACGTCTTC	AT1G21830.1
2018	A002018_01	1	11.4027	2.4339	1.5984	0.58628	0	19.0525	1.67086		A002018_01	AACATGGCCAAACAAGCCTTATTCCAAGCCTTGTCACTTGACCAACCATCTTCATTGATCCCTCCCGATC	AT1G74650.1
2019	A002019_01	1	14.3683	2.665	1.9152	0.58628	0	32.5019	2.26196		A002019_01	ACGGCTCTGCATTGTTGAAACACCATGTTTCTGAGGCATCGTCAAGTAATGTGGAACGGTTTTTGGATTC	AT1G15030.1
2023	A002023_01	1	4.0353	1.3951	1.8252	0.58628	1.9446e-06	129.671	32.1335		A002023_01	AAACTGAGACTCAATTTCATCACTGTCCGAAAGCTCACCAGTAAAGCAGATGCGTTTGAGTATGCAGACC	AT1G54780.1
2024	A002024_01	1	6.6606	1.8962	1.4836	0.58628	9.8919e-11	42.9484	6.44819		A002024_01	AAAGTACATGCAATCTATCTTGGAGAGAGCTTGCCAAACCCTAGCCGGTGAGAACATGGCAGCCGCCACC	AT1G79430.2
2027	A002027_01	1	3.0598	1.1183	1.5916	0.58628	0.00013618	27.224	8.89776		A002027_01	AAGAACGGAGAAGCTGATTCCGAGAACAGAAAGCGAGCTTTTCAGCTTATTAGAGCTTGGGGACAATCCC	AT1G06210.1
2028	A002028_01	1	7.3863	1.9996	1.8569	0.58628	9.0186e-12	11.0851	1.50071		A002028_01	CCTGCACTCTCTGCTTTCTTTGTGCATTCAACCTCGAAAACAAACCATTATACTTGGCTACGTTTCTATC	AT1G10030.1
2029	A002029_01	1	3.8851	1.3572	1.7096	0.58628	3.6624e-06	49.0333	12.6202		A002029_01	AAGTTTTCAAGAAGCATAGGCTTGCTGTCCTCTGTATCGCGGCAGCCGGAAAATTGTTGTTTAGCGGTGC	AT1G47610.1
2030	A002030_01	1	5.0311	1.6156	1.4479	0.58628	3.5591e-08	131.96	26.2299		A002030_01	AATAGGGTCGTTGACCACGACTTTAACGGTGGGAGCACTTCTTGTCTATGACATCACCAAAAGACAGACC	AT5G59150.1
2073	A002073_01	1	0.29301	-1.2275	1.83	0.58628	2.8199e-05	11.4204	38.9742		A002073_01	CGTCTTCATCAGGAAAATGTGGAATCGCGATTGAACCTTCATACCCGATAAAGAATGGCGAAAACCCGCC	AT1G47128.1
2136	A002136_01	1	2.5989	0.9551	1.9041	0.58628	0.0011214	11.3045	4.34967		A002136_01	GAGTAGAAACGTATGTGTTGAACCGTCTCCATATTATGTTCAGATGGGATACCGTAGTGTTCAAAATGTC	AT1G35930.1
2145	A002145_01	1	0.29338	-1.2263	1.7586	0.58628	2.8742e-05	66.2212	225.721		A002145_01	AAGCTGCTAAGAGCCGCTGGAGAGTTTTATCTCCGGCTGAGAGATTTAGGTGTGTAGAGAGAAACAGTTC	AT1G58330.1
2166	A002166_01	1	0.18868	-1.6677	1.0877	0.58628	1.2778e-08	213.898	1133.65		A002166_01	TCTACCCGAACCAAGACCCAACCATGAACCAGTTCTTCGCCAACAGCCTCAAACGCACTTGTCCCACCGC	AT1G71695.1
2170	A002170_01	1	2.5799	0.94777	2.3715	0.58628	0.0012244	143.223	55.512		A002170_01	AAAGGCATCTGCGCAAGATATCGCTACTTACCAGGTAGTTTTATCATCCGAAGGTAAAATCATAGGGTTC	AT1G28530.1
2197	A002197_01	1	0.28445	-1.2572	1.5947	0.58628	1.7977e-05	9.36426	32.9206		A002197_01	GACATCTCAAACAGGAGACTTGTCTGGTGAATCTTATAGGAGAGATCCCAACAGAGATTACTCAACCGGC	AT1G71530.1
2209	A002209_01	1	2.626	0.96545	1.8287	0.58628	0.0009897	121.292	46.1917		A002209_01	AGACATCAGAATGCTGCTTACAATCCTCCAAACAGCCCCTATGGAGGAAACTCTGTTCAGATGCAATCAC	AT1G43850.1
2245	A002245_01	1	3.1405	1.1444	0.84811	0.58628	9.4696e-05	38.982	12.4124		A002245_01	ATCCATCGCCGATGATTGTGTTTAGAGATATGTGTGGATTAAACAGTGTGAAGATCGCAATGTGGCCAAC	AT1G53470.1
2266	A002266_01	1	0.29644	-1.2159	1.4476	0.58628	3.3568e-05	23.684	79.8939		A002266_01	CCTTCAAATATTCCGGATCTGACGTCTGCAAGTCCATTGATGATATATGGAAGATACCGAGGAAAGTTCC	AT1G19110.1
2370	A002370_01	1	3.8479	1.3475	1.341	0.58628	4.2894e-06	12.4597	3.23782		A002370_01	AAAACTCAAAGATCATAGCGGAATCCTCATTACAAGAGGAGATTTCAGCTTCTCAGACAGAGAACTCACC	AT1G50620.1
2396	A002396_01	1	4.3693	1.4746	1.4011	0.58628	4.8954e-07	4.7612	1.0897		A002396_01	AAATCATGGCTACACATGGAATTACTCGTGATCCCTCTCCGTTGCTCTATTTCTCTCAAATCCACCAAGC	AT1G26350.1
2498	A002498_01	1	0.29175	-1.2318	1.7942	0.58628	2.6433e-05	10.8428	37.1625		A002498_01	ATGCTTATCTCGTTAAAGGCTTAACGGGAGGGAAACCGTTACCGGAGACTAAGGAAGAGTTTCACGAGAC	AT1G27820.1
2519	A002519_01	1	0.29215	-1.2305	1.4618	0.58628	2.6984e-05	23.2778	79.6785		A002519_01	TGCAATTCCCGTCGTCGCTCTCCGGAGAAACATCGGCGATAACGAACGCACGTGTGGACTGGAAAGAGAC	AT1G07400.1
2538	A002538_01	1	0.27597	-1.2875	1.2088	0.58628	1.1232e-05	13.4651	48.7888		A002538_01	AAAATCGCTTTCGTAGTTCACGCTTCTTTAGCCGTTTCGGGTTTCATTCTCACTTCAACCGGACGTCCTG	AT1G48530.1
2554	A002554_01	1	0.29245	-1.2295	1.5076	0.58628	2.7395e-05	12.4448	42.5551		A002554_01	GCCGTTCGTTAATGCGTTGAAGATGCACTTACATGATCTCCCATCTGGGACCATCGTAACCACGGTCCAG	AT1G48590.1
2566	A002566_01	1	3.1313	1.1414	1.8026	0.58628	9.8675e-05	21.8544	6.97896		A002566_01	CACAATCTCTTTCCCAACCATCTCAAGAAGCACCATCTCAAGCAGCACCAACTGAGACAAGAGGAACACG	AT5G32621.1
2582	A002582_01	1	0.34722	-1.0578	1.4419	0.58628	0.00030804	13.6604	39.3423		A002582_01	AAAGTGTATGAAAGAATCAATGAGATTCACAAAACCCGACAAGGATCACCGAGGAGGAGAAAAGGGCCAG	AT1G22460.1
2662	A002662_01	1	4.2715	1.452	1.6395	0.58628	7.3037e-07	16.7115	3.9122		A002662_01	TGCACTATACTGTGGTGCTACTTCTGGATTTGAGCTTATCCATGGCCTGGTCGATAGGATCATGGAAGTG	AT1G72550.2
2665	A002665_01	1	0.33376	-1.0973	1.6599	0.58628	0.0001816	2.9491	8.8357		A002665_01	AAGTCGAACGTTAGAGGTCATCCGTGGCTATCACTCCATGGTGAAAGCATTACCTCAATTTTCCAACTTG	AT1G60400.1
2670	A002670_01	1	4.5662	1.5187	1.699	0.58628	2.2108e-07	9.94033	2.17703		A002670_01	AAACTTCCTGATGCTGGAGGGAGACTCATCATAGCTTCAGATGGTATATGGGATATACTGTCTTCTGATG	AT1G09160.1
2736	A002736_01	1	0.39107	-0.93887	0.36389	0.58628	0.001361	42.7043	109.202		A002736_01	ACCTCTTATCATCCCAAGAACACAACCTAGAGACAGATCGCCTTCAAACCCAACTGGAGTCTGGAGGTAG	AT1G29760.1
2750	A002750_01	1	2.727	1.0032	2.2955	0.58628	0.00062106	41.3181	15.1515		A002750_01	GACCAAGACCAAAGCCTGACCAGTCACCGCGACGAGTCAACGGAAGAAGCAGCAACAGTAATCTTTCAGG	AT1G17720.2
2786	A002786_01	1	0.27487	-1.2914	1.7093	0.58628	1.0553e-05	21.9947	80.0219		A002786_01	AACGTCGTGAGAGAGGCCAACTATGTGAAGGGTATGGAGGCGGTTAAGGGAGAGAAAGAAGGGCATGGAG	AT1G61600.1
2859	A002859_01	1	0.34658	-1.0596	1.2929	0.58628	0.00030067	19.9894	57.6736		A002859_01	AAGAAGTGTATGGATGAACATTCCGATTACTATCAGCCCATTCTCGCTGCGGAGAAAGCTGCTGAAGCAG	AT1G14060.1
2879	A002879_01	1	0.3324	-1.1014	1.308	0.58628	0.0001718	2.25263	6.77677		A002879_01	ACTGGAGTTGTAAGAAAACACTATATCGGGATTCTCACGATGCTTGACATACTTGCTCATATCGCCGGTG	AT1G15330.1
2915	A002915_01	1	0.23933	-1.4299	1.3987	0.58628	1.0724e-06	55.6121	232.386		A002915_01	AACCGCCTTATTATGCCATTTTGGCAGGTCATAAATTATTCAAGCAGTCGAGGAAGAGGGGTTGTTGGTG	AT1G19100.1
2928	A002928_01	1	0.34308	-1.0698	1.833	0.58628	0.00026289	7.48799	21.826		A002928_01	GATTATCGCTAAAGAAAAGGAGTTTTTCTTGGGATTTCCGAGCTATCTGGAACAACCTTTCCACTTTTAG	AT1G18960.1
2946	A002946_01	1	3.8332	1.3437	1.9805	0.58628	4.5656e-06	144.416	37.6751		A002946_01	AACCGATATTTCCGGGTCGGGTCAAAAGTTTCGTCGCGGTTGTTTTACGGAGGAGAAAGCTAAGCAGTTG	AT1G52720.1
2991	A002991_01	1	0.38539	-0.9535	0.94725	0.58628	0.0011431	21.1767	54.9487		A002991_01	AAATGGGGAATCTTCGGCGATGACATTCAATGGAACTTTGCTAAGTTTCTTGTTGACAAAAACGGTCAAG	AT1G63460.1
3064	A003064_01	1	0.22813	-1.4778	1.8015	0.58628	4.623e-07	1.7812	7.80762		A003064_01	TCCTACACGGGAGCTTGCACATCAGATAGAAGAAGAGACGGTTAAGTTTTCGCGTTACTTGGGGTTCAAG	AT5G19610.1
3220	A003220_01	1	5.4438	1.6945	1.061	0.58628	7.4512e-09	15.2518	2.80163		A003220_01	AACCGGAGTCTCAGCCAGTAAACCACATTAACGATGGCCATGAGCAGCAATGTGATCAAGATGTAGAGGG	AT1G33480.1
3221	A003221_01	1	0.3189	-1.1429	1.6495	0.58628	9.6696e-05	17.9843	56.3961		A003221_01	TTCGATCAAGGGCAAGCCAATGGCTGTTGGAGGCTTATCCATGATCTCCACTGCTAATTATGAGGCAAGG	AT1G49980.1
3415	A003415_01	1	0.37686	-0.97588	2.8055	0.58628	0.00087145	23.0969	61.289		A003415_01	AAACCCTAGGTACAACCGGAACGTCAAATCCGCGTACTTCAAAGATGGTCAATGGATCGTGAAGGTGGTG	AT1G21430.1
3577	A003577_01	1	3.0698	1.1216	1.7341	0.58628	0.00013012	14.9439	4.86808		A003577_01	TTGAGCAATCTTTGATTGATCGCACGACTTCTGATATTTCTGCTGATGCAGCAGCATTCACTTATGCTGG	AT1G76380.2
3594	A003594_01	1	0.31099	-1.168	1.4815	0.58628	6.7653e-05	32.1753	103.462		A003594_01	AACAGACCTCCGAGACGACATCGTTCCATCAGAGAGTCCTTTTATCGGTTTTCTCAAGGTTGATTCACCG	AT1G04920.1
3626	A003626_01	1	3.4039	1.2249	1.7618	0.58628	2.9332e-05	5.06878	1.48916		A003626_01	GCAGAGTACATTGCACTAGCGGAAGCTGCTAAAGAAGCAATGTGGATTAAAGGACTGTTACAAGACATGG	AT5G44730.1
3636	A003636_01	1	0.36312	-1.013	1.4539	0.58628	0.00054877	30.5633	84.1668		A003636_01	AACATTGACGAATCAGACAGTGGAAAGTTGGTCTCTTGTGATGATGATTTTTGCTACCAGATTAGTGGTG	AT1G05840.1
3714	A003714_01	1	2.65	0.97457	1.3208	0.58628	0.00088556	22.0806	8.3328		A003714_01	AAGCGCAACAGTTTTCCTTCTTGGTCCTAGCAAGACAGTTTGTGACTGCCATGATAGTCCTCGACACATG	AT1G69640.1
3788	A003788_01	1	0.26661	-1.322	1.8638	0.58628	6.4915e-06	49.2988	184.916		A003788_01	AAAAGAGGGCAAGAGTGGTTTGAGATTCCGGCAAGCACTTGTGGGAAGCTATTCCGGTGTTTGGATATGG	AT1G10110.1
3796	A003796_01	1	0.21904	-1.5185	0.40474	0.58628	2.2173e-07	15.336	70.0143		A003796_01	CCTTCAATTCCCACTACCTTCAGCGTCGCAACGAAACAACACTACGACGTAAAACCAATCCACCATGAAG	AT1G44542.1
3807	A003807_01	1	0.15527	-1.8626	1.8461	0.58628	2.0984e-10	3.03679	19.5583		A003807_01	AAAAACCTTGAAGAAGCTGAAAGAGTTGCTCCTGGAGTGAAGGTTTTCCACGCAGGAACGGGTCTAGATT	AT1G09830.1
3830	A003830_01	1	2.5422	0.93303	0.67486	0.58628	0.0014584	106.506	41.8964		A003830_01	AAGGAGATGCGAGGTCAGCACTAATCACCATGTTGCAGTCATTGCACCACGCCAAGAGCGGCATTGACAT	AT1G09090.1
3841	A003841_01	1	0.35564	-1.0338	1.1739	0.58628	0.00042075	14.6743	41.2603		A003841_01	CACTGATCTATGAGTACATGATCATCCCCAGCGTGAACGAACCTCCTCACCACAGTACCCACCAACCATT	AT1G17810.1
3866	A003866_01	1	2.546	0.93454	1.6295	0.58628	0.0014326	198.264	77.8668		A003866_01	TACGTTACCAACTTTGCGATAACTGCTCGATGTATCCGTCTATACTTTTCTGTTATGAGGACGGGATGGT	AT1G60250.1
3886	A003886_01	1	0.39027	-0.94092	1.7078	0.58628	0.0013283	1.81441	4.64922		A003886_01	TTGGACTACACTTGGGGGAATGAGGAAGTCCAGATACCTCCATCCGTTTACACATGCGAGAGCTTGGTGT	AT1G78760.1
3954	A003954_01	1	0.20317	-1.5937	1.0279	0.58628	5.4267e-08	17.3449	85.3704		A003954_01	AATTTCGCACTTGCCTACTGGTTACATGTGGAGTCCCCATGTTGTGCCAAAACCAAGTGATTGGGGTCCT	AT1G43620.3
4009	A004009_01	1	3.0178	1.1045	2.3405	0.58628	0.0001646	133.113	44.1106		A004009_01	TGAAACACAGCACAAGAAAGTTGTATCTAGATTCAGAGAGACGTAAAGCTATGATGGAAGTGCAAGCTCT	AT1G02970.1
4117	A004117_01	1	0.39561	-0.92733	1.4706	0.58628	0.0015593	11.2706	28.4885		A004117_01	CAAATCTTCCGGGTATAATGGACTGTTATCCGCAGTTGCAACGGACAAAATCTGAGATGAAGAGTCATCT	AT1G66460.1
4180	A004180_01	1	4.9824	1.6059	2.3137	0.58628	4.2951e-08	11.1406	2.23609		A004180_01	AAAGAAACTATTGGTGAAGGGAGGATTGTGCAGGCCACTGTTAAGAAAGTGACAAGTGGTAAAGCCAAAT	AT1G63210.1
4181	A004181_01	1	0.39399	-0.93144	1.6628	0.58628	0.0014859	2.91596	7.40089		A004181_01	CGTTTTTGTTCACGACGTTAACCGTCCGGTGGAAGATGAGTTCTCGGCGACTTTCTTGTGTAAAGGTTAT	AT1G33800.1
4186	A004186_01	1	0.24858	-1.392	0.81389	0.58628	2.0489e-06	3.05628	12.2951		A004186_01	ATACAACACTGGACATGATTCCTCCAGAAACACATAAAGTGGTTATGGAAGTTATCGAGTCGTGCAAATT	AT1G61030.1
4212	A004212_01	1	2.9092	1.0679	1.0638	0.58628	0.00026967	3.04835	1.04785		A004212_01	GCTGGTCCAGTCATGGGAGTTCTTTACGTATCCACTACTAAACTTGCTTACTCAAGCGATAACCCTCTCT	AT4G40100.1
4214	A004214_01	1	0.38999	-0.94162	1.4428	0.58628	0.0013173	5.4871	14.0694		A004214_01	AAGTTCCTCGGTTTGGTCAACATCATCCACTGGGAATCCACTCTTCTCAACTCGAGTAGACCGATCTGTT	AT1G29400.2
4219	A004219_01	1	2.6791	0.9855	1.5487	0.58628	0.00077424	3.70506	1.3829		A004219_01	AAGGTCTTGCTGTTGTTGCAATATCTTCAAATTCTGTGGTAACTCATCCTCAGGATGGGCCTGAGTTCAT	AT1G21350.3
4220	A004220_01	1	3.5483	1.2665	1.6513	0.58628	1.5578e-05	14.282	4.0249		A004220_01	AAGCCCTTCCAAGACACTCATTGGCCGACCTATTGCTTCTAGAGTGCCTCGTTTCTCTTGTAGAGGACCT	AT1G66220.1
4221	A004221_01	1	0.30226	-1.1965	1.8601	0.58628	4.4741e-05	6.5143	21.5527		A004221_01	GATACCAATCACAAGCAGCTTGACTCCGCAATTGTAGAAAAACTGATCTTCCTCAAGAGAACAGATTTGT	AT1G49890.1
4224	A004224_01	1	4.0295	1.3936	1.5454	0.58628	1.9926e-06	12.1387	3.01259		A004224_01	AAACGAGAAAGTTGAGCAGATTCGTGCTTCGGATGTTGCTACTGAGAAGTTTGTGAAGGAATTGGCTGAT	AT1G09470.1
4228	A004228_01	1	6.0237	1.7957	1.4471	0.58628	9.0281e-10	7.02377	1.166		A004228_01	TCGCCTTGGTGGTAGCAAAAGAAGCGAGCATATAAGAGTGAGGTCTGACAATGATAACGTACAGGACTCT	AT1G22260.1
4277	A004277_01	1	2.556	0.93845	1.3915	0.58628	0.0013679	4.55534	1.78222		A004277_01	AAGACTAAACCCAACTTACGAGAGAGCTCATCAGAGACTAGCTTCCCTCCAACTCAGATTGGGTGAGGTT	AT1G78120.1
4488	A004488_01	1	0.18932	-1.6643	1.9636	0.58628	1.3667e-08	14.1555	74.7687		A004488_01	AACGTTTCAGAAACTGAAGAAGGATCTACAAGCGGTGTTCAGTGTGCTTCCAAAGGACATGCAGCAACTT	AT1G73930.2
4593	A004593_01	1	2.6406	0.97102	1.5396	0.58628	0.00092478	4.92833	1.86629		A004593_01	AGACTACTTAGCTCCCAACCTTAAGCACTCACACACTTGTCAACAAACCCGGTCAAAAACTCTGGAGCAT	AT1G64430.1
4708	A004708_01	1	0.25302	-1.3743	1.5757	0.58628	2.7575e-06	64.4378	254.678		A004708_01	AGAAGTAGAACTTCCACTGCTTGATGGACAATTTATCTCAAAGCTAGTGTCAAACTGGACTGGAATTGGT	AT4G05470.1
4767	A004767_01	1	6.5432	1.8784	2.4581	0.58628	1.4756e-10	36.4923	5.57727		A004767_01	TCCCTAGATGGTTCCACCAAAACCGATTCGGAAACAAACTCTAGATTGGTCTTAACAATAGCCTTCCAGT	AT1G30490.1
4771	A004771_01	1	4.0176	1.3907	1.3704	0.58628	2.095e-06	18.3788	4.57497		A004771_01	AAAAGGAACGGAACACCGTCCTTCAACTTACGGAGTCAGGGGAGACACGGTGGCCTCAATGGTCTTTGAT	AT1G71680.1
4787	A004787_01	1	0.25267	-1.3757	1.3975	0.58628	2.6938e-06	9.13762	36.1617		A004787_01	AAACAAAGACTGTCAAGAGAGAAGAGCTTTGCTCGTTCAGGAACTTGATGGAACGGTTCTCGATATGCCT	AT1G04890.1
4931	A004931_01	1	0.32717	-1.1173	0.74014	0.58628	0.00013817	20.0996	61.4362		A004931_01	TGGTCTCTCGATCTCAACCGTTAGATTCGATGACTACGGTCCCAATGGTGATCAAAGGTCTTCAAGCTCT	AT1G21000.1
4961	A004961_01	1	0.30045	-1.2025	1.8793	0.58628	4.0964e-05	36.0534	119.989		A004961_01	AATTTGATATATCTCTTTCAGCATCTGCTTCATATCTATCTTCCCCGTTGTAAGGCTCACTGGAGATTCA	AT5G28910.2
5014	A005014_01	1	0.37788	-0.97318	1.7146	0.58628	0.00090075	94.8219	250.937		A005014_01	CAGCAGCAAGCAATGCAATAATCTCGCTCTCCCCAGACTTACATTTCTATGAAGAGCGTAACTATGGCAA	AT5G09900.2
5082	A005082_01	1	0.32433	-1.126	1.7548	0.58628	0.00012249	43.781	134.99		A005082_01	AGATTACCATCGGAGCCCTAACTGTGTAACTTGTAAAGGAAGATGAAGCTTTGATTGCGCAAGAGATTAA	AT1G04090.1
5098	A005098_01	1	0.30822	-1.1769	1.7151	0.58628	5.9477e-05	6.04602	19.6151		A005098_01	AAAGCTCGAAACTCGGTTAATCCTTCATCAGTGAGGAATAATATGAAGCCACCTCTGCCTCCAGTTAGAA	AT1G75530.1
5099	A005099_01	1	0.35485	-1.0361	1.2625	0.58628	0.0004088	181.381	511.118		A005099_01	AACAAGATAGAGCTATTTTATGCAAAGATTGCGATTCATCGATCCACGCTGCGAACGAACACACAAAGAA	AT1G75540.1
5155	A005155_01	1	5.085	1.6263	0.91102	0.58628	2.8925e-08	14.7479	2.90026		A005155_01	GGTCCTGCCTTGGCTCTGGTACAGTGGATACATAAAAGGAGCAGTTAGAATTCATTTGTTGTAAAAAAAA	AT1G28660.1
5159	A005159_01	1	3.9067	1.3627	1.1288	0.58628	3.3418e-06	64.9943	16.6365		A005159_01	CGAGAAAGATGGTGACGGATATAGCCAACGGTAACGATTTCTTGGTTAGGTTTGGTCAGGCTATGGTGAA	AT5G22410.1
5197	A005197_01	1	0.22478	-1.4926	1.7722	0.58628	3.5461e-07	2.02747	9.0196		A005197_01	CATTAGGACTGCAACTAGCGGAGGCATGGCATAAACCAAAACACAGTCAAGCTAGAAGAAGCAGTTTTCA	AT1G27350.1
5206	A005206_01	1	0.35862	-1.0255	1.6447	0.58628	0.00046822	16.1852	45.1324		A005206_01	AGATAAAGTGGAATTAGCGACAAAGTTTGGGATCACTGCTTCTGAAGATGGAAAATTTGGTTTCAGGGGA	AT1G03060.1
5216	A005216_01	1	3.2563	1.1806	1.6172	0.58628	5.6407e-05	31.595	9.70266		A005216_01	AAAGCCCTTGATCAGACTTGTGGCAACAAAGTCGTGAACACAATCGTCGTCGACCAAGCCGGTTCAGGTA	AT5G26810.1
5217	A005217_01	1	0.33211	-1.1023	1.2393	0.58628	0.00016977	5.23465	15.762		A005217_01	ACAGAATAGATCTGCTTTGCGAGACAGCTCTTATATGGCTGACCAACAAGTTCTCCTCTGGAGTTCTGGA	AT5G26820.1
5339	A005339_01	1	0.3216	-1.1344	1.6857	0.58628	0.00010888	80.2543	249.535		A005339_01	TCCGACTCGTGTCTCATGTGCCAACATTTCTCTGGCTATTGCTAGACTTGAAGGTCTTAAAGGGTTTTAC	AT5G26200.1
5343	A005343_01	1	3.1735	1.1548	2.1747	0.58628	8.1643e-05	50.9426	16.0515		A005343_01	AAAAATTGAGGATGCCTTGTTATGGCCATGCGACACTGCATTCATATATTCCCCATCGTTGTCCTCGCCC	AT1G24460.1
5354	A005354_01	1	0.23809	-1.4351	1.147	0.58628	9.8016e-07	1441.44	6054.15		A005354_01	TCGGCTCTCGCATCGATGAAGAACGTAGCGAAATGCGATACTTGGTGTGAATTGCAGAATCCCGTGAACC	AT3G41979.1
5364	A005364_01	1	0.17017	-1.771	1.1045	0.58628	1.5284e-09	10.1087	59.4063		A005364_01	TCACTACCTAAAGCAAGCTGCATGTTTTTTCTAGTTTTTGCCTGACCCCTCCGTGCAGACTCCGCCGGGC	AT2G33860.1
5400	A005400_01	1	2.9127	1.0691	1.615	0.58628	0.0002654	4.64969	1.59638		A005400_01	AACCCGAGATGTGGTCAAGAGCTTTCTTTAGACTTGGAAGCACCTGTGAGGATGTTGATAACAACGCGAC	AT1G06110.1
5489	A005489_01	1	0.28081	-1.2701	1.0661	0.58628	1.4737e-05	13.1051	46.6699		A005489_01	ATTCTTCGAAAGATGCAAACTTTGGAGATAGGAGGAAAATCTCGACTAGTGATGAGTATGAGTCCCATCC	AT5G05160.1
5770	A005770_01	1	3.0241	1.1066	1.7852	0.58628	0.00016001	13.8863	4.59193		A005770_01	AGCATTGTTCCTGTATTCCGTGCTGAAGATTTTTCTCACTGTATGGACTTAAACCTAAAGCCATCGAATT	AT4G01895.1
5782	A005782_01	1	2.5498	0.93601	1.6154	0.58628	0.0014079	164.367	64.4636		A005782_01	TGGATGCAGAGGCCGGGCAGGACATGGATGCAGAGGCGGGCCAAAGTCAGCTGAGAAACCTTGAACAGCT	AT4G00755.2
5805	A005805_01	1	2.5551	0.93807	1.2809	0.58628	0.001374	59.4182	23.2545		A005805_01	CAATGGGGATGTTGATCAGGTTCATCTCAGGTCCTCTTTTCATGGCTGGTGCTTCCCTTCTTGTCGGATT	AT1G77110.1
5811	A005811_01	1	2.7101	0.99698	1.8846	0.58628	0.00067136	4.12225	1.52108		A005811_01	AACTGGCCTGTCCTTACTGAATCTAAGAGCTCCAAATGTCTCTCTGGTTTAGAGATGCAATCAAATGAAT	AT4G00460.1
5853	A005853_01	1	0.23967	-1.4285	1.341	0.58628	1.0987e-06	11.4926	47.952		A005853_01	AGAACGAAAGCCATATAACGCTGCATGACCTGAAAGGCTCAAAGCTCTCTGGAAACGTCTTCAACATCCT	AT5G28850.2
5900	A005900_01	1	0.19128	-1.654	1.5686	0.58628	1.6769e-08	7.09578	37.0957		A005900_01	ATTGGCACTCCGATGTTCCATTCTTGACTTCTGAATTCTTTGAAAGATTTTGCGTCCATTTCCATGCTAT	AT5G65950.1
5917	A005917_01	1	2.5265	0.92683	1.2796	0.58628	0.0015684	159.095	62.9726		A005917_01	AAACATCTAAACAGGACTTAGGCCTCTTATGATGATGAACCACCAAAACGCATCTCAACATCCGGAACTT	AT1G55250.1
5928	A005928_01	1	3.9459	1.3727	1.2807	0.58628	2.8323e-06	90.7583	23.0001		A005928_01	ATCGGAGCAACAGTCATCAAAGAGCCAATGGCTTCTTCAGGTTTCAGCGGCGATGAAACTGCGCCTTTCT	AT1G75630.1
5947	A005947_01	1	2.776	1.021	1.7758	0.58628	0.00049575	447.376	161.16		A005947_01	CTAAAGGATCCTACTGCTCTTTCTAACACCGGTCCCATCTTGTCCCACTGCTTGCCAAGGGTTGAAGCAT	AT1G50450.1
5949	A005949_01	1	3.6696	1.3001	1.3597	0.58628	9.2094e-06	148.517	40.4716		A005949_01	ATCAGCCACCGCCATTGCCACCGGGGATGGTGAGTTCTTCGCCGCGTGTGAGGTATTACTCGGATTATAT	AT1G60800.1
5973	A005973_01	1	0.39326	-0.93328	1.8972	0.58628	0.0014541	256.647	652.623		A005973_01	ACACCTACACACAAAGAATATGTGCTCTCTCATTCTTTTCCTCATCTTTACTCCAACAAAGCACCTCCAT	AT2G05260.2
5983	A005983_01	1	0.35898	-1.0245	0.71321	0.58628	0.00047434	38.2177	106.463		A005983_01	ACATCAACGGAAGGTTTAAGAAACGGCGAGTTCTGATGATCCAACGCCAGCTCCTCCCCCACGTGGCTAT	AT5G24165.1
6077	A006077_01	1	0.32805	-1.1146	0.8277	0.58628	0.00014342	11.6721	35.5806		A006077_01	TCCAATTTCTAAATCAGATTATCGAAGCGCTACCTAATGTTCCATCACCTGACCTGGCATTCCGGTTGTA	AT2G17790.1
6132	A006132_01	1	0.31432	-1.1573	0.92101	0.58628	7.8781e-05	27.6161	87.8561		A006132_01	TGAGGATGGAGCGAAGACAGCTCCTGACGGTTCACCCCCTCCCGCCGCTGCCGCTGGAGATGAAGATATA	AT2G25720.1
6164	A006164_01	1	0.34503	-1.0641	1.0165	0.58628	0.00028336	8.51816	24.6876		A006164_01	ACCCCAGGCGCTGAGCACAAGAACAAGGCCTCTCCCGAGACCGTTGCAGATTTCACGCTCACCATGCTGA	AT2G01140.1
6200	A006200_01	1	0.25036	-1.3848	1.2199	0.58628	2.3111e-06	1.03697	4.14167		A006200_01	GGTACCAGATCCAAGGCTAAGCTCCAATGTGGTCACCAGTTCCATTTGGATTGCATTGGATCAGCATTTA	AT2G47700.1
6279	A006279_01	1	0.21972	-1.5154	2.2938	0.58628	2.3463e-07	1.11177	5.06017		A006279_01	AAAATGACAGAATCGAGTCTGGATCTGCAGGAATCTGGTTGGGAAGAACTTAGGCGGGAAGCTCGTAAAA	AT2G45200.1
6285	A006285_01	1	3.3203	1.2	1.3927	0.58628	4.2446e-05	21.01	6.3281		A006285_01	TTTACTCGAGAGAAGTGGGATCTTCATCGTAGAAGGAGACATAAACGACGTCGAATTACTCCGTAAGCTA	AT2G45310.1
6288	A006288_01	1	2.8525	1.0482	1.4981	0.58628	0.0003493	41.2025	14.4443		A006288_01	AAGACAAATATTGTCTGAGAGGAGCAGAATGGGGAGTAGGAGATTGCTCAACCACAGGAATGACAGATGA	AT2G03420.1
6350	A006350_01	1	3.6156	1.2853	1.207	0.58628	1.163e-05	10.1513	2.80752		A006350_01	AACGAGTTAATGCCGACACGGTTCCTTTGAAGACTGCCCCTGAACGTTTCTTCTGTATTTGGAAATGTAA	AT2G26510.1
6423	A006423_01	1	0.37918	-0.96973	2.0707	0.58628	0.00093943	33.754	89.0146		A006423_01	CAAAAGCTTTCCTCGTAGCCCTGAACAGTGCAAGTGCAAGTGGAAGAACCTCGTCACTCGTTTTAAGGGA	AT2G38250.1
6453	A006453_01	1	3.8968	1.3601	1.5229	0.58628	3.4858e-06	39.0952	10.0332		A006453_01	AAAGCTAAGAAGCAAGTATCATCGACGGGCTTTGATTCATCTCGCTGCTAAAACTTCATCTATTGGCTGA	AT2G36680.3
6465	A006465_01	1	3.2785	1.1874	1.3528	0.58628	5.1104e-05	5.60579	1.70993		A006465_01	GAATCAGCCACCACAGCATACGCCGCAGGAGAAGAAGAAACCGGTGTTTGTCAAAGTGGATCAGCTTAAA	AT2G33845.1
6504	A006504_01	1	0.38894	-0.94434	0.78848	0.58628	0.0012755	34.2505	88.0672		A006504_01	AAATGCAGTACCGGAGTCTTCATCAGCACACCGATGAAGACGAATCCGGGGTTTTAGCTGCCATCGAAGA	AT2G23096.1
6564	A006564_01	1	0.29847	-1.2091	0.93446	0.58628	3.7149e-05	46.6606	156.319		A006564_01	GTCCCACAGCACCTTCTGCAGCTAAGGGTCCGGCAAAAGCTGAGGAGGTTGTGGATGAACCTGAACCAAA	AT2G21270.3
6681	A006681_01	1	0.31995	-1.1396	1.6014	0.58628	0.00010127	2.17496	6.79781		A006681_01	TAATATAAGCCGCCCGGTTTCGGGGTTGACATCTCCAGGGAATCAATCCAATCAATATTGGACCGGTCAA	AT2G28810.1
6717	A006717_01	1	0.34475	-1.0649	1.1908	0.58628	0.00028036	5.13562	14.8976		A006717_01	ACCCAAGTTTTCTAGCGAAACAGGGTTTCTACATCGAGGATATCTTCATGAGAGAACCTTACAGACGAAA	AT2G39030.1
6728	A006728_01	1	2.5936	0.95304	1.5582	0.58628	0.0011495	8.03896	3.09968		A006728_01	AAGAACACAAAGACAATCTCCGTCGAGATCTGGGATATAAGAGGCAGCACCGTCGGCGGCGTTAACGAGA	AT1G70730.1
6757	A006757_01	1	0.23108	-1.465	1.2895	0.58628	5.8077e-07	19.842	85.867		A006757_01	CTCAGTCACTCGAGAGTTCACGAGGTATCCGTGGTGAAGAGCTAACGCGATTTTACAACAGCCTTCTCGA	AT2G05180.1
6779	A006779_01	1	2.5325	0.92919	1.6092	0.58628	0.0015256	96.1299	37.9587		A006779_01	TGTACCGCAAAAGGCGACGTGTACTCAATCGGAGTAGTGATGCTCGAGATCTTAAGCGGGAAAAGACCAA	AT2G01950.1
6832	A006832_01	1	0.3611	-1.0186	0.97417	0.58628	0.00051134	17.0457	47.205		A006832_01	AAGTAACTGGAAAAGTTCCGCCGGGGAATAAGTCAGGGAACAACACATTTGTCAAACAAACTCCGAGGAA	AT2G38270.1
6849	A006849_01	1	0.30585	-1.1846	1.7708	0.58628	5.3177e-05	13.9057	45.4676		A006849_01	GAATCAGTCGTGTCCGATCCAAGAAGCACGAGATGTTAGTTGCAGAGATTGAATACATGCAAAAAAGGGA	AT2G42830.1
6870	A006870_01	1	5.3854	1.6837	0.72302	0.58628	9.2684e-09	9.68424	1.79819		A006870_01	AATTGTCGAGTACAGGAACTCAATTGCAGCCTCCTATTCCACAAGTTGTGGAGCTTACAGGTTCGGAATC	AT2G20050.1
6873	A006873_01	1	0.36042	-1.0205	1.59	0.58628	0.00049925	5.46301	15.1576		A006873_01	TCTTTGCTGCTACAGAAAAAGAATCAAGCTTTAGAGGCAAGCAAGGACTCACTCACCCACAAGTATCCTC	AT2G40960.1
6901	A006901_01	1	0.35839	-1.0261	1.1084	0.58628	0.00046447	18.9651	52.9157		A006901_01	AAACCTGATGTTGCAGAGATATACCAAACCTTGAAGAAAGAGCTTGACGAGCTAATACAGAACAAACTAC	AT2G01130.1
6936	A006936_01	1	2.9077	1.0674	1.5772	0.58628	0.00027141	6.27015	2.1564		A006936_01	TTCCAATACCTTCAACGTAGCTGACATTCATGAGTATCATGCAGACGGGGTCCTTTATCCAGAAGAGAAC	AT5G38895.1
6988	A006988_01	1	0.30051	-1.2023	1.1891	0.58628	4.1072e-05	22.0519	73.3836		A006988_01	AACATCGGCTATGAGGACATGAATAACCAGCAGGTCCTGAAGTTCAATGGAATTCCAATAAGAAACATCC	AT2G47940.1
7058	A007058_01	1	0.27046	-1.3076	2.1052	0.58628	8.1666e-06	47.073	174.06		A007058_01	AACCAAGATGGTAAACCGAGGATGTTTGGGTTCACATATCTCAGACTGTCTGATAAACTTCTCAATGAAC	AT2G32290.1
7067	A007067_01	1	0.32832	-1.1138	1.1363	0.58628	0.00014505	60.6731	184.805		A007067_01	TACTGAAGGGACTCGAGTTCAAGCTTTGTTGTTGCCGATGTAGCATCTAAAGAGAATTAAACAGTTTGAC	AT3G03720.1
7101	A007101_01	1	3.9141	1.3646	0.81963	0.58628	3.2399e-06	6.14906	1.571		A007101_01	AACAAAGAGAAACCCACCACCAAAAGAAACGGGTCGGACCCGGATCCGGATCCGGATCTTGATACTAACC	AT2G18350.1
7174	A007174_01	1	0.31248	-1.1632	1.9937	0.58628	7.2461e-05	5.82874	18.6529		A007174_01	TCCAGCAGGAGCCAACAAATGGATCCGTTTCCGCAAAGAGTTTCCTATTCCGCCAAACATCGACGTCGAC	AT2G27140.1
7259	A007259_01	1	2.9756	1.0904	1.2221	0.58628	0.00019934	7.12707	2.39506		A007259_01	TTCGTCTAGAAGGAACGAATGTTGAGCAGGGAAAGAGAATCCTCAAGGAAAGTGGAATGAAACTCATAAC	AT2G20420.1
7317	A007317_01	1	0.31234	-1.1637	1.6387	0.58628	7.1983e-05	12.7585	40.8456		A007317_01	AAATTGAGTGAAGAAGGTTGGGCTAAGAAATGGAGCTCCCAGCCGTATCTTTCGCGCCGTACGACATCAC	AT2G21960.1
7375	A007375_01	1	2.537	0.93096	0.95406	0.58628	0.0014942	336.097	132.476		A007375_01	AATCTTCTCCACCTCCTCCGGCTCTACTCCGCCATGGTCTCTACTCATACTCTGCCTCCCCTAATCCTCC	AT2G15830.1
7406	A007406_01	1	2.5442	0.93381	1.5659	0.58628	0.0014449	8.4562	3.32377		A007406_01	GCGAGTATTCCTCAGTTGCCTCCGTTGATACCTGGTAAAGATGAGTATTATTGTTGTTGGGGTTTTTTTC	AT2G01710.1
7407	A007407_01	1	0.22326	-1.4994	1.1413	0.58628	3.138e-07	22.565	101.069		A007407_01	TTGCAGGCTTCACCACCAGTTCCTATTCTGTACTCTGATAGTACTGCAGCGATCTATATTGCTACAAACC	OBSOLETE
7409	A007409_01	1	0.28467	-1.2564	1.7303	0.58628	1.8192e-05	18.5617	65.2026		A007409_01	AACGCAAAGGGTGCTTCTGAGGAAGAATTAAACTCACAGATTGAAGCAGCTTGTACTCTAGTTGAAAAGC	AT2G38580.1
7416	A007416_01	1	2.6043	0.95716	1.878	0.58628	0.0010939	123.384	47.3753		A007416_01	TGGGCTTCATGGCTAAAACAAGAGTTGTGAGGATGGAACCATTATCAGATTCATATTATTTGTCCTTGAC	AT2G16010.1
7428	A007428_01	1	0.32321	-1.1295	0.95488	0.58628	0.00011672	2.184	6.75714		A007428_01	CTCCTTGTCCTCGTTGATCGGTTTCTTTCAGAGTCTACTGATTAAAGATGTCCCTACTCCACCATTGAAC	AT2G16990.2
7518	A007518_01	1	0.3686	-0.99805	1.6063	0.58628	0.00066244	17.3397	47.0401		A007518_01	AAGAAAAAAGAGGTGAAGAAGAGACCGTTTAGCATGAAGCTAAGCAAAGACCAGCGTGAGGTATTGGTAG	AT2G15820.1
7543	A007543_01	1	0.37433	-0.98262	1.5949	0.58628	0.00080226	2.6442	7.06392		A007543_01	AAAATGCTCTCAAGTCGCTGCTTGAGCGGTCAAGCAAGTCGTTGATGGAACGTAGTTCTGGTGGTGGAGG	AT2G41130.1
7549	A007549_01	1	0.30267	-1.1951	1.2469	0.58628	4.565e-05	2.98709	9.86901		A007549_01	TCTGCGTTCGAATTTTCGAAGAACATTAGAGATCTGGTATTATCTGGATCCGATCTGTTCACCATGGAGG	AT2G39960.1
7550	A007550_01	1	2.8752	1.0561	1.4707	0.58628	0.00031489	18.8253	6.54761		A007550_01	AAAATGTGGGTGTCTTGGAGATGCAGCTAAAGCTTTCTCGGAACGTGAAGATGAAGATGAAGTGATGTGG	AT2G41080.1
7617	A007617_01	1	3.1797	1.1568	1.8805	0.58628	7.9416e-05	124.586	39.1813		A007617_01	AATGGTGTTCGAAGTTTATCTAATTCGTTTGACTCCTCTCAAGTACATGTCAATCCACCTTTCCCAGAGG	AT5G34960.1
7631	A007631_01	1	0.3961	-0.92609	1.8413	0.58628	0.0015822	23.4882	59.2994		A007631_01	AAAACTCGAATGGTTGCTGGGGGAAACCAAAGAGGCGGTGAGTTCATTGATTAAGGCATTTGACATTCTG	AT2G17900.1
7633	A007633_01	1	0.20466	-1.5864	1.3791	0.58628	6.2409e-08	26.2614	128.317		A007633_01	AAATGAAGCATACATCATGGTTGCAGGCCGGAACAGACTTAGCATCATTGCTCGACCTCTGAATCCAAGG	AT2G17920.1
7716	A007716_01	1	0.35679	-1.0306	1.2277	0.58628	0.00043861	74.262	208.138		A007716_01	AAAGCTGAAACTGAGAATTCCGGTGGGAAACTACAGGTCTGTGAAAGGTTCTATTTTTCTGATAGACTTG	AT2G44850.1
7745	A007745_01	1	3.3255	1.2016	1.818	0.58628	4.1469e-05	16.6498	5.00682		A007745_01	AAAGTTGATACTAAGAACTACTCCCGTGGAGTTGCCTTTGTTGAGTTCACGGAGCATGAACATGCTCTTG	AT2G21440.1
7776	A007776_01	1	0.33087	-1.106	1.1705	0.58628	0.0001613	339.509	1026.18		A007776_01	CTACGACAAAGTGTTGGATGCGCTTTTAGGAGCTGGGAAGACTCTGAATGCGTACTCAGTTCTTTGTAAG	AT2G37230.1
7816	A007816_01	1	0.39553	-0.92752	0.9167	0.58628	0.0015558	22.2179	56.1766		A007816_01	GGGCGCGAAAGGTGGAAAATGCGACGGTCTTAAGTGCTTCTGCGACTTCTGCAGCGACAAGCCTTTTTAG	AT2G43530.1
7835	A007835_01	1	3.6076	1.283	0.78419	0.58628	1.204e-05	57.6679	15.9842		A007835_01	CCACCACAACGCATCTCAGCTCTTCCTTAATCCATGGCAGACAAGGGCCGCCCGTTGCCGAAGTTTGGCG	AT2G04410.1
7840	A007840_01	1	0.27593	-1.2876	1.5319	0.58628	1.1209e-05	52.9316	191.828		A007840_01	AAACAAACTCTTGAGTCTTTTAAAGAGCAGGTATCAAAGATGCAGAGTGTGTCATCGGAGGCATACTCCG	AT2G38550.1
7879	A007879_01	1	2.6884	0.98895	1.1372	0.58628	0.00074186	63.0356	23.4483		A007879_01	AAATCCTAGAGCATATTACAGATGCACGCATCGATTCACACAAGACTGTTTAGCAGTGAAGCAAGTTCAG	AT2G46400.1
7928	A007928_01	1	0.38899	-0.94421	1.0027	0.58628	0.0012775	65.9964	169.678		A007928_01	AATCTATTGCCAAAGAAGGTCCTCGGAGAAATGAGAGCTAGAGTTAGTAATCCATATGAAAGTGCAGGAG	AT2G22600.1
7986	A007986_01	1	0.25888	-1.3514	0.84746	0.58628	4.0253e-06	6.6002	25.4954		A007986_01	CAACAGATCTCTTTACTTATTGGAAAAGAAGATAGATACGGCCGTGTTGAAGTAAACCTGATGGAAGTTG	AT2G04440.1
8059	A008059_01	1	0.32018	-1.1389	0.30191	0.58628	0.00010229	8.04137	25.1159		A008059_01	AAGCTCTCCCGGTGGGAATCCAATTGGTAAGACGCCATATATCACCTTCAGCGGCTTGTCATAGATGTGG	AT4G17020.1
8060	A008060_01	1	0.34402	-1.0671	1.4679	0.58628	0.00027252	2.72209	7.91294		A008060_01	ACATGCAAGTACAGATGTATTGTTCGGGTTGTAGCTGCATATCCTTGGCAAGTAGAGGATTTCTGTTCAG	AT2G05210.1
8089	A008089_01	1	2.9493	1.0816	1.2862	0.58628	0.00022459	74.5597	25.2797		A008089_01	AACGTTGACCAGTCGGATGGTTCGTTTCTCGAGGATAGCCACTTGGAGAAGGGTTATGTTTTGACTTGTG	AT2G27510.1
8159	A008159_01	1	0.36557	-1.0063	1.6397	0.58628	0.00059748	83.296	227.853		A008159_01	AGAGCGAGAGAAGTCTAAGGAGGCGCAGGCCAAAGCTGACCTCCATCAATCCAAGGCTGAGCATGCTGCG	AT2G35300.1
8197	A008197_01	1	0.30236	-1.1961	2.0641	0.58628	4.4955e-05	9.61188	31.7884		A008197_01	TCTTCGTGATCCACCGGTGCTTCCATTCGAGGTGCAAGTCGAACAGTTTAAGAGCACCACTAAGGACGCT	AT2G26880.1
8279	A008279_01	1	0.27981	-1.2736	1.4317	0.58628	1.394e-05	6.66187	23.8099		A008279_01	AAAAGGCAAGAGTGTTGTTTGGCATGATAAGCGTATTGGAGCTTCTTCGATTGATCTTGATGATGCAGAT	AT2G29640.1
8288	A008288_01	1	3.0871	1.1272	1.4329	0.58628	0.00012041	46.8757	15.1849		A008288_01	TCGGTCTTACCCGTTAAACCAACGCCGATGAAGCTTCAGACGATCCTCTCCGGAAAAGAAGTCAACGCGT	AT2G42760.1
8332	A008332_01	1	0.37868	-0.97105	1.7201	0.58628	0.00092444	1.07688	2.84368		A008332_01	AAACCGGAGTCAAGACCGAGTCCGGTCTAAGTACGAATTGACTCATATTGTAAGGACTCACAAAGGCTCT	AT3G10280.1
8340	A008340_01	1	2.8602	1.0509	1.4609	0.58628	0.00033711	9.75617	3.41098		A008340_01	AAAGCCACCAAGTACACGAGACACCTCGTGTTGCTATCATCATGGGTTCAGACACGGATCTTCCTGTTAT	AT2G37690.1
8371	A008371_01	1	0.38133	-0.96409	0.93491	0.58628	0.0010061	18.0239	47.2664		A008371_01	ATGTTCACGGCAACCTAAAATCAAGCAAAATCCTGTTAGATAATGAGCTGCATCCTCACGTCTCAGGATT	AT2G42290.1
8456	A008456_01	1	4.7416	1.5564	1.7276	0.58628	1.1008e-07	5.63783	1.18907		A008456_01	TTACGCTCACATTCCTCGGCCAAGGAACGCTTGGGATAACCTTGGCGCTTCTCTTTGTTTGTGGAAACGT	AT2G20780.1
8530	A008530_01	1	0.33924	-1.081	1.3016	0.58628	0.00022621	96.1202	283.327		A008530_01	TGCAAAATGGCGCCTTTATCTTCTGAGGAGTTCCAGTTATCCGACATTGCAAGCCGTTTAGCCGGAGGTT	AT2G16530.2
8535	A008535_01	1	0.38097	-0.96504	2.0558	0.58628	0.00099464	102.678	269.535		A008535_01	AACATGTCATTTCCATTCAACACCATTTTCTTGATCTCAAGCGCAATCTTCCTCGTCACAGCCGCTTTCT	AT2G03840.1
8550	A008550_01	1	0.17629	-1.7356	2.7261	0.58628	3.2042e-09	3.63642	20.627		A008550_01	GAACGCTTCTTACTCCATGCTTACTATTCATCGCGGGCAAAAATTGGAGGACCAAGTCGACCATCTCTCT	AT2G11010.1
8565	A008565_01	1	0.11266	-2.1834	1.6242	0.58628	9.4591e-14	2.80808	24.9232		A008565_01	AGGTTGCAAGTGGGGTCCATTGCCGTTGTGGCCAAAAGCGAGATTGCATGACCCAACTGAAATCTCAATT	AT5G51830.1
8589	A008589_01	1	2.7403	1.0081	1.9723	0.58628	0.00058433	5.41461	1.97601		A008589_01	CGTCTCTCTTCTCTTTCTCTAAATCTCTCACGTAACCAACCTTCCACCGTCTCAAGATCCAAGTCTGTCT	AT2G17300.1
8597	A008597_01	1	2.6381	0.97006	1.4207	0.58628	0.00093567	28.5998	10.8417		A008597_01	AAACCCAGACCCGCTGTTGCATATATGTTCTACATGGGACATCCAACCTAATGAAGTCATGATGGTTGGT	AT2G33255.1
8608	A008608_01	1	2.599	0.95512	1.1514	0.58628	0.0011212	420.607	161.839		A008608_01	AAGGTTCAGACTATGCTAGCAAAGAAACGGAGAGGCTTGGACGGGTGCTTGGGAAGTCGATAAGTCCAGT	AT2G47470.4
8622	A008622_01	1	0.24004	-1.4269	1.3968	0.58628	1.1288e-06	14.2806	59.4955		A008622_01	TTTCGAGTGATCATCAAACCTTCATCACCAGGTTAAAGACTTTGAAGTAATGGCGGGATTTCCAGGTTTT	AT2G43780.1
8656	A008656_01	1	0.27969	-1.2741	1.3011	0.58628	1.3848e-05	3.87018	13.8377		A008656_01	AAGGTTTTGCTGCAGAGCTTGGACATTCACAGGATTATGTGGAAGTTCACAGTGATTCACAAAGTGCTAT	AT2G02470.1
8658	A008658_01	1	0.27966	-1.2742	1.9304	0.58628	1.3827e-05	25.6079	91.5605		A008658_01	AAAAGAACACCTTGGGCTACCAAACAGGGACGATGTGAAGGCCGGGGTTATAGCATACAAGATCGCCGCT	AT2G29630.1
8688	A008688_01	1	0.2312	-1.4645	1.3904	0.58628	5.8618e-07	9.46878	40.9561		A008688_01	CTACGTTCTTCCTCCTTCGCAAAGGCCAGCTCTTGGTTCAAGCTTAGGCACCAGCGAGACTACACTTCCT	AT2G44800.1
8693	A008693_01	1	0.37748	-0.97423	1.5577	0.58628	0.00088922	6.54826	17.3467		A008693_01	AAAAGCAAGGTGATGCTGTCAAGAGTGGAGCAACCATTAGGTTGCAGCATATGAAGACCAGAAAATGGCT	AT2G25110.1
8757	A008757_01	1	2.7791	1.0221	1.0478	0.58628	0.00048875	130.856	47.0871		A008757_01	AACTGTTGTTTGGAGAATGGCAGGAACAGGAGAACCTTAGAGCAACCCGTGAAGCCCAAAATATAGATAT	AT5G26960.1
8762	A008762_01	1	0.23392	-1.4528	1.1569	0.58628	7.2015e-07	5.54114	23.6887		A008762_01	AAACCAGCACTAGTGGTGGTACTAGTGGTGATGTTGATCAGGGTGAGATAAGTGCACCTGCTGATCAGTT	AT2G42040.1
8802	A008802_01	1	0.2805	-1.2712	1.6013	0.58628	1.4484e-05	2.76461	9.85619		A008802_01	CTTCAGACTACCAAAATGACTCCTCTGCCTAATAGAGAACCAAGTAGCTTTTTCCGATTTGCTGCCTTCT	AT5G35270.1
8824	A008824_01	1	2.7859	1.0246	1.2378	0.58628	0.00047391	71.3787	25.6207		A008824_01	AACTATTGCCGGCTTCAAAGCTGACACGAACCTGTGGCAAAGAAGAGTTTTGTACTATGACACCAAGTTT	AT2G43200.1
8853	A008853_01	1	3.6776	1.3023	1.6073	0.58628	8.8941e-06	7.74696	2.10661		A008853_01	AAAAGGAGAGGCAACTAGGAGACATAAACAAACAACTCAAGATTAAGTTTGAAACGGAAGGCCATGCTTT	AT2G45650.1
8860	A008860_01	1	10.1917	2.3216	1.0429	0.58628	2.4425e-15	39.3384	3.85974		A008860_01	AGCAACCAGAGAGAAGACAGTTTGTCACGCAGCCATCGTCGCCGACCAACTACACCTGAAATGGACGAGT	AT2G32710.1
8900	A008900_01	1	0.35399	-1.0385	1.3293	0.58628	0.00039617	1.06947	3.02134		A008900_01	AAGTGACAGAGGTAATGGAGAAATTGCATGCCGCGGATGCTGAAACCATCCCTCTTGCCAGCAATATACA	AT3G55910.1
8924	A008924_01	1	3.0037	1.0999	0.15787	0.58628	0.00017545	3.42534	1.14037		A008924_01	CATATCTGGACTACCGTGAAGAGAGCCGTTACAACGTGAGTGCAGGAGCAATAATCAGTGGATTTCTCTA	AT3G62230.1
8951	A008951_01	1	0.32996	-1.1088	2.3677	0.58628	0.00015531	20.2529	61.381		A008951_01	ACTGAGAAAATAGAGCACCCAAGAAGCAGCGTGGAGAATCACCATTATATCCCAAGACAAGATTTCTACA	AT3G45160.1
8996	A008996_01	1	3.5362	1.2631	1.257	0.58628	1.6424e-05	7.19438	2.03456		A008996_01	AAACAAGCTCTGGTAAAGAAGCGAGGTTAAAAAGCGTTGCTTTTGGATGCGGGTTTCGGATCTCGGGTCA	AT3G25700.1
9001	A009001_01	1	0.20663	-1.5768	0.29153	0.58628	7.4846e-08	37.2146	180.116		A009001_01	TTAGAGCTGCCTGATATATCTCCAAATTCTCCTGGTATCGGGTCCTTTACCCCGCTGATTATCGGATCAA	AT3G45440.1
9133	A009133_01	1	0.10848	-2.2212	0.29531	0.58628	3.5305e-14	2.28467	21.0605		A009133_01	AATGACGAAGATCGATACGGCTTGCTTGGAGATCACTTGCCACTCTTGCAGACAAAGGTTTAGGCCATAA	AT3G48550.1
9135	A009135_01	1	0.37454	-0.98206	1.2787	0.58628	0.00080777	76.4242	204.057		A009135_01	CAAGAGTCCACCAGTTTGTGCTGGACGTGTTGAGGGAGTCCCGGCTCACTGCCATTGCTACAAATCGTAA	AT5G33355.1
9158	A009158_01	1	0.37061	-0.99261	1.5702	0.58628	0.00070892	9.99115	26.9612		A009158_01	TCAATGGGTTCTTAGTTGATGGAAAGCCAATAGTTGTTCGAGTTGCAGAGCGCAAAGAGGATCGAATCAA	AT3G16380.1
9187	A009187_01	1	0.30504	-1.1873	1.5271	0.58628	5.116e-05	6.24387	20.4688		A009187_01	TGCGGCAGGATGGGCTGGAGTCTACACTACCTTGGATAAAAAGAAGGATGCTCTGAACAAACAGTTAGAA	AT3G28270.1
9229	A009229_01	1	0.3011	-1.2003	1.7388	0.58628	4.2285e-05	17.7112	58.8211		A009229_01	GGGATGTCACGTTGTATAATCTGCAAAAAGCTGTTGATATGGAAGCTACGAATGTATTTGAAGAGGAAGA	AT5G63800.1
9259	A009259_01	1	3.0623	1.1192	1.7179	0.58628	0.00013463	170.511	55.6788		A009259_01	TAGGCTAAAGAGACATAGAGAAGAGGTTGCCGGAAAAGTTCCTATACCGGATAGTTGGGGAAAAGAAGGA	AT3G44450.1
9263	A009263_01	1	0.27063	-1.307	1.786	0.58628	8.2492e-06	8.10921	29.9641		A009263_01	AAGCAAAACAAAGCAATGATGAGGCCTATGTCGGATATGATGGGTGCAATAAGTAGATCCACATCTCATA	AT5G28410.1
9271	A009271_01	1	0.28399	-1.2588	1.8286	0.58628	1.7527e-05	8.23753	29.0088		A009271_01	AGCTGCAGCTGATGATTCTAGTGGTGGAGGACGAGCGCCGGCGGTGGTGGAGATGCTCCAGCAAGGATGA	AT3G42310.1
9272	A009272_01	1	2.9337	1.0762	1.9483	0.58628	0.0002412	4.88466	1.66512		A009272_01	TAATCAGGCTGTGCTTGCGAAGATGGAGAAGGTTCTAGGTGTTAAACTTAGGGGTAAAATTGGGAAATGA	AT3G24500.1
9314	A009314_01	1	0.24676	-1.3993	1.4824	0.58628	1.81e-06	21.2424	86.082		A009314_01	AATAATGGCTCCTCTATTTCTTCGTCTCCTTTGTTTTCTTGTGAGCCGCAACCATTAGAGAAGGTGATCA	AT3G56230.1
9468	A009468_01	1	0.29105	-1.2343	1.529	0.58628	2.5479e-05	1.86606	6.41154		A009468_01	ACAAAACTCTTCTGAAACGTTACGAGGGCTTTAAGAAGTACGTAGTTGTGCTATATACAGACCCTGAAGA	AT3G26390.1
9499	A009499_01	1	0.39297	-0.93403	1.1973	0.58628	0.0014412	120.53	306.709		A009499_01	AAATCAGCATACATATGCCTGCAATTTGCCGTATCTGTTTCGATGAGGATGTCAAAGCTGAGCAGATGTA	AT3G43180.1
9600	A009600_01	1	0.30464	-1.1886	1.4631	0.58628	5.0189e-05	7.35588	24.1455		A009600_01	CGTGACTCAGGCCCAGTCCACCAAGGTCTTCGTCTGGCGCTTGGGGCGTTTCACTAGTCTCAAGAAACGA	AT3G47380.1
9644	A009644_01	1	4.0437	1.3972	2.1284	0.58628	1.8776e-06	13.0632	3.23038		A009644_01	CCAAGGCTTCATAGACTTTGTGGCATACTTGCTCCAAGTTGATCCAAAGAAACGCCCGTCTGCATTTGAA	AT3G17750.1
9652	A009652_01	1	0.26231	-1.3382	1.362	0.58628	4.9931e-06	27.3632	104.313		A009652_01	AAAAGATAATTCATCATCTCTTGACTCCATCGTGTCCTCGAGTGTGCCAACTGAGGAGGACAGGTTGATA	AT3G26670.3
9675	A009675_01	1	0.068747	-2.6773	1.0945	0.58628	0	15.1243	219.994		A009675_01	TGGCTGCTTCACATCTCATCAAATGCATCAGTATGTTTGCTGAACTCAGCTCAAATGCTTCACCAAAGAA	AT3G14170.1
9790	A009790_01	1	0.38068	-0.96579	0.3532	0.58628	0.0009856	7.75703	20.3769		A009790_01	AGATCCTGTTTGTGCTCTTCATGCTTATTACCTACGTTATTTTCAAAGATCTGACGTCGAGGCCGGAGTA	AT3G14430.1
9804	A009804_01	1	2.6285	0.9664	1.1146	0.58628	0.00097826	5.62319	2.13943		A009804_01	AACTATTGTCAAGGAGATTAAGGTTATCTTGAAGGCGCGCCTTGATCCGTTGGCTCGTGCCCAACGGTTA	AT3G27590.1
9839	A009839_01	1	0.35354	-1.0398	0.94014	0.58628	0.00038968	3.19504	9.03675		A009839_01	TGACTTTTGTAAGGCTCGCTGTGGTCAGAACCTTGATCGCATAGCTGTAGTTAGAAGAAACCTTCAATGA	AT3G57210.1
9895	A009895_01	1	0.3828	-0.96024	1.5518	0.58628	0.0010541	6.36618	16.6299		A009895_01	CCTCTTCGTCTGACATACATTGGATATGGAGATGACCAAGAGGTTCCGATGACGAGAAGTAGGGGGAAAA	AT3G19870.1
9961	A009961_01	1	0.35638	-1.0318	0.79217	0.58628	0.00043205	8.12707	22.8055		A009961_01	AACAACAGTAATGGGTGAAGGTACTCCAACTGTTACTCTTGGAAGTCAGCTTTTTAAAGCAACCAAGTGA	AT3G26700.1
9971	A009971_01	1	0.37498	-0.98087	1.4341	0.58628	0.00081968	81.9902	218.656		A009971_01	TGGGACATCAAGGAGCACAAAAGCACAGTAACATGCTTTTCACTCTCTGAAACAGGAGAGTGTGTCTTAA	AT3G06880.1
9980	A009980_01	1	3.5169	1.2576	1.4768	0.58628	1.7866e-05	4.26397	1.21247		A009980_01	TCCAAAAGCCGATAACTCAAGAGACGTAATCTTGACTGACTCCTCTGTTGAGGTTGATGTCTCTCTCTGA	AT3G07060.1
10030	A010030_01	1	0.3015	-1.199	1.2564	0.58628	4.3107e-05	32.7761	108.712		A010030_01	GTGCATGCCTGGGCTGCAATGAGATATTTTCCGGACCAAATAGCTGGAGTTGCCATGGTAGCGCCTATGA	AT3G09690.2
10031	A010031_01	1	0.26488	-1.3285	1.5547	0.58628	5.8463e-06	36.7376	138.698		A010031_01	TGCCGCGAGGACCACGAACTCAAATGAATGGAGAGTCATCGTAGCTTACGATAATGTCTACTGCTATTTA	AT3G09490.1
10043	A010043_01	1	7.1756	1.9707	1.6369	0.58628	1.7846e-11	11.1451	1.5532		A010043_01	ACGGGGAAAGGCCTGTCATCTTCTGGTTCTGATGATGCTTCGAACGACCAACTCAAATCAACAATAGCCA	AT3G56660.1
10135	A010135_01	1	0.38857	-0.94529	1.3278	0.58628	0.0012612	150.415	387.107		A010135_01	ACAAGTGCAATCGATGTTATCGATTCCGCGGTTGCATATGGAGGAGATGTGATCCTACGGAAACAGAATC	AT3G28720.1
10201	A010201_01	1	3.0595	1.1183	1.4766	0.58628	0.00013632	253.003	82.6984		A010201_01	CATTCAAACGTTTCTCTTGCTCTTCTCCAAACGTGAAGTACCAGATCGTGCTTTAAACTTCGCCGGAATC	AT3G61580.1
10202	A010202_01	1	0.27399	-1.2947	1.6973	0.58628	1.0033e-05	5.26984	19.2344		A010202_01	AAGAGCCATTTGATCTCCAGAACCCACCTGTTGATTAAGCAACTACAGAGTCAAGCTATTGACTATAAAC	AT4G07460.1
10238	A010238_01	1	3.1481	1.1468	1.3041	0.58628	9.1519e-05	59.5907	18.9291		A010238_01	TATGTGGAAAAGCGAAAAACCAATCCTTCTGTACGAGCTACATGAAATCCAACCCAAAGACCTCAGGTGC	AT3G17220.1
10250	A010250_01	1	3.7269	1.3156	1.2747	0.58628	7.1939e-06	98.062	26.3113		A010250_01	TCCAACACAACACACCTGGTCATCTGGAAAAAGTATTGAAAGAACAAATCGCCGAGGGACAACCCAGGAC	AT3G48780.1
10293	A010293_01	1	3.0555	1.1169	0.7776	0.58628	0.00013884	97.5924	31.9413		A010293_01	CTCTGTGTCTGTCAAAACCCTGAAGAGGCTGACGTTTTTCTGTGAGGAGACTTATGAGAATCCAAAGAGC	AT3G59200.1
10309	A010309_01	1	0.24911	-1.3899	1.8511	0.58628	2.124e-06	19.5818	78.6022		A010309_01	AAGCTTTAGGGATGGTGGCTCTCCACGACGCCCTGAGAACTGTTTGTCTCAACACCGACTGGACTTACTC	AT3G15240.2
10313	A010313_01	1	0.3099	-1.1715	1.8558	0.58628	6.4307e-05	15.5817	50.2796		A010313_01	ACCTTTGGTCCAAGAAGTTTGCTCCACATGTGGATCCCATGACTCTAGTGAACCCACCTGGATGATGCTC	AT3G15351.2
10350	A010350_01	1	0.3339	-1.0969	1.6552	0.58628	0.00018263	29.7997	89.2463		A010350_01	AAAGGCAAGCCAAATCATGCATGTGGTGGTAATAACAACAAACCGAAGCTAAGAAAAGGACTTTGGTCGC	AT3G08500.1
10360	A010360_01	1	0.11512	-2.1618	2.1771	0.58628	1.6476e-13	3.34745	29.0814		A010360_01	AAGATTGTCAAGAGGAAGAGAAGGTGATAGAGACATTACAACTCTTTCCGGTGAATTCATTTGAAGACTC	AT3G11260.1
10370	A010370_01	1	0.39618	-0.92589	1.2685	0.58628	0.0015858	4.63298	11.6943		A010370_01	TCATTCAGCTTTTTTACTGTAACCGCGTCCCTCATGTCCTCCGTAGGTTTCTCGGGGATCGAAATCACAC	AT3G12440.1
10461	A010461_01	1	0.38544	-0.95337	1.4026	0.58628	0.001145	2.22072	5.76151		A010461_01	AAAGGGTTTTCTTACAGCGCTCAATGATCATCTCTTAATGCGTCTCCCACCACATCACTGCACAAGGTTC	AT3G01670.1
10463	A010463_01	1	3.4142	1.228	1.3282	0.58628	2.8027e-05	11.5698	3.38888		A010463_01	CTTCGTGAAGCCTTCGAGGCATCTCTATTAGTGCAAATATCTGTATTTCTGTTTGCAGCTACATTTGCGC	AT3G50920.2
10476	A010476_01	1	3.8123	1.3382	1.0087	0.58628	4.9909e-06	12.4311	3.26089		A010476_01	TCTGCATGTCTTCAAGTTTGTTCTGAAGGATTCGTCTATGACCATGATACATATGGGACTTTTGACTTGC	AT3G27480.1
10482	A010482_01	1	3.2866	1.1898	1.2356	0.58628	4.9294e-05	7.33825	2.23279		A010482_01	AAGAATGTCCCAACGTTGAATTCAGATATGCTTTTTTCGAATTATTTTGTCATCGGTGGCTGCAGCTGGC	AT3G29580.1
10483	A010483_01	1	4.1659	1.4269	1.0383	0.58628	1.1291e-06	12.9708	3.11366		A010483_01	GCTAAGCTAATGCCCTTTTGCAAAGCTGTGAAATCTCCAACTCCTTCCCAAGACCTTTATAATAATGTTC	AT3G01960.1
10484	A010484_01	1	3.5385	1.2637	1.3969	0.58628	1.6261e-05	9.44892	2.67032		A010484_01	AAGATGAGCAGCTTAGGATTCGGCGGTTTGGGGATGGTGGCTGACACTGGTCTGCTTCGTATAGAGTCCC	AT3G02000.1
10488	A010488_01	1	5.326	1.6726	1.0531	0.58628	1.1582e-08	60.8615	11.4272		A010488_01	AAGTCAAATCATTGCTAGAGAAATGTCAAGAATATGCAGAGAAGAAACAGAGCCTAGATGATCCTAAGCC	AT3G26932.2
10494	A010494_01	1	5.6096	1.7245	1.1868	0.58628	4.0347e-09	38.7101	6.90054		A010494_01	AAGTAAGAGTAATGTCGACGTCGTGAAGCTTCACAAGTCTGGTGGAGTTGTAGCCAGGGTCAAAGAGGTC	AT3G04680.2
10496	A010496_01	1	8.6897	2.1621	1.6679	0.58628	1.6342e-13	70.7817	8.14497		A010496_01	AACCCAATCCGAGATTGGAGAAATCTGCGATTATTTCAGCCGCCGTGTCGCATCAGAACCGTATGATGCC	AT3G04740.1
10497	A010497_01	1	3.6523	1.2954	0.94643	0.58628	9.9205e-06	10.7758	2.95028		A010497_01	AATTCTACGCCTGCAAAACCATCGACAAGCGCGTGCTCACCGACGCGTTAGATCGCGAGTGTATAGAGAC	AT3G04530.1
10504	A010504_01	1	2.6487	0.97408	1.6672	0.58628	0.00089083	60.0033	22.6532		A010504_01	ACGATTACTTGCCTGTGGAGAAGCAGCAGGAGCTTATTCGCGGCGTGTTTTCAGTATTGTGCAGTAGACC	AT3G50860.1
10505	A010505_01	1	0.29224	-1.2302	1.1092	0.58628	2.7098e-05	3.00747	10.2913		A010505_01	AGGGTTTGAGAATATGCATCTCCAAAGCAGGAGATGGGCGGGAAAGATTAGGGTTCAGTTCGATTATTCC	AT3G09960.1
10506	A010506_01	1	3.49	1.2499	1.4134	0.58628	2.0094e-05	12.7509	3.65355		A010506_01	GGAAGCGATGCACCGTCTCGGCCGCGTTTAACCAAAATTTGCCGCATGAAAAAGCTTCTTCAAGTGATGC	AT3G54920.1
10511	A010511_01	1	2.7452	1.0099	1.3546	0.58628	0.00057113	6.06843	2.2105		A010511_01	ACACGTCTCGAAGCAACAGCATCCAGCTCCCTTTTGAGATTCTCCTATACCGAAGTGATTAGTCTTCTGC	AT3G07420.1
10521	A010521_01	1	0.35516	-1.0352	0.90776	0.58628	0.00041345	7.5928	21.3788		A010521_01	TCGGAGCAAAGTTTTCTTGATCTTCTTCCAATCTGTTGGGATTCATGTTTCAAAATGGTCGAGGTAGTTC	AT3G08960.1
10523	A010523_01	1	3.2113	1.1667	1.4413	0.58628	6.8956e-05	16.2599	5.06321		A010523_01	TGGTACTTCATATCGCCGGTGGAGAAGTTTGGGAAGCTCAACCGAACGAAGAGGGTGTCGAGGTCAGGGC	AT3G04430.1
10544	A010544_01	1	0.16785	-1.7847	0.98427	0.58628	1.1419e-09	3.60132	21.4559		A010544_01	AACTTCAGGCAGCTGAGGAGGAGTTCTCAACACCTCCTTCTAGTCCGGTATTTCATGATGCAAAGTCGTC	AT3G04470.1
10548	A010548_01	1	3.8955	1.3598	1.1645	0.58628	3.5049e-06	7.06745	1.81423		A010548_01	AAAGCGCTATCGAGGCATCACCTGTCATGCTCAATGGACACAAAGTTGTTGTGGAGGAAAAGCGATCTAC	AT3G25150.1
10560	A010560_01	1	0.12355	-2.0911	0.84842	0.58628	9.7899e-13	2.4063	19.4763		A010560_01	AAAACAATCCCCTTTCGCCGGAGATTGCAAAGAGGACAAAGAGTTTTCGCTCCAAAGCTGATGGAGGCTC	AT3G05800.1
10562	A010562_01	1	0.29281	-1.2282	1.2321	0.58628	2.7906e-05	1.86828	6.38084		A010562_01	ACAAGCTCCGTTTCATCAAGTCAAGAATCGCTGCCGGAGATTTCCTCGGTGGAGGCGACGGTGATGAGGC	AT3G18800.1
10564	A010564_01	1	2.8025	1.0305	1.4356	0.58628	0.00043914	5.77132	2.05937		A010564_01	ATCGCCGCAATCGGAATCCATTTCTTCCAGCAAGCTTCCGGTATCGACGCGGTGGTTCTCTTCTCACCGC	AT3G18830.1
10582	A010582_01	1	3.3068	1.196	1.7406	0.58628	4.5069e-05	4.56537	1.38064		A010582_01	ATGACAACGTGACGACCGAGCTCCCAAGCGTTGTTTCCCTTGTCAAGAACTCAACAAGCGACAAATCAGC	AT3G09600.2
10583	A010583_01	1	2.5388	0.93169	1.0158	0.58628	0.0014814	3.95943	1.55949		A010583_01	AGAGGCATCTGTGTACTTATTGGACCATCCACTAGATGGTTCAAGATCATCATCTCCAACCATTTGTGAC	AT3G43950.1
10594	A010594_01	1	4.7869	1.5659	1.7681	0.58628	9.2068e-08	13.1484	2.7467		A010594_01	AAGTTTTCCGGCTGCTTGACATGTACACCGCCATCGCCGGAAACTGGCAAGCGATTGAGTCTATCTTCTC	AT3G09520.1
10596	A010596_01	1	2.8848	1.0595	1.1299	0.58628	0.00030129	36.778	12.7483		A010596_01	TGTGGTGGAGGTCTTGAGTCCGCTCCAACAAGCGGAGTTTCTTGTCGCTGCGGCTGAGCTTCGTACAGGC	AT3G14880.1
10599	A010599_01	1	4.9694	1.6033	1.9927	0.58628	4.5171e-08	8.07683	1.62525		A010599_01	TCCCAGACGAAGATCAGTGATTAGTCTTTTGATAACTTGAGCCATGGCAACTGGTAAAACTGTGAAAGAC	AT3G02080.1
10612	A010612_01	1	4.3187	1.463	1.2883	0.58628	6.0196e-07	11.593	2.68446		A010612_01	AGTTCATCGTCGCAGGAGCGGAAATGGAATTGAACTTATCTCATAAAACCCGACAAGAGATCTTAACCAC	AT3G26090.1
10616	A010616_01	1	6.8894	1.93	1.2854	0.58628	4.5863e-11	52.5256	7.62399		A010616_01	CACTCATCACTTCCTTTCCAAACCCACCGCAATCGAATTCCCATTTCGTCTCAGCTCTTCTTCTAGCCAC	AT3G27850.1
10622	A010622_01	1	0.1038	-2.2653	1.3403	0.58628	1.088e-14	3.01048	29.0059		A010622_01	AAACACTCACATGGTCTCAAGCTTTTCAAACCCAACTACCAGCGAGACTGAACCTGATTCAGACATGAAC	AT3G60920.1
10636	A010636_01	1	4.423	1.4868	1.3078	0.58628	3.9357e-07	7.32432	1.65596		A010636_01	GTTGGTGACTCGTCCGAGTCTAAACCAGCAGTTGCAGCAAGAGCGAGGGATAAGAGTGAAGGTGTTCTCC	AT3G26360.1
10638	A010638_01	1	4.6276	1.532	1.1328	0.58628	1.7294e-07	4.02289	0.869323		A010638_01	AATTAGCTGCAACAGAGCCAGCCATATGATTCTTGTTGCTACTAAACCTAAAGACTCTCGCGGAAGCAGC	AT3G03020.1
10642	A010642_01	1	2.9035	1.0659	1.4752	0.58628	0.0002767	12.2595	4.22238		A010642_01	TGTATGTCCACATGTACAACACCAAGTTACGGGGTGGTTCTATTACTCAAGATACTGCTACTCCTAGGCC	AT3G02920.1
10676	A010676_01	1	0.28597	-1.2519	1.8486	0.58628	1.9502e-05	32.2075	112.618		A010676_01	AAAATTCGACCGGTTTGGTTGGTGGTTTAGGAACCGGAACCGGAACTACTGGTGGTTGCGGTATCAAATC	AT3G57450.1
10781	A010781_01	1	0.26535	-1.3267	1.5871	0.58628	6.0149e-06	8.45197	31.852		A010781_01	ATGGTGCTTTAGCTCAATCCCGTCGCGGGTTCCATGTGGAGCTAGGTGCTCGTGAGAAAGCTCTCTTGGC	AT3G47833.1
10831	A010831_01	1	0.39235	-0.93559	1.4554	0.58628	0.0014149	54.4891	138.879		A010831_01	GTCTCTGAGTATATGATCGAGCATGGTTGGACCAAATGTTACTCTACACTTGACCATTTCAACTGGTTCC	AT3G02590.1
10979	A010979_01	1	5.0469	1.6188	1.7954	0.58628	3.3487e-08	119.426	23.6627		A010979_01	AAAGCGGGTTCGGCATACGAGACAGCTAAATCGAAAGTTGAGGAGGGTTTGGCTTCTGTAAAAGACAAGG	AT3G17520.1
11024	A011024_01	1	0.33575	-1.0914	0.83108	0.58628	0.00019681	31.3026	93.2328		A011024_01	AAACAAAGTCACTCCATATGAAGGGGAGTCATCTGTAACTGACATAACAGAGTTTCTAGCTCGCCATGCG	AT3G19780.1
11026	A011026_01	1	0.19929	-1.613	0.89224	0.58628	3.7445e-08	17.397	87.2956		A011026_01	AAATTCACATTGGTCCAAGGTGAAGGATAGTCTGAGAAATGAACCAAGATATAGATCCGTTGCGCACGAG	AT3G19840.1
11052	A011052_01	1	0.34099	-1.0759	1.4374	0.58628	0.00024234	11.2909	33.1121		A011052_01	AAGAAAGGTCTTTGGACTTACGCGGAGCCAGGATCCGTGGATTTATCCAAGTACAAGCTTAGGATAGCGG	AT3G21520.1
11081	A011081_01	1	2.6212	0.96364	1.213	0.58628	0.0010116	27.3605	10.4374		A011081_01	TTGAAATTGTTGTTCCACCTTATAACAGAGGCTTCCCAACAGAGGCTTCCCTGCTAGTTGACGCCATAAG	AT3G28240.1
11100	A011100_01	1	0.19336	-1.6432	1.3675	0.58628	2.0759e-08	4.86565	25.1636		A011100_01	TGAAATCTGGCCCTTATGAAATCATTTACCTATCACACATGAAAATGCCTGGTTACGAGTTCATTCCAGG	AT3G22900.1
11127	A011127_01	1	2.8983	1.0641	1.6573	0.58628	0.00028329	20.5858	7.10288		A011127_01	AGACAACAAAGATGAGAAGCTCGAGCCAATTGTTCAGCAAGCCGCGGTTGCAACCATGGTCAATGCTTAG	AT3G62040.1
11130	A011130_01	1	0.2226	-1.5024	1.4948	0.58628	2.975e-07	9.23407	41.4795		A011130_01	AGATGATAATGGAGAGGTTATATGTGAAGGATACGATGAAGGTCCTCGTTGTCCCACACAGAGTCCAATG	AT3G14280.1
11179	A011179_01	1	0.36201	-1.0161	1.2538	0.58628	0.00052792	18.6473	51.5112		A011179_01	ACATCAAAGAGGCGACCTGTCTTCTGATATTGCATCAGGAACTCGTTTACTTGACTCAGCCAATTTGTTG	AT3G45630.1
11202	A011202_01	1	3.615	1.2851	1.1503	0.58628	1.1659e-05	128.844	35.6411		A011202_01	GCCCGGTTATTACAGGAGACAAAGTCCTTGGTGTACTATTTCAAATTCTTGGAGATAAGAAAAGTACAGG	AT3G16550.1
11231	A011231_01	1	3.5068	1.2547	1.8033	0.58628	1.8673e-05	12.4473	3.54948		A011231_01	AAGAGACGGGACAGGTCCACGAAGCCAGATGGTTCAATGATCCTTCCAAGTCAACTAACCATTATTTTTG	AT3G43440.1
11264	A011264_01	1	6.2286	1.8292	1.7324	0.58628	4.3806e-10	40.3826	6.48311		A011264_01	TCATTTGGGGTGGATCCATTGGCCCCAGAGATTACGTGGGGCCCACAAATAGTGGTGGTCAGAGCATTAG	AT3G42240.1
11377	A011377_01	1	0.31844	-1.1443	1.0004	0.58628	9.4764e-05	19.1634	60.1776		A011377_01	AGGGGCTAGGATGTGTTTTTGTTCGTTTGAACAGATCGTGAAGGAGCGTTTGGGTCGCGTAGGAGTGAGG	AT3G12470.1
11383	A011383_01	1	2.903	1.0657	1.5093	0.58628	0.0002774	312.592	107.684		A011383_01	ATTTCCAATCGAATTCGCCGTCGCTGGTGACCTAGGCCAAACCGATTGGACCGTAAGAACATTAGATCAG	AT3G52810.1
11408	A011408_01	1	0.14711	-1.9165	0.88694	0.58628	6.2366e-11	14.4356	98.1307		A011408_01	AAAGATGTTCATAGGTTCTTCTCTCACTGTGGTATCGTCGAGCTCGTTGAAATCACCGGGTGCCAAGGGG	AT3G01210.1
11420	A011420_01	1	3.7303	1.3165	1.377	0.58628	7.09e-06	19.5818	5.24985		A011420_01	TGGCCGCGGGACTAAACTTGGAGGCTTATGATGCAATCTATAAGCAGGGTTTAGAGGGGAACAACCGAAG	AT3G05250.1
11499	A011499_01	1	0.194	-1.6399	0.88045	0.58628	2.2165e-08	1.8529	9.55056		A011499_01	CTCAAGAACATGGTTTTGTTGAAGTTGTGAGCATGGAAAGTGGTAAAGAAGCCAACGGTGGTGTTGGTGG	AT3G53200.1
11561	A011561_01	1	0.33715	-1.0872	1.4963	0.58628	0.00020822	34.1923	101.413		A011561_01	CCTCAGCCACGATCTGATCGGCAGAAGGATCGAGTTGAAACCAATCCTGAACAATTGGCTGCTGCTTCTG	AT3G06820.2
11568	A011568_01	1	2.8449	1.0455	2.2317	0.58628	0.00036165	80.8261	28.4117		A011568_01	AACATGTTTGGAACAGAGAGAGTTTACAACACTATTGGTCATGCTTGTGCGTTGATGAAGATGGAGCTAG	AT3G05390.1
11643	A011643_01	1	0.3015	-1.199	1.1531	0.58628	4.3106e-05	3.23103	10.7167		A011643_01	AAAAGATACCCCTATAAAGATAGTTAGGGAATCTGAGGATCAGACAGAGTTGCTAGCACTGCTGAGCGCG	AT3G55270.1
11692	A011692_01	1	0.31246	-1.1633	1.2659	0.58628	7.2386e-05	2.54136	8.13357		A011692_01	AAAGGTGTATAGTAAACGTGTGCCAGCCAGGGAACAACTTGTTAGCAGCCGGCTACTGTATGTACTCGAG	AT3G54050.1
11735	A011735_01	1	0.10778	-2.2277	1.7482	0.58628	2.9754e-14	8.74778	81.1663		A011735_01	ATAAAGAAATGCGGCGGTTGTGCGGTGGTCGACGGTGGTTTCGCTACCCAGCTTGAGATTCACGGCGCCG	AT3G25900.1
11764	A011764_01	1	3.9445	1.3723	1.46	0.58628	2.8486e-06	45.5131	11.5375		A011764_01	AAGAAGAAGACGATGACTGTGGCGGCGGCTGCGTTGATTATGGGAAGGAAGTGTCAACACTGTGGAGCGG	AT3G24050.1
11789	A011789_01	1	0.3391	-1.0815	1.5561	0.58628	0.00022493	13.0841	38.5864		A011789_01	CCAGAAGGTTGATAGTCGGAACCCGACTTGGGCTACAGATGCTCTAGTCGAATTTGAACCGAAGACTGTG	AT3G21370.1
11790	A011790_01	1	0.25272	-1.3755	1.2937	0.58628	2.7027e-06	25.5823	101.23		A011790_01	AAAACAGTCTCAACGACGGTGAACGTCACTTCATCAAACACGTCCTCGCTTTCTTCGCTGCATCTGACGG	AT3G27060.1
11801	A011801_01	1	0.33256	-1.1009	0.92435	0.58628	0.00017294	31.6615	95.2114		A011801_01	CTATGGAACTGCCGGAGCTCCAGCCGTGGCTGAAGGTGGTGGTTTAAGTGGCATGCTTCACCGTTCTGGG	AT3G50980.1
11802	A011802_01	1	0.22724	-1.4818	1.6546	0.58628	4.3095e-07	14.5968	64.2383		A011802_01	AGGAAAGCGTGTGGAGGTCGCGGAAAAGAAAGGCAACACATACTCGTGGGATTTACTGTTCGGGAAGAAG	AT3G03330.1
11821	A011821_01	1	5.6147	1.7254	1.4557	0.58628	3.96e-09	8.5122	1.5161		A011821_01	AAAGCTTCACCAGTAGTTTCTCTCAGTCAGTTCCAGGCTACATGGCACCTACACAAGCCGCCAAAGCAAG	AT3G52290.1
11898	A011898_01	1	0.32647	-1.1194	1.8297	0.58628	0.00013418	16.4545	50.4004		A011898_01	AACGGATCTAAGTATCGCTGTTCCCGAAGGAACTTACGCGAGAATTGCGCCGAGATCTGGTTTGGCTTGG	AT3G46940.1
12089	A012089_01	1	0.2297	-1.471	1.3889	0.58628	5.2198e-07	46.7073	203.344		A012089_01	AACTACTACTCATGCGCAGGGTATCCCTACCCCTGAGATATATGAATCGCCAAAGTTGACTTCTGGTCCT	AT3G07210.1
12105	A012105_01	1	0.15319	-1.8761	1.0688	0.58628	1.5551e-10	7.26886	47.4464		A012105_01	AAGCGCCGTCATCTACGGCGATTCTCCGGTGCATATTGTTGGAGGAGAATCGATGGTTTTGGGAAATGTT	AT3G05030.1
12174	A012174_01	1	0.21589	-1.533	1.2672	0.58628	1.7004e-07	222.183	1029.06		A012174_01	ACTACCACCACGTATCGGGAAAAAAGTTTCAAATCGGAGCAAATCGAACCAGGTTCATGCGATTTCACAT	AT3G51500.1
12175	A012175_01	1	0.080855	-2.5151	1.7903	0.58628	0	10.9507	135.436		A012175_01	AATCCCCACTTCTGTGTTCCTATGGTTCAAATCCGTTGAAGCTGCTAATAAGGAAGCTCAAGAACAAGAT	AT3G51510.1
12195	A012195_01	1	2.6502	0.97462	1.269	0.58628	0.00088497	3475.17	1311.33		A012195_01	TCGTTTTCTCATCCAACTTTGGCCAAAGAAGGCGATAATGACAAGCAAGTCCTCATTTTAGACGACGAGT	AT3G30247.1
12204	A012204_01	1	2.7992	1.0293	1.4528	0.58628	0.0004458	711.66	254.245		A012204_01	TGATGATGCTCAAAGAGTACTAGAATGTGTCCCCAAAGTGGAACCATTCCCAGCTTCTTTCTCACATACT	AT3G14950.1
12207	A012207_01	1	2.6394	0.97056	1.1552	0.58628	0.00092998	9.55343	3.61973		A012207_01	CTGTCTCTGTTGGCGCTAACATTGCCGCTGCCTTAGCTCATGCTTTCGGTCTCTTTGTCGCTGTCTCTGT	AT3G26520.1
12221	A012221_01	1	0.39676	-0.92443	1.4264	0.58628	0.0016131	2.18606	5.50964		A012221_01	GGCTCTGTAATTGCATCCGGATGAGCAACTGAAACGATAGCTGCGGTGACTGGAGCATACATCAACCATT	AT3G60250.1
12255	A012255_01	1	3.2894	1.1907	1.1673	0.58628	4.8684e-05	320.73	97.5046		A012255_01	AACGACATCCACAATGATAGCATTGACGACAACAACACACTAAACGAATACCCACCAGCGAATGAGATAT	AT3G12630.1
12260	A012260_01	1	0.36629	-1.0043	1.25	0.58628	0.00061225	25.6361	69.9933		A012260_01	GCTCTATGGATAATGTTTTGAATACTCTCAGAGGCTTAGGCTACGCAGATACTTCCAAGCTCAGTGAAAT	AT3G09140.1
12263	A012263_01	1	0.30732	-1.1799	1.2613	0.58628	5.6998e-05	1.15175	3.74792		A012263_01	AACGACGTTTGTGTTAAAATGATCGCCGCTCCGATCAACCCCTCCGATATCAATCGAATTGAAGGTGTGT	AT3G45770.1
12308	A012308_01	1	0.36809	-0.99942	1.5797	0.58628	0.00065122	57.037	154.95		A012308_01	CCGACTATATGTAGCAAGGAACATAGCTGACAATAGTAGTCTACAACCTCCGCCAACTCCTGCTGTGACT	AT3G15690.2
12332	A012332_01	1	0.090989	-2.397	2.335	0.58628	2.2204e-16	8.60979	94.6229		A012332_01	AAAAGCAGCGGAAGGAAGAACAAGTGTTCGCGTTTCACACCTCCAAGATCTTAGTTTCCTGAAACTTAAT	AT3G06500.1
12403	A012403_01	1	0.17603	-1.7371	1.8513	0.58628	3.1085e-09	159.685	907.143		A012403_01	AAGCCACTGGTGGTGTCTTGCTTCAGATGGCACCCCCAAACATTCCTTCTTCTGCTTTAAGCAAATGCTT	AT3G12100.2
12432	A012432_01	1	0.24752	-1.3963	1.6462	0.58628	1.9065e-06	46.932	189.616		A012432_01	AAGAGGATGCAGACATGTGTATGTGCAAGCCTTGGGAAGCGACTCCTATCTGTCTATCATCAAGTTCGGT	AT3G59180.1
12496	A012496_01	1	0.33285	-1.1001	1.3498	0.58628	0.00017494	37.491	112.64		A012496_01	TTTCCATGTGGGGTTGCTAGAACCTTCTTTACACATTGTTTGGACGTTGAGAATCATCAAGCTGTTTATT	AT3G42700.1
12507	A012507_01	1	0.35213	-1.0438	0.91837	0.58628	0.00036998	59.4301	168.781		A012507_01	AGACGGGGAAGACAACACCACAATGGAACCGAATGAAGATGGAAAAGCTAACACCACAATGGAGCAGAAT	AT3G43460.1
12582	A012582_01	1	0.31551	-1.1536	1.4109	0.58628	8.3119e-05	2.01843	6.39745		A012582_01	GTTATGGAGTAGAATCGTTGCTTGTACTCCTGGCAAATCTCGGAGATATCTCTTGCTTTCTCGCGCTCTT	AT3G21700.2
12641	A012641_01	1	0.2843	-1.2577	1.5805	0.58628	1.7825e-05	40.7967	143.495		A012641_01	ACAAGCGAGCTCAACAGGTGAGGACACTAATTCGAAAAGACTTCAAAGCAGCGTTAGAACAGAACGATAT	AT3G25660.1
12839	A012839_01	1	4.0983	1.4106	1.3514	0.58628	1.4948e-06	58.1718	14.1951		A012839_01	CGGAGGAGTTTGCATCGCCGATGAAGTCCAATCCGGTTTTGCTCGTACCGGAACCCATTTCTGGGGGTTT	AT3G08860.1
12993	A012993_01	1	0.29232	-1.2299	1.3761	0.58628	2.7219e-05	6.88813	23.5635		A012993_01	AAACCCTACCCTCTAAAACGACGTCGTCTTCCGATAGATTGATTGCCATCGATTGGATTCTCACTGTCCA	AT4G37630.2
13075	A013075_01	1	3.5887	1.2778	1.9735	0.58628	1.3071e-05	61.6085	17.1689		A013075_01	TCGAGACGTGGCTATATGTGCCAAACACTTGAATGGCCAATCGCCGCACCAACCGATTCTATGCAGACTA	AT4G14520.2
13148	A013148_01	1	2.9045	1.0663	0.87942	0.58628	0.00027544	257.959	88.8101		A013148_01	ACAGTGGACTTTTCCACGTGCGAAAACGACAGGAGCCAGAGTCAAACAATGCCAGGGTGTACGAACTTGA	AT4G36170.1
13151	A013151_01	1	3.7757	1.3286	1.2447	0.58628	5.8365e-06	3.91455	1.0368		A013151_01	AAATACAGACCACCCGGAAAAAAGAGTCCTCCAGCAGCATCGTTGAACAAGAACCGGGTCACTCGTAGTA	AT4G19110.1
13165	A013165_01	1	0.36422	-1.01	1.2509	0.58628	0.00057012	16.5817	45.5267		A013165_01	TATATTATGATATCACGTCATCGCCCGTCGGTCGAAGTAAATGAAGTGATCATCATATTATCGATCGAGA	AT4G36370.1
13208	A013208_01	1	0.24348	-1.4127	2.275	0.58628	1.4406e-06	2.73847	11.247		A013208_01	CCAGATCACTATGATTCCTTTGTCACATAACCATCCTAATGACGCTCTCTTCAATGGCTTCTCCACCGGA	AT4G30980.1
13232	A013232_01	1	0.20293	-1.5949	1.1825	0.58628	5.3074e-08	11.747	57.8874		A013232_01	CGTCCGATGGAATCAGCAAGATTCTAGGCGGTGGTCAGATCACAGATGAAGAAGCCCAGTCGCTTAATAA	AT4G39860.2
13239	A013239_01	1	0.3063	-1.1832	0.71799	0.58628	5.4317e-05	24.7049	80.6565		A013239_01	TCGGGGGCCATCATGTACACTGTTATGTATGCTAAGAAGAAGCCGGAAGCCACTGCCACTGATGTAGCTA	AT4G31830.1
13242	A013242_01	1	0.2008	-1.6054	1.5501	0.58628	4.3356e-08	16.5834	82.5827		A013242_01	ATTTGGCCTGTAGGGCAGGTGGAGTCTCGGACAAGTGGGAAGGAGTTGGCCATAAGCTCGGACAAAGGGA	AT4G16900.1
13359	A013359_01	1	0.11741	-2.1421	1.496	0.58628	2.7267e-13	15.2763	130.1		A013359_01	AAAGGAAATCATGTACAAGAAACTGCTCTACGCCATCAACGAAGGGCAAGGATCGTTCGACCTCTCATAA	AT4G38600.1
13443	A013443_01	1	0.33859	-1.083	1.4902	0.58628	0.00022044	43.8687	129.567		A013443_01	AAAAGCTGGGATTACCACGTCTTTGAATGCTCGAACAGCTGTTCTTGCCGCAGCCAATCCAGCCTGGGGA	AT4G02060.1
13456	A013456_01	1	0.27916	-1.276	1.2701	0.58628	1.3446e-05	19.0735	68.3198		A013456_01	TACTTGGAAACAAGAAAAGTCAGCGACGGGGAAACTCACTGCTCAAGCAGCTGCATTAAAGAAAGAGAGA	AT4G03000.2
13498	A013498_01	1	5.9745	1.7875	1.0596	0.58628	1.076e-09	9.94033	1.66388		A013498_01	TCGCCATCTCCAGCTTTGTGGGAACGGGTTGTCAGACACCGGTTTAAACGCTATTCTTGACAATTGCTCA	AT4G05460.1
13499	A013499_01	1	0.38439	-0.95611	1.2664	0.58628	0.0011079	1.41788	3.6888		A013499_01	TATGAACCTTGAGGACAAAGTTACGTTTGGACGGCAGGAGAGTGAAGAAGACACCATTGCGAGCATGTGA	AT1G02730.1
13522	A013522_01	1	5.0078	1.611	1.4156	0.58628	3.8941e-08	17.1792	3.43048		A013522_01	AAGCAAACAGTTTGTGAAGTTGCAAGCAAAAGAAGGGTTGCAGCCACCAGAGGAGGAAGCAGAGGAGGAA	AT4G09040.2
13523	A013523_01	1	3.5454	1.2656	1.8088	0.58628	1.5779e-05	4.23634	1.19486		A013523_01	TCGTCATCAGGTCGCAAAGGATCGTCGTGGAAGCAGATTCTTCAATTCAAATGATCATGGAGAGCCTTCA	AT4G09070.1
13547	A013547_01	1	9.9527	2.2978	1.5355	0.58628	4.6629e-15	8.9129	0.895521		A013547_01	AACACTCTCAACAACAACAAACCGCCGGAACTTTCTCACCACCGGAAGGATCATAGCTCGGGCATATAAA	AT4G14890.1
13557	A013557_01	1	0.29955	-1.2055	1.441	0.58628	3.9174e-05	4.06048	13.5542		A013557_01	AAGTCCGAGGAGCTGGTGCTGATATATTCTTTAGAGACCCTGTTGTCCTCGACGAGAACCTTTCAGTCGA	AT4G15510.3
13562	A013562_01	1	4.8614	1.5813	1.4935	0.58628	6.8752e-08	18.2689	3.75805		A013562_01	GTTTTCCTCCGGTCACGGCGGTGGAGGCGATAGTGCCGGAGAATATTGTGACGGAGGAGACCGTCAACGA	AT4G15650.1
13582	A013582_01	1	3.3453	1.2076	1.2784	0.58628	3.7991e-05	3.81866	1.14153		A013582_01	TACCACCAACAGTCTGGAGAAAAATGTGATGATGTAGAGACTGAAAGTAGCAAGAAGCGGATGCGGATGA	AT4G16940.1
13595	A013595_01	1	0.33497	-1.0937	1.3348	0.58628	0.00019074	7.89161	23.5588		A013595_01	ACACGTCGTGCCTTACCTCAAGAACCAGCCTGCGTCTATGAGTGAAGATTTGGAGATACTGCATCTATGA	AT4G17480.1
13613	A013613_01	1	5.4364	1.6931	1.3154	0.58628	7.6607e-09	11.473	2.11049		A013613_01	AACTTCTTCGTCTTCCTTCTCTCGGTTCCCATACTCTCAACCGGAATCTGGCTCAGCCTTAAAGCCACGA	AT4G30430.1
13620	A013620_01	1	4.3181	1.4628	0.92958	0.58628	6.0339e-07	9.76007	2.26028		A013620_01	TTGGGATCGAGCCTACAACAGCAACACCAAACATGTTCAGCTGGTTCCCAATCTTTTTCCCATTGAGGAA	AT4G31120.1
13653	A013653_01	1	4.2332	1.443	1.4387	0.58628	8.5493e-07	9.51339	2.24728		A013653_01	AAATAGCCCCACAGCCACAGGTGCAGCCGCAGCCACAGCCACAACAACATCAGTATTACATGCCTCCTCC	AT4G28300.2
13675	A013675_01	1	0.21938	-1.5169	0.99183	0.58628	2.282e-07	1.77491	8.09058		A013675_01	AAAGAACCGTGCTGATAGATCTGGAGCTGTTAGTGCGGTTGAGAAGGAAACTCGTACCAGTAAACCGGCC	AT4G34490.1
13679	A013679_01	1	6.9146	1.9336	1.3164	0.58628	4.217e-11	10.6206	1.53592		A013679_01	AACGGAGCTCCATGGAATCCTACACGATATTCTCCTCCTCGCGTCGGAGATTGGGTTTGTTAGGTTTCAC	AT4G37620.1
13680	A013680_01	1	0.30829	-1.1767	1.2758	0.58628	5.9652e-05	1.73348	5.62319		A013680_01	AAGAGTCTCTTCCTTCACTGTCCGAGCTGTTAAATCCGACAAGACAACATTCCAAGTAGTTCAACCAATC	AT4G12800.1
13681	A013681_01	1	0.19828	-1.6181	1.6752	0.58628	3.3932e-08	6.03153	30.42		A013681_01	ATATGCAAAAGGAAGCTATCGAAATCGCCATCTCCGCGTTTGAGAAGTACAGTGTGGAGAAGGATATAGC	AT4G15930.1
13686	A013686_01	1	3.4149	1.2281	1.7379	0.58628	2.795e-05	14.1159	4.13381		A013686_01	AGTTGCAAATGAGATTGGCTATCCAGGAATGGGACGCGGCGATCGCCAACCAGGATGTGATCATGGCAAC	AT4G11510.1
13690	A013690_01	1	0.39692	-0.92401	1.4318	0.58628	0.0016211	6.30095	15.8743		A013690_01	AAGCCAACAAGTGTACCTAAATGGCCGATCACATACGACAACAAAGGACAAAAAGTTGGTCCTATGCAGC	AT4G23380.1
13692	A013692_01	1	4.5831	1.5224	1.3035	0.58628	2.0659e-07	39.2166	8.55743		A013692_01	GTTCATGGTAAACTGGGATGGTTTAAGAACAAAGGATAGAGAACGGGTTCTGGTACTCGCTGCCACCAAC	AT4G02480.1
13693	A013693_01	1	0.33339	-1.0985	1.5048	0.58628	0.00017884	1.13528	3.40519		A013693_01	ACAGTGATAGTGACAATGATATGGAAGGTATAGAAAATAATGACCTTGGGGCTGTTGGAGATACTGCTTC	AT4G02400.1
13695	A013695_01	1	0.2047	-1.5862	1.6762	0.58628	6.2667e-08	2.93234	14.3249		A013695_01	AAATGGCGGGGAAAAGGAGAGGATCCGGAAGGAAGGAGAAGGTGTAACTTTGCTTCCTTTTGGGTTAGCC	AT4G03420.1
13705	A013705_01	1	0.33527	-1.0928	1.1663	0.58628	0.00019303	2.68876	8.01969		A013705_01	ATTTATACCCATTCCTCAAGGGAATGCTTGGGAAGCAAGACAAAATGCCTACGATTATTGTGGTCTGGTC	AT4G39350.1
13706	A013706_01	1	0.31859	-1.1438	1.6569	0.58628	9.5391e-05	4.80713	15.0895		A013706_01	CTCTTTTCTCTGCGTCCCTCCAGCTCCATTACTGAAACACTTTTTAATACAGGTCACTACAAGTGGGCAC	AT4G38240.2
13713	A013713_01	1	6.9498	1.9387	1.0866	0.58628	3.7523e-11	21.1788	3.04743		A013713_01	ATACGTCTACAAGTCTCCACCTTACGTCTATAGTTCTCCACCACCATACACCTACAGCCCACCACCATAC	AT4G08380.1
13717	A013717_01	1	3.7928	1.3331	1.3355	0.58628	5.4248e-06	7.49848	1.97708		A013717_01	ACCAGGGTATGTGTGGTTCATGCTGGTCATTTAGTGCGATAGGAGCTCTTGAAGGAGCACATTTTCTAGC	AT4G16190.1
13721	A013721_01	1	0.28074	-1.2703	1.5134	0.58628	1.4675e-05	2.12228	7.55946		A013721_01	TTGTTTTGGGCTTCAACGTGACAAGATTGACCATCATGGCAACCGGATGTCCAAGCATCAGCAGCATACC	AT4G39140.5
13727	A013727_01	1	2.8609	1.0511	1.3091	0.58628	0.00033609	3.92042	1.37038		A013727_01	AATCATCCAACAACTTTATCACCGTCAACTTTAGTACTGGATTGGAATTGTGAGAAATCTCGGCGAACTC	AT4G36440.1
13739	A013739_01	1	0.24727	-1.3973	1.5224	0.58628	1.8745e-06	1.54106	6.23202		A013739_01	AAATCACCGCTGATCTCGAGAATCTCACTAATCTCCAGCCTTCCGGTGGCTGCGACGATTCCAACTTCCC	AT4G32930.1
13744	A013744_01	1	0.22985	-1.4703	1.3226	0.58628	5.2821e-07	3.62734	15.7809		A013744_01	AAGAAACTACCTGGTGAAACAATATTTGAGGAATACGAGTTGGAATATGGAAATGACCGCCTAGAGATGC	AT4G22570.1
13745	A013745_01	1	4.0892	1.4084	1.4571	0.58628	1.5527e-06	8.18989	2.00271		A013745_01	GATAGACCAAGTGCCCTTGTGCAAGGTAATGGTTCCCAACAGCCTAAACCTGTTCCTTCCCCGACCAGAC	AT4G30680.1
13747	A013747_01	1	2.643	0.97191	1.6197	0.58628	0.00091485	49.7246	18.8121		A013747_01	AGTGATGATAGGAAACGTGGGGGAGGAAAGCCCGGTAGGAACGGGCAGAAGGGCACTGGTAAAGCAGGCC	AT4G25730.1
13753	A013753_01	1	2.6381	0.97007	1.1182	0.58628	0.00093561	15.0263	5.69563		A013753_01	AAGCATGTGGAATCATCTCACCAATCATCTCACCACAATGACATTCGTACGGCTAAGAATGATACTAGCC	AT4G24150.1
13754	A013754_01	1	0.28829	-1.2438	1.2354	0.58628	2.2058e-05	7.26087	25.1863		A013754_01	ACACGTGTGAATTCACCATCCAATCCTACCAGCTCAAGTACAAATCAACTATCTCCGGCGTTATATCACC	AT4G02360.1
13755	A013755_01	1	0.39576	-0.92695	1.5312	0.58628	0.0015662	1.73811	4.39207		A013755_01	AAAAAGATGACGGTGCCTAACCCGAGAGTGGAGGCAGAAGAACATTACTACAACGCAAAGCACACTAAGC	AT4G33030.1
13756	A013756_01	1	5.8961	1.7743	1.4638	0.58628	1.4249e-09	12.3988	2.10282		A013756_01	AAAGACAAGGAGAGGTTAGAATCTGCAAAAGCGGCAGTGATCGCAGCTGCGGTTGGGACCATTGCGGAAC	AT4G24090.1
13758	A013758_01	1	2.6508	0.97487	1.2949	0.58628	0.00088233	8.18334	3.08731		A013758_01	AAAAACTGAAGCGTCAATTAGCAGAAGCGGATGCAGCGGTGGAGGCACGAAAGAAACCTCCAGAGGAAAC	AT4G21450.1
13760	A013760_01	1	2.8084	1.0326	1.042	0.58628	0.00042735	6.65854	2.37095		A013760_01	GGACAACAACCATTGGATTGGAACTCTCGGATAAGGATTGCCTTAGGAGCCGCAAAAGGGCTCGAATATC	AT4G13190.1
13765	A013765_01	1	3.4161	1.2285	1.2538	0.58628	2.7796e-05	7.67524	2.24672		A013765_01	AATTCCGGCGACTTTGGTCGGGATTCACACTGTAATTGATTGTGCCACGGGACGTCCTGAAGAACCTATC	AT4G35250.1
13766	A013766_01	1	0.32791	-1.115	0.97947	0.58628	0.00014257	2.27416	6.93513		A013766_01	CATGATGCTGCCTGAGTTTCTAGATTGCACGGCAAGAACTGGTTTAGACATGCTGGCTAAGCATTACTAC	AT4G12640.1
13771	A013771_01	1	2.8934	1.0624	0.80841	0.58628	0.00028971	5.25668	1.81684		A013771_01	TGCTAACTCGAGCTGGTCTTTTGAGCCGTGCGAAAGAGTTCATTCAGGAAATGCCTATTAAGCCAGATGC	AT4G13650.1
13772	A013772_01	1	0.2827	-1.2634	1.0033	0.58628	1.6346e-05	8.95489	31.6773		A013772_01	AAACCCTAGCAGCAGCATCAACTTCATTGTCTCATCATGCCGCGTCACGCGTTACCAAACTCTCTGCGTC	AT4G12390.1
13829	A013829_01	1	2.937	1.0774	1.8148	0.58628	0.0002375	108.473	36.9328		A013829_01	TTGAATGTCTAATAAAATTGATTGAGCGCTGTGGTGAGAGTGTTGATGAGGATCGAAGCATATTCTTGGC	AT4G32050.1
13928	A013928_01	1	0.11692	-2.1463	1.3713	0.58628	2.4492e-13	4.75359	40.6582		A013928_01	GAAGGATAACGTACTGTACTTAGTTTCACATAGTAGTTGTGACGGTCTCGTTTGTCTTTACAATCACGAC	AT1G12490.1
13957	A013957_01	1	0.089706	-2.4112	1.6978	0.58628	2.2204e-16	9.52957	106.229		A013957_01	CCGATGGTCGACGTTGGGGCAAATTCAAACTTCCATTTCGAAACTCTAATTCCCAAGCTCCTTCAGCCTC	AT4G05060.1
13969	A013969_01	1	0.35934	-1.0235	1.495	0.58628	0.0004805	5.23989	14.5822		A013969_01	AACTCTATCCTTCTAGCCATGTCTTTGGAAACACAGAGTTGGGGGAATCTTGTGTTCTCATGACTGGTGC	AT4G29540.2
13987	A013987_01	1	2.6654	0.98035	1.7163	0.58628	0.000825	11.5837	4.34576		A013987_01	AACCGATGGTATATTTCAGCGCGACTTCTCTGCTCCAACTGGAGAAGATAGGTTGGACAAATCGATTCTC	AT5G17900.1
14015	A014015_01	1	0.25633	-1.3613	1.3784	0.58628	3.4202e-06	18.7295	73.0687		A014015_01	AATCCGACGTCGTTTTCACCATCGTTGGTTATCCTTCCGATGTCCGTCACGTCCTTCTCGATCCAAAGTC	AT4G29120.1
14054	A014054_01	1	0.39615	-0.92597	1.763	0.58628	0.0015843	41.0381	103.596		A014054_01	AGGACCTGTGGCATATCAGAGAGATTCATTCGTACTGGGGAAACTGAGAGAATCGGGCTTCCCTGAGTCC	AT4G31710.1
14057	A014057_01	1	4.2978	1.4581	1.0798	0.58628	6.5569e-07	18.333	4.26567		A014057_01	AAAACAACCCTGTCGCTGTGGCTGAATCGACCGTCGAATACGTTGCTTCTGAGAATCTCAAACCATTTTC	AT4G15830.1
14088	A014088_01	1	0.27588	-1.2878	0.58027	0.58628	1.1178e-05	2.85822	10.3605		A014088_01	TCTATGGCAGTCTCCAGGAACCCGAAGTCGTATACGTGCTTCTTAATCGCGTCCCTGACCATGTCTCCGC	AT4G31310.1
14092	A014092_01	1	0.24697	-1.3985	1.4822	0.58628	1.8363e-06	34.319	138.962		A014092_01	AACTCTGAAAATTCTTACAACCATAATTTCAAAGGCTTGTACTGCACTTGCGACCGACCTTACCCTGACC	AT4G23860.3
14106	A014106_01	1	0.33555	-1.092	1.2125	0.58628	0.0001952	32.2365	96.0722		A014106_01	AGAAACAGAGTCTGTCTACATCTGTGAAAGCTATGAGAAGAAATGAAAAGCGAAGCTCTTCTTCTTCTCC	AT4G17670.1
14114	A014114_01	1	0.3836	-0.95816	0.98258	0.58628	0.0010809	2.62211	6.8353		A014114_01	CTAGAACTTTCTTGCGTCAGAAGCAACAACAAGCGCAAGAACAACGACTCAACAGAAGAATCTGCTCCTC	AT4G14560.1
14121	A014121_01	1	0.38439	-0.95611	0.91798	0.58628	0.0011079	75.9443	197.571		A014121_01	ATCTAGCGTATCTGCAGATGAAGACGATCGCGGCGGCGGTTTTACTCAGGCATAGACTAACGGTGGCGCC	AT4G00360.1
14175	A014175_01	1	0.23614	-1.4433	0.89404	0.58628	8.4939e-07	17.4842	74.0396		A014175_01	ACACCAGTTCCAACTACGCCGGTTCAAAAACCATCGCCAGTTCCAACTACACCGGTTCAAAAACCATCGC	AT4G33970.1
14218	A014218_01	1	0.11593	-2.1548	1.165	0.58628	1.9718e-13	19.6583	169.576		A014218_01	AAACGGAGTGAGAGACTTGCGAAGAAAGAAGACGCGGAACAACTGCGGTTGGTAGAGGAAGAAGAAAGAG	AT4G37860.1
14223	A014223_01	1	4.6982	1.5472	1.1953	0.58628	1.3064e-07	18.597	3.95824		A014223_01	AGCTTGCGTCGTGATCAACGGCCAGTCTTCATGCCCTAACGTGTCAGGACAAGGGAGTACTGGTTCGTGG	AT4G25810.1
14309	A014309_01	1	0.32442	-1.1257	1.1715	0.58628	0.00012292	1.9681	6.06661		A014309_01	AAGCCAGAAGCATCAAAAAATCACGGCATGTACAGGCTTGTAACAGTAGTGGAGCATTTTGGTAGAACCG	AT4G39370.1
14314	A014314_01	1	2.6053	0.95753	1.4358	0.58628	0.0010891	10.6664	4.09432		A014314_01	AACATCCTCTCCTCCAGCCACCATCTTCAAAAAAGAAGAAAAACAGAACAAACGTTTTCAGAGTCTTACG	AT4G39610.1
14319	A014319_01	1	0.16312	-1.8133	0.9249	0.58628	6.1875e-10	5.3404	32.7401		A014319_01	AAGTTCTTCAACCGTGAAACAATAGAGAGATTCAGAAATTTCGGAGGTGTCAGAATCGAAAGCGATTTGG	AT4G29490.1
14325	A014325_01	1	0.24932	-1.389	0.87032	0.58628	2.1541e-06	356.559	1430.1		A014325_01	AAATCCACTTAGGCACTTTCTCTTCTCAAGAAGAGGCTGCTCGCTTATACGATAGGGCTGCTTTCATGTG	AT4G13040.2
14365	A014365_01	1	0.34387	-1.0675	1.4968	0.58628	0.00027096	25.2721	73.4937		A014365_01	AAAACTTCCGGTGATGATGAAAAAGTGGTTGTAACAATTCCGACGGCGCCTAAACGTGGACGGCCACGTG	AT4G00310.2
14385	A014385_01	1	0.30069	-1.2017	1.529	0.58628	4.1448e-05	9.99615	33.2449		A014385_01	GGGGTACACAGACGCCATTGAAATTCTTCTGAAAGCAAACAAAAAATTCGATTTTCCGGTGAAGTGGGGG	AT4G17300.1
14407	A014407_01	1	0.25876	-1.3519	1.193	0.58628	3.9959e-06	9.38957	36.2885		A014407_01	AAAGTGCTCAAGACTGGCTCACACTGATCAAGCTTAGTGGACCATGTTGTCTCACCGTGTGCCTTGAATG	AT4G22790.1
14421	A014421_01	1	3.8481	1.3476	1.267	0.58628	4.2856e-06	29.9881	7.7928		A014421_01	TCAGAGATGGAACCAAACAAGAGCAGTTTCATAAGCCTGTTGTCAGCTTGCAGCCACTCTGGGTTTATTG	AT4G19220.1
14443	A014443_01	1	5.0766	1.6246	1.8047	0.58628	2.9877e-08	11.084	2.18328		A014443_01	ACAGTATGTTCAGCAAGGTAAACGTATCCCACGTAGAGGAGAAGTGGGTCTTAACGCTGAAGAGATTCAG	AT4G02720.1
14471	A014471_01	1	0.32516	-1.1234	1.3432	0.58628	0.00012689	19.4958	59.9613		A014471_01	TTTCTTGAATACTCAATCTTGGGATGGGACAATTTTCCGAGGACGATCTTGATGTACTACACCAACTTTG	AT4G03340.1
14480	A014480_01	1	3.679	1.3026	0.9532	0.58628	8.8423e-06	4.08532	1.11049		A014480_01	GTATGTTGCGGTAAGCCATCTCCCCTTGCTTGGTTATTTCGTTTTGGGTATTGGAATCATCTTCCTATTG	AT4G03500.1
14491	A014491_01	1	2.701	0.99361	1.5907	0.58628	0.0007002	97.6901	36.1689		A014491_01	TCTAATTCTACTCCGATTTCTACACCAATTGAGGCCCGACAGTTACTGAGTTCATGCAATAGATTTTACG	AT4G26160.1
14652	A014652_01	1	0.27436	-1.2933	1.458	0.58628	1.0248e-05	43.4018	158.19		A014652_01	GGGCCCAGGCGTGTGAGTCAAACCTCCAAGGTGGAAATGGTGGAGGAGGTGTTGCTTTCTACAATCTTGG	AT4G35390.1
14684	A014684_01	1	0.23667	-1.4411	1.5865	0.58628	8.8321e-07	2.95235	12.4747		A014684_01	TATGCTATCTGAAATAGACGAATTACGGTTGGTTGGACAAAGCAAGGACGTTTTGCTTGAAGGCGAGAGG	AT4G31570.1
14701	A014701_01	1	0.35511	-1.0353	1.0497	0.58628	0.00041276	6.10251	17.1844		A014701_01	AAATCTAGAGTTTCTTCTCCTGTCTCGGCATTGCCTTTACGTTCTCTAGAAGCTCTGATTTTCGATTGCG	AT4G39970.1
14807	A014807_01	1	0.28048	-1.2713	1.1605	0.58628	1.4467e-05	9.80704	34.9668		A014807_01	AAAGAAAGTGTTGGAGAATCAGACATCAGAAGCAAAATGAATAACCTCAAGGAGCAGCTCACCAACACAG	AT4G24610.1
14837	A014837_01	1	0.22931	-1.4727	1.3272	0.58628	5.0663e-07	17.1123	74.6268		A014837_01	AAGCTTCACTCAAGAATGAAGATGAGTGCGTAGACACCGAAAAGGTTCCTTATTCGAGTGCCACTGGAAG	AT5G24880.1
14922	A014922_01	1	0.28992	-1.2382	1.4363	0.58628	2.4029e-05	75.7092	261.125		A014922_01	AAACCTGATAAGGTCACATTTATCGGCGTTCTTTCTGCTTGCAGTCACTCAGGCTTGGTATCAGAGGCAT	AT4G33170.1
14958	A014958_01	1	0.39629	-0.92561	1.4285	0.58628	0.0015911	17.7556	44.8041		A014958_01	AAAGATCTGAAGGAGAAGTGGCTTGGAATGGGAACAGCAACAATAGCATCATCACAATCAACGTTATCAT	AT4G22950.1
14961	A014961_01	1	0.38744	-0.9482	1.0765	0.58628	0.0012181	415.3	1071.91		A014961_01	ATTAAACCGGTTTTACCTTCCTTAACTGCAATCGTCGGCATTGGGATCTATTTCGCAATTTGGTGGGCAT	AT4G03950.1
14968	A014968_01	1	0.049166	-3.0125	1.0338	0.58628	0	6.84145	139.157		A014968_01	AAGCTACTTCATGCAGCAACATCAAGCTGTGGGAATGGCTCAACAAATACCTCCTGGGATTTTCCCTCCT	AT4G00850.1
15017	A015017_01	1	0.39043	-0.94051	1.3657	0.58628	0.0013349	106.282	272.217		A015017_01	AACTTGAAAAATTTCGAAGAGACTCGCATGTCACGCGGAAGATGTTTCTATCCGCCGAAAAATTAGGATT	AT4G39420.1
15022	A015022_01	1	2.5197	0.92414	1.2076	0.58628	0.0016185	117.566	46.6606		A015022_01	TCGTAAAGAAAAACTCGGAGATAGAATCACTGCGCTTCAGCAACTGGTTTCTCCATTTGGCAAGACAGAT	AT4G05170.1
15026	A015026_01	1	0.38317	-0.95927	1.3098	0.58628	0.0010666	42.4234	110.72		A015026_01	GAGCTTGCTGAGTGGATGCGCAAAGGCCGGTAACGTCGAGTTAGCTGAACATGCTGCTGAAATGGCTATT	AT4G39530.1
15027	A015027_01	1	0.2636	-1.3333	1.1504	0.58628	5.4046e-06	35.3253	134.008		A015027_01	AAAGGATCCAGGGCACAGTAGCGTCGAGGTACGGAAAGAAACCGAAGTGTTTTACGCAGGAGAAACATCT	AT4G14050.1
15044	A015044_01	1	0.20299	-1.5946	1.3195	0.58628	5.3389e-08	39.3266	193.737		A015044_01	AGGGAAGAAGAAGAAAGATTTCAAATTCTGAGGTGTTCTGGAAGAGACACGGAAAAGGATTCTGGATTCT	AT4G21660.1
15063	A015063_01	1	3.1284	1.1405	1.4115	0.58628	9.9948e-05	19.9275	6.36937		A015063_01	AGCATCTCTTCCACTGGAAGAACCCTAAGGAACAAAAGGCTATACTCATCATTGTGCTTATGGCTCCTAT	AT4G21570.1
15134	A015134_01	1	0.24114	-1.4224	1.1405	0.58628	1.2208e-06	30.7657	127.587		A015134_01	AATTCGCCATGGCAGAGATTGTGAGCAGACCGGAAGTGTTAAACAAGATCCGACTAGAACTTGACCAAGT	AT4G22690.1
15150	A015150_01	1	3.1106	1.1348	0.90376	0.58628	0.00010829	5.79619	1.86343		A015150_01	ACTTTGCATGAAGAAAATAGCGGTGAAAGCAACGTCTCAAGTAACAACTCCGAGTTGACTGCACCTCTTT	AT4G14230.1
15250	A015250_01	1	0.35104	-1.0469	1.6116	0.58628	0.00035543	4.22027	12.0227		A015250_01	AGAGAATACTGAAGGAGAAAGAAGTAGACTTGTGGCGGATAACAATGTTTCAGGCCTTCCTCAAAAGCTT	AT4G16050.1
15255	A015255_01	1	0.3466	-1.0596	2.3427	0.58628	0.00030086	13.974	40.3181		A015255_01	GTGATTTTGGGTTACCGGACAGGAACTTACCCGCCTTCACGTTGTTCCAAGCCTTTTGGAAACTGCTCGT	AT4G21760.1
15281	A015281_01	1	0.33594	-1.0908	2.1022	0.58628	0.00019834	3.05048	9.08114		A015281_01	GCAATGGATAGAGACAACGGAACTGTGATCCTGACGCCAAGAATTCAGGTGAACAGAGATAAACAGAGAT	AT4G18830.1
15288	A015288_01	1	2.5248	0.92618	1.3965	0.58628	0.0015805	91.4233	36.2087		A015288_01	AAAAACCGAAGGAATCATCAGATGGTTGATGTAGAAGAGCCTTTGCTTCGTGAAGAAGCTAAGCGTCCTT	AT4G20100.1
15293	A015293_01	1	0.39216	-0.93607	1.1145	0.58628	0.0014068	24.0492	61.3258		A015293_01	AAAACGCAGAGAGTTTCTAGACGTAATTCCACTATCGCTTCTTGACCTCGTTGATAAATGTTTGACCGTT	AT4G16970.1
15310	A015310_01	1	0.3604	-1.0205	0.9893	0.58628	0.00049885	9.10023	25.2493		A015310_01	CCAGATGCTATTTTTGCCGGTTACATCGGACAATACTTGATTAAACCTCTCTTAGGTGCTGGAATCATGT	AT4G12030.1
15420	A015420_01	1	0.26577	-1.3251	0.19121	0.58628	6.1726e-06	8.41908	31.6773		A015420_01	TCTCAAGATCCATAGCAGATCTTGTTGCACAGGGAGAGACTGAGGAAGAGAAGCTTGATTCTTACGATAT	AT4G36470.1
15452	A015452_01	1	0.23552	-1.4459	1.2274	0.58628	8.1156e-07	11.7318	49.8092		A015452_01	AAAGCCCTTACCTTCTTCTCAAAGGCTGGTACCGACTAGCTCAAGACGCGATTAATCGAGAAGGACCATT	AT4G37030.1
15486	A015486_01	1	0.38866	-0.94506	2.382	0.58628	0.0012645	676.41	1740.28		A015486_01	TTTCGTCTTGTTCGGATTCGGGTTCTTGGATATTTTACTCAGTGGTGTTGTTAACTACGTTTTGGATCTT	AT4G01840.1
15488	A015488_01	1	3.672	1.3007	1.3147	0.58628	9.112e-06	60.5761	16.4974		A015488_01	AAAGAATATGTATACCGAGAACCACGAGATGTGCGGCTAGGGGATATAATGGAAAAACTGAGCCATATAT	AT4G16340.1
15557	A015557_01	1	3.3831	1.2188	1.3095	0.58628	3.2143e-05	5.21532	1.54151		A015557_01	CATTCTACGACCGAGAATTGCAACTTAGTCAACTCGGTCAATCTGGATTCCATCCTCAAACCCAATCGCA	AT5G64360.4
15563	A015563_01	1	3.1277	1.1403	1.5029	0.58628	0.00010028	92.4345	29.5534		A015563_01	AAGAGTGGAATGATGGTTTGTTGGCCACATTAAGGGAACGGGTGCATATGGAAGCTGACAGAAAGGCAGA	AT5G10710.1
15682	A015682_01	1	0.35289	-1.0416	1.3296	0.58628	0.00038049	56.8889	161.209		A015682_01	CTTTCTTAGCATGGGCGATATCCTCAGTGAAGAGAGTAGCCACCTTGTAAGTGCTTTTAGAAGCTTTTAA	AT5G10110.1
15694	A015694_01	1	3.8999	1.3609	1.5431	0.58628	3.44e-06	1466.01	375.929		A015694_01	TGATACTGCAATTCCATACCTTATCCGGCGGGCATATGAGAATCGGGGTATGATGTCCACAGGTGCTTTA	AT5G38710.1
15714	A015714_01	1	0.38241	-0.96125	1.5732	0.58628	0.0010413	119.749	313.156		A015714_01	AAAAGATGGTAGATCAAGAGGGTTTTCTCAAACAAAGAATCGCGAAAGCGACAGAAACTTTGAGGAGACA	AT5G48670.1
15732	A015732_01	1	0.31185	-1.1652	1.3366	0.58628	7.0391e-05	39.3344	126.128		A015732_01	AAGTCTTCGACCATCTCCTTATCGATAAGAGGTAATCTTGTGGCACCGGGTTACACTTGGTATGCGGGAA	AT5G17200.1
15758	A015758_01	1	0.076567	-2.5696	1.165	0.58628	0	1.83584	23.9771		A015758_01	AACGGTATCCGACGGTGACGGTGTGTCAATATTCGGTGGAAGCCACGTGTGGGTTGATCATTGCTCGCTA	AT5G63180.1
15780	A015780_01	1	0.23783	-1.4362	1.5412	0.58628	9.6154e-07	3.16578	13.3111		A015780_01	AACATGCCTGAGGTGGTGGAGGCAAATGTCGATGTTATTTATAAAAATACGGAGAAACTTCTGGGATCTA	AT5G56420.2
15797	A015797_01	1	0.348	-1.0556	0.56517	0.58628	0.00031718	30.8952	88.7745		A015797_01	AAGTTCTCCTTCGGAAGATGGCTTCTTTTGAAATTCCCTTCAGTTTTCAGCCTTGGTTGGTTCCAGAAGA	AT5G39410.1
15803	A015803_01	1	0.34454	-1.0655	1.6254	0.58628	0.00027808	1.07445	3.11865		A015803_01	TGAATGCCATATTTATTCCTTCTCCTACGCCCGTGGAGGTTTCTCTAATACAAGTCGTTGGAATCACAAA	AT5G51950.1
15847	A015847_01	1	0.1964	-1.6276	1.4006	0.58628	2.819e-08	25.2999	128.831		A015847_01	CGGGACACATAGTAGAGAAACATTTTGCAATGGGAGAGAGCCTTAACGGTAAAAACAAAGTAGACATTAA	AT5G22420.1
15863	A015863_01	1	0.38115	-0.96456	1.1583	0.58628	0.0010004	4.34924	11.4113		A015863_01	ATCTCTTGCGATTATTCTTGCATCGAGGTTAGAGATGTCTGCTACCGTCCTCCTGGAACACAGTTGAATA	AT5G14100.1
15905	A015905_01	1	0.25451	-1.3684	1.3417	0.58628	3.0406e-06	26.4644	103.991		A015905_01	TGGTTTTAGGAGTTGGCTTCGGGAGCTTGGTCTTAAAGTGAAGAAGATGAATTCTCATGGAGTCTCATGA	AT5G41750.2
15955	A015955_01	1	0.35759	-1.0284	1.3628	0.58628	0.00045138	2.95441	8.26228		A015955_01	AAGCAAAATCGATGAAAGCGACAAAACCTCAACAGAGAACATCGATGAAACCGGAAACGCTTTAACCGCA	AT5G16730.1
15999	A015999_01	1	0.074618	-2.5954	1.5766	0.58628	0	10.4542	140.106		A015999_01	TCAGGGCCTTGGTTCTCATACCTCTCTTGGAGGTCGGAAATTATCAGAAGCTCCCTGGTACAACATCTCA	AT5G05460.1
16028	A016028_01	1	0.34399	-1.0672	1.2567	0.58628	0.00027222	1.05751	3.07437		A016028_01	AAAGACCATCGCAGAAGAAGAAAGGAAAAGACGCCACGGAATCATTGTCGAGCTGCTTCGTGGGTTTATA	AT5G22290.1
16056	A016056_01	1	0.39451	-0.9301	1.509	0.58628	0.0015094	7.27104	18.4304		A016056_01	AAAACATACTAGACTTCATCAAGCAGAAGGTTCAGGAAGCAGTGGACCGGAATGTTGATGACCACCTCCA	AT5G50210.1
16062	A016062_01	1	0.24808	-1.394	1.4521	0.58628	1.9809e-06	11.9915	48.3371		A016062_01	TGAAGTTAATGAATGAAATAGAGTCTGACCATACCGGAACCGTAGTCGATATTGTCGCAGAAGACGGCAA	AT5G16390.1
16083	A016083_01	1	0.35533	-1.0347	1.2856	0.58628	0.00041606	3.45147	9.71334		A016083_01	CTAAGGCGGTTACGAAGTTTACGAGTTCTTAGATTTTGGAATGTGGTTTTGTAATGGAGGAGAAGTAGTA	AT5G22880.1
16165	A016165_01	1	0.31775	-1.1465	1.8287	0.58628	9.1896e-05	44.661	140.555		A016165_01	AACAAGAATCATACCTTCTCTCCCACTCGGAGGTTTTGATGATGGAGTATCTTCTCCAGCTGCTACTGCA	AT5G58580.1
16220	A016220_01	1	0.24508	-1.4062	1.6295	0.58628	1.6115e-06	3.91768	15.9858		A016220_01	AAAGGGATCCGGATGTTGCAAGTGGTGATGTGTGGAGTAGTTTACAGAAAGTTCATGGGTATGATTGGAA	AT5G48080.1
16300	A016300_01	1	6.0552	1.8009	1.5065	0.58628	8.0719e-10	36.7927	6.07632		A016300_01	CATTCTAGCTCCTGGGACACTTATACTCTCTGCTTGGCCGTCGGTTGAGCAAATCACCGGAACTCGAGCA	AT5G67090.1
16312	A016312_01	1	0.36862	-0.998	1.7826	0.58628	0.00066286	8.92718	24.2181		A016312_01	AAGAAAACCGGTTACGCCTACCTGGACAATTTGGAAGCTACAAGTTGCTAGAATGGAAAGCTGAGCAAAA	AT5G43100.1
16342	A016342_01	1	0.23699	-1.4398	1.5058	0.58628	9.0401e-07	18.3495	77.4242		A016342_01	AAACCTTCTCCAGCAACCGCAGCGGCTGACAAAACCGTTGATCTTTCTCCATCCGACTCTCCATCTCTAA	AT5G57390.1
16385	A016385_01	1	3.333	1.2039	1.4356	0.58628	4.0121e-05	4.05682	1.21718		A016385_01	TTGGTAGAGGCTGATGTGCCACTCAGCATTCTATGCAAGGATGATCAGAAGTTTGAGCGTGCCTTGGGGA	AT5G51170.2
16390	A016390_01	1	0.094727	-2.3568	1.2966	0.58628	8.8818e-16	2.66787	28.1627		A016390_01	CAAGCAGCGTTAATGGAATGCTCAGAGAACCCAATGAACATCATGAAGTACCAAAACGACAAAGAGGTAA	AT5G16620.2
16427	A016427_01	1	0.24519	-1.4057	1.6073	0.58628	1.624e-06	16.09	65.6278		A016427_01	ACCAAAACCGAACCAGATGTACGGATTTCAATCCCAGGCGCAGAGAAAAGCATTGTCGTATACTTCACAA	AT5G58530.1
16434	A016434_01	1	3.7319	1.3169	1.1671	0.58628	7.0405e-06	25.3151	6.78355		A016434_01	CTTTCGACGCCGACCAACCTCTACGGGAGAGAATTTTTCATTTCAGCAGAGAGGCGATTACCAAACTGAA	AT5G01210.1
16448	A016448_01	1	0.17563	-1.7394	0.68993	0.58628	2.9641e-09	6.05933	34.5014		A016448_01	ACCGTGTTCATCGCGTTAAAGCTTCATAGTCACTACGTTGAGCTTTCGTTTGAGGAGCTAGGAAGCAACA	AT5G64490.1
16473	A016473_01	1	2.6108	0.95967	0.55757	0.58628	0.0010614	34.7577	13.3125		A016473_01	AAATCCTCATTACAGTTTCGCGTCTGCGTCTGCGTCTAGCTATTATAATGCGTTTCCGCAGTGGAGTTAA	AT5G01200.1
16481	A016481_01	1	0.21434	-1.5402	1.473	0.58628	1.4878e-07	10.3792	48.4242		A016481_01	TGTAGCATTCTGAACATCATGAACGGTCCTTATATCGCGGAGCCTTCAAAAGTTTGGAGCTTAGGTGATA	AT5G15920.1
16489	A016489_01	1	0.3914	-0.93804	0.94521	0.58628	0.0013745	37.9815	97.0377		A016489_01	TCAGAACAAGCAGCTTATAGACATGGATACGGAACCTCAAGGGGTTGTTCATGAGTGCAAGGTCACTGCA	AT5G66630.1
16580	A016580_01	1	3.1247	1.1393	0.7618	0.58628	0.00010166	141.826	45.3904		A016580_01	GTTGCAAACTATGGTGATAATCCCACAAAGGTTCAAGAATTTGCAAATGGGTTCACAGCGATACGGGAGA	AT5G53330.1
16607	A016607_01	1	0.1264	-2.0683	0.99633	0.58628	1.7191e-12	19.7628	156.35		A016607_01	CGTCCAGCTGCGGCGTGTACTACCCGAGAAACGAAGAAAATCCAATCTACAATAATCGAGAAAGTGGATA	AT5G03680.1
16626	A016626_01	1	5.5571	1.7151	0.37461	0.58628	4.8957e-09	22.2002	3.99483		A016626_01	TCACGCAAGTTGTGGTTCTGCCTAGCGGTTCAGGTTCCATTTATCTTCAAGGAGAAAGATGTGAGGACAA	AT5G03495.1
16647	A016647_01	1	0.39533	-0.92803	0.78914	0.58628	0.0015465	11.0331	27.9076		A016647_01	TTGGGAAGAAGTATTTCACGGGGATTATGGTTCTTGGAGCCCGACTCCAAAAATTCCAAGACGTAGTCCA	AT5G04030.1
16694	A016694_01	1	0.36045	-1.0204	1.3704	0.58628	0.00049979	17.5684	48.74		A016694_01	TTTGGCTCTTTCAAAGGTGACCCGGTTAAAGAAACAGCATCAGCCTTCGATCACGTGGAAAATGCTCTGA	AT5G02780.1
16722	A016722_01	1	0.28915	-1.2408	1.4203	0.58628	2.3086e-05	12.8045	44.283		A016722_01	CGCAACGCTGTAATTGCTATTTTACCAAAATCATGGGGTCTGACTTCTAGAGTTTATGGAAGAGTGCTTA	AT5G35737.1
16807	A016807_01	1	0.21335	-1.5448	2.2728	0.58628	1.3651e-07	12.4884	58.5335		A016807_01	GGTAAACGCAGCAACCTCTTTGATTCCGCTGACTGTCGGGATGCCTTCTTTACACCTCAGATGGATAGTC	AT5G22690.1
16839	A016839_01	1	0.14337	-1.9423	1.5806	0.58628	3.4511e-11	25.5721	178.359		A016839_01	AAGAATATATAAAGGTATGGACTACCAGCCAAACACATCCCTACGTCTAAGCCTACCAAGTTACAAGAAC	AT5G57520.1
16859	A016859_01	1	4.4088	1.4836	1.0306	0.58628	4.1705e-07	33.7777	7.66144		A016859_01	AAACTTTCGAACGCCTTCACAGAATATTTGGAGCGGGTAATGTCTTCAAGATCCTAGCTAATCTGGATCC	AT5G35900.1
16933	A016933_01	1	2.7921	1.0268	1.1474	0.58628	0.00046056	4.05682	1.45301		A016933_01	AAACCAAACCTTTTCGAGTTTTGGCAGGGACAGCCATCTCGTTTACATGACAGGCTGCAGTATTCTCTGC	AT5G49970.1
17020	A017020_01	1	3.3765	1.2168	1.1249	0.58628	3.3102e-05	438.781	129.957		A017020_01	AAAACGGGAACCACCAAGTAACTCCGTTACCAGAACTCGTTGCAGAGCCCACAGGCGCCCGTTCTATGTC	AT5G55910.1
17053	A017053_01	1	2.6394	0.97057	1.2984	0.58628	0.00092989	83.7637	31.7344		A017053_01	CGAAGAAACCGTTTCAGAGGGTGAACGTTGACGAAATTGTGTACACTGAGAATAGCAACTCGTACTATTC	AT5G57120.1
17107	A017107_01	1	0.20386	-1.5903	1.4596	0.58628	5.7931e-08	41.0832	201.522		A017107_01	AACCAAGCAGTAGAAGGGAGAAGCCAAATTTCAAACTAGACCAGGTCCCGCGAGCTAGAAACATGACATC	AT5G66850.1
17131	A017131_01	1	3.0877	1.1274	1.7874	0.58628	0.00012005	34.1786	11.0696		A017131_01	CCGTGATAAATCCACCACCGCCGCCGACTAAATCCATCGTCAAGAAAACGCCGATCATCCCTCGACCAAC	AT5G44060.1
17133	A017133_01	1	3.4508	1.2386	1.4917	0.58628	2.3864e-05	418.468	121.268		A017133_01	AAATACGGTTTCACTGGAAGTGTCCTAAAGGCATGTTGTGGAGGAGGAGATGGAAGATACAACGTGCAAC	AT5G45910.1
17203	A017203_01	1	0.3486	-1.0538	0.88706	0.58628	0.00032451	16.6265	47.6937		A017203_01	AAAACGCCGTTCACATAATCCCTTTTGTCCTTCTTGCTTGTGCTCTCGTCCTTTGGTTCTTCTCTAATCC	AT5G07490.1
17207	A017207_01	1	0.36714	-1.002	1.4784	0.58628	0.00063032	81.3369	221.539		A017207_01	AAAAGATGTCAAGAGATGGAGCAGGAAGCCAAGGAGCAAGCGACAGACAACGCCATCCTTGAGCAGATTC	AT5G55220.1
17225	A017225_01	1	0.17343	-1.752	1.2238	0.58628	2.2792e-09	1.92501	11.0995		A017225_01	TAACCGGTTATCCAGACGACAATAGACGAACACTGTTCTCCATAATGTCAGGAACGTCAATGGCTTGTCC	AT5G03620.1
17226	A017226_01	1	0.31128	-1.1671	1.0314	0.58628	6.8562e-05	1.11288	3.57512		A017226_01	GAAGACGGTGTGTTTGATCCGAGTTGCTTGCCTAAGAAGATGACCACGACGATGATAGCTAGCTCTACTC	AT5G05350.1
17305	A017305_01	1	0.25042	-1.3846	0.79177	0.58628	2.3203e-06	13.5434	54.0819		A017305_01	GAGGAAGTGTTGATGGAAGTGGAAGAGAATGGGAATGAACGGGTGAAGGAGAAGGCGTCGAAGATTCTGC	AT5G62560.1
17311	A017311_01	1	0.3781	-0.97258	2.2271	0.58628	0.00090731	1.98193	5.24198		A017311_01	CCTCCTCGACCTGGTCCACCTTCAACTACTACTACTTCGTGGCCAATGACTTATAACCAGGACATACTTC	AT5G13330.1
17333	A017333_01	1	0.38566	-0.9528	1.5705	0.58628	0.0011528	0.93631	2.42781		A017333_01	AATCTCCCGGCGAAGGAATTGGATCTAACAGCATTCTCTCGCAAAAGAGACAACTTTCTTCTAGTGATGC	AT5G37890.1
17393	A017393_01	1	2.7363	1.0066	0.26818	0.58628	0.00059515	40.911	14.9513		A017393_01	AACAAATGGAGGATGTGAAATCTATAAGGATGTGAGAAGGAACTCATTAGACGAGGCCATCAAGCTTTGC	AT5G43300.1
17395	A017395_01	1	4.2736	1.4525	1.6501	0.58628	7.2405e-07	24.3833	5.70533		A017395_01	GACATCAATGATATTTGCATATGACGTATGGTGGAGAGAACGAGAGTTTGTAGGCGTGGAAGTAGTTCAC	AT5G36080.1
17402	A017402_01	1	3.0979	1.1307	1.3861	0.58628	0.00011468	5.93401	1.91548		A017402_01	GGCAGATTGTCAATAGTGTCTTTAAAAAGCCAACCATGGGGCCAAACGGCGAGCTAGTAAGCTTGGGTAC	AT5G66610.1
17409	A017409_01	1	5.652	1.732	1.1405	0.58628	3.4533e-09	438.781	77.6336		A017409_01	CTGTGAATTATGGCAAGGGCCTAATTTCAAGTTTCATGCATCATTTATGGCATATCAAGGTGGTGGTCTC	AT5G38440.1
17498	A017498_01	1	0.28602	-1.2517	0.67262	0.58628	1.9554e-05	6.52343	22.8077		A017498_01	GACTCTACGACGTTCGCACACCTGACTTAAGAAATCTCACTTCTCCAATGTATAGTCTTGTGTGCGCCAC	AT5G01770.1
17639	A017639_01	1	0.31084	-1.1685	1.2524	0.58628	6.7175e-05	45.9659	147.88		A017639_01	AAATGGAAGCTGAGGCCAAAGGAGCTTATGCAGGTATTTGGGTGTGTAAAGATGGGTTTATTGCAGAAGG	AT5G57850.1
17707	A017707_01	1	2.737	1.0069	1.6142	0.58628	0.00059316	8.40309	3.07007		A017707_01	ACTTCTTTCCTCTAGAGCTACAAGGTGGTCATCGTCCCCTCTACCTCGGGGTGAGGTAGGAAAATGGAGG	AT5G50820.1
17727	A017727_01	1	2.6728	0.98311	1.4521	0.58628	0.00079738	91.8632	34.3705		A017727_01	AACCTATTCTGAAGCTGACTGAGCATACAGCAGCGGTTAAGGCAATTACATGGTCTCCTCATCAGAGCAG	AT5G13840.1
17732	A017732_01	1	0.13361	-2.0128	2.1663	0.58628	6.5867e-12	7.3148	54.7458		A017732_01	AGTATCGGCATACGAGATTTTAGAACGACCTAATGGAGGACATCATCAACTTGATGACACTTATCAAGTG	AT1G23700.1
17763	A017763_01	1	4.4956	1.5031	1.1424	0.58628	2.9351e-07	10.6291	2.3643		A017763_01	TCTCCTCTTCTTCGGGTTATCATCCACATCGGAACCAAACCGAACCGAATCTTTCCAGGCTCGGTGTCTG	AT5G09430.1
17788	A017788_01	1	0.19438	-1.638	1.26	0.58628	2.3021e-08	7.03361	36.187		A017788_01	AAGATACTTCCGGTCAAGGCGTGATTCGCTTGTTTCTAGACGCGATAAGGGTTCAAGTCATTCTCATGAG	AT5G15790.2
17894	A017894_01	1	2.756	1.0138	1.8246	0.58628	0.00054351	34.775	12.6177		A017894_01	TAACTCCGATGAGGTACAGAGTGTGGTGAACCCGATTAAGGATGGTTCCAAGAGAGCGGTTCTGAAGAAG	AT5G02870.1
17896	A017896_01	1	7.476	2.0117	1.1714	0.58628	6.7639e-12	58.3757	7.8084		A017896_01	GTCTCTTGCAATTGGTGATGCTTTTGAAGTAGTTGGTGAGGAGCTAGCTCGTATAGAAGCAGAGGCTATG	AT5G52410.2
17899	A017899_01	1	0.36111	-1.0186	0.94138	0.58628	0.00051148	2.5704	7.11781		A017899_01	GTCGTGGAGTTACACCTCAAGCTTCAGACTGGAATGGGTATCAGGCGTCTTCTGCCTATCCACCAGAAAG	AT5G63260.1
17931	A017931_01	1	2.9356	1.0769	0.96615	0.58628	0.00023912	71.0085	24.189		A017931_01	CGCATCTGGATCTATTTCACAGTTGCTCTTTATGCCCGTTCTAGTTCCTGCTTTAAAAGAGGAGAGACTG	AT5G42210.1
18001	A018001_01	1	0.39401	-0.93137	1.2278	0.58628	0.001487	1.53144	3.88685		A018001_01	AAACCAGAAATGGAGCCAACATTTCCTGTCATGGAATGGGATGCATCTGGCAATAGCAACAACATGAATG	AT5G22760.1
18027	A018027_01	1	2.9011	1.0651	1.4752	0.58628	0.00027974	272.871	94.0569		A018027_01	GAATGAGAATTATTCTGAATCAATCGATGACCTCAGGATTATGCACGGGGAAAAAGAACAGAAGATTGGG	AT5G07660.1
18054	A018054_01	1	10.8437	2.3836	1.6972	0.58628	4.4409e-16	41.9174	3.86553		A018054_01	AACCTCAAGGAGGATCATGGCCAAGAATCTTCACTCGACGATGTAGGGCTTCTGAACCCAATTGAATTGG	AT5G11030.1
18164	A018164_01	1	2.6588	0.97789	1.6677	0.58628	0.0008503	71.4573	26.8751		A018164_01	AAGCTCATGGACAGGCGGGGCGGGTTGTGGATTTTCTACATGAAAATGTGTTAGATTTTGTGAGTGACGG	AT5G66130.1
18168	A018168_01	1	0.1701	-1.7714	1.0381	0.58628	1.5157e-09	3.46288	20.3585		A018168_01	AAACAGAGGTGTTGCCTCCGGTTCTGTTCGTAAAAGGAAGGTGTATCGGTGGAGCTCAGAGAGTGTTGGG	AT5G01420.1
18184	A018184_01	1	2.5462	0.9346	1.4465	0.58628	0.0014315	683.482	268.433		A018184_01	AATTCTTCGCGTGCTCCTGCAACTACTCCTGAGGCATCCAAAATACACAGGTTCCGTGTTACGGGATATG	AT5G03480.1
18188	A018188_01	1	0.12368	-2.09	1.3864	0.58628	1.0056e-12	33.4784	270.697		A018188_01	AAACAGGGGAAGGATCTTGTGTTTGGCTCGAACGAGCGGTTCCAAATCGAAGCTGATGTCCGCGACTCGG	AT5G04010.1
18196	A018196_01	1	4.3442	1.4688	1.5448	0.58628	5.4242e-07	25.267	5.81593		A018196_01	TCTCTGACATCACAACGAAGCTTCATTTTTCTGTTATTTTCTAGCGACCTCTCAAGCGGAACAACTTCTG	AT5G54260.1
18199	A018199_01	1	0.34465	-1.0652	1.7063	0.58628	0.00027923	4.33707	12.5837		A018199_01	TGGCTCACCAGGAGGAAGGATGGCCATTGGGTCTGAGACCAGTAAATGCAAGAATCGGAGGACTCACAAG	AT5G02440.1
18264	A018264_01	1	0.39713	-0.92348	0.72676	0.58628	0.0016311	31.4343	79.1544		A018264_01	AAGCTAAGCAAGTCTTGGTTGGAGGAAGTGCTTGTCTCTGGTCTTCACTCCAGCAATTCTTGTTACACTG	AT5G05930.2
18348	A018348_01	1	0.37454	-0.98206	1.2689	0.58628	0.00080775	44.0885	117.719		A018348_01	TACAATCTCCAAGAAACCCAACAGAACACCTTCCTCTGTTCTCTCTTGTCTAGCCAGAAGAAGACATTAG	AT5G56550.1
18368	A018368_01	1	2.6151	0.96132	1.1187	0.58628	0.0010404	6.04662	2.31222		A018368_01	TGGAATTCAGTATGGGCCGTTCGCTCTTCCTCAGAATGGATTGCCTATTGCCTTGGAACGAAAACCATAG	AT5G45340.2
18369	A018369_01	1	0.33075	-1.1064	1.5136	0.58628	0.00016048	90.1613	272.598		A018369_01	CGTCGACAGGATCGGAAGAGGGCGTGTGGTAGATATCATCGATCCCTGCTTAAACAAAGAAATCAATCCG	AT5G66790.1
18416	A018416_01	1	12.5972	2.5335	1.1694	0.58628	0	52.4468	4.16327		A018416_01	GCACCTTCCCAGCGGTTAGATGAGGGCACAAGTGATGAAGATCAGTTCTATAAAAGAACAAGCCTAAGGG	AT5G09910.1
18421	A018421_01	1	0.18278	-1.6995	1.1054	0.58628	6.7339e-09	2.95826	16.1836		A018421_01	AAGACAGCTCTTGTTTCAATTCAGGCTTTACTCTCTGCACCTGAGCCCAAAGACCCTCAAGATGCTGTTG	AT5G50870.1
18424	A018424_01	1	0.38952	-0.94284	2.1342	0.58628	0.0012985	96.3223	247.299		A018424_01	AAAACGTTGATGGCCAAGTGATCGCAATGAGTCCGTCTGGAACTATTATTTGGAGGTATAGGACTGGTGG	AT5G35930.1
18470	A018470_01	1	4.0661	1.4027	1.1327	0.58628	1.7102e-06	3.88958	0.956558		A018470_01	CCTACTCAAGCACGAAGCTTACGAGAAGTAGTAAGGAATAGAACGCTATTGGTTGTGGAGAAGAGTCAAG	AT5G64770.1
18550	A018550_01	1	3.0843	1.1263	1.2963	0.58628	0.00012189	170.938	55.4233		A018550_01	AAAAACAAACAATAGCAGAATGCATTGCGATGGTTCGAGCCGTTGATGCAGATGGTGATGGCTTTGTGAG	AT5G17470.1
18587	A018587_01	1	0.27453	-1.2927	1.8129	0.58628	1.0348e-05	2.43898	8.88443		A018587_01	AAGGATCTTGGTGAATCGGGAGACTAGGTTTGCGGTTCTGAATACATGGTTAGAGGCTTTGTATGATGAT	AT5G60050.1
18670	A018670_01	1	0.34841	-1.0544	1.4234	0.58628	0.00032209	918.553	2636.48		A018670_01	AAACCAGAGTCTGCTGTATCAAGGTGGGCAAGAGCTGGAACAAAAGCAGCAAAGGTGGGGAAAGGATTGT	AT5G57010.1
18852	A018852_01	1	0.31923	-1.1418	0.96967	0.58628	9.8121e-05	4.07471	12.7649		A018852_01	AAATGAAATTCTGCCCCCACTTCCCGTTGGCTCTCATCGTTACATTCTTGAGAACTTCTCTGGTGAGTCT	AT5G49650.1
18886	A018886_01	1	0.28069	-1.2705	0.87763	0.58628	1.4637e-05	27.3879	97.5827		A018886_01	AAAACGAAGCAAAAGGCTGAGATTCAGGCGTTGAGCTCTTTTGGTTTCCAGTATTTATCGGAAGTTTACT	AT5G02820.1
18930	A018930_01	1	0.39322	-0.93339	1.4908	0.58628	0.001452	105.235	267.629		A018930_01	GTTTGGAGTATGAAGAGTTGAAGTGTGAGTGTGTGACTAATGAAAACAGCCCTTTCGATTTTGATCGCCT	AT5G18630.1
18977	A018977_01	1	2.6748	0.98389	1.98	0.58628	0.00078979	3.23167	1.20816		A018977_01	AAAGACCACTTATTGCAATGGAATGTCTCAGTTCCTCTCTCTAATGGGCAGGAAGGTTGCTATTGTTAAT	AT5G22370.1
19061	A019061_01	1	2.6232	0.9644	1.5564	0.58628	0.0010023	114.893	43.7985		A019061_01	TCTCCAGGTCATGAGCTTTCTCCTCTATCTCGAGAAAAGTGGTCTTGTAAGCAACCTAATCGTCAACTTT	AT5G13620.1
19130	A019130_01	1	0.30811	-1.1773	1.2811	0.58628	5.9167e-05	43.9565	142.665		A019130_01	AAGAGAAATCAGCTATTTCAAAACCCCATGTACAACCTTTTATGCCACGCCAGCGTCTCCTCGAATCCAT	AT5G22180.1
19160	A019160_01	1	4.3139	1.4618	1.3167	0.58628	6.1391e-07	3.93968	0.913251		A019160_01	AACTGACAAATGGTCCTTACATCAGATAATGCCTGCGGTGAACTTATGCTCCTCGAAAATGGCTTATTGT	AT5G15710.1
19170	A019170_01	1	0.39479	-0.9294	1.6013	0.58628	0.0015219	2.21659	5.61477		A019170_01	AAACAACCGTTACATGCGGGAATCTCTATTTTCAACGGCAAGCTTTTCTGCTTCTCTGGTATGGTGCCAT	AT5G24750.1
19183	A019183_01	1	4.6627	1.5396	1.2406	0.58628	1.5041e-07	34.498	7.39867		A019183_01	AATTTACTTAAGGATCACACAAGCTTCCTCTGCCGGAAAACTCTTGAATGCTTCAGTGAATGTGGTTCAT	AT5G04120.1
19244	A019244_01	1	0.29514	-1.2203	1.6069	0.58628	3.1435e-05	23.171	78.5001		A019244_01	AAAATCGCATTGTTTGGGAACAGCTTTCAGATGTATGAGGAGCAAGTTTCATTTGACGCAGAAGTCATCT	AT5G59560.2
19266	A019266_01	1	7.5027	2.0153	1.9284	0.58628	6.2121e-12	145.853	19.4394		A019266_01	CCACGTCAACCTCGCGGATGTCGGTGAAAAGGGATATGTCAATCTGGCTGATTCTTCCATCTCTGCTCGT	AT5G55270.1
19348	A019348_01	1	0.35441	-1.0373	1.1286	0.58628	0.00040236	69.7	196.645		A019348_01	AATGGCTCCATTGTTCCTTCCTCTTTACCACATTACACCCTCGAGATCTCCAATGGTGGAAGATCAAACT	AT5G16920.1
19393	A019393_01	1	0.13399	-2.01	1.1783	0.58628	7.0501e-12	4.70488	35.1105		A019393_01	TGGTGTTGGAGGAAGTAGTGGAATTGGCTTTGCTTTGTACACAGCCACATCCGAATCTAAGACCGAGGAT	AT5G45780.1
19445	A019445_01	1	0.33229	-1.1018	0.71091	0.58628	0.00017097	6.13187	18.4525		A019445_01	TGATCGGAGACTTTTTCTCTCATCGTCGTTGTTTGAATTCTCCGGCTGAGAGATGCTTGCTTGACGACGA	AT2G02760.1
19468	A019468_01	1	0.30417	-1.1902	1.4131	0.58628	4.9074e-05	11.7976	38.7876		A019468_01	GACTTATGTTCACAAACACCCAATGGGGTTTTAGAAGTATCGGCTTGTTGTTTCAGCTTTAAGACCCATG	AT5G65420.1
19516	A019516_01	1	2.8713	1.0548	1.6853	0.58628	0.00032053	34.3019	11.9472		A019516_01	CGGTTGTGAAGCTTAATTTGCAGAAACTCGCGACGGTTGCTGAAGCTATGGCTCGTAACTCCGGTGACGG	AT4G17870.1
19538	A019538_01	1	2.7729	1.0199	0.89968	0.58628	0.00050285	42.8241	15.4437		A019538_01	TATCGAAGACGGGAGTCGAAAACGAGATGTTTTATTTCGATCCAAAGGTTCTCGATTGGGACGACTATTT	AT4G33790.1
19563	A019563_01	1	4.2574	1.4487	1.5125	0.58628	7.7391e-07	8.09381	1.90108		A019563_01	TGTTCCCTAGAGTCATGCTTTTCGCTGCTGAAAACATCCCTCCCATGACTGAGCTCAGCCTTGATTACGG	AT4G13460.2
19564	A019564_01	1	2.9738	1.0898	1.4823	0.58628	0.00020098	51.3672	17.2722		A019564_01	GGATGAAACTTCAGTTCGTTATGTTCCTTTGACTAGCCGTGAAGCCCAGCTGAGAGGGGACTGATGAATA	AT3G48330.2
19658	A019658_01	1	3.1045	1.1328	1.3144	0.58628	0.00011132	77.2309	24.8759		A019658_01	GGAATTCATCATCAAGAGGCAACGATCACAGCTCCGGCGAATACACCCCACCTTGCGTCTGATATCTACT	AT5G58850.1
19670	A019670_01	1	3.2484	1.1782	0.99843	0.58628	5.8416e-05	2.80275	0.862828		A019670_01	GAAGCTGAAGAGTGGTCTCGAGGACCAAAAGACATTCTTCCACCATCCAAGCGGAGGTCTCGGTGGAGGA	AT4G30100.1
19690	A019690_01	1	2.8335	1.0415	1.5206	0.58628	0.00038099	2.47201	0.872424		A019690_01	CTCCGTGACTGCCTCGAGCTTTACGAGGACGCGACGGATAGATTGGAGGAGGCAGTGAGAGTTTTTATTA	AT5G38610.1
19709	A019709_01	1	3.4617	1.2418	1.9495	0.58628	2.2746e-05	10.7135	3.09504		A019709_01	ATCTGTCGGTGTTGTACGACCGGCGGGGATTTGCCGGAGTGCTGTTTGTTGCGTCGAGTTCGATCCTTCC	AT5G23730.1
19726	A019726_01	1	4.1601	1.4255	1.1832	0.58628	1.1565e-06	72.2693	17.3727		A019726_01	ACAACGCATTTGGCTGTGTTTACCAACGAGAAGACAACAACGCAGAAGAAGCCGGCAAAATCGGAGTGTC	AT5G43760.1
19730	A019730_01	1	3.1365	1.1431	1.0237	0.58628	9.6385e-05	62.7903	20.0194		A019730_01	CCGGAAATGGTGGGGAAAAAGAGGCTAGGGGTCTTATTACTTATTAGTGTGTGTGGAATCTTCATCCACT	AT5G54280.2
19732	A019732_01	1	5.9539	1.784	2.0162	0.58628	1.1581e-09	17.1844	2.88608		A019732_01	ACCGCTTCTTGACGACGGAGCTGTCGATATTCCTCCTGTGACTAAAGAGGTCACTAAGTGAAGAAGTTGC	AT5G56630.1
19735	A019735_01	1	2.6302	0.96705	1.1314	0.58628	0.00097064	48.9941	18.6286		A019735_01	GACGTCAAGAAGCGAGTATTCTTGGGGATGTAATAACTATTACTACTCGGGTTATCACCCGAATTACATG	AT5G62070.1
19775	A019775_01	1	0.36685	-1.0028	2.1294	0.58628	0.00062414	168.326	458.839		A019775_01	AAAGAAGGGTTCTACGCTCCTGCAGCTGCTAACGTTGGTGTGACTCCTTATTAAAGAGATAAATATAATC	AT2G45190.1
19801	A019801_01	1	0.30196	-1.1975	0.88546	0.58628	4.4088e-05	17.01	56.3285		A019801_01	ATGAAAACGAAGGAACTTGGGAGCCCAAGGAGCCACCGACCCTTTATATATTTATCAATTGCAGCACTCG	AT1G73060.1
19807	A019807_01	1	0.30859	-1.1757	1.5127	0.58628	6.05e-05	649.238	2103.8		A019807_01	AAATCCCTAAATTCCCGTTTTATGTAACGGACATAATAAGCCGCGTACGGCGTATCCGGCAAATCGGCCC	AT1G16170.1
19822	A019822_01	1	0.24088	-1.4234	1.0591	0.58628	1.199e-06	25.8782	107.437		A019822_01	CACTGTGCAGATCACTACGGCTCATTCACAGGCTGTGTTTTCTGATTCCTACCCGCCTTCGTCTTGTGTG	AT2G26600.2
19836	A019836_01	1	0.38719	-0.94883	0.84867	0.58628	0.0012089	1.04759	2.70562		A019836_01	GGTGCCGGCCAATTCCTCCAAAGAGCTGCGGTTGCACAAACGGCTGCTCCAAGTCAAAAAACTGTGCCTG	AT2G35160.1
19850	A019850_01	1	0.26371	-1.3329	1.5848	0.58628	5.4426e-06	54.7512	207.618		A019850_01	AGAGATGAGACATTTTCCAGCCCTGGGTTTTCCCTTTAATTTTCTTGGGAATATTCCGGTGGCTTGTGGA	AT2G37640.1
19895	A019895_01	1	0.39385	-0.93177	1.2422	0.58628	0.00148	20.9639	53.2288		A019895_01	GAACGGTCACGATGTCTCGGGAGCACCGACTAACGGTGTGGTTACCAGTACCTGATCCAAGTCCCAAAAG	AT1G44800.1
19909	A019909_01	1	2.7093	0.99671	1.3358	0.58628	0.00067366	34.782	12.8379		A019909_01	CTGTGCTTAGCTGGTACAAGCTCCAGTACACGTCATCGCCGTCTCCGTCAAGATTACCGGCGGTTTACGC	AT1G03730.1
19914	A019914_01	1	0.32895	-1.1119	0.75939	0.58628	0.00014889	49.8042	151.411		A019914_01	TCCATGGCTAGGTTTGACTGGGACCACCCTGTTCCTCTTCAGCAGATTAAAGCTGAAGGTATCTCAGAGC	AT1G26570.1
19919	A019919_01	1	0.28976	-1.2387	1.3024	0.58628	2.383e-05	3.01621	10.4093		A019919_01	CTCGATAACGCCAACCACGTAATGGAAAGCACCCGTTTCACAACTAAATTCTAGAACCAGACTTGTCTTG	AT1G27030.1
19920	A019920_01	1	0.38727	-0.94864	1.2969	0.58628	0.0012118	2.00119	5.16756		A019920_01	TTTTTACTTTGGGGGTGGGTGTATTGTATTTAAGAAGCATAAGGAAGGATGGATTCTTTCCTTTTCAGGG	AT1G62540.1
19967	A019967_01	1	0.359	-1.0244	2.0617	0.58628	0.00047472	59.3113	165.207		A019967_01	TTTGGGTTGCTTCGGTCGTGAACTCAGCCACCGGACCGACAAACCCTTCGGCGGTTAAAGTCAGTTCTGC	AT1G74000.1
19973	A019973_01	1	0.38225	-0.96168	1.5232	0.58628	0.0010359	12.3407	32.2849		A019973_01	GGCTTTCGGGTTGGGTCTCATCTACGGCAACATCAAGCTCAAGGCTTTAAAGATAAAGAAGAATTCGCAG	AT3G01130.1
19996	A019996_01	1	7.0579	1.9541	1.6195	0.58628	2.6248e-11	19.4413	2.75468		A019996_01	TAGGTATTGCTGGAGATCAAGACGAAGGTTTAGCATTAGGGGATATCTTGAAACCGGAGTTGATAATGCC	AT2G26590.3
20026	A020026_01	1	3.1976	1.1624	1.1514	0.58628	7.3294e-05	10.8244	3.38516		A020026_01	TCTCATCAGTCAGGCTTATCAGCAATCGATAAACATGTCCGTTAGTAGCAAATACATGCCTGACTCCACT	AT5G20960.2
20071	A020071_01	1	7.4333	2.006	0.24827	0.58628	7.7554e-12	69.9513	9.41025		A020071_01	AGAACCCTAACGCCTGCACCGTTATGTGAATAAGTATAGATAGCATGAGCCGATGTTATAATTTGTAATG	AT1G22990.1
20103	A020103_01	1	0.21757	-1.5252	1.9996	0.58628	1.9606e-07	4.37585	20.1117		A020103_01	CACTATGGGGTGGCCAACGCTTGGCCATAGTCTCAAAGTTTTGTTAGAATCACTTGGCTCCAAGATTTCT	AT3G54600.1
20106	A020106_01	1	2.5959	0.95395	1.6371	0.58628	0.001137	440.892	169.847		A020106_01	GACACATTGATCCAGAAAGCAGATCGGAATAACAACGGACTGGTCGAGTTCTCCGAGTTCGTCGCCCTCG	AT3G03000.1
20120	A020120_01	1	4.2367	1.4438	1.5307	0.58628	8.4263e-07	9.23684	2.18021		A020120_01	TGGGCTTGTAGCTTCCTCGGGTACAAAGGTGTTGACTATCCGCAAACCGGGTGTTCGAGTGGACCAAGAC	AT5G63840.1
20149	A020149_01	1	0.36446	-1.0093	0.43896	0.58628	0.000575	1.88391	5.16911		A020149_01	TGCAACCGGGGCTTCACTCGTCTTCCACTCGCGTCACAACCATCGGCAAATATTTCTTTTCGATGTCCAG	AT4G34540.1
20154	A020154_01	1	2.7262	1.0029	1.1263	0.58628	0.00062346	4.5517	1.66958		A020154_01	AAAAGATCGAGAAAATGCCATATCTTATGCCCGCCGGCCGAGTTGTCTTTGCATCTGCGTTCCTCGTGTC	AT3G23190.1
20186	A020186_01	1	0.32246	-1.1318	1.0035	0.58628	0.00011298	46.5487	144.359		A020186_01	TAAAGCCACGCGGCTTTTCGCCGTGCCAACCACGCGCCTCATCTGTGCTCTTTAAGTTTATGGTTCGAGT	AT4G36220.1
20220	A020220_01	1	3.1307	1.1413	1.3525	0.58628	9.8936e-05	2.83743	0.906358		A020220_01	GTCATGTCAAGGCGGATGAAAACTCTAACGACACCAACAACTCTGTTAACATCGAGCCAATTCCACCACT	AT4G02940.1
20315	A020315_01	1	0.34511	-1.0639	1.8275	0.58628	0.00028418	66.7998	193.562		A020315_01	GACTCCATTTTACTTCAATAAAATTCCGGAAACAGACGACTCTAATGTACCTATGGCCACTCAGAGGCGC	AT4G35910.1
20329	A020329_01	1	7.2462	1.9805	0.97051	0.58628	1.4182e-11	224.461	30.9756		A020329_01	ATTTGGATCCTCCGTGGCCGACATGTAGAGCTGATTTGCTCGACGGGATACACCATCTTGTTCTATACCA	AT3G11780.1
20346	A020346_01	1	0.32896	-1.1118	1.0001	0.58628	0.00014898	1.58347	4.81338		A020346_01	CCTATCCACAGCTCAAATGTGATGTTGTATTCAAAAGAAAAAGACATATTAAGCCGGGTGGGTCACAAGG	AT5G54600.2
20360	A020360_01	1	0.25857	-1.3526	1.4066	0.58628	3.9488e-06	5.40541	20.9032		A020360_01	TCTGCTATTTTCCTGCTGATGATGACGATGAAGAAAAAACTTAGGATGTCTGAATCTGGTTTAGCCACAA	AT3G13080.4
20413	A020413_01	1	0.25009	-1.3859	1.2028	0.58628	2.2684e-06	1.18746	4.74836		A020413_01	CCTGACCTTCTGCTGAAAAGTGGTTCGGATAGTGACATATTTGACCCAAAAGCTACTCTACCTGTGAAAA	AT3G08510.2
20431	A020431_01	1	3.2459	1.1774	1.0327	0.58628	5.9075e-05	1388.25	427.691		A020431_01	ACACTGGCACATCGTGTTGGCATGGTAATTGGCATAGAAATGAATGCTTCGGCTGTAGCAGATGCCGAAC	AT2G28450.1
20444	A020444_01	1	8.0608	2.087	1.2366	0.58628	1.0834e-12	13.3698	1.65866		A020444_01	CAGCAGTACCGCCACACCTTCAACACTCTCTATTAGGCAATCAGGGTAGCATGGAACTGGCTTATGCGCC	AT2G28060.1
20501	A020501_01	1	6.5436	1.8785	1.5237	0.58628	1.4735e-10	94.4528	14.4342		A020501_01	TGTGTCATGGTCTAAACGTTCATGTGCTGCCTTTCTTTAAGTTCTATAGAGGAGCAGAGGGTAAAGTCTG	AT5G61440.1
20583	A020583_01	1	0.29909	-1.207	1.3159	0.58628	3.8303e-05	8.29788	27.7435		A020583_01	GTAAATCCCCTACCATGACCTCTCCTCAACAAGGACCAAAAAATGGGAACAGGGCCACGCCACCACATGT	AT3G54770.1
20590	A020590_01	1	0.14442	-1.935	1.0188	0.58628	4.0868e-11	7.66604	53.08		A020590_01	GAGATGAAGACTTTGGGCTCTGTTAAAAACAGAAACTTAGTCCCTCTCTTGGGCTATTGTGTTGCCAATA	AT5G48380.1
20607	A020607_01	1	2.6074	0.95834	1.3576	0.58628	0.0010786	75.0234	28.7748		A020607_01	GTCTGCGGAGCAAAACGAGGAGGGTTTAAAAGAGGTTGAAGTGCCTTCACCACAATGCTCATGTTTGGGC	AT5G37340.2
20623	A020623_01	1	0.12638	-2.0685	1.0181	0.58628	1.7111e-12	22.547	178.395		A020623_01	GTAAACTTTGCCTGAGGCAAAAAAGCAGAGCAGAAGAGGCTTTAGCTTCTGTGCCCACCTCAAACACAGA	AT2G34250.2
20670	A020670_01	1	2.5927	0.95268	0.63708	0.58628	0.0011545	102.853	39.6742		A020670_01	ACCGAAGCAGTGGTGGTGGTGGATGGTGAGGTTGAAACCGTTGTGGAGGAGCCAAGGGTGGCTCAAGCAG	AT5G67250.1
20680	A020680_01	1	2.5411	0.9326	1.8063	0.58628	0.0014658	800.871	315.166		A020680_01	CGACAACAGTTTTTTAAGAGAGCTCGAAGATTCGATATCAAACTCTAGATCGGATTCGAACCAAAGCGGC	AT1G13600.1
20685	A020685_01	1	0.31519	-1.1546	1.2153	0.58628	8.1937e-05	79.2019	251.263		A020685_01	GATAAACTTTGCGCCGTCACCACCAGTCTCAGCGACGAACTCATTCATGTCTTCTCATAGATGTGACACC	AT4G24240.1
20699	A020699_01	1	2.674	0.98356	1.9175	0.58628	0.00079295	647.682	242.233		A020699_01	CATGCTTACACACACATACGGCCAGGTAATCAATAGCCTGATGTGTTTTAAATCCATCGAAGGAAGACTT	AT2G30060.1
20717	A020717_01	1	10.6341	2.3641	1.0648	0.58628	6.6613e-16	46.0948	4.33447		A020717_01	ATACCTGTCATTAATGCAGGTGATGGTCCTGGAGAGCATCCTACTCAGGCTCTATTGGACGTCTATACCA	AT3G20330.1
20786	A020786_01	1	0.3114	-1.1667	1.1537	0.58628	6.8955e-05	616.156	1978.71		A020786_01	TTTTAACTTGGGACAGTCGAGGAACCCTGATGAACCTAGTCCAGTCGAAACTAAAGGCTCTACTTTCACA	AT2G33500.2
20848	A020848_01	1	0.1971	-1.624	1.0466	0.58628	3.024e-08	3.82631	19.4122		A020848_01	GTGTGGCCTTCGCGTAGTTTAGGCCAATGATGAATCAACTTTGCAGGTTTCGCATCCCAAAGAAATACTT	AT4G10760.1
20864	A020864_01	1	2.7329	1.0054	1.1172	0.58628	0.00060433	70.478	25.7878		A020864_01	TCCGAAAGCTGCCTTAACGTTGAATAATCCAGACACTACTTCGATAGGCATCTCGTTAATAAACACCGTC	AT3G12620.2
20897	A020897_01	1	0.33468	-1.0946	0.80605	0.58628	0.00018848	2.86824	8.57028		A020897_01	TGCTGTCTGCTCATACTCAGCCAATCCCTGATGGTCTGACTAAATCACAGGTGCAAGACCGTTCTTCCCT	AT5G41790.1
20929	A020929_01	1	0.37603	-0.9781	0.95891	0.58628	0.0008481	2.57961	6.85995		A020929_01	AACCAGTTGTGCCGCCACCTGATCATGTGTTGGAACTTGTAAAGGCGTATAAAGCATATAATCCTCACCT	AT1G01490.2
20979	A020979_01	1	0.22875	-1.4751	1.369	0.58628	4.8501e-07	1.71047	7.47751		A020979_01	AAGACCCAACTTAATTAAATCCTGGGGGGTTACTTCACAAGATTGAATACCAAGGGTAAAAAGGACTTTG	AT1G74210.1
20987	A020987_01	1	0.38188	-0.96266	1.7124	0.58628	0.0010237	6.72949	17.6229		A020987_01	GGGAGGTCAACCGTCAAATGTCTTTGTCCTGATGGATTTAATGCGGGAAAAAGAAATCCCCTTCACTGGT	AT2G41720.1
21002	A021002_01	1	3.6501	1.2948	1.2336	0.58628	1.0015e-05	236.323	64.7413		A021002_01	AACCCTACAGGTTCCGGCCCCCAATCTGTTGATAGGGCAGATGCAGTGGCAAAACGACTTGGAAACTTGT	AT4G35890.1
21004	A021004_01	1	0.31389	-1.1587	1.3828	0.58628	7.7258e-05	13.733	43.7547		A021004_01	TCCTTGGCCATCCCCGCTTTCTTCGCCTCGGTAGCCACTTTGGCCTTTGGGTTTCTCTTCTAGACAAATT	AT4G26320.1
21005	A021005_01	1	3.6101	1.2837	1.8365	0.58628	1.1909e-05	78.8936	21.8522		A021005_01	TGCTTGGACAACGTCTGATCGTGGTCTCAGAGATGCCTTTGAGAAGTATGGTCACCTCGTTGAGGCCAAG	AT3G26420.1
21026	A021026_01	1	2.6306	0.96721	2.4752	0.58628	0.00096876	122.548	46.586		A021026_01	CAACCTTTTGTCCATCGAACCCTCATAATTGGTGGGAAGGTTATGCCTATCAGTCTCTTAACGCCGTTGA	AT5G65730.1
21040	A021040_01	1	0.18964	-1.6626	1.3743	0.58628	1.413e-08	3.47815	18.3403		A021040_01	ACCACGTCCCTCACATGCTACACAAGTGTCCTGACTCGATCCCTGACCCAAAGGCGGTCCAGTACGTGCG	AT4G21960.1
21059	A021059_01	1	0.30832	-1.1766	1.4188	0.58628	5.9757e-05	23.4906	76.1877		A021059_01	GCTAGAGTTGCCACCTCCTCCTTCATCGGGTTGTATCAATAAAAAATCCATGTTTGTGCCTCCATTAGTG	AT1G53240.1
21104	A021104_01	1	6.9519	1.939	0.90948	0.58628	3.7255e-11	7.02939	1.01115		A021104_01	ATCGGCCGGTGCCGGTCACTGAATTTTATATCTAATCTATGACACTTGGGGTTGATGTTAGTGCGTGTGT	AT4G26750.1
21106	A021106_01	1	3.5821	1.2759	1.7012	0.58628	1.3452e-05	22.6464	6.32177		A021106_01	CTGAAAGATGCGAACATCCCACCAGGGCCAAGACTTATGATACTAGATCATATCCAGAGGGACCCGGAGA	AT3G49560.1
21117	A021117_01	1	0.26507	-1.3278	1.1031	0.58628	5.9142e-06	1.61567	6.09519		A021117_01	ACCATTCAAAAGAAGGATGGAGAAGGCAAAGAAAGTTCAGAACCTTCCGAAGCAAAGACTGCCTCTGCGG	AT3G48890.1
21120	A021120_01	1	3.4642	1.2425	1.6147	0.58628	2.2498e-05	4.33664	1.25183		A021120_01	GTGAATCGTTTGTGAATGGTGGAAACTAATCCGATCGGTGGTAAGTTTACGCTCTCCCTTTCCATCAAAA	AT1G70780.1
21125	A021125_01	1	0.27383	-1.2953	1.3067	0.58628	9.937e-06	1.05042	3.83588		A021125_01	ACTCCACTCCCGCTTGTTCTGCTCGGAAAGTCTAAAAACGCGTTGCTGTCAACGTTCTTGTTCCTAGATC	AT1G01820.1
21126	A021126_01	1	0.34987	-1.0502	1.0339	0.58628	0.00034027	1.10716	3.16452		A021126_01	GCGAGCTTTTCCGTGACACAGAGTCAACAGAATTCGTCATTGTCACTATCCCAACGGTAATGGCTGTCAG	AT3G10350.1
21132	A021132_01	1	0.26726	-1.3195	1.7215	0.58628	6.7522e-06	1.21486	4.54578		A021132_01	TTCTCAATCTTGTTTTGACTCGAGCCAACTCTTTGGCAAAAGAAGAACCTGACCCCATCGTTTTGTTAAC	AT5G66140.1
21141	A021141_01	1	0.34618	-1.0608	1.1747	0.58628	0.00029604	3.27429	9.45837		A021141_01	AAGTTTTATCCTTCCATTGGTTCTTTCTGAGTCAAATTGTCTCCTGTTTCGAACCATATATAAGTTTTCA	AT5G05660.1
21144	A021144_01	1	5.9049	1.7758	1.7897	0.58628	1.3803e-09	5.36502	0.90861		A021144_01	AAAACATGAAAAACATGTTTTGCTCTCAAATATGCATATGATTATGAGACTATACCCACTAATATCCTTT	AT1G77980.1
21175	A021175_01	1	2.7421	1.0087	1.2025	0.58628	0.0005795	15.8457	5.77882		A021175_01	TTGTGATTTCTTGCATATAAAGGAGGAAAATGAGAGTTATATAAACACATTTCCTTTAAGTATACCTCTT	AT5G45670.1
21177	A021177_01	1	0.2263	-1.4859	1.3047	0.58628	4.0025e-07	46.1132	203.772		A021177_01	AAATCCCAAAAACCCTGGGATTATTAAAAATTCTTTACCAAATCCAGGGGGAACTTTAACATTTTTAAAA	AT2G41520.2
21186	A021186_01	1	3.0591	1.1181	1.101	0.58628	0.00013657	10.8917	3.5605		A021186_01	ATGTCAACAAAGCAAAGTCTTTTAAATATGACATTAGTTGGTCGGGGACTTGTCTTCATCGCATTCCA	AT4G15910.1
21192	A021192_01	1	0.35826	-1.0265	1.5098	0.58628	0.00046236	40.1531	112.067		A021192_01	AAACCCGGGGTAGCCACTTCTCCTCCTAATTCCAGGGG	AT1G23540.1
21216	A021216_01	1	3.992	1.3843	1.0938	0.58628	2.3327e-06	5.57839	1.39738		A021216_01	GAAGATGTTTATCTCTCCTCAAACCCTAGTACTATTGGCATTAGCTCTTGTCCTAGCTTTTGCAGTTCCA	AT4G33710.1
21222	A021222_01	1	3.0009	1.0989	1.9722	0.58628	0.00017769	10.7381	3.57834		A021222_01	CATAAGAAGGTTAAGCTCGCTGTTCTTCAGTTTTACAAAATCGATGGATCTGGAAAGGTTCAGCGTTTGA	AT3G62250.1
21255	A021255_01	1	0.27811	-1.2798	1.091	0.58628	1.2675e-05	3.00837	10.8179		A021255_01	ACACTTATGCTTGTCTCGTCGCCGATAGCCTTCACGCTAATCTTATGGCGATAGGGAATACGCATCCTCC	AT4G18310.1
21282	A021282_01	1	5.3057	1.6688	1.4958	0.58628	1.2503e-08	41.3222	7.78812		A021282_01	AGGATTTCTAATTCTGGTTATGGTAAGCGTGCAATCGTACGCTTCGGTGATGACACGACGTATGATATCA	AT4G10880.1
21283	A021283_01	1	3.3195	1.1998	1.2702	0.58628	4.2585e-05	131.158	39.5118		A021283_01	CAACCAAGCTTGTCTTCTTTGCTTGCTTTGTTCTGTTCACATTCTCACACAAACTCGTGACAGGAGAATC	AT4G12870.1
21295	A021295_01	1	6.0313	1.797	0.76609	0.58628	8.788e-10	32.356	5.36448		A021295_01	GTAACTGGTCAGTGTCATATAAGCCATTCATGAAGGATGTCTGGGATAACAACATGGTAATATCTGCAGA	AT4G25690.2
21298	A021298_01	1	3.0539	1.1164	0.95015	0.58628	0.00013986	9.82962	3.21877		A021298_01	CATAGGAATGGTCGGAGAAGGTCTAATTGTCAGACAAAATAGAACTAATGCTCAAGAATGCTACGGAGAC	AT4G29710.1
21299	A021299_01	1	3.1589	1.1502	1.0745	0.58628	8.7167e-05	3.96656	1.25568		A021299_01	GTTAGGTTTCTCTCAGTAGCACATGATGGTGATAAGTCTAAGTTCATAGCGCCAACAGGTCTGCTTGTTG	AT4G29760.1
21302	A021302_01	1	4.3134	1.4617	1.0962	0.58628	6.1503e-07	69.7418	16.1675		A021302_01	AGTAAAGGAAAAATCGTCGCGATTACATCGGGTTCAGCAAATATACCTTTGCCATTGGCAAGCATCTATG	AT3G47360.1
21304	A021304_01	1	3.1264	1.1399	1.7185	0.58628	0.00010085	29.4472	9.41873		A021304_01	ACACTGTTCCACATGAATTCCCTTATGGTAACACTAGCTTCTCTCAAGATATGTTTTCGAGCTATGATGG	AT4G11250.1
21305	A021305_01	1	2.777	1.0214	1.3007	0.58628	0.00049363	152.505	54.9157		A021305_01	CCAATACCTTACTATCAATATGCAAGTGACAACACTCTTAAGTTGGCTTACTGGAGCAAAGAAGATGATG	AT4G30730.1
21306	A021306_01	1	3.185	1.1585	1.581	0.58628	7.7546e-05	2.90868	0.913272		A021306_01	TCCAAACATGGGCTAAGCTCTCTTCTTCCAAATCCGTTCGTTCTCGTCGACTTCCTCTTTCTATAATTAT	AT4G00020.1
21307	A021307_01	1	3.5474	1.2662	0.92901	0.58628	1.5638e-05	26.2089	7.38832		A021307_01	GTCTCGAGAGATCCGCAGGAGAATGTGGCTAAAGTTGTGAAGAAGCCGAACAAGAGATCGAAGAAGGAAC	AT4G00580.1
21325	A021325_01	1	4.2418	1.445	1.6701	0.58628	8.2512e-07	74.8885	17.6547		A021325_01	CACAATGCTCCCATCAGCTCAGCTCGCCAATGAAAGTTGCAGAGCAACGATGTCGATCGACACTATCCCT	AT3G42120.1
21349	A021349_01	1	3.6444	1.2932	1.3987	0.58628	1.0266e-05	384.599	105.53		A021349_01	CGCAAGTTGAGTTTTCAGAAGATATTATGAATCTCGTCGTTGAAGAAAGTGAGATAGATGAAGACTGCAG	AT3G43880.1
21358	A021358_01	1	0.38616	-0.95149	1.2792	0.58628	0.001171	98.0326	253.864		A021358_01	CCATTATGAGACTACTGGACCTGAGATATGGAAAGGTGCTGGGAAGTATCTCAAGGAACAGAACACAAAC	AT3G22460.1
21376	A021376_01	1	5.0722	1.6238	1.1202	0.58628	3.038e-08	44.9028	8.85339		A021376_01	CGGTTTTCGAGGAATCGATTCGGTTTATAACTCGGTCAAGTCGGTTTACTTGTACCGATGATTTAAAGAA	AT5G10990.1
21389	A021389_01	1	0.32695	-1.1179	0.97087	0.58628	0.00013694	8.40982	25.7208		A021389_01	AGTTTCTTGCCTCAGCATCGTTGATCCTGGTGATTCCGACATCATCAAGACACTTCCTGGAGATCAGTGA	AT3G18740.1
21413	A021413_01	1	0.32755	-1.1161	1.3742	0.58628	0.00014044	221.229	675.397		A021413_01	CATCAGTATATGGTGGAAAATGTCTGGAATAAGAGGTAAGATGTGCAGGGAGAGGGAGCAACCACTCACT	AT5G18040.1
21421	A021421_01	1	0.38952	-0.94284	1.9024	0.58628	0.0012984	10.555	27.0991		A021421_01	AGGCCTAACTCTTCTAGTGACAGCCCTGACTCTCATAGTTACAGCCCTGTCTCTCCTGATCACAGCCTTG	AT4G11230.1
21426	A021426_01	1	4.3719	1.4752	1.467	0.58628	4.8451e-07	25.6566	5.86851		A021426_01	TTCAAACCATAGTCTTCAAGGTATGTACTGTTGTAATTGTTGTCGCTACGGTACTCTTCGTTTGATCTAG	AT5G48510.1
21429	A021429_01	1	0.36688	-1.0027	1.5405	0.58628	0.00062479	35.8198	97.6412		A021429_01	AGTGTTGATCGCCGTGATCCTCTTCGTAGTTCTATCGCCGGGGCTTCTTTTCCAGATTCCGGCGGGAGGT	AT5G63500.1
21451	A021451_01	1	3.1542	1.1487	1.6354	0.58628	8.904e-05	23.4179	7.42461		A021451_01	GCCAAAAAGGAATATAGTTGTGCAATACTCAGCAGGCTTTAGGATTAGGAAGTGGGACTCAAAGCACTTA	AT5G51620.2
21463	A021463_01	1	0.38008	-0.96739	1.0651	0.58628	0.00096665	83.6382	220.06		A021463_01	TGGGGAGATGAATTTGAGTCCAGAGGCTATAACGCAGACCACCAAACCATTGACCGATGCTTCTACAATA	AT5G40430.1
21469	A021469_01	1	3.2157	1.168	1.2629	0.58628	6.7609e-05	4.09391	1.27313		A021469_01	CGCAAGATCCACAAAGCAAAGCCGCAACTACTCTCGAAGATTTGGCCCTAGCATCGACAAAGAACGTTGC	AT5G46950.1
21474	A021474_01	1	0.36543	-1.0067	1.5245	0.58628	0.00059459	2.81792	7.71063		A021474_01	GAAGAAATGAAGAGGAGAGTGATCACGCATACTTATGGAGCTGCTCTTCCTTTGAAGATGGATCTTGATA	AT5G38650.1
21490	A021490_01	1	3.6266	1.2883	1.4353	0.58628	1.1088e-05	3.5293	0.973217		A021490_01	AATGATTCATCCGCGGGGCTTTAATCCTCGACACACCAACCGACTCGATTCACCACCAGTTTTTGGAGAT	AT5G24640.1
21546	A021546_01	1	0.33935	-1.0807	1.1351	0.58628	0.0002272	24.4688	72.1105		A021546_01	TAGTTAAAGAAACGTTTAGGGTATTACCGCTCGTTCCACTTCTAATTCCAAGAGAGGCTTCAAAAGATGT	AT5G25120.1
21566	A021566_01	1	2.7836	1.0238	1.9978	0.58628	0.00047874	534.056	191.867		A021566_01	TCTGGAGCTGAGGCAGTGAAATTGTGGGTCAACGAGAAGTCTGACTATATCTACGCTTCGAACACTTGTA	AT5G26130.1
21567	A021567_01	1	2.6116	0.95997	1.3888	0.58628	0.0010576	410.141	157.056		A021567_01	TTTCTCCATCATCCCCACTTGCTCCTACGTTTCCGTATACATCTCTTCTTTCCTCAAAAAATTGAGATGA	AT1G21770.1
21606	A021606_01	1	0.38372	-0.95785	2.179	0.58628	0.0010849	2.4889	6.48635		A021606_01	CTCCACCACGACCAACATCACTAGTTCACCAAGGACTAGAAGAGGGTTTATATTTCAGTGTTTTTGTTAG	AT2G23830.1
21650	A021650_01	1	0.33184	-1.1031	1.1278	0.58628	0.00016785	171.846	517.909		A021650_01	AGAGCCAGATGAGGTTATGGTTTTTTTAGAACGTTTGGTGGAATGGAAACAGTCAAGGTGTGGGGCATGA	AT2G22190.1
21679	A021679_01	1	0.17224	-1.7588	1.9832	0.58628	1.9733e-09	16.7651	97.3293		A021679_01	TCCGTTTAACTATAAATGGGAAGCTCTCCGGTTCGGTGTGATTCTCGCTATAGTGACTAGTCTTAGCATT	AT1G06090.1
21683	A021683_01	1	2.6088	0.95889	0.67008	0.58628	0.0010714	3.9169	1.50137		A021683_01	ATCACACAACGTGAGCAACAGCTTGAACCTAGACATGGAGATGGATCAAGAAAAGGCTTTCGACTACTCC	AT1G21140.1
21684	A021684_01	1	0.24079	-1.4238	1.2772	0.58628	1.1912e-06	72.4865	301.027		A021684_01	CGGATCAGTATCGAGAGGAGAATTTACACTTGCTTGGTAGCAACATCGTGTCTTCCCAAGGCGATACCAA	AT1G21245.1
21695	A021695_01	1	0.21958	-1.516	1.177	0.58628	2.3198e-07	44.5183	202.755		A021695_01	GATACATTACCCTTCACAGTCTCTAGTCTCTACCCAGTTGAAAATGACCTCAGCGTCAGACCAAAGCAGC	AT1G79630.3
21724	A021724_01	1	2.7385	1.0074	1.1047	0.58628	0.00058905	22.1005	8.06957		A021724_01	ACTTCCAAAAGGCAGAAGCATTGGCTTTTTTGGCTGATTACAACATCCAGAAGGAATCGACTCTTCACTT	AT5G03240.3
21729	A021729_01	1	2.6449	0.97262	0.85405	0.58628	0.00090693	13.6181	5.14899		A021729_01	GAAAGGATATCAACTGAAAGGTGGAATTGTGATTGATGGTATTGAAGTGAGGCCTATACCTCTGAAATAG	AT1G56240.1
21743	A021743_01	1	2.8994	1.0645	0.79069	0.58628	0.00028199	3.89658	1.34393		A021743_01	ACAGAAAAGGCTCTGTTGATGTCAATCTCTAGTGCTAAGTGTTCTTTACAATGTTCTTTGCTACAGCAAG	AT1G29510.1
21746	A021746_01	1	0.31949	-1.141	0.6531	0.58628	9.9253e-05	2.58713	8.09786		A021746_01	CTCAAGTGCTAGAAGCTCTTTTCAACCACAACAACATTGTAGTGCTACTCAACAGTTGCTTGTGTTTTAG	AT1G29430.1
21753	A021753_01	1	4.2126	1.4381	0.92387	0.58628	9.3074e-07	4.34793	1.03211		A021753_01	ATGGGAAGCTAGAGAAAGCATTGGTGGTATTCGGGTATATGCAAAAGAGGATGTGCAAGGCAGGGAAGGT	AT1G62930.1
21777	A021777_01	1	3.2179	1.1687	0.97852	0.58628	6.6934e-05	3.24787	1.00933		A021777_01	AACAACCAATGATTTTTATACTTCCGGCCTAAACGTCCCCGGAAACACCATCATCGGGCCCGGCGCTAGA	AT3G04180.1
21793	A021793_01	1	4.0096	1.3887	2.2757	0.58628	2.1659e-06	4953.25	1235.34		A021793_01	TCTTACTGGGTCAGTATCAGACTCTTCTCATATCTTTTACTGTGTTCGGCATGGTAGAGAGATGGATGGA	AT5G46340.1
21822	A021822_01	1	2.6882	0.98887	0.77461	0.58628	0.0007426	10.8071	4.02007		A021822_01	TTTCTCTTCTTCCCCTCGAATCTCTCATCTTTTTCTTACTGAATTTTTGTCATGGCAGGTGATTGGGGCT	AT1G11630.1
21826	A021826_01	1	2.8732	1.0554	1.505	0.58628	0.0003177	2.83658	0.98721		A021826_01	TTGTGCTTGTGACAAACTAAGAAGACAGATCTTGAGTAAAGATGTGTCTACTAAAGCTGGAGACTTTGAG	AT3G60440.1
21827	A021827_01	1	4.3297	1.4655	1.5591	0.58628	5.7539e-07	182.126	42.0643		A021827_01	TCGTCCAAGAAAGGTGAGAGGTCTGATTTTGAGAAGAAACTGGTGAGTTTTTCAAGCATCAAATCGAGTC	AT4G36860.2
21857	A021857_01	1	0.3665	-1.0037	1.5081	0.58628	0.00061682	2.42475	6.61606		A021857_01	CATCAAGGAAATCAGGAAGTTCGCAGAGAAAGCTATGGGGACTAAGGACGTTAGGGTAGACGTGAAATTG	AT5G56710.1
21877	A021877_01	1	2.8585	1.0503	1.1375	0.58628	0.00033988	7.09649	2.48261		A021877_01	TTTCCTCTTGTTGTCTTTCCATCTTCTGCTTAGTTTATTTTCCCATGGAAAACCATTTCCTCTCCATGAG	AT5G42590.1
21881	A021881_01	1	0.26764	-1.3181	1.5818	0.58628	6.91e-06	102.289	382.183		A021881_01	CCAAGGGAACGTCACGCCGGCAGATTAACGGTGGCTTGGCCCCCTTATTCCCCCGGTTTTGGACCAGACC	AT1G52140.1
21887	A021887_01	1	0.2895	-1.2396	1.3283	0.58628	2.3507e-05	27.9999	96.718		A021887_01	GTAAAGAATCGAACAAACAAACCTAAATTCACACCTACTGAAGGAAAGGCAACACAATCCGAGAAGAAAG	AT1G26520.1
21940	A021940_01	1	0.27285	-1.2988	1.6341	0.58628	9.3919e-06	10.1828	37.3189		A021940_01	CCGGAGACAATCTTAATTCTCTTGGAGCTTACTTTGCTCCGTTGACTATCCCATTGACTCCTGCCAAGCC	AT3G16430.2
21947	A021947_01	1	9.1889	2.218	1.0987	0.58628	3.8414e-14	19.8658	2.16191		A021947_01	CTTCACTATCACCACCATCACCATCAATACCATCATCATCATCATATTAAATACTCTTCCAATTGCCAGC	AT3G10810.1
21972	A021972_01	1	2.8923	1.062	1.2178	0.58628	0.00029122	2.98202	1.03099		A021972_01	CGAGACCGTTTTGGATGGAAGTATCTACCGGGGAGCAGAATCTATGATAAGTATTCATAATGTAACTGTA	AT2G38255.1
21973	A021973_01	1	4.2693	1.4515	1.0429	0.58628	7.3689e-07	11.1696	2.61619		A021973_01	ATCCCTACGGAGACACAACACCAGGAGAAGGAGGCTTCAGATGCTTCTGCAGCAGCTGCACAAAAGAGAT	AT4G32830.1
22008	A022008_01	1	0.20065	-1.6062	1.1587	0.58628	4.2703e-08	28.68	142.936		A022008_01	CGTTGCACCATACGCGGTGGCGACGGCGATAAATAGCCGTGACGAGGAAACGGTGAGGATGGTGGAGGAA	AT2G47130.1
22009	A022009_01	1	0.2363	-1.4426	1.6464	0.58628	8.5971e-07	7.18719	30.4169		A022009_01	GACCACGAAGAAGATTGTTTTGAGGCTTCAGTGTCAAAGCTGCAAGCACTTTTCGCAGCGTCCTATCAAG	AT3G23390.1
22028	A022028_01	1	0.36493	-1.0081	0.94057	0.58628	0.00058428	18.0781	49.536		A022028_01	AGAAAGAGACCAACAATAACAATCTTTCTAACATGAAGCATAAGAAGACGAGTTCACACGTATGGGACTG	AT5G41810.2
22058	A022058_01	1	0.23362	-1.4541	0.95438	0.58628	7.0376e-07	9.16874	39.248		A022058_01	AGCTTGAAAGAAGAGCGGGAGTAGAAGCTAGAAAAAATAACAAAGGAAAGTCAAAAGACAATCTTAGCGC	AT4G34400.1
22071	A022071_01	1	6.5753	1.8833	1.2406	0.58628	1.3222e-10	350.97	53.3781		A022071_01	GTGACATTTACCATCAGAGATAATCTGATCATAACATGTGTTGCTAGAGGGAGTGCGTGTGAGTCGTTTC	AT5G37100.1
22091	A022091_01	1	4.6264	1.5318	1.1	0.58628	1.7382e-07	103.482	22.3673		A022091_01	ACTACGTTTTGTCTTGGACGATGAATGGGACACCCAAATAGAAGCAACAATCAGACCTCGTTTCTCTCCC	AT2G10370.1
22092	A022092_01	1	0.34962	-1.0509	1.6235	0.58628	0.00033714	869.571	2487.17		A022092_01	CCAGCGCAACTTTCACCATGCGTGGCCGACGTACCGGATGATTCCCGTTGTTTTCAAGGCAAGCACTCTC	AT2G12700.1
22098	A022098_01	1	11.8985	2.4764	1.0659	0.58628	0	19.6446	1.65105		A022098_01	AACCATCTTCTCAACTCTTCGCCACCGATCAATATCCGAGGGGAAGGCTAAATATATACTCAAGACCAGA	AT2G10350.1
22169	A022169_01	1	13.5448	2.606	1.4294	0.58628	0	207.639	15.3298		A022169_01	CGCTTTAGCAAAACCGCCATCGATGGCACCAACGTCGTCTCCAAGAACCATCAACCTTTCCAGTCGTTTG	AT3G51360.1
22179	A022179_01	1	3.1403	1.1443	0.91838	0.58628	9.4751e-05	2559.84	815.173		A022179_01	TACAGAACCGGTCGCGGACGCGACAATGATGTCTACGATTTTAGCTCTGATTCATGGAGGAGGGTTTTTG	AT3G49510.1
22180	A022180_01	1	4.0211	1.3916	1.5722	0.58628	2.0639e-06	4171.79	1037.53		A022180_01	TCTCATGTGGTTGTTGGCTCTGCTAATGTTATTTACTTATCTGCTATATTGGGTCACGAAGGACCCAATC	AT3G49550.1
22299	A022299_01	1	3.7223	1.3143	1.2451	0.58628	7.3385e-06	3.7652	1.0115		A022299_01	ACGAGCCGAAACAACCACCAAACCAGCCTAAACAACCACCAAATCAAGCAAGTACTAATGGTAGAGCTAG	AT4G19590.1
22355	A022355_01	1	2.7556	1.0137	1.5645	0.58628	0.00054442	233.364	84.6817		A022355_01	TCCTCCAGGCCCATTGTCAATTCCCAGACAGCTTAGTGAAGATGTATTCATCAACGCTTGGGCCATCCAT	AT5G57220.1
22365	A022365_01	1	0.3232	-1.1295	1.2388	0.58628	0.00011667	13.4745	41.6916		A022365_01	TTGTGACTCGGTGTGAGTCGTCATCATCATCTGGACGAGGTAATCCTCCGGCGGCGACGCTTGAGGATCT	AT4G34750.1
22372	A022372_01	1	0.39601	-0.92632	1.2713	0.58628	0.0015779	561.887	1418.85		A022372_01	CCTGGACTCTCCAAAACGATAAAGATACCGGTTATAATGCGGCCGCTGCCGGCGTAGCCAAATCTGAGGA	AT4G19730.1
22394	A022394_01	1	0.23704	-1.4395	0.48264	0.58628	9.0761e-07	8.0607	34.0081		A022394_01	CTTCAAGGCACAGGGACATCCTATGCCACTCCCGTTGTTGCGGGGCTCGTCGTACTACTCAAAGCTTTAC	AT4G21326.1
22427	A022427_01	1	2.6944	0.99118	1.7856	0.58628	0.00072163	47.5033	17.63		A022427_01	TTGCGGGTTGGAGTGCAATGTCATCAGCCGTAGACATCGTAGATATTATGCCGAGTAGGTATGCTGGACG	AT4G13820.1
22454	A022454_01	1	7.1489	1.967	1.4592	0.58628	1.9475e-11	207.639	29.0437		A022454_01	CCAAGGTGTATGGACCGTGGCATGTCTGTGAATGGAAACACTTACTGGCTTGCTTCTACTAATAAAGACT	AT4G10190.1
22475	A022475_01	1	5.8106	1.7597	1.5061	0.58628	1.939e-09	174.147	29.9701		A022475_01	GTAAAATGTCCCCTAGCGTTATCTTTGTGGACGAGGTGGACAGCATGCTAGGCCGAAGAGAACACCCACG	AT4G24860.1
22477	A022477_01	1	2.6044	0.95719	0.80839	0.58628	0.0010936	94.6324	36.3357		A022477_01	ACGCTAGTGCCCTACGCACCATGAAGGTATCATATGAGTGTTCATTAGACGTTACATGCGCTGAAAATTC	AT3G47910.1
22480	A022480_01	1	4.0469	1.398	1.7802	0.58628	1.8526e-06	201.865	49.879		A022480_01	GAGCGAGAGCGGAAGCGGGCGGTTGAAGGAGAAAGCTTCAAAGATTCTACAGACATTGAGAGGCGGAGGG	AT3G47820.1
22494	A022494_01	1	2.5794	0.94755	1.6136	0.58628	0.0012276	148.948	57.7429		A022494_01	GTCCGGTGTAGATAGCGATAGTAAATGGTTAGGAACCCGTATATGGCCGCCAGAAAATAGTGAAGCTTTA	AT4G11400.1
22501	A022501_01	1	4.4798	1.4996	1.8024	0.58628	3.1287e-07	352.87	78.7753		A022501_01	CAGTACCTTTTCTATGGGAGGAAGCTCCGGGAAAACCTCGCGTCTCTGATGAGAACAAACCGCTGGCTTC	AT4G27810.1
22513	A022513_01	1	0.16576	-1.7972	1.1261	0.58628	8.741e-10	20.9032	126.103		A022513_01	ACCGAACTTATCCCCCTCTTTCTTCTCGTAGTGCATCTTCCGGACTTTTTCTTGGGAGATCAACTAACAA	AT4G25350.1
22516	A022516_01	1	4.5215	1.5088	1.2597	0.58628	2.6446e-07	12.0903	2.67382		A022516_01	GCTGCCGATCACCAACACATCGACAAAAGTGGAGGGTGGTGGTATTACCAGTGAAGTAAACGAAGGTGTG	AT4G08300.1
22535	A022535_01	1	2.6109	0.95968	1.0899	0.58628	0.0010612	2.69091	1.03065		A022535_01	GCACTCGGAATTCCGGCAATAGCGCTTTCTCTACAGGGCTCTGTTGCAGGAGGCTCTCGTACGAAAAATA	AT4G00140.1
22580	A022580_01	1	0.20343	-1.5924	1.5546	0.58628	5.5657e-08	27.1832	133.62		A022580_01	GCGAGTCAGCCACATACGTTGTGGACCAGAAAATTTACCAGAACCCGTGAAAAATTTAATTGGAAAGACC	AT4G07510.1
22608	A022608_01	1	3.1884	1.1595	1.4443	0.58628	7.6379e-05	225.45	70.7109		A022608_01	GTCCTTCTAATTATCACTTTACTTTTAGTCAATTGTACCACCGTGGTTGCCAAAGGCGGTGGTGGAGGCG	AT4G15460.1
22618	A022618_01	1	9.5288	2.2543	1.4339	0.58628	1.4655e-14	81.941	8.59947		A022618_01	TGTCAACAGTTCTTGGTTGCTCAGGTTTCCGTGAAGCTCCCAAACGGCAAACTATTCGTGCGTGCAGACA	AT4G16540.1
22662	A022662_01	1	2.9642	1.0866	2.1681	0.58628	0.00020993	34.4049	11.6069		A022662_01	CACCTCGTGTCTAGCTTCGATGCTGATGTAAGAGAAGCTGCTCTTCGAGGATTGCTTGAGCTCGTGAAAG	AT5G02150.2
22734	A022734_01	1	0.39245	-0.93534	0.96887	0.58628	0.0014192	10.3057	26.2588		A022734_01	ATAGAGGAAGAGGTCGCAGACGAAACTTAGTCACTATGCCTCTCAATGTCCTGACCAATAAATTAAGTTG	OBSOLETE
22735	A022735_01	1	0.14213	-1.951	1.9957	0.58628	2.8234e-11	11.0441	77.7035		A022735_01	CACACACCTGAATGCCACTGGGGACAATGTCGTTTAAGTCTGGGGGAGGCTCTTACTAATGATGCTTTTA	AT1G48420.1
22836	A022836_01	1	2.9424	1.0792	1.0315	0.58628	0.00023178	662.95	225.315		A022836_01	GGATATAACTGAGGTATGCCCACTTTATGATTGCTGTGGACGTTTTGAAACCATGTGTTCGTCCTTTTAT	AT5G05720.1
22880	A022880_01	1	0.22737	-1.4812	1.1367	0.58628	4.3532e-07	4.87441	21.4387		A022880_01	TCTTCCTCCATTCTTCCTCCAGTCTCCCCAAAGGTTTTTCTTTCTTTTTTAAGATCTGCGATTTCGACGA	AT5G42110.1
22884	A022884_01	1	2.6329	0.9681	1.851	0.58628	0.00095828	61.0871	23.2011		A022884_01	GGACAGTAAGTGTCCACCAAGCTCCTCGGCTCATCTCGGAGCTTAACAAATCTACTACACTCAATATCAG	AT5G40100.1
22901	A022901_01	1	3.578	1.2748	1.31	0.58628	1.369e-05	29.0088	8.10758		A022901_01	TCTTCTAGACCAAGATTTTGTTGCCCGTGTCTCAGATTTTGGTATGGCAAGGCTGGTGAGCGCTCTGGAC	AT3G13380.1
22949	A022949_01	1	0.088577	-2.4239	1.1054	0.58628	2.2204e-16	2.30664	26.0417		A022949_01	ACTTCTGGGATCTAATCGTGGCCGACATCTCGGGTGATAGAAGCGTCAGTGTACCTATCAGAAGCGCCTT	AT5G43650.1
22959	A022959_01	1	3.0702	1.1217	1.6136	0.58628	0.00012991	44.728	14.5676		A022959_01	GTCGTAGTGCTCGAGGTACTAACGGGTAAGCAACCAATCGATCCAACGATACCAGATGGACTCCACATAG	AT5G48940.1
22974	A022974_01	1	4.2872	1.4556	1.0442	0.58628	6.8475e-07	50.0539	11.6744		A022974_01	TGCCTCCGCTTGATTCTCTCCTAGATATGGAAGATTTGAAACCAAATGCAGGGTTGCACTTTCAGTTCCA	AT5G53040.1
22995	A022995_01	1	2.783	1.0235	1.1158	0.58628	0.00048022	505.678	181.69		A022995_01	GTACTCTGTCGAAAAAACATGGCGTGGCACTGTTTTCAGATGGTATGACACTGAGCTAGGACGGTGGAGA	AT5G38680.1
23005	A023005_01	1	3.3362	1.2048	1.3729	0.58628	3.9556e-05	70.3512	21.0858		A023005_01	ATCAGAACCGTTGTCATTGATTCGAATCTAGTTTTATCTAATTCAACTTGTGGTATTTGCCGTACGGCTG	AT5G63740.1
23007	A023007_01	1	3.66	1.2975	0.88869	0.58628	9.5977e-06	52.4678	14.3364		A023007_01	ATGTGGACTTGCATGAGCGACTCTACATTGATCCTGATCTTTTGCCGCTGCCCGAGCTGAATACATCCCA	AT5G44150.1
23009	A023009_01	1	0.3832	-0.9592	2.1647	0.58628	0.0010674	389.086	1015.46		A023009_01	CACCGAGTCTTCCGCTCGACCAGGTCGTCTCTTTTTCACCTTCAGACGTAAAGATGATTGCTTCTTATTC	AT5G44220.1
23019	A023019_01	1	0.3946	-0.92988	2.0183	0.58628	0.0015133	7.02728	17.8089		A023019_01	GTGGCACCTTGTTCTGTCGGAGTCTTTGTATACCGAAGCAGTTCCGGACGGAAAAACATCAGTTCCGGAC	AT5G22900.1
23040	A023040_01	1	0.34144	-1.0746	1.8593	0.58628	0.00024666	14.3177	41.9299		A023040_01	CTTGGCTCAGGACTGGACGATGCGGAAACCACTGGTCTCGCCCGCAGATTAAAGAGAATACTAGTCGAGC	AT5G08550.1
23049	A023049_01	1	2.9823	1.0927	1.4788	0.58628	0.0001934	140.527	47.1201		A023049_01	ACCACCTGTTAGGTATAGTCCAGTACTCATAAAAACCGATACTTCAGTCTCCCTCTCAACGGAAACCTCA	AT5G24310.1
23053	A023053_01	1	0.37467	-0.9817	1.5541	0.58628	0.00081138	7.02798	18.7576		A023053_01	AAACATGCCCTCGATCCATTCTCGGAGGCACTTTTGTGTTTTGGAGCAAGCTCTGTAGCTGTAGATGAAG	AT5G53920.1
23068	A023068_01	1	3.8516	1.3485	1.5234	0.58628	4.2232e-06	26.4882	6.87712		A023068_01	CGTCGTTGCAACTTTTAACACTTCTTCTTCTCATATCAACTGTCTCTATCCCCGTCGTGACTTGCAGACA	AT5G63230.1
23096	A023096_01	1	0.3193	-1.1416	0.87112	0.58628	9.842e-05	1.3489	4.2245		A023096_01	CACAAGTGTGATTCAAGGGAGGTCTGCCACAGCCCCCGCGAGTCTGTACTGCTATCATTCTCATCGCCTT	AT5G62510.1
23122	A023122_01	1	3.3758	1.2166	1.092	0.58628	3.3198e-05	16.6498	4.93227		A023122_01	AGCTTCTTCCTGGGGAGAAATTCTCCGACGAGGATATGTCGGCTGCGACCATCAGGAAGAAAGCCACGGA	AT5G67190.1
23199	A023199_01	1	0.052401	-2.9488	0.36596	0.58628	0	2.81961	53.8068		A023199_01	CAGCCGTTGCAAATCCTGGATGTCCATCGTGAAGAAGGAAAAAGGCATATGCCCTCCATGGGCATTATAA	AT3G28650.1
23253	A023253_01	1	3.4142	1.2279	1.4378	0.58628	2.8036e-05	29.4296	8.62013		A023253_01	CAACAGTGACCAACCTAAAAAGTCCTGTGAACAAGTGGAAATGTGGTGCTACACCTATTACAGCGATGAT	AT1G20950.1
23261	A023261_01	1	2.5572	0.93892	1.2574	0.58628	0.0013603	2.51263	0.982562		A023261_01	CACATCTCAAGAAAAGATTGAGCTCGGAAACTAACCTTAATGCCGATGAAGCGGGTTCAAAAGGTTCTTT	AT1G16490.1
23265	A023265_01	1	0.3168	-1.1495	1.2859	0.58628	8.8077e-05	31.5035	99.4445		A023265_01	AGCCCATGAGAGACGAGCAGGAGCACCTACTCATCGAAGAGTAATCTCTGACAAACCTAAGGAGGAAGAT	AT1G14020.1
23343	A023343_01	1	2.735	1.0061	1.3784	0.58628	0.00059862	23.8981	8.73729		A023343_01	AGCCCTCACGAAGAATGAAGATGGCGGATTATATATGGTGTATGAATACGATAAGGCTGCTAACAGTCCA	AT2G33020.1
23368	A023368_01	1	0.34619	-1.0608	0.8646	0.58628	0.00029615	0.962732	2.78097		A023368_01	TAGAGCATATCAAGGCGATCATCACTGCCAAAGAGGTCAGTCTCAGTGTTTTGATTCAGGATTCGTCAGA	AT5G09720.1
23369	A023369_01	1	3.7247	1.315	0.2511	0.58628	7.2625e-06	5.66666	1.5214		A023369_01	CGGATTGGCTCGGCTTATGCGTAATAAGCAAACAAACGAGCTTGTGGCTGTCAAATTCATCGATCGAGGC	AT2G23030.1
23422	A023422_01	1	2.6386	0.97025	1.1137	0.58628	0.00093348	25.8032	9.77961		A023422_01	CACTTGATCTTCGTATCACCAAGATAGAGATCCGAATGGTAGTAAAAGTGGCAGCAATACAAATCGAGCA	AT2G33700.1
23434	A023434_01	1	0.3672	-1.0018	2.267	0.58628	0.00063177	1.08537	2.95589		A023434_01	AAACCATGTCAGGATCTGGGATTGGACCATCTCAAAGAGAAGATGATGGTCCGAACTCAGGTAAAACTGA	AT2G32620.1
23454	A023454_01	1	7.2307	1.9783	1.2733	0.58628	1.4914e-11	9.99515	1.38233		A023454_01	AGAGTTTGTTTGGTTTGGATGTGGGGAGGAAACGGAGGCTTACTTCTACTCCAAGCTTGGGGACTATGGA	AT2G26150.1
23460	A023460_01	1	0.28916	-1.2408	1.0369	0.58628	2.3098e-05	12.6328	43.6848		A023460_01	ATAATGCAGAGGAACCCCCACCATCTGAAATCAGTAAACTCTGGTATTTTGAAGATGAACCGGTCCCTAA	AT2G19910.1
23498	A023498_01	1	0.19183	-1.6511	1.8744	0.58628	1.7754e-08	3.11927	16.2599		A023498_01	GTTCATCCAGGAGAGTTAACTGGGAAGGAGATGGTAGAATTCAAGGAATTACAGGATCTTTACAATGGGG	AT2G42480.1
23504	A023504_01	1	0.2239	-1.4965	1.8051	0.58628	3.3046e-07	8.99078	40.1531		A023504_01	GCAATCACTACTTGAATTCCGTATGGATCGACGCTGATAAAGATGCCTCAATGGTTCCTATCCTTCACGA	AT2G05850.1
23509	A023509_01	1	2.9162	1.0703	1.6837	0.58628	0.00026114	52.0081	17.8357		A023509_01	CTTGCTCTTCGTTAAACCAGCAAAACAAACAAAATGTCTTCGAAGAAGATTGTGTTGACTAGCTCCGATG	AT2G20160.1
23515	A023515_01	1	0.095438	-2.3493	1.0668	0.58628	1.1102e-15	1.20323	12.6076		A023515_01	GAGACCCCCAAAGCTGCGAATACACTCAGTTGGGGAATATGAGGTCAGTTATATTTTTTCATCCATATAT	AT4G35920.2
23561	A023561_01	1	4.9603	1.6015	1.013	0.58628	4.6779e-08	141.627	28.5512		A023561_01	ACGGTCATTTGGTTCATTCTTGTCCAAGAAATGTGGTGGTGAAAGTTTCGGCTGGGGCAGAGACGGTTAC	AT2G01050.1
23574	A023574_01	1	0.16919	-1.7767	1.051	0.58628	1.3533e-09	2.69983	15.957		A023574_01	GTCACCAGATCCCGTAGCTGGTCCTACGCCGAATGCCCTGGCCTTCTCTTACTTGGTGCATTTGTCATAG	AT2G24520.1
23688	A023688_01	1	0.17213	-1.7595	1.1327	0.58628	1.947e-09	483.427	2808.48		A023688_01	GAAACCTTTTGTACAAACACCAAAAGAGTTTAGCCTAGCACAAATGTGGGTTATGGCTGGTCCGTTTTCT	AT2G17750.1
23721	A023721_01	1	3.7078	1.3104	0.68806	0.58628	7.8101e-06	5.56223	1.50016		A023721_01	ATCGTGTTGTGCGGCTGGAGCATTATACATGTTGATAGACTTAATAACAAGTTGTGGGCGTATGTACGCG	AT1G14880.1
23752	A023752_01	1	0.33276	-1.1003	0.87456	0.58628	0.00017435	8.73205	26.2404		A023752_01	TTGACGAATCCATTCTTTGCAATACTTTACAATTTGGTCAATGCCCCGATCATCATAGTCTTCCAAACTG	AT1G48070.1
23768	A023768_01	1	5.7566	1.7503	0.6742	0.58628	2.3582e-09	6.05509	1.0519		A023768_01	ACCCTGTCATGATTCCTCTGCCTAGGCTTACGGCTCTGCCCACTGGCCAAACCGAAAAAGTTTTTAACGT	AT1G05550.1
23774	A023774_01	1	3.176	1.1556	1.1214	0.58628	8.0738e-05	489.459	154.115		A023774_01	CGACGAGTCTAAGAAATCCCGAAAAGGAAGGCCGAGTACATTCATCACCTTCACTCGACCTATCACTCTA	AT2G11090.1
23787	A023787_01	1	4.0655	1.4025	1.692	0.58628	1.7142e-06	6.18545	1.5214		A023787_01	GGGACTTGCGTACTATGAAGTATGGTATCACTGTTGCTATCCTCTGTTGCTGCATGCAGTTAGGAGAGGA	AT1G20540.1
23796	A023796_01	1	0.39382	-0.93186	1.2869	0.58628	0.0014785	10.3553	26.2956		A023796_01	TGCGATGTTCAGAACCGTGAAGGCTATTCTTCTAATTCACACACAAATTGTGATAATGATATCTGGCACA	AT1G03430.1
23850	A023850_01	1	2.6557	0.97669	1.2048	0.58628	0.00086285	103.772	39.0757		A023850_01	ATGTTACAAGTGGTTTCCAATGACGAAACATGACTTCCAAGAAATAGCGGGGCTTGTGCTTGTAGTCGAT	AT1G02430.1
23851	A023851_01	1	5.2668	1.6614	1.659	0.58628	1.4478e-08	11.5965	2.20174		A023851_01	CCTTGGAATAACACTCAAGCAAAGAAACCACATGATCAGCCTGCTTTTAATCGGGCACTTCACAAAACAG	AT1G56550.1
23892	A023892_01	1	3.0279	1.1079	1.1495	0.58628	0.00015731	66.9804	22.1204		A023892_01	TTGTTCTTCGTCCTCCTCTCTTTGAGAAGAAAAAAGAGAAACTGCAGAATGATCCTCCAAGGAAGAGTCA	AT1G77870.1
23906	A023906_01	1	3.4919	1.2504	1.2674	0.58628	1.993e-05	91.8448	26.3034		A023906_01	CCTTTCACTGTTGAAAGGGGATGTCAAGAACCAGCCTAAAAAGGTTGTTTTTCTGCAAATACCGGGCTAT	AT1G49015.1
23991	A023991_01	1	0.24574	-1.4035	1.6707	0.58628	1.6866e-06	19.8579	80.8099		A023991_01	ATTGTGCCAGTTCCCACGTGCGGTGACAGCCTCTCTGACTCTGCCACGTGTGAAAACCCTTGTCCACTTG	OBSOLETE
23994	A023994_01	1	0.36716	-1.002	1.3962	0.58628	0.00063078	13.8904	37.8299		A023994_01	TTAGGCTTCAACATCCTCAGACCTCTTCTTGAGTAGAGAGTGTGGACTTACCACATTTTTGCACCGTTTT	AT1G77500.1
24010	A024010_01	1	2.7159	0.99912	1.3767	0.58628	0.00065363	176.302	64.9164		A024010_01	CTCTACAAGAAGCGTATTCTCGACAAGAAGGAAACCCGTATAGGTGTTTAATACCCAGCTGTCTGAGTGC	AT1G53690.1
24031	A024031_01	1	4.6082	1.5278	1.0343	0.58628	1.8685e-07	4.76596	1.03424		A024031_01	AATGATTGGTGATCTTTACTTGAGGAAGCTAACGGGTAAGTTTAGGCAAGCTGCGACGTATTACCAAAGA	AT1G72470.1
24043	A024043_01	1	2.8429	1.0448	0.88144	0.58628	0.0003649	7.89161	2.77597		A024043_01	TCTCCAAGTGACGCATTCTGAAGAATCTACAAGAAGAAGCCTGTTTTGTAGGTTTAGTATTGTGCAGAGG	AT3G01030.1
24066	A024066_01	1	4.2111	1.4377	1.0065	0.58628	9.3666e-07	16.8846	4.00963		A024066_01	TCGGTGGGTTTCAGACAAGCGGCCCCTCCATTGTCATCCACACTCTCCTCTTCTTCGCCTTCATCACCAT	AT3G01950.1
24073	A024073_01	1	3.1792	1.1566	0.80855	0.58628	7.9598e-05	55.3734	17.4179		A024073_01	CTTATGGCAACCGAGGATCGGTCTCAAGAGAAATACATGGGAGACTCTTTTCGATATTACCATGATTCAG	AT3G05650.1
24149	A024149_01	1	6.6783	1.8989	0.79407	0.58628	9.318e-11	61.4916	9.20825		A024149_01	CTCGACCACAACCTCGGATTCGTGCCCAGCTTCGCCGCGAACATGTATTACCCCAAGACTGTTGAAAGCT	AT2G34910.1
24154	A024154_01	1	2.8073	1.0322	0.2278	0.58628	0.00042947	162.617	57.9222		A024154_01	AGCAATCGAAGGACGAAACCTATGGCTTGGCGAGAAAGATCGAAGATTTGGAGATTTCGACACGAAAAAT	AT4G11880.1
24204	A024204_01	1	0.27486	-1.2915	1.7622	0.58628	1.0547e-05	3.14401	11.4387		A024204_01	CTTGATTCTGAAACCTGGAACGTCTTCAGATTTACTGGTACGATTGTGGGAAGTGGAGATCTATCTTCAC	AT3G61830.1
24218	A024218_01	1	2.6758	0.98424	0.98128	0.58628	0.00078631	2.77847	1.03837		A024218_01	CTGCTAAAGGTGGTAAAAGTAGAGACACAAAGAGTTCTCCTGGCACAAAAAAGGGTTCGCGTGGGTCATT	AT5G14220.1
24228	A024228_01	1	0.31706	-1.1487	0.99421	0.58628	8.9117e-05	1.74388	5.50029		A024228_01	TGGAGGGGCCTCAAAAGTGAAAGCCACATTTGGTGAAGCCAAACATGAGATTGCTAGGCGTTTTAACATA	AT4G35270.1
24254	A024254_01	1	4.3715	1.4751	1.2766	0.58628	4.8534e-07	7.18791	1.64434		A024254_01	CAAGGACGCCACCAAGAACAATCATGAGACCTTAACAGTATGCAGTTCAGAGGTATTCTATGTGCCTAAA	AT2G41770.1
24325	A024325_01	1	0.35936	-1.0234	1.2516	0.58628	0.00048074	23.3617	65.0073		A024325_01	GACGCTTGGGACATTTTTGGATGGATCGCAGGCAAAATAGAGTGGGGACTGTTGTACTTGCTAGCAAGGG	AT4G26740.1
24348	A024348_01	1	0.28071	-1.2704	1.9294	0.58628	1.4653e-05	20.7055	73.7588		A024348_01	GTGGTGCATGCTCAGGAGATGGACGTGTGAGAAGGACAAAGCGGATTAGTCTTAAAGTTCCTGCGGGTGT	AT4G39960.1
24387	A024387_01	1	2.713	0.99807	1.2346	0.58628	0.00066232	27.6382	10.1879		A024387_01	GCACCTAGATTTACATTACACATTCCAACAACTACATTGGCTCTCTAGAACTTGTTCCTTTTCCCTCTCT	AT2G37890.1
24391	A024391_01	1	3.854	1.3491	1.6962	0.58628	4.1796e-06	90.2154	23.4085		A024391_01	AGCAATCACGTGGGTTTGGAAGCGAGTTCAGGTTTCCAGATGCGCCGACAGGGACTACTGGAGCTTTCCC	AT3G53230.1
24411	A024411_01	1	3.0542	1.1165	1.2591	0.58628	0.00013963	4.71053	1.54232		A024411_01	AGGCCCTGTGGCGACATGGCGGTTTAGGCACAAGATAGCACTTGGAACTGCCCGAGCATTAGCTTTCCTT	AT2G24230.1
24437	A024437_01	1	2.9979	1.0979	1.3601	0.58628	0.00018019	76.1039	25.3861		A024437_01	CGCCGCTGTTCTCGAACGTCTTGTTAAACTTTGGCCCTTCCACAAGAACACCTCTAATGGCAAAAGCTAA	AT5G15070.1
24469	A024469_01	1	0.29834	-1.2095	1.3701	0.58628	3.6907e-05	23.5376	78.8936		A024469_01	GACGGTGGATGTCACGGCGGCGAATTGTTTGATGCTTTTATCTAGAGTTGGACAAGAAAACGTTGACGGT	AT5G59820.1
24504	A024504_01	1	0.38011	-0.9673	0.91619	0.58628	0.00096762	4.19335	11.032		A024504_01	CTTCGCTGAAGGAAGATAATGACAAAACGACATACGGAGCTTTTGTGGATATTAATCCTCACCAACCACT	AT3G13790.1
24510	A024510_01	1	3.1208	1.1381	1.1468	0.58628	0.00010344	184.842	59.2283		A024510_01	GATTCACCGAGAAGGTTTTGGCTTAAAGATGACGAACACTCGCGCGATCTACGCCGTCATCGCGATCCTG	AT3G05490.1
24524	A024524_01	1	0.24423	-1.4097	1.7998	0.58628	1.5184e-06	10.5592	43.2371		A024524_01	AAAACTCATGCTTTGTGTTTGGAGGTGGGACAAGGCTTTGTCCTGGTAAGGAACTAGGGATTGTCGAGAT	AT5G38970.3
24528	A024528_01	1	2.7431	1.0091	0.75789	0.58628	0.00057679	35.7339	13.0267		A024528_01	TCTAGCAATACTGGCCGAGCTACGCATCTCGTGGCGCGCAAGGAGCAATCAGCACTTAAGGCGGTTTTAA	AT3G22440.1
24535	A024535_01	1	2.782	1.0232	1.0189	0.58628	0.00048235	2.51975	0.905731		A024535_01	TCTACTCTTGGGTGGCCACATCAGCGTATTCCGTGCATTCCTTTATTGGATTGATCAATTGTTGGCCTCC	AT2G25810.1
24559	A024559_01	1	0.047676	-3.0433	1.4563	0.58628	0	2.39143	50.1591		A024559_01	TTGGCGACAGTACAGCTCCGTGACCCGACAAGGAGATATGAGGCTGTAGGAGGGACAGTTGTGGTAGCAG	AT1G42550.1
24573	A024573_01	1	2.8706	1.0545	1.3142	0.58628	0.00032156	5.81476	2.02557		A024573_01	GTGGTGGTAATCTAATCTCTCCCGGGTCAGTGATTTCAAACTCTGGTACATCTTCTCCTTACCCTGGTAA	AT5G52430.1
24598	A024598_01	1	0.31185	-1.1652	2.0181	0.58628	7.0375e-05	19.8241	63.5674		A024598_01	TGTGCTCTTGTGGCGTCTGCCTTTGGAGCTTACCTCCATGTGCTCTGGAATATCGGCGGTATTCTTACAA	AT5G47120.1
24619	A024619_01	1	0.38516	-0.95409	0.79225	0.58628	0.001135	123.965	321.855		A024619_01	GCAGCTACGTCTCCAAGCTTTCTCAAGGCATTGCCAAGATCAACGAAGCAATCCAAGTCCAATCAACAAT	AT3G25500.1
24652	A024652_01	1	0.2606	-1.3448	1.3258	0.58628	4.486e-06	38.6405	148.28		A024652_01	AGAGAAGGTTATTGGATCGAGTGTTGATGCTATTTTTCATGTATGGTGAGACATTTTGCGTGGGATTTGA	AT1G27450.2
24660	A024660_01	1	0.18122	-1.708	1.956	0.58628	5.6541e-09	3.80076	20.9743		A024660_01	AGACGCGCTATCAAAGTTGAAGAATCTTGAATCTACTATTGAAGAGCTCGGGGCCAAATGCCAGGGGCTT	AT2G32240.1
24680	A024680_01	1	0.33624	-1.0899	0.92224	0.58628	0.00020071	79.2098	235.592		A024680_01	GTTTCCGCATCAACGGTCTTGATGGTGTTGGCGAAGGCAACGACTTGTACCCCGGTGGGCAATACTTTGA	AT5G54270.1
24698	A024698_01	1	3.2213	1.1698	1.1412	0.58628	6.5933e-05	15.773	4.8964		A024698_01	AGAATATTATCACCGGGGACTGCAGCGTTTACAGCAACTACAACTCTTCATTCTTCTCTTGTCCTTTCTC	AT2G24930.1
24859	A024859_01	1	0.22148	-1.5074	1.3558	0.58628	2.7147e-07	7.08585	31.9925		A024859_01	TTTTGTCAGTGATTGTGCCAGAGATTGCTCAAGGGAATGATATGGAGATGTCGTGCTCAGACTCGGTGGC	AT3G55650.1
25033	A025033_01	1	3.1704	1.1539	0.77053	0.58628	8.2793e-05	90.6041	28.5769		A025033_01	TCTACTCCTCAACAGCAGCTGAAGTTAGCTCCCCCACCGCTGATTTCAGAACGTGGAAAAGGCCGGAACT	AT3G45860.1
25038	A025038_01	1	0.29032	-1.2368	1.131	0.58628	2.4535e-05	512.859	1766.58		A025038_01	GTGCGGCTGGTCCAGATAAGACTGGAAGAGGACTACGTCAATTTAGTATGAAAGGTCTTATCTCTTTCTC	AT5G03415.1
25159	A025159_01	1	3.1963	1.162	0.37553	0.58628	7.3733e-05	595.44	186.289		A025159_01	TTAAGCAAGCAGTCTCCGCCGTTATTCAAGCTCAATCACCAAGATCCAGGTTTAAATCCCTATCTTCTGA	AT5G51380.1
25172	A025172_01	1	3.5685	1.2721	1.5706	0.58628	1.4268e-05	41.2561	11.5606		A025172_01	TAGCCAAGGGCTCGGATGCGGTCGGATCAGTATTTGCGGTGTTAGATCGTTACACAAACATTGAACCGGA	AT3G28415.1
25175	A025175_01	1	0.36034	-1.0207	1.2459	0.58628	0.00049782	103.772	287.983		A025175_01	ACAGCGAAAGCTGCAGCTGCGTGTAACACTATCATGATAGTATCATTCATGTCTACTTGCACTATTGAGG	AT3G14130.1
25199	A025199_01	1	4.2432	1.4453	0.56099	0.58628	8.2063e-07	142.451	33.5723		A025199_01	GAGCCAGATAACAGTAGACCACTCGAAGATCGATGGAATCACTGGCTGAATCAGTTCAAACCCGGCTCGG	AT5G53990.1
25309	A025309_01	1	0.12707	-2.063	1.3882	0.58628	1.9553e-12	5.97091	46.9931		A025309_01	CATGTAAACGTCTTCCATCCTGTTGCCAACATAAAACCTCCAGACTTTTACGAATTTGTGTCCTCCGGGA	AT1G61550.1
25322	A025322_01	1	4.5604	1.5174	1.8838	0.58628	2.2622e-07	160.838	35.2688		A025322_01	CGCCGGGAATTACATCCCAGGAACAGTCGGAATCTTTCCGAAAAGTACGGACCAATCGTGTTTCTCCGAT	AT1G13090.1
25351	A025351_01	1	4.0805	1.4062	1.3624	0.58628	1.6102e-06	149.695	36.6862		A025351_01	GGGAAGTGCATCGTCGTCAGTGTTGACAGCGAAAGGGAATGGAGGTGGTGATAAAAAGGAAGCAAGTGCA	AT1G79950.1
25355	A025355_01	1	0.35081	-1.0475	1.2761	0.58628	0.0003524	13.2328	37.7204		A025355_01	GTGTCCGGTCCAAGAATTCCGTTGGTTTCGCCGCCCATGAAATCTTTGATGCCGTCGTTGTTTGTAGTGG	AT1G65860.1
25377	A025377_01	1	0.13499	-2.0025	1.8008	0.58628	8.4186e-12	1.03226	7.6469		A025377_01	GTGTCTTGCAATGCGGATGCAAACACCACGCAGCCGCTTTTCCCGGCGATTCTAATATTCGGCGACTCAA	AT2G30220.1
25408	A025408_01	1	2.6159	0.96162	1.1364	0.58628	0.0010366	118.356	45.2454		A025408_01	GTTGCAAACCTCCTATAAATCTACAGGGCTATATACTCGGGAACCCAATAACATATTTTGAAGTCGACCA	AT2G22920.1
25426	A025426_01	1	0.22676	-1.4839	1.2672	0.58628	4.1508e-07	20.2064	89.1036		A025426_01	GGCCGCAGGAGAGAATCCAACATGTCTAGTCGATTTCTGGACGCATTCGATTATAGAAGAGAATCCTCCA	AT2G28860.1
25474	A025474_01	1	0.25032	-1.385	1.6748	0.58628	2.3037e-06	61.2277	244.594		A025474_01	AACGGTGTGTGGAGATTCTTTTCATCTCCTCGGTTAGAGAAGTCGTCGTCGACTCTTGTAGCAACCGCTG	AT2G16220.1
25501	A025501_01	1	0.36428	-1.0098	1.3954	0.58628	0.00057136	1.95547	5.36824		A025501_01	GGGCGTTACACGAAGATTGGTCAATGGCTCAACGTGCAATGACGGAGAATGTCGTCATTGAGAAGCTTCC	AT2G37980.1
25516	A025516_01	1	3.2512	1.179	1.4753	0.58628	5.7699e-05	25.0431	7.70292		A025516_01	GGAAGGAATCCATCATACTCACGTGGTCTGGATTAAGGGCTGTTTTGCAGTTTCTATTCCTCACAGGTGG	AT1G14660.1
25541	A025541_01	1	3.2831	1.1888	1.6135	0.58628	5.0059e-05	3.91181	1.19145		A025541_01	AGCTAACGTCTGTTCTCTCTTTGCGAATTCCCATGAGCTTTTCGGTCTGATCACCAAAGGCCTTAAGAAC	AT1G50580.1
25579	A025579_01	1	2.5436	0.93359	1.3882	0.58628	0.0014487	51.697	20.324		A025579_01	TGGCTCCAGCCAATTCATGCGATATTTACGGTGTATGTGGACCATTTGGGTTGTGTATTGTGTCAGTACC	AT1G61490.1
25587	A025587_01	1	0.22304	-1.5004	1.997	0.58628	3.0811e-07	2.95678	13.2567		A025587_01	GACCTACCATCGTGTGATAGATCTTTATGAAGCAAAAGAGGATGCACGAAAGAAGTACTTGAAGGAGCAG	AT1G65660.1
25604	A025604_01	1	2.9402	1.0785	2.1664	0.58628	0.00023417	3.35382	1.14066		A025604_01	GGATTAGGCAGAGGTTGCTTGAGAAACTAGTCTCATCGAGTCAGCTCCAGGTTCCAAAGCAAGTGTCTAA	AT2G10440.1
25618	A025618_01	1	2.5425	0.93314	1.3399	0.58628	0.0014564	98.3173	38.6675		A025618_01	GCAACTTTGAAGGCCAAACAAGCCAAATGCCCTCTTCTGGTCGCCCCACAGGCAAGTACATCATTTCTTG	AT5G25780.1
25718	A025718_01	1	0.31638	-1.1508	1.6319	0.58628	8.6433e-05	6.69794	21.1703		A025718_01	CGTTTCTCGACATCTCTCTCGATCTCAACACCAATCCTTTCTCCGCAAAACTTCCGAAGAAGGAGGTCTC	AT4G31800.1
25770	A025770_01	1	0.18463	-1.6894	1.9843	0.58628	8.2615e-09	21.4581	116.222		A025770_01	TGCATAGGCCAGAACTTTGCCCTGTTAGAGGCAAAAATGGCAATGGCATTGATTCTGCGGAGGTTCTCGT	AT3G14690.1
25833	A025833_01	1	0.13721	-1.9862	1.124	0.58628	1.2378e-11	11.7647	85.7469		A025833_01	TGGTCGTCGAGGTAGCGAACGTGATCACGGCAATAATATTTCAGATGGTGGTGTGAGTGTGAGGGGTGGT	AT4G18010.1
25836	A025836_01	1	3.154	1.1487	1.097	0.58628	8.9089e-05	8.03816	2.54861		A025836_01	AAGGCGAGGCAGCCATTGATTCTGGTGAAAACCAAATCCCAATCATAGACATGAGTCTTTTGTCTTCTTC	AT4G25310.1
25887	A025887_01	1	0.3198	-1.1401	0.78301	0.58628	0.00010063	5.72189	17.891		A025887_01	GGCTCCAAGTCCCTCGGTTCATTCAGAAGTGCAGCCAACGTTTAAACTTAGCCACGAAAGAAAAAAAGTG	AT2G37180.1
25904	A025904_01	1	3.0887	1.1277	1.3463	0.58628	0.00011953	14.8411	4.80473		A025904_01	GTCCTTCTCCCATCTCTTCCAATTTCATCGTTAGTGAAGTTTCCCGAAACCGACGATGCGACGCCGTTTC	AT5G65780.1
25925	A025925_01	1	2.8018	1.0303	1.8201	0.58628	0.00044052	32.8943	11.74		A025925_01	CGATTGCTTCAATTGAAGTTTCTCCGATGGCGCAAGTTAGCAGAATCTGCAATGGTGTGCAGAACCCATC	AT2G45300.1
25959	A025959_01	1	2.8819	1.0585	1.5698	0.58628	0.00030536	150.295	52.1487		A025959_01	TCCTTGCAACCAAGATTGGTGCTCGTCTCACTGAAGTCAGGAAGAATGGAACTTGCCGTTGGTTAAGACC	AT4G01850.2
25961	A025961_01	1	3.0576	1.1176	1.2522	0.58628	0.00013751	28.8872	9.44797		A025961_01	CTTAAAGGACGGGATATAATCCCAGTGGAAGCGCTGAAGCTGGATGGTGTGGAGGTAGGAACATACTCGC	AT4G34180.1
25971	A025971_01	1	0.32204	-1.1331	1.3089	0.58628	0.00011094	4.35489	13.5218		A025971_01	AGGTTGTGGTTGATAAATATCCTACTTGGGGAGATGTTGTTGAAGTAGACACCTGGGTCAGTCAATCTGG	AT1G08510.1
26002	A026002_01	1	0.3855	-0.9532	1.0552	0.58628	0.0011473	9.47257	24.5718		A026002_01	GATTTGGATGATATGTGACAGGGTTTTGGGAATGTTGGAACATGGGCTGCGAAGCTGATCCACGAGAAAG	AT5G07440.1
26060	A026060_01	1	0.35325	-1.0406	1.2076	0.58628	0.00038556	14.1668	40.105		A026060_01	CTCAAAGCTTAAGGGACCTGATCTAAGAACAGGTTCCTTCAGTTTGAGGCAACTAAAAGTCGCGACCAAC	AT1G29730.1
