# Supplementary material for: Analysis of Gene Expression in Resynthesized Brassica napus Allopolyploids Using Arabidopsis 70mer Oligo Microarrays
Source: PLoS One. 2009 Mar 10;4(3):e4760. doi: 10.1371/journal.pone.0004760 (PMC2651575; doi:10.1371/journal.pone.0004760)
Supplement: Dataset S4 — Summary of statistically significant genes that were nonadditively expressed in allopolyploid line 5200 relative to the 1∶1 parent mix. (0.40 MB XLS) [file pone.0004760.s005.xls]

## Sheet: parentmix_5200_FDR_CommonVar
GeneNum	GeneID	NumRep	FoldChange	Log.FoldChange.	StandDeviation	CommVar	Pvalue	X5200	parentmix
77	A000077_01	1	2.9485	1.0813	0.75162	0.55964	0.00011141	32.5052	11.0243		A000077_01	AT1G27390.1
84	A000084_01	1	5.4642	1.6982	1.1	0.55964	1.2876e-09	68.8066	12.5925		A000084_01	AT1G72690.1
94	A000094_01	1	0.38791	-0.94699	1.2852	0.55964	0.00071366	12.8392	33.0989		A000094_01	AT1G73240.1
103	A000103_01	1	4.4545	1.4939	1.6672	0.55964	9.3536e-08	22.66	5.08706		A000103_01	AT1G12600.1
104	A000104_01	1	0.3167	-1.1498	1.7675	0.55964	3.9722e-05	46.2148	145.926		A000104_01	AT1G12570.1
128	A000128_01	1	0.29688	-1.2144	1.6011	0.55964	1.4248e-05	14.5225	48.9207		A000128_01	AT1G04700.1
214	A000214_01	1	0.32708	-1.1176	1.3726	0.55964	6.5013e-05	152.368	465.82		A000214_01	AT1G79280.1
221	A000221_01	1	3.2881	1.1903	1.3033	0.55964	2.1019e-05	80.6162	24.5178		A000221_01	AT1G74510.1
226	A000226_01	1	3.5754	1.2741	1.4465	0.55964	5.2828e-06	73.8917	20.6662		A000226_01	AT1G17990.2
234	A000234_01	1	2.4876	0.91131	1.2857	0.55964	0.0011269	18.1741	7.30603		A000234_01	AT1G48800.1
241	A000241_01	1	2.6204	0.96332	1.3933	0.55964	0.00057607	6.62931	2.53		A000241_01	AT1G70450.1
242	A000242_01	1	5.9863	1.7895	1.7103	0.55964	1.6046e-10	11.4673	1.91558		A000242_01	AT1G37020.1
244	A000244_01	1	2.5408	0.93249	1.5723	0.55964	0.00086086	189.616	74.6268		A000244_01	AT1G66850.1
249	A000249_01	1	2.422	0.88457	2.0332	0.55964	0.0015711	3.60672	1.48919		A000249_01	AT1G70360.1
258	A000258_01	1	2.401	0.87589	1.445	0.55964	0.0017469	49.3284	20.5446		A000258_01	AT1G60110.1
265	A000265_01	1	2.5615	0.94061	1.4303	0.55964	0.00077526	3.54345	1.38326		A000265_01	AT1G75790.1
266	A000266_01	1	7.8073	2.0551	1.4878	0.55964	2.0695e-13	16.0306	2.0532		A000266_01	AT1G47230.2
290	A000290_01	1	3.1394	1.144	1.7303	0.55964	4.3419e-05	32.0149	10.1971		A000290_01	AT1G51690.1
334	A000334_01	1	2.6272	0.96593	0.68478	0.55964	0.00055653	6.31925	2.40536		A000334_01	AT1G69400.1
337	A000337_01	1	0.35441	-1.0373	1.3045	0.55964	0.00020968	77.7346	219.335		A000337_01	AT1G54770.1
357	A000357_01	1	2.8823	1.0586	1.89	0.55964	0.00015486	29.2506	10.1482		A000357_01	AT1G63730.1
440	A000440_01	1	4.412	1.4843	1.8859	0.55964	1.1296e-07	44.0269	9.97917		A000440_01	AT1G52820.1
537	A000537_01	1	2.8191	1.0364	1.3551	0.55964	0.00021239	14.7848	5.24461		A000537_01	AT1G65170.1
594	A000594_01	1	0.2602	-1.3463	1.1444	0.55964	1.4991e-06	62.5584	240.423		A000594_01	AT1G12980.1
602	A000602_01	1	0.34056	-1.0772	1.2737	0.55964	0.00011835	23.507	69.0272		A000602_01	AT1G29640.1
609	A000609_01	1	0.32165	-1.1343	1.2086	0.55964	5.0434e-05	49.4964	153.884		A000609_01	AT1G29380.1
786	A000786_01	1	5.4804	1.7012	0.92581	0.55964	1.2056e-09	48.6086	8.86934		A000786_01	AT1G50690.1
809	A000809_01	1	0.31835	-1.1446	1.9921	0.55964	4.3044e-05	33.8318	106.272		A000809_01	AT1G74890.1
812	A000812_01	1	2.8241	1.0382	1.5792	0.55964	0.0002071	24.5056	8.67721		A000812_01	AT1G74860.1
845	A000845_01	1	2.7678	1.0181	1.3884	0.55964	0.00027447	88.6149	32.0149		A000845_01	AT1G71015.1
857	A000857_01	1	2.7971	1.0286	1.9052	0.55964	0.00023699	91.5513	32.7303		A000857_01	AT1G55070.1
859	A000859_01	1	4.4731	1.4981	1.7457	0.55964	8.615e-08	31.3151	7.00063		A000859_01	AT1G43040.1
867	A000867_01	1	2.4952	0.91437	1.4679	0.55964	0.0010842	6.79373	2.72263		A000867_01	AT1G52520.1
868	A000868_01	1	0.32281	-1.1307	1.236	0.55964	5.3288e-05	23.8242	73.803		A000868_01	AT1G52530.1
897	A000897_01	1	0.41429	-0.88119	1.5198	0.55964	0.0016376	83.9146	202.553		A000897_01	AT1G02870.1
929	A000929_01	1	3.4163	1.2286	1.441	0.55964	1.1308e-05	32.5247	9.52005		A000929_01	AT1G80840.1
950	A000950_01	1	0.34868	-1.0536	1.5316	0.55964	0.00016635	3.37873	9.69005		A000950_01	AT1G58460.1
978	A000978_01	1	2.5375	0.93119	0.94735	0.55964	0.00087536	26.8134	10.5677		A000978_01	AT1G78150.2
1037	A001037_01	1	3.4603	1.2414	1.708	0.55964	9.1523e-06	18.6063	5.37684		A001037_01	AT5G02110.1
1086	A001086_01	1	0.40784	-0.89687	1.724	0.55964	0.0013499	91.9275	225.405		A001086_01	AT1G60940.2
1116	A001116_01	1	0.30025	-1.2031	1.1764	0.55964	1.7106e-05	8.44775	28.1346		A001116_01	AT2G03530.2
1117	A001117_01	1	0.36848	-0.99838	1.9474	0.55964	0.00035983	1.56552	4.24864		A001117_01	AT1G68250.1
1169	A001169_01	1	4.9023	1.5897	1.5262	0.55964	1.3378e-08	84.7749	17.293		A001169_01	AT1G21750.2
1209	A001209_01	1	0.059093	-2.8286	1.4716	0.55964	0	2.20701	37.3488		A001209_01	AT1G20450.2
1244	A001244_01	1	3.8637	1.3516	1.5366	0.55964	1.3631e-06	14.0651	3.64042		A001244_01	AT1G64990.2
1246	A001246_01	1	2.9645	1.0867	1.2134	0.55964	0.00010295	11.7541	3.96498		A001246_01	AT1G21450.1
1338	A001338_01	1	0.38748	-0.94808	1.4789	0.55964	0.00070357	23.7789	61.3687		A001338_01	AT1G12940.1
1367	A001367_01	1	0.35565	-1.0338	1.8499	0.55964	0.0002203	16.8374	47.3421		A001367_01	AT1G49730.4
1464	A001464_01	1	0.37888	-0.97053	1.0512	0.55964	0.00052357	6.68456	17.6423		A001464_01	AT1G55940.1
1602	A001602_01	1	3.5397	1.264	1.3542	0.55964	6.2617e-06	14.5778	4.11813		A001602_01	AT1G04590.2
1687	A001687_01	1	3.0548	1.1167	1.4837	0.55964	6.5834e-05	106.901	34.9948		A001687_01	AT1G60190.1
1734	A001734_01	1	3.6356	1.2908	1.7999	0.55964	3.9712e-06	26.1644	7.19654		A001734_01	AT1G75090.1
1736	A001736_01	1	0.36186	-1.0165	1.0474	0.55964	0.00028049	19.9454	55.1193		A001736_01	AT1G53670.1
1830	A001830_01	1	0.3228	-1.1307	1.3112	0.55964	5.3253e-05	23.5824	73.0541		A001830_01	AT1G50400.1
1996	A001996_01	1	3.8753	1.3546	1.3218	0.55964	1.2918e-06	217.587	56.1485		A001996_01	AT1G07790.1
1999	A001999_01	1	3.7699	1.327	1.6692	0.55964	2.1114e-06	99.3551	26.3535		A001999_01	AT2G41310.1
2000	A002000_01	1	2.7061	0.99551	1.0489	0.55964	0.00037414	146.014	53.9577		A002000_01	AT1G19540.1
2004	A002004_01	1	3.2402	1.1756	1.1521	0.55964	2.6524e-05	124.811	38.5209		A002004_01	AT1G33750.1
2007	A002007_01	1	2.7403	1.0081	1.5869	0.55964	0.00031513	42.5892	15.5413		A002007_01	AT1G52280.1
2008	A002008_01	1	2.7642	1.0167	1.5785	0.55964	0.00027955	94.5	34.1854		A002008_01	AT1G47960.1
2009	A002009_01	1	2.4651	0.90225	1.234	0.55964	0.0012624	224.64	91.1221		A002009_01	AT1G28140.1
2010	A002010_01	1	3.4051	1.2253	1.3681	0.55964	1.1936e-05	205.388	60.3162		A002010_01	AT1G62800.2
2015	A002015_01	1	4.1865	1.4319	0.48318	0.55964	3.1028e-07	19.0926	4.56035		A002015_01	AT1G07310.1
2016	A002016_01	1	3.6632	1.2983	1.2861	0.55964	3.4858e-06	86.4702	23.606		A002016_01	AT1G54080.1
2020	A002020_01	1	7.2939	1.987	1.3992	0.55964	1.2377e-12	30.487	4.17995		A002020_01	AT1G34780.1
2021	A002021_01	1	3.0949	1.1298	1.1499	0.55964	5.4039e-05	3.196	1.03266		A002021_01	AT1G68130.2
2022	A002022_01	1	11.0685	2.4041	1.1003	0.55964	0	66.1087	5.97271		A002022_01	AT5G48385.1
2023	A002023_01	1	2.9186	1.0711	1.1102	0.55964	0.00012926	84.7241	29.0291		A002023_01	AT1G54780.1
2025	A002025_01	1	8.8115	2.1761	1.4136	0.55964	7.5495e-15	34.4704	3.91181		A002025_01	AT1G47730.1
2028	A002028_01	1	3.7093	1.3108	1.3937	0.55964	2.8057e-06	7.82247	2.10882		A002028_01	AT1G10030.1
2030	A002030_01	1	3.227	1.1716	1.2831	0.55964	2.8288e-05	95.4498	29.5771		A002030_01	AT5G59150.1
2046	A002046_01	1	2.517	0.92306	1.5839	0.55964	0.00097118	153.316	60.9163		A002046_01	AT1G68725.1
2176	A002176_01	1	0.41784	-0.87265	1.7158	0.55964	0.0018171	396.787	949.656		A002176_01	AT1G15920.1
2180	A002180_01	1	4.8096	1.5706	1.4301	0.55964	1.9889e-08	131.815	27.407		A002180_01	AT1G30450.2
2197	A002197_01	1	3.5692	1.2724	1.2467	0.55964	5.4409e-06	15.1364	4.24058		A002197_01	AT1G71530.1
2233	A002233_01	1	0.30265	-1.1952	1.5037	0.55964	1.9444e-05	118.155	390.411		A002233_01	AT1G07650.1
2255	A002255_01	1	2.6669	0.98094	1.7577	0.55964	0.0004556	11.5421	4.32798		A002255_01	AT1G63570.1
2285	A002285_01	1	2.4872	0.91114	1.5417	0.55964	0.0011293	35.1105	14.1159		A002285_01	AT1G17510.1
2364	A002364_01	1	2.4091	0.87926	1.8067	0.55964	0.0016766	64.4764	26.7651		A002364_01	AT1G09550.1
2538	A002538_01	1	0.26398	-1.3319	1.6203	0.55964	1.9378e-06	6.25199	23.684		A002538_01	AT1G48530.1
2554	A002554_01	1	0.34493	-1.0644	0.96575	0.55964	0.0001424	8.89865	25.7981		A002554_01	AT1G48590.1
2582	A002582_01	1	0.35169	-1.045	1.0679	0.55964	0.00018804	15.2198	43.2761		A002582_01	AT1G22460.1
2664	A002664_01	1	3.3931	1.2217	1.5514	0.55964	1.2646e-05	13.1892	3.88724		A002664_01	AT1G20410.1
2667	A002667_01	1	4.4195	1.486	1.5347	0.55964	1.0924e-07	27.6742	6.262		A002667_01	AT1G68120.1
2669	A002669_01	1	4.8673	1.5825	1.6355	0.55964	1.5533e-08	32.822	6.74297		A002669_01	AT1G20520.1
2671	A002671_01	1	2.65	0.97455	1.5752	0.55964	0.00049623	5.06017	1.90955		A002671_01	AT1G09155.1
2761	A002761_01	1	3.2711	1.1851	1.0973	0.55964	2.2819e-05	5.74425	1.75607		A002761_01	AT1G26950.1
2879	A002879_01	1	3.5609	1.27	1.0675	0.55964	5.6618e-06	19.0335	5.34521		A002879_01	AT1G15330.1
2892	A002892_01	1	2.8364	1.0425	1.5604	0.55964	0.00019475	49.8042	17.5578		A002892_01	AT1G21810.1
2928	A002928_01	1	0.36268	-1.0142	1.5238	0.55964	0.00028944	21.6088	59.5788		A002928_01	AT1G18960.1
2940	A002940_01	1	0.40601	-0.90138	1.0767	0.55964	0.0012762	1.92626	4.74457		A002940_01	AT1G34560.1
2969	A002969_01	1	0.36289	-1.0137	1.6174	0.55964	0.00029169	22.6804	62.5021		A002969_01	AT1G74790.1
2990	A002990_01	1	2.6561	0.97685	1.6602	0.55964	0.00048126	12.0336	4.53081		A002990_01	AT1G57630.1
3001	A003001_01	1	7.8382	2.059	0.53298	0.55964	1.863e-13	15.7935	2.01502		A003001_01	AT1G08970.2
3057	A003057_01	1	0.24171	-1.42	1.4181	0.55964	3.8806e-07	6.55219	27.1072		A003057_01	AT1G16640.1
3074	A003074_01	1	4.6544	1.5378	1.0988	0.55964	3.8915e-08	57.2828	12.3074		A003074_01	AT1G18300.1
3095	A003095_01	1	2.4527	0.89717	1.2635	0.55964	0.0013448	1990.42	811.513		A003095_01	AT1G17750.1
3099	A003099_01	1	0.25859	-1.3525	0.42565	0.55964	1.3416e-06	2.31919	8.96833		A003099_01	AT1G22690.1
3128	A003128_01	1	0.41543	-0.87845	1.5521	0.55964	0.0016933	3.89113	9.36707		A003128_01	AT1G30190.1
3229	A003229_01	1	3.4074	1.226	1.4842	0.55964	1.1802e-05	30.0331	8.81364		A003229_01	AT1G24120.1
3284	A003284_01	1	2.582	0.94857	1.6865	0.55964	0.00069917	32.9305	12.7534		A003284_01	AT1G61420.1
3430	A003430_01	1	0.29532	-1.2197	1.2995	0.55964	1.3078e-05	6.62798	22.4412		A003430_01	AT1G09450.1
3522	A003522_01	1	0.34467	-1.0652	1.6639	0.55964	0.00014088	42.9527	124.611		A003522_01	AT1G71730.1
3531	A003531_01	1	0.19659	-1.6266	1.4626	0.55964	6.1333e-09	8.86756	45.1098		A003531_01	AT1G78130.1
3632	A003632_01	1	2.7409	1.0083	2.1671	0.55964	0.00031418	46.2056	16.8576		A003632_01	AT1G32270.1
3738	A003738_01	1	0.41022	-0.89105	1.1912	0.55964	0.0014507	36.3793	88.677		A003738_01	AT1G08070.1
3796	A003796_01	1	0.13663	-1.9905	1.2958	0.55964	1.1313e-12	24.7865	181.417		A003796_01	AT1G44542.1
3804	A003804_01	1	0.39847	-0.92013	0.43717	0.55964	0.001008	65.2222	163.678		A003804_01	AT1G15960.1
3807	A003807_01	1	0.24994	-1.3865	1.7277	0.55964	7.23e-07	1.11174	4.4482		A003807_01	AT1G09830.1
3821	A003821_01	1	3.0972	1.1305	2.412	0.55964	5.342e-05	17.8	5.74713		A003821_01	AT1G65540.1
3892	A003892_01	1	5.5269	1.7096	1.2517	0.55964	9.9798e-10	91.4507	16.5469		A003892_01	AT1G09530.2
3948	A003948_01	1	3.3026	1.1947	1.7392	0.55964	1.959e-05	98.0032	29.6749		A003948_01	AT1G10360.1
3955	A003955_01	1	2.7832	1.0236	1.0974	0.55964	0.00025411	13.9141	4.99931		A003955_01	AT3G63250.1
4065	A004065_01	1	0.33974	-1.0796	1.3463	0.55964	0.00011426	3.49209	10.2779		A004065_01	AT1G28220.1
4083	A004083_01	1	3.4302	1.2326	1.6237	0.55964	1.0576e-05	92.2406	26.8912		A004083_01	AT1G27380.1
4089	A004089_01	1	3.5265	1.2603	1.4389	0.55964	6.6702e-06	54.6856	15.5071		A004089_01	AT1G55390.1
4098	A004098_01	1	0.33691	-1.0879	1.4794	0.55964	0.00010108	28.2135	83.7386		A004098_01	AT1G56290.1
4117	A004117_01	1	2.5901	0.95168	1.2757	0.55964	0.0006713	51.014	19.6957		A004117_01	AT1G66460.1
4168	A004168_01	1	0.40841	-0.89549	1.1084	0.55964	0.0013731	10.7984	26.4406		A004168_01	AT1G17400.1
4172	A004172_01	1	3.2177	1.1687	1.5393	0.55964	2.9603e-05	12.9929	4.0382		A004172_01	AT1G69020.1
4178	A004178_01	1	0.31297	-1.1617	1.1749	0.55964	3.304e-05	4.35228	13.9071		A004178_01	AT1G29860.1
4180	A004180_01	1	2.405	0.87756	1.2941	0.55964	0.0017118	15.8426	6.58767		A004180_01	AT1G63210.1
4181	A004181_01	1	3.3644	1.2133	1.0139	0.55964	1.4519e-05	9.5191	2.8295		A004181_01	AT1G33800.1
4204	A004204_01	1	0.35835	-1.0263	1.5615	0.55964	0.00024489	4.18874	11.6896		A004204_01	AT1G71150.1
4206	A004206_01	1	3.7089	1.3107	1.5981	0.55964	2.8102e-06	69.3593	18.7014		A004206_01	AT1G71090.1
4208	A004208_01	1	2.5643	0.94169	0.97381	0.55964	0.00076451	9.64944	3.76294		A004208_01	AT1G64380.1
4210	A004210_01	1	3.3183	1.1994	1.424	0.55964	1.8155e-05	30.0992	9.07116		A004210_01	AT1G50650.1
4217	A004217_01	1	3.5288	1.261	1.5118	0.55964	6.5966e-06	12.163	3.44699		A004217_01	AT5G53180.2
4222	A004222_01	1	0.39683	-0.92425	1.2938	0.55964	0.0009565	3.23135	8.14252		A004222_01	AT1G49900.1
4263	A004263_01	1	2.6437	0.97216	1.8054	0.55964	0.00051231	13.3645	5.05511		A004263_01	AT1G73820.1
4284	A004284_01	1	4.1067	1.4126	1.1075	0.55964	4.4573e-07	29.6096	7.2095		A004284_01	AT1G63290.1
4306	A004306_01	1	0.36873	-0.99769	1.2275	0.55964	0.00036323	64.8256	175.809		A004306_01	AT1G52990.1
4354	A004354_01	1	0.26261	-1.3371	1.45	0.55964	1.7676e-06	1.13527	4.32279		A004354_01	AT1G20120.1
4357	A004357_01	1	0.40043	-0.91523	1.0016	0.55964	0.0010726	22.9404	57.2942		A004357_01	AT1G80540.1
4412	A004412_01	1	3.0248	1.1069	1.102	0.55964	7.6342e-05	3.30323	1.09204		A004412_01	AT1G78500.1
4432	A004432_01	1	0.22737	-1.4812	0.7021	0.55964	1.2013e-07	8.49009	37.3413		A004432_01	AT4G27190.1
4442	A004442_01	1	2.8943	1.0627	1.1608	0.55964	0.00014589	105.33	36.3902		A004442_01	AT1G52080.1
4488	A004488_01	1	0.17094	-1.7665	1.4104	0.55964	2.7393e-10	3.22038	18.8403		A004488_01	AT1G73930.2
4490	A004490_01	1	0.29814	-1.2102	1.5287	0.55964	1.5259e-05	7.20662	24.1721		A004490_01	AT1G69450.1
4545	A004545_01	1	0.32466	-1.125	1.2532	0.55964	5.8107e-05	83.4794	257.135		A004545_01	AT1G26670.1
4613	A004613_01	1	2.5223	0.92517	1.3542	0.55964	0.00094542	17.7485	7.03713		A004613_01	AT5G62623.1
4738	A004738_01	1	3.4038	1.2249	1.7596	0.55964	1.2008e-05	4508.86	1324.65		A004738_01	AT1G23190.1
4754	A004754_01	1	0.38878	-0.94474	2.1942	0.55964	0.00073482	270.156	694.853		A004754_01	AT1G16710.1
4922	A004922_01	1	0.41072	-0.88985	1.5486	0.55964	0.0014723	1.80188	4.38724		A004922_01	AT1G22660.2
4931	A004931_01	1	3.005	1.1003	1.453	0.55964	8.4224e-05	8.17761	2.72127		A004931_01	AT1G21000.1
4970	A004970_01	1	0.38172	-0.96308	1.0647	0.55964	0.00057793	49.2939	129.14		A004970_01	AT1G24330.1
5088	A005088_01	1	0.40454	-0.90499	1.5048	0.55964	0.0012199	37.345	92.3144		A005088_01	AT4G13860.1
5098	A005098_01	1	4.8221	1.5732	1.4767	0.55964	1.8856e-08	19.5075	4.04548		A005098_01	AT1G75530.1
5116	A005116_01	1	0.33749	-1.0862	1.261	0.55964	0.00010366	25.7981	76.4395		A005116_01	OBSOLETE
5130	A005130_01	1	3.3161	1.1988	1.186	0.55964	1.8347e-05	113.932	34.3568		A005130_01	AT2G42370.1
5139	A005139_01	1	3.168	1.1531	1.0854	0.55964	3.7744e-05	51.9613	16.4019		A005139_01	AT3G26410.1
5159	A005159_01	1	0.35725	-1.0293	1.0947	0.55964	0.00023458	7.69984	21.5548		A005159_01	AT5G22410.1
5193	A005193_01	1	0.37278	-0.98677	1.4174	0.55964	0.00042117	11.8142	31.6931		A005193_01	AT4G04955.1
5216	A005216_01	1	0.39727	-0.92315	1.6396	0.55964	0.00097009	6.20652	15.6239		A005216_01	AT5G26810.1
5227	A005227_01	1	3.3249	1.2014	1.1137	0.55964	1.7583e-05	3.2648	0.981983		A005227_01	AT5G25270.1
5352	A005352_01	1	3.1122	1.1353	1.3836	0.55964	4.9627e-05	10665.8	3427.2		A005352_01	AT1G44090.1
5400	A005400_01	1	0.37871	-0.971	1.1924	0.55964	0.00052033	3.3977	8.97192		A005400_01	AT1G06110.1
5517	A005517_01	1	0.38186	-0.96271	1.4844	0.55964	0.00058074	378.191	990.391		A005517_01	AT1G22882.1
5582	A005582_01	1	3.0475	1.1143	0.89162	0.55964	6.8245e-05	42.3259	13.889		A005582_01	ATCG01020.1
5598	A005598_01	1	3.2554	1.1803	1.3018	0.55964	2.4634e-05	40.0288	12.2963		A005598_01	AT5G61730.1
5610	A005610_01	1	0.38364	-0.95805	1.2686	0.55964	0.00061753	4.75074	12.3827		A005610_01	AT4G15790.1
5687	A005687_01	1	2.4742	0.90592	1.1625	0.55964	0.0012059	2.41795	0.977263		A005687_01	AT5G58570.1
5706	A005706_01	1	0.18542	-1.6851	1.2293	0.55964	1.7216e-09	5.84625	31.5288		A005706_01	AT3G51850.1
5825	A005825_01	1	0.33577	-1.0913	1.4074	0.55964	9.6168e-05	2.50177	7.45064		A005825_01	AT2G32200.1
5903	A005903_01	1	2.4927	0.91338	1.1932	0.55964	0.0010978	122.535	49.1561		A005903_01	AT2G40370.1
5911	A005911_01	1	3.1015	1.1319	1.2496	0.55964	5.2301e-05	65.5229	21.1259		A005911_01	AT1G33615.1
5928	A005928_01	1	4.5985	1.5257	1.5891	0.55964	4.9652e-08	91.5056	19.8996		A005928_01	AT1G75630.1
5933	A005933_01	1	2.6262	0.96553	0.88505	0.55964	0.00055951	1839.23	700.364		A005933_01	AT1G50640.1
5971	A005971_01	1	0.3595	-1.023	0.73758	0.55964	0.00025609	7.34632	20.434		A005971_01	AT2G22800.1
6017	A006017_01	1	3.7098	1.311	0.58608	0.55964	2.7991e-06	36.8664	9.93735		A006017_01	AT1G24050.1
6025	A006025_01	1	6.1484	1.8162	1.9029	0.55964	8.5531e-11	20.8364	3.38922		A006025_01	AT5G49880.1
6043	A006043_01	1	2.7075	0.99602	1.2843	0.55964	0.00037154	96.053	35.4775		A006043_01	AT2G31570.1
6069	A006069_01	1	0.3893	-0.9434	1.8985	0.55964	0.00074771	5.5489	14.2535		A006069_01	AT4G27180.1
6072	A006072_01	1	2.4855	0.91049	0.97467	0.55964	0.0011386	80.5034	32.3884		A006072_01	AT3G60920.1
6167	A006167_01	1	3.8192	1.34	1.5011	0.55964	1.677e-06	8.2813	2.16834		A006167_01	AT2G14860.1
6187	A006187_01	1	0.2625	-1.3375	1.4877	0.55964	1.754e-06	7.05686	26.8832		A006187_01	AT2G42930.1
6201	A006201_01	1	3.7687	1.3267	1.5881	0.55964	2.1233e-06	10.9004	2.89244		A006201_01	AT2G01630.1
6235	A006235_01	1	2.5106	0.92053	1.2346	0.55964	0.0010029	4.46916	1.78007		A006235_01	AT2G42790.1
6259	A006259_01	1	2.6844	0.98747	1.6612	0.55964	0.00041722	4.90032	1.82551		A006259_01	AT2G34010.1
6262	A006262_01	1	0.24238	-1.4172	1.2768	0.55964	4.0883e-07	4.37847	18.0636		A006262_01	AT2G19990.1
6315	A006315_01	1	0.4023	-0.91056	1.5733	0.55964	0.0011376	5.20126	12.9294		A006315_01	AT2G37260.1
6336	A006336_01	1	4.7069	1.549	1.332	0.55964	3.0987e-08	31.9413	6.78626		A006336_01	AT2G18400.1
6349	A006349_01	1	0.33408	-1.0964	2.1448	0.55964	8.9225e-05	398.537	1192.97		A006349_01	AT2G03450.1
6358	A006358_01	1	0.25895	-1.3511	0.89669	0.55964	1.3752e-06	5.85737	22.6215		A006358_01	AT2G41500.1
6375	A006375_01	1	2.5423	0.93306	1.5296	0.55964	0.0008545	278.941	109.717		A006375_01	AT2G02700.1
6446	A006446_01	1	0.29891	-1.2076	1.3163	0.55964	1.591e-05	2.51869	8.42666		A006446_01	AT2G01210.1
6467	A006467_01	1	0.34869	-1.0536	1.4174	0.55964	0.00016643	13.0697	37.4835		A006467_01	AT5G48020.1
6493	A006493_01	1	0.37927	-0.9695	1.0749	0.55964	0.00053081	1.06038	2.79575		A006493_01	AT2G25100.1
6530	A006530_01	1	3.999	1.386	0.20732	0.55964	7.2947e-07	13.0163	3.25503		A006530_01	AT5G16820.2
6534	A006534_01	1	0.3935	-0.93266	1.2688	0.55964	0.00085892	830.56	2110.75		A006534_01	AT3G14650.1
6633	A006633_01	1	3.85	1.3481	1.3473	0.55964	1.453e-06	3.8137	0.990601		A006633_01	AT2G28540.2
6655	A006655_01	1	2.9731	1.0896	0.89419	0.55964	9.8632e-05	11.3362	3.81294		A006655_01	AT2G18850.1
6681	A006681_01	1	0.3552	-1.0351	1.2324	0.55964	0.00021639	10.9913	30.9446		A006681_01	AT2G28810.1
6712	A006712_01	1	4.9409	1.5975	1.1766	0.55964	1.1354e-08	10.7973	2.18529		A006712_01	AT2G06960.1
6723	A006723_01	1	0.26361	-1.3333	1.5525	0.55964	1.8904e-06	2.76351	10.4835		A006723_01	AT2G16290.1
6769	A006769_01	1	10.3276	2.3348	1.4599	0.55964	0	13.4274	1.30014		A006769_01	AT2G02050.1
6775	A006775_01	1	2.4215	0.88438	0.95	0.55964	0.0015749	2.33217	0.963121		A006775_01	AT2G15760.1
6778	A006778_01	1	0.40414	-0.90599	1.0752	0.55964	0.0012048	1970.02	4874.63		A006778_01	AT2G03230.1
6780	A006780_01	1	0.3505	-1.0484	1.0338	0.55964	0.00017919	24.3931	69.5955		A006780_01	AT2G35850.1
6813	A006813_01	1	3.2205	1.1695	0.9422	0.55964	2.921e-05	220.126	68.3472		A006813_01	AT2G05440.8
6833	A006833_01	1	0.35045	-1.0485	1.4715	0.55964	0.00017882	5.08859	14.5196		A006833_01	AT2G41460.1
6839	A006839_01	1	0.35227	-1.0434	1.5327	0.55964	0.00019249	18.6921	53.0588		A006839_01	OBSOLETE
6847	A006847_01	1	2.4184	0.88311	1.4223	0.55964	0.0015995	16.3267	6.75106		A006847_01	AT2G29980.2
6851	A006851_01	1	3.574	1.2737	1.3352	0.55964	5.3191e-06	9.70848	2.71641		A006851_01	AT2G26530.2
6867	A006867_01	1	0.39695	-0.92393	1.4544	0.55964	0.00096041	9.155	23.0646		A006867_01	AT2G19180.1
6900	A006900_01	1	0.32834	-1.1137	1.8388	0.55964	6.8893e-05	5.23674	15.9491		A006900_01	AT2G33000.1
6920	A006920_01	1	3.4026	1.2245	0.76389	0.55964	1.208e-05	3.3261	0.977485		A006920_01	AT2G46980.2
7058	A007058_01	1	0.11256	-2.1843	1.7125	0.55964	5.9952e-15	13.7963	122.572		A007058_01	AT2G32290.1
7066	A007066_01	1	0.25431	-1.3692	1.6625	0.55964	9.921e-07	8.8154	34.6639		A007066_01	AT2G38970.1
7098	A007098_01	1	0.34192	-1.0732	1.5579	0.55964	0.00012546	72.0745	210.798		A007098_01	AT2G06510.1
7142	A007142_01	1	2.6394	0.97054	1.4518	0.55964	0.00052348	22.5064	8.52668		A007142_01	AT2G36250.2
7144	A007144_01	1	3.0883	1.1276	1.4321	0.55964	5.5838e-05	20.3952	6.60416		A007144_01	AT2G36960.2
7225	A007225_01	1	0.24965	-1.3877	1.0033	0.55964	7.0763e-07	9.89669	39.6424		A007225_01	AT2G18910.1
7247	A007247_01	1	0.3905	-0.94033	1.2195	0.55964	0.0007781	72.3416	185.249		A007247_01	AT2G34880.1
7249	A007249_01	1	0.3793	-0.96943	1.7546	0.55964	0.0005313	20.2226	53.3141		A007249_01	AT2G41000.1
7252	A007252_01	1	0.30444	-1.1893	1.1179	0.55964	2.1359e-05	9.61861	31.595		A007252_01	AT2G37990.1
7299	A007299_01	1	0.29179	-1.2317	1.0255	0.55964	1.0735e-05	14.8887	51.0242		A007299_01	AT2G35470.1
7317	A007317_01	1	0.29121	-1.2337	1.2675	0.55964	1.0391e-05	2.85166	9.79234		A007317_01	AT2G21960.1
7378	A007378_01	1	2.8452	1.0456	1.2755	0.55964	0.00018634	14.3536	5.04451		A007378_01	AT5G46740.1
7379	A007379_01	1	3.9053	1.3623	1.3228	0.55964	1.1242e-06	123.137	31.5319		A007379_01	AT2G43330.1
7402	A007402_01	1	0.24732	-1.3971	0.99797	0.55964	5.9532e-07	0.998337	4.03659		A007402_01	AT2G47300.3
7428	A007428_01	1	0.33995	-1.079	1.2555	0.55964	0.0001153	1.06583	3.13522		A007428_01	AT2G16990.2
7465	A007465_01	1	2.4482	0.89535	1.0019	0.55964	0.0013756	7.50373	3.06485		A007465_01	AT2G07320.1
7473	A007473_01	1	0.39942	-0.91775	1.5684	0.55964	0.0010389	10.2564	25.6797		A007473_01	AT4G01980.1
7495	A007495_01	1	2.8135	1.0344	1.4879	0.55964	0.00021834	1559.31	554.186		A007495_01	AT2G38920.1
7498	A007498_01	1	0.3739	-0.98377	0.93033	0.55964	0.0004386	3.98047	10.6462		A007498_01	AT2G17510.1
7555	A007555_01	1	3.207	1.1653	1.2488	0.55964	3.119e-05	52.81	16.466		A007555_01	AT2G44640.1
7560	A007560_01	1	0.14076	-1.9607	1.7114	0.55964	2.4358e-12	23.7243	168.545		A007560_01	AT2G17740.1
7600	A007600_01	1	0.39009	-0.94137	1.1692	0.55964	0.00076773	24.1359	61.874		A007600_01	AT2G21280.1
7619	A007619_01	1	2.7423	1.0088	1.046	0.55964	0.00031194	8.15801	2.97487		A007619_01	AT4G29970.1
7634	A007634_01	1	0.3774	-0.97444	1.9457	0.55964	0.00049699	75.3844	199.757		A007634_01	AT2G32640.2
7653	A007653_01	1	3.4067	1.2258	1.0443	0.55964	1.1841e-05	22.1713	6.50779		A007653_01	AT2G02770.1
7716	A007716_01	1	0.27455	-1.2926	2.0422	0.55964	3.8475e-06	45.2001	164.63		A007716_01	AT2G44850.1
7776	A007776_01	1	0.40644	-0.90031	1.8584	0.55964	0.0012933	477.469	1174.74		A007776_01	AT2G37230.1
7835	A007835_01	1	2.8076	1.0323	1.4338	0.55964	0.00022491	22.2291	7.91769		A007835_01	AT2G04410.1
7907	A007907_01	1	0.39736	-0.92291	2.1136	0.55964	0.000973	58.3699	146.892		A007907_01	AT2G26550.1
7950	A007950_01	1	0.31486	-1.1556	1.4913	0.55964	3.6292e-05	8.18334	25.9897		A007950_01	AT2G46020.1
8001	A008001_01	1	0.29656	-1.2155	1.3222	0.55964	1.3999e-05	1.6006	5.39731		A008001_01	AT2G02950.1
8067	A008067_01	1	3.9849	1.3825	1.0778	0.55964	7.7829e-07	23.5353	5.90618		A008067_01	AT2G42360.1
8305	A008305_01	1	0.31186	-1.1652	1.0194	0.55964	3.1259e-05	852.438	2733.4		A008305_01	AT2G42840.1
8322	A008322_01	1	3.8685	1.3529	1.2147	0.55964	1.3333e-06	17.2205	4.45176		A008322_01	AT2G38840.1
8393	A008393_01	1	3.7543	1.3229	1.4526	0.55964	2.2712e-06	30.1897	8.04137		A008393_01	AT2G06000.2
8450	A008450_01	1	4.5206	1.5086	1.4271	0.55964	6.9886e-08	197.71	43.7329		A008450_01	AT2G23540.1
8453	A008453_01	1	0.35473	-1.0364	1.6978	0.55964	0.00021238	8.83835	24.9157		A008453_01	AT2G27350.4
8472	A008472_01	1	0.32466	-1.125	1.2092	0.55964	5.8123e-05	3.25698	10.0322		A008472_01	AT2G37040.1
8528	A008528_01	1	0.19975	-1.6107	1.513	0.55964	8.6018e-09	1.66007	8.31117		A008528_01	AT2G46520.1
8532	A008532_01	1	0.21338	-1.5447	1.0856	0.55964	3.3863e-08	14.4834	67.8704		A008532_01	AT2G33150.1
8544	A008544_01	1	3.0526	1.116	1.0777	0.55964	6.6574e-05	160.341	52.5256		A008544_01	AT2G04900.1
8621	A008621_01	1	2.8087	1.0327	1.0767	0.55964	0.00022371	133.46	47.5176		A008621_01	AT2G18390.1
8688	A008688_01	1	0.31208	-1.1645	1.313	0.55964	3.1601e-05	25.4165	81.4427		A008688_01	AT2G44800.1
8746	A008746_01	1	4.435	1.4895	1.3939	0.55964	1.0197e-07	1384.78	312.217		A008746_01	AT2G39810.1
8749	A008749_01	1	0.39666	-0.92468	1.1562	0.55964	0.00095135	77.859	196.291		A008749_01	AT2G20390.1
8753	A008753_01	1	0.31105	-1.1678	1.4373	0.55964	3.0007e-05	2.42165	7.78579		A008753_01	AT2G41950.1
8754	A008754_01	1	0.31489	-1.1555	2.1002	0.55964	3.6353e-05	39.9369	126.824		A008754_01	AT2G41970.1
8807	A008807_01	1	0.20649	-1.5775	1.3756	0.55964	1.7251e-08	2.36642	11.4604		A008807_01	AT2G46860.1
8839	A008839_01	1	6.4791	1.8686	1.7924	0.55964	2.4257e-11	23.658	3.65136		A008839_01	AT2G45610.1
8900	A008900_01	1	2.444	0.89365	1.2894	0.55964	0.0014049	3.90087	1.59608		A008900_01	AT3G55910.1
8924	A008924_01	1	0.3948	-0.92939	1.2518	0.55964	0.00089578	5.99844	15.194		A008924_01	AT3G62230.1
8925	A008925_01	1	0.40916	-0.89364	2.6825	0.55964	0.0014051	254.754	622.597		A008925_01	AT3G63440.1
9001	A009001_01	1	0.17537	-1.7409	1.1921	0.55964	4.9282e-10	23.3431	133.1		A009001_01	AT3G45440.1
9029	A009029_01	1	2.5279	0.92741	0.89663	0.55964	0.00091875	192.886	76.3021		A009029_01	AT3G44540.2
9061	A009061_01	1	0.39859	-0.91982	1.3566	0.55964	0.001012	33.7304	84.6225		A009061_01	AT3G44760.1
9099	A009099_01	1	0.2326	-1.4584	1.504	0.55964	1.8677e-07	54.3421	233.621		A009099_01	AT3G51460.1
9133	A009133_01	1	0.39673	-0.9245	1.1025	0.55964	0.0009535	2.78515	7.02026		A009133_01	AT3G48550.1
9149	A009149_01	1	2.6991	0.99292	1.4142	0.55964	0.00038756	2.69234	0.997495		A009149_01	AT3G49055.1
9263	A009263_01	1	0.20563	-1.5817	1.3761	0.55964	1.5821e-08	1.07542	5.22994		A009263_01	AT5G28410.1
9299	A009299_01	1	0.33377	-1.0973	1.3485	0.55964	8.8015e-05	7.04487	21.109		A009299_01	AT3G29410.1
9326	A009326_01	1	2.6778	0.985	0.86821	0.55964	0.00043138	12.7828	4.7736		A009326_01	AT3G25180.2
9340	A009340_01	1	2.9493	1.0816	1.4445	0.55964	0.00011101	100.867	34.1991		A009340_01	AT3G18760.2
9367	A009367_01	1	0.36678	-1.003	1.3307	0.55964	0.00033786	8.94147	24.3785		A009367_01	AT3G60890.1
9375	A009375_01	1	3.1365	1.1431	1.2717	0.55964	4.4054e-05	41.6874	13.2912		A009375_01	AT3G51620.2
9402	A009402_01	1	0.3485	-1.0541	1.8368	0.55964	0.00016513	1.75931	5.04804		A009402_01	AT3G19340.1
9410	A009410_01	1	0.19192	-1.6507	2.1734	0.55964	3.6545e-09	20.0394	104.418		A009410_01	AT3G60810.2
9446	A009446_01	1	0.25011	-1.3859	1.0813	0.55964	7.3186e-07	1.80568	7.2196		A009446_01	AT3G21880.1
9468	A009468_01	1	3.8815	1.3562	1.4265	0.55964	1.2552e-06	20.2266	5.21115		A009468_01	AT3G26390.1
9488	A009488_01	1	0.34678	-1.0591	1.5774	0.55964	0.00015382	1.944	5.60579		A009488_01	AT3G30260.1
9502	A009502_01	1	3.0326	1.1094	1.4463	0.55964	7.348e-05	25.4954	8.4073		A009502_01	AT3G21630.1
9600	A009600_01	1	0.40581	-0.90188	1.0558	0.55964	0.0012682	37.3488	92.0379		A009600_01	AT3G47380.1
9641	A009641_01	1	0.21752	-1.5255	1.6023	0.55964	4.9925e-08	17.7627	81.6629		A009641_01	AT3G04930.1
9664	A009664_01	1	0.36572	-1.0059	1.4122	0.55964	0.00032467	13.5678	37.0994		A009664_01	AT3G01260.1
9668	A009668_01	1	2.8303	1.0404	1.46	0.55964	0.0002008	19.9514	7.0491		A009668_01	AT3G18950.1
9720	A009720_01	1	2.8774	1.0569	0.77942	0.55964	0.00015871	53.71	18.6659		A009720_01	AT3G57780.1
9728	A009728_01	1	2.431	0.88829	1.4034	0.55964	0.0015009	69.5955	28.6284		A009728_01	AT3G19280.1
9735	A009735_01	1	0.31639	-1.1508	1.3065	0.55964	3.9134e-05	17.479	55.2462		A009735_01	AT3G09130.1
9746	A009746_01	1	0.40129	-0.91308	1.4719	0.55964	0.0011021	5.31695	13.25		A009746_01	AT3G07510.2
9769	A009769_01	1	0.41572	-0.87775	0.99445	0.55964	0.0017078	4.02409	9.6794		A009769_01	AT3G02230.1
9771	A009771_01	1	3.9919	1.3843	2.0481	0.55964	7.5373e-07	25.6284	6.42053		A009771_01	AT3G58540.1
9773	A009773_01	1	4.1673	1.4273	1.1938	0.55964	3.3855e-07	75.7547	18.1778		A009773_01	AT3G21400.1
9784	A009784_01	1	0.399	-0.91879	0.97466	0.55964	0.0010253	21.0879	52.8522		A009784_01	AT3G01610.1
9804	A009804_01	1	3.879	1.3556	1.6486	0.55964	1.2695e-06	11.5202	2.96982		A009804_01	AT3G27590.1
9809	A009809_01	1	4.5748	1.5206	1.1124	0.55964	5.5083e-08	30.852	6.74432		A009809_01	AT3G03340.1
9813	A009813_01	1	2.4229	0.88494	1.2778	0.55964	0.001564	3.99922	1.65055		A009813_01	AT3G27520.1
9853	A009853_01	1	3.1774	1.1561	1.127	0.55964	3.6048e-05	14.3766	4.52492		A009853_01	AT3G20590.1
9878	A009878_01	1	3.1483	1.1469	1.4552	0.55964	4.1576e-05	24.5497	7.79748		A009878_01	AT3G61700.2
9980	A009980_01	1	4.5735	1.5203	1.3197	0.55964	5.5401e-08	4.42204	0.966854		A009980_01	AT3G07060.1
9989	A009989_01	1	2.4095	0.87942	1.0693	0.55964	0.0016734	90.3056	37.4797		A009989_01	AT3G02800.1
10030	A010030_01	1	0.20191	-1.5999	1.3469	0.55964	1.0797e-08	20.7615	102.822		A010030_01	AT3G09690.2
10080	A010080_01	1	6.6534	1.8951	1.3652	0.55964	1.2644e-11	34.429	5.1748		A010080_01	AT3G18170.1
10088	A010088_01	1	0.37336	-0.98522	1.6209	0.55964	0.00043009	57.1969	153.193		A010088_01	AT3G53680.1
10121	A010121_01	1	0.38564	-0.95285	1.1614	0.55964	0.0006611	24.3858	63.2313		A010121_01	AT3G45200.1
10222	A010222_01	1	0.38596	-0.95202	1.1201	0.55964	0.00066831	61.3258	158.888		A010222_01	AT3G16450.3
10240	A010240_01	1	0.24688	-1.3989	1.212	0.55964	5.7596e-07	3.80722	15.4205		A010240_01	AT4G05440.2
10312	A010312_01	1	3.8693	1.3531	1.2947	0.55964	1.3278e-06	12.6442	3.26774		A010312_01	AT3G60720.1
10359	A010359_01	1	0.35485	-1.0361	0.94719	0.55964	0.00021339	1.67449	4.71901		A010359_01	AT3G07020.1
10385	A010385_01	1	3.5594	1.2696	1.2712	0.55964	5.7015e-06	50.7697	14.2634		A010385_01	AT3G61570.1
10462	A010462_01	1	6.2127	1.8266	1.516	0.55964	6.6759e-11	52.0185	8.3729		A010462_01	AT3G25855.1
10467	A010467_01	1	3.6616	1.2979	1.516	0.55964	3.5116e-06	16.9641	4.63298		A010467_01	AT3G19790.2
10472	A010472_01	1	2.689	0.98919	1.2912	0.55964	0.00040765	6.61606	2.46041		A010472_01	AT3G03440.1
10479	A010479_01	1	3.2504	1.1788	1.5692	0.55964	2.5239e-05	17.593	5.41244		A010479_01	AT3G01810.2
10485	A010485_01	1	2.6294	0.96674	2.3672	0.55964	0.00055057	65.6082	24.9507		A010485_01	AT3G02010.1
10488	A010488_01	1	2.7232	1.0018	1.4318	0.55964	0.00034332	13.0972	4.80953		A010488_01	AT3G26932.2
10489	A010489_01	1	0.40252	-0.91001	1.4941	0.55964	0.0011455	11.192	27.8046		A010489_01	AT3G26920.1
10495	A010495_01	1	2.8323	1.0411	1.3036	0.55964	0.00019875	29.6452	10.4667		A010495_01	AT3G04700.1
10500	A010500_01	1	3.0223	1.106	1.3415	0.55964	7.729e-05	13.1576	4.35315		A010500_01	AT3G01360.2
10504	A010504_01	1	2.4112	0.88014	1.274	0.55964	0.0016587	81.7528	33.9063		A010504_01	AT3G50860.1
10510	A010510_01	1	3.3222	1.2006	1.3186	0.55964	1.7807e-05	37.7204	11.3532		A010510_01	AT3G04000.1
10537	A010537_01	1	0.26169	-1.3406	1.8727	0.55964	1.6598e-06	2.05211	7.84205		A010537_01	AT3G23230.1
10538	A010538_01	1	0.4137	-0.88262	1.9353	0.55964	0.0016092	17.1483	41.4505		A010538_01	AT3G57230.2
10540	A010540_01	1	4.0886	1.4082	0.83233	0.55964	4.8401e-07	13.209	3.2307		A010540_01	AT3G17030.1
10545	A010545_01	1	0.33238	-1.1015	0.86009	0.55964	8.2728e-05	3.96379	11.9258		A010545_01	AT3G60390.1
10560	A010560_01	1	2.5263	0.92674	1.5133	0.55964	0.00092659	27.1371	10.7424		A010560_01	AT3G05800.1
10564	A010564_01	1	3.3652	1.2135	1.5392	0.55964	1.4463e-05	15.8426	4.7077		A010564_01	AT3G18830.1
10580	A010580_01	1	3.4037	1.2249	1.3279	0.55964	1.2016e-05	73.0541	21.4623		A010580_01	AT3G05870.1
10581	A010581_01	1	0.25001	-1.3862	0.78402	0.55964	7.2695e-07	1.64702	6.58767		A010581_01	AT3G13222.1
10594	A010594_01	1	2.4719	0.90498	0.92811	0.55964	0.0012201	20.4156	8.25897		A010594_01	AT3G09520.1
10596	A010596_01	1	2.9112	1.0686	1.3692	0.55964	0.0001341	25.917	8.90221		A010596_01	AT3G14880.1
10600	A010600_01	1	0.38535	-0.95361	1.4532	0.55964	0.00065458	1.03942	2.69735		A010600_01	AT3G52030.1
10601	A010601_01	1	3.7215	1.3141	1.4392	0.55964	2.6494e-06	6.63129	1.78186		A010601_01	AT3G63120.1
10604	A010604_01	1	5.2511	1.6584	1.7849	0.55964	3.0893e-09	10.6846	2.03466		A010604_01	AT3G02070.1
10605	A010605_01	1	4.8296	1.5748	1.4719	0.55964	1.8257e-08	19.5955	4.05763		A010605_01	AT3G09700.1
10606	A010606_01	1	0.39239	-0.93551	1.6616	0.55964	0.00082805	2.98351	7.60343		A010606_01	AT3G25585.4
10607	A010607_01	1	3.5449	1.2655	1.5549	0.55964	6.1078e-06	6.76932	1.90961		A010607_01	AT3G23700.1
10612	A010612_01	1	0.31483	-1.1557	1.9499	0.55964	3.6237e-05	5.50634	17.4895		A010612_01	AT3G26090.1
10621	A010621_01	1	0.32165	-1.1343	1.2413	0.55964	5.0425e-05	3.39669	10.5603		A010621_01	AT3G51740.1
10622	A010622_01	1	0.40453	-0.90503	1.3427	0.55964	0.0012194	2.59091	6.40449		A010622_01	AT3G60920.1
10626	A010626_01	1	5.0547	1.6203	1.5126	0.55964	7.015e-09	10.3305	2.04366		A010626_01	AT3G18280.1
10645	A010645_01	1	4.7935	1.5673	1.3289	0.55964	2.1321e-08	18.7614	3.91416		A010645_01	AT3G62940.2
10671	A010671_01	1	0.33382	-1.0971	0.91632	0.55964	8.8218e-05	1.57457	4.71666		A010671_01	AT3G18360.1
10721	A010721_01	1	0.39739	-0.92283	1.302	0.55964	0.00097394	2.37805	5.98406		A010721_01	AT3G50370.1
10735	A010735_01	1	0.37153	-0.99014	1.3895	0.55964	0.00040246	23.4507	63.1176		A010735_01	AT3G17840.1
10781	A010781_01	1	0.39194	-0.93664	1.4941	0.55964	0.00081601	6.22454	15.8806		A010781_01	AT3G47833.1
10887	A010887_01	1	0.29879	-1.208	1.1734	0.55964	1.5805e-05	15.2244	50.9579		A010887_01	AT3G51100.2
10893	A010893_01	1	0.39465	-0.92976	1.2128	0.55964	0.00089151	1.84027	4.66319		A010893_01	AT3G15290.1
10913	A010913_01	1	0.27492	-1.2913	1.2858	0.55964	3.9375e-06	30.0481	109.3		A010913_01	AT3G24506.1
10921	A010921_01	1	3.6391	1.2917	2.1304	0.55964	3.9065e-06	38.4362	10.5624		A010921_01	AT3G61800.1
10977	A010977_01	1	0.36303	-1.0133	0.87139	0.55964	0.00029329	5.51295	15.1849		A010977_01	AT3G56470.1
10992	A010992_01	1	0.36668	-1.0033	1.108	0.55964	0.00033658	81.3939	221.983		A010992_01	AT3G58860.1
11002	A011002_01	1	0.39392	-0.93161	0.85586	0.55964	0.00087065	1.53538	3.89775		A011002_01	AT3G26710.1
11026	A011026_01	1	0.28752	-1.2465	1.1188	0.55964	8.4083e-06	15.2016	52.8734		A011026_01	AT3G19840.1
11071	A011071_01	1	0.20217	-1.5987	1.2229	0.55964	1.1091e-08	1.89207	9.35864		A011071_01	AT3G15130.1
11100	A011100_01	1	0.30569	-1.1852	1.2951	0.55964	2.2808e-05	10.3615	33.8961		A011100_01	AT3G22900.1
11121	A011121_01	1	0.41434	-0.88108	1.2631	0.55964	0.0016399	3.65904	8.83128		A011121_01	AT3G48500.2
11146	A011146_01	1	0.37545	-0.97964	1.0649	0.55964	0.00046362	7.20158	19.1825		A011146_01	AT3G49570.1
11282	A011282_01	1	0.36501	-1.0078	1.2237	0.55964	0.00031608	85.1743	233.341		A011282_01	AT3G53830.1
11383	A011383_01	1	6.7826	1.9144	1.1083	0.55964	7.8417e-12	286.919	42.3005		A011383_01	AT3G52810.1
11420	A011420_01	1	0.31643	-1.1506	0.56101	0.55964	3.9212e-05	9.90164	31.29		A011420_01	AT3G05250.1
11456	A011456_01	1	3.4359	1.2343	1.7678	0.55964	1.029e-05	3691.91	1074.49		A011456_01	AT3G01790.2
11459	A011459_01	1	0.35427	-1.0377	1.2512	0.55964	0.00020854	25.5261	72.0529		A011459_01	AT3G02240.1
11622	A011622_01	1	0.36626	-1.0044	1.717	0.55964	0.00033131	119.235	325.545		A011622_01	AT3G21250.1
11656	A011656_01	1	0.39243	-0.93541	0.91672	0.55964	0.00082911	1.71278	4.36448		A011656_01	AT3G17730.1
11672	A011672_01	1	0.30998	-1.1712	1.4023	0.55964	2.8431e-05	18.8272	60.7338		A011672_01	AT3G06670.1
11696	A011696_01	1	0.41666	-0.87548	1.3289	0.55964	0.0017556	25.9975	62.3959		A011696_01	AT3G60240.4
11735	A011735_01	1	0.24517	-1.4058	1.3276	0.55964	5.0615e-07	17.4284	71.0867		A011735_01	AT3G25900.1
11767	A011767_01	1	3.1716	1.1542	1.5874	0.55964	3.7089e-05	45.9567	14.4906		A011767_01	AT3G13550.2
11775	A011775_01	1	2.491	0.91268	0.84437	0.55964	0.0011077	3.06669	1.23118		A011775_01	AT3G52880.1
11802	A011802_01	1	0.26063	-1.3447	1.4138	0.55964	1.5442e-06	12.6063	48.371		A011802_01	AT3G03330.1
11821	A011821_01	1	0.38292	-0.95992	1.2557	0.55964	0.00060248	1.5777	4.12019		A011821_01	AT3G52290.1
11822	A011822_01	1	0.38124	-0.96432	1.8072	0.55964	0.00056851	81.9247	214.884		A011822_01	AT3G58610.2
11846	A011846_01	1	0.38387	-0.95745	0.95869	0.55964	0.00062241	71.5646	186.438		A011846_01	AT3G57250.1
11911	A011911_01	1	0.20471	-1.5862	1.2748	0.55964	1.4399e-08	1.57109	7.67524		A011911_01	AT3G56900.1
11935	A011935_01	1	0.29983	-1.2045	1.4443	0.55964	1.672e-05	3.40859	11.368		A011935_01	AT3G62460.1
11962	A011962_01	1	4.0525	1.3993	1.41	0.55964	5.709e-07	140.12	34.5739		A011962_01	AT3G56420.1
11993	A011993_01	1	4.487	1.5012	1.3171	0.55964	8.1037e-08	45.2137	10.0764		A011993_01	AT3G30580.1
12012	A012012_01	1	0.25642	-1.361	1.3479	0.55964	1.1523e-06	29.6096	115.469		A012012_01	AT3G58760.1
12040	A012040_01	1	2.6794	0.9856	1.2966	0.55964	0.00042789	4.37891	1.63419		A012040_01	AT3G22650.1
12086	A012086_01	1	3.8818	1.3563	1.4589	0.55964	1.2533e-06	46.0625	11.8663		A012086_01	AT3G17000.1
12089	A012089_01	1	0.29532	-1.2197	1.3345	0.55964	1.3074e-05	34.89	118.144		A012089_01	AT3G07210.1
12105	A012105_01	1	0.38406	-0.95697	1.2357	0.55964	0.00062637	9.41496	24.5154		A012105_01	AT3G05030.1
12134	A012134_01	1	2.4897	0.91217	1.3391	0.55964	0.0011148	254.78	102.33		A012134_01	AT3G05670.1
12137	A012137_01	1	2.8575	1.05	1.3844	0.55964	0.00017526	299.376	104.773		A012137_01	AT3G56510.2
12175	A012175_01	1	0.048925	-3.0175	0.69372	0.55964	0	3.37468	68.9789		A012175_01	AT3G51510.1
12207	A012207_01	1	2.599	0.95511	1.4045	0.55964	0.00064184	37.7543	14.5269		A012207_01	AT3G26520.1
12231	A012231_01	1	0.29996	-1.2041	0.87389	0.55964	1.684e-05	6.09458	20.3179		A012231_01	AT3G47440.1
12263	A012263_01	1	2.8299	1.0402	1.1989	0.55964	0.0002012	4.00763	1.41616		A012263_01	AT3G45770.1
12270	A012270_01	1	0.22003	-1.514	1.1681	0.55964	6.2843e-08	18.9784	86.2543		A012270_01	AT3G03770.1
12332	A012332_01	1	0.25095	-1.3825	1.3845	0.55964	7.7879e-07	10.3388	41.1984		A012332_01	AT3G06500.1
12438	A012438_01	1	2.5261	0.92668	1.4152	0.55964	0.00092732	3.08022	1.21935		A012438_01	AT3G54530.1
12488	A012488_01	1	0.36455	-1.0091	1.37	0.55964	0.00031067	49.3284	135.314		A012488_01	AT5G51780.1
12496	A012496_01	1	0.35814	-1.0268	0.87979	0.55964	0.00024295	1.48999	4.16035		A012496_01	AT3G42700.1
12501	A012501_01	1	0.18503	-1.6872	1.6449	0.55964	1.6429e-09	6.61672	35.7625		A012501_01	AT4G01820.1
12581	A012581_01	1	3.1394	1.144	1.2805	0.55964	4.3424e-05	4.39251	1.39917		A012581_01	AT3G02550.1
12616	A012616_01	1	0.29558	-1.2188	1.4455	0.55964	1.3263e-05	48.1634	162.943		A012616_01	AT3G22920.1
12661	A012661_01	1	0.39712	-0.92352	0.80391	0.55964	0.00096548	48.8278	122.953		A012661_01	AT3G62850.1
12670	A012670_01	1	0.30354	-1.1922	1.2222	0.55964	2.0374e-05	44.0533	145.14		A012670_01	AT3G28840.1
12711	A012711_01	1	4.3003	1.4587	1.1594	0.55964	1.8588e-07	99.993	23.2522		A012711_01	AT3G44910.1
12837	A012837_01	1	0.25627	-1.3615	0.98422	0.55964	1.1406e-06	28.3464	110.609		A012837_01	AT3G53340.1
12881	A012881_01	1	4.2648	1.4504	1.4489	0.55964	2.1798e-07	8.38463	1.9661		A012881_01	AT4G26300.1
12934	A012934_01	1	0.33476	-1.0943	0.7377	0.55964	9.1978e-05	13.2633	39.6226		A012934_01	AT4G08920.1
12938	A012938_01	1	0.40757	-0.89753	1.3312	0.55964	0.0013388	30.0812	73.803		A012938_01	OBSOLETE
13019	A013019_01	1	0.3908	-0.93957	1.3461	0.55964	0.00078579	1.7262	4.41717		A013019_01	AT4G13350.2
13087	A013087_01	1	0.33459	-1.0948	0.76809	0.55964	9.1281e-05	15.9602	47.7033		A013087_01	AT4G22670.1
13096	A013096_01	1	0.30674	-1.1818	0.8851	0.55964	2.4076e-05	38.1566	124.4		A013096_01	AT4G35990.1
13098	A013098_01	1	0.29779	-1.2114	1.3214	0.55964	1.4972e-05	64.4636	216.459		A013098_01	AT1G76880.1
13111	A013111_01	1	0.36738	-1.0014	1.392	0.55964	0.00034544	2.56262	6.97547		A013111_01	AT4G08350.1
13151	A013151_01	1	2.6365	0.96944	1.177	0.55964	0.00053117	6.94138	2.63278		A013151_01	AT4G19110.1
13154	A013154_01	1	0.23787	-1.436	0.17324	0.55964	2.8669e-07	53.2821	224.012		A013154_01	AT5G11700.1
13164	A013164_01	1	2.4968	0.91502	1.4804	0.55964	0.0010755	736.42	294.948		A013164_01	AT4G16720.1
13168	A013168_01	1	3.2218	1.17	1.2937	0.55964	2.9014e-05	2.93146	0.909835		A013168_01	AT4G13340.1
13177	A013177_01	1	2.7019	0.99396	1.1904	0.55964	0.00038213	86.7647	32.1143		A013177_01	AT4G12360.1
13192	A013192_01	1	0.3205	-1.1379	1.3448	0.55964	4.7727e-05	76.5237	238.77		A013192_01	AT4G32640.1
13229	A013229_01	1	2.7536	1.0129	1.3751	0.55964	0.00029473	179.54	65.2026		A013229_01	AT4G24390.1
13239	A013239_01	1	0.29549	-1.2191	1.341	0.55964	1.3195e-05	2.0088	6.79849		A013239_01	AT4G31830.1
13242	A013242_01	1	0.38056	-0.9661	1.1901	0.55964	0.00055525	132.198	347.373		A013242_01	AT4G16900.1
13243	A013243_01	1	0.28166	-1.2671	0.93726	0.55964	5.9509e-06	5.50579	19.5485		A013243_01	AT4G19370.1
13252	A013252_01	1	2.5305	0.92843	1.5054	0.55964	0.00090687	16.8121	6.64324		A013252_01	AT4G28940.1
13265	A013265_01	1	3.5609	1.27	1.5631	0.55964	5.6601e-06	16.6432	4.67393		A013265_01	AT4G28350.1
13270	A013270_01	1	0.15431	-1.8688	0.076569	0.55964	2.4141e-11	2.15218	13.9475		A013270_01	AT4G36210.3
13275	A013275_01	1	0.2068	-1.576	0.84304	0.55964	1.7801e-08	9.36988	45.3087		A013275_01	AT4G11170.1
13283	A013283_01	1	0.38108	-0.96476	1.6998	0.55964	0.00056525	67.3633	176.779		A013283_01	AT4G26790.2
13367	A013367_01	1	3.3561	1.2108	1.078	0.55964	1.5114e-05	11.2594	3.35483		A013367_01	AT4G32960.1
13374	A013374_01	1	0.32562	-1.122	1.9781	0.55964	6.0761e-05	3.79506	11.6546		A013374_01	AT4G15955.2
13400	A013400_01	1	0.32132	-1.1353	1.5488	0.55964	4.9646e-05	33.1188	103.069		A013400_01	AT4G16380.1
13462	A013462_01	1	0.38906	-0.94401	1.1974	0.55964	0.00074181	23.5682	60.5761		A013462_01	AT4G03200.1
13498	A013498_01	1	2.6603	0.97844	1.3011	0.55964	0.00047112	35.8126	13.4624		A013498_01	AT4G05460.1
13501	A013501_01	1	6.6295	1.8915	1.8925	0.55964	1.382e-11	281.041	42.3937		A013501_01	AT5G07800.1
13509	A013509_01	1	2.6084	0.95875	1.2808	0.55964	0.00061187	5.8264	2.23379		A013509_01	AT4G07740.1
13522	A013522_01	1	6.8304	1.9214	1.1046	0.55964	6.5803e-12	34.4462	5.04299		A013522_01	AT4G09040.2
13528	A013528_01	1	2.7472	1.0106	2.1254	0.55964	0.00030431	2.67404	0.973349		A013528_01	AT4G09450.1
13534	A013534_01	1	2.977	1.0909	1.6014	0.55964	9.672e-05	20.3402	6.83256		A013534_01	AT4G13980.1
13546	A013546_01	1	0.28876	-1.2421	1.6529	0.55964	9.0339e-06	1.06058	3.67297		A013546_01	AT4G14850.1
13550	A013550_01	1	2.7244	1.0022	0.67718	0.55964	0.00034129	75.6562	27.7684		A013550_01	AT4G15040.1
13557	A013557_01	1	0.31393	-1.1586	1.0243	0.55964	3.4661e-05	5.0627	16.1271		A013557_01	AT4G15510.3
13563	A013563_01	1	3.0232	1.1063	1.8924	0.55964	7.6969e-05	7.96853	2.63586		A013563_01	AT4G15720.1
13595	A013595_01	1	0.30274	-1.1949	1.3722	0.55964	1.9529e-05	9.14676	30.2138		A013595_01	AT4G17480.1
13650	A013650_01	1	2.7886	1.0255	1.8217	0.55964	0.00024739	183.589	65.8382		A013650_01	AT4G09140.1
13681	A013681_01	1	0.11428	-2.1691	1.2836	0.55964	9.1038e-15	2.08888	18.278		A013681_01	AT4G15930.1
13682	A013682_01	1	2.6416	0.97138	1.1632	0.55964	0.00051767	128.792	48.7546		A013682_01	AT4G00720.1
13685	A013685_01	1	2.4566	0.89878	0.82818	0.55964	0.0013182	5.91091	2.4062		A013685_01	AT4G26190.1
13690	A013690_01	1	3.4379	1.2349	0.74546	0.55964	1.0193e-05	81.1906	23.6178		A013690_01	AT4G23380.1
13697	A013697_01	1	3.0384	1.1113	1.1127	0.55964	7.1402e-05	9.91452	3.26317		A013697_01	AT4G15610.1
13704	A013704_01	1	3.6606	1.2976	1.1146	0.55964	3.5291e-06	14.009	3.82707		A013704_01	AT4G32460.2
13705	A013705_01	1	0.41116	-0.88878	1.4056	0.55964	0.001492	4.7209	11.4822		A013705_01	AT4G39350.1
13716	A013716_01	1	2.4977	0.91537	1.2363	0.55964	0.0010707	15.8141	6.33126		A013716_01	AT4G23550.1
13719	A013719_01	1	4.9126	1.5918	2.817	0.55964	1.2803e-08	6.02369	1.22622		A013719_01	AT4G15530.5
13722	A013722_01	1	3.2478	1.178	0.89719	0.55964	2.5564e-05	40.3463	12.4224		A013722_01	AT4G35120.1
13723	A013723_01	1	0.26446	-1.3301	1.0277	0.55964	2.0011e-06	15.8902	60.0874		A013723_01	AT4G10730.1
13727	A013727_01	1	0.31192	-1.165	1.7073	0.55964	3.1346e-05	6.22081	19.9434		A013727_01	AT4G36440.1
13731	A013731_01	1	4.7724	1.5628	1.1305	0.55964	2.3347e-08	32.9635	6.90745		A013731_01	AT4G33690.1
13732	A013732_01	1	2.7888	1.0256	1.3802	0.55964	0.00024715	7.05122	2.52843		A013732_01	AT4G21990.1
13744	A013744_01	1	8.4828	2.138	0.74467	0.55964	2.1538e-14	17.5052	2.06351		A013744_01	AT4G22570.1
13747	A013747_01	1	3.0651	1.1201	1.3104	0.55964	6.2579e-05	20.9848	6.84693		A013747_01	AT4G25730.1
13749	A013749_01	1	2.7663	1.0175	1.5581	0.55964	0.00027663	8.37122	3.02618		A013749_01	AT4G30660.1
13750	A013750_01	1	4.9759	1.6046	1.0672	0.55964	9.784e-09	22.2468	4.47095		A013750_01	AT4G25980.1
13756	A013756_01	1	2.8666	1.0531	1.2737	0.55964	0.00016752	35.1316	12.2558		A013756_01	AT4G24090.1
13758	A013758_01	1	7.7222	2.0441	0.38645	0.55964	2.7711e-13	29.8087	3.86013		A013758_01	AT4G21450.1
13760	A013760_01	1	2.4181	0.88297	1.2392	0.55964	0.0016023	16.4562	6.80529		A013760_01	AT4G13190.1
13763	A013763_01	1	7.6698	2.0373	1.3233	0.55964	3.3218e-13	24.486	3.19249		A013763_01	AT5G11250.1
13766	A013766_01	1	5.6301	1.7281	1.3939	0.55964	6.5822e-10	16.7115	2.96803		A013766_01	AT4G12640.1
13767	A013767_01	1	3.7673	1.3263	0.55895	0.55964	2.1372e-06	20.2145	5.36609		A013767_01	AT4G24130.1
13776	A013776_01	1	0.25883	-1.3516	1.4234	0.55964	1.3641e-06	5.97091	23.0692		A013776_01	AT4G22400.1
13805	A013805_01	1	0.41463	-0.88036	1.0503	0.55964	0.0016542	106.719	257.366		A013805_01	AT4G21980.1
13899	A013899_01	1	0.25226	-1.3773	0.72423	0.55964	8.5629e-07	6.55744	25.9949		A013899_01	AT4G12940.1
13927	A013927_01	1	2.3978	0.87457	1.9954	0.55964	0.0017753	6.03937	2.51869		A013927_01	AT4G04090.1
14021	A014021_01	1	2.5122	0.92115	1.3417	0.55964	0.00099505	58.5628	23.3104		A014021_01	AT4G37050.1
14038	A014038_01	1	4.2348	1.4433	1.2935	0.55964	2.495e-07	8.1629	1.92749		A014038_01	AT4G28910.3
14045	A014045_01	1	3.441	1.2358	1.1663	0.55964	1.0044e-05	59.4003	17.2636		A014045_01	AT4G15230.1
14060	A014060_01	1	0.18298	-1.6984	1.1498	0.55964	1.2826e-09	48.1779	263.275		A014060_01	AT4G30700.1
14112	A014112_01	1	2.5879	0.95086	1.4439	0.55964	0.00067854	24.8113	9.58788		A014112_01	AT4G32140.1
14201	A014201_01	1	0.3999	-0.91654	0.57886	0.55964	0.0010548	9.60131	24.0083		A014201_01	AT4G27745.1
14241	A014241_01	1	0.4	-0.9163	1.1827	0.55964	0.0010581	229.27	573.18		A014241_01	AT4G26000.1
14253	A014253_01	1	0.31222	-1.164	1.502	0.55964	3.1828e-05	20.3016	65.0203		A014253_01	AT4G33510.2
14314	A014314_01	1	3.1877	1.1593	1.1093	0.55964	3.4273e-05	5.49644	1.72418		A014314_01	AT4G39610.1
14414	A014414_01	1	0.27854	-1.2782	1.2768	0.55964	4.9253e-06	17.7574	63.752		A014414_01	AT4G14385.2
14416	A014416_01	1	0.38467	-0.95537	0.99147	0.55964	0.00063967	5.98825	15.5662		A014416_01	AT4G20110.1
14482	A014482_01	1	0.40389	-0.9066	0.9323	0.55964	0.0011955	104.001	257.495		A014482_01	AT4G02030.1
14557	A014557_01	1	2.578	0.94702	1.3444	0.55964	0.00071341	207.141	80.3506		A014557_01	AT4G23320.1
14626	A014626_01	1	0.33607	-1.0904	1.7923	0.55964	9.7426e-05	40.4352	120.313		A014626_01	AT4G09510.2
14627	A014627_01	1	0.14834	-1.9082	1.4921	0.55964	9.1389e-12	25.5669	172.345		A014627_01	AT4G09530.1
14645	A014645_01	1	0.25865	-1.3523	1.1957	0.55964	1.3467e-06	39.0874	151.124		A014645_01	AT4G14180.1
14653	A014653_01	1	2.4712	0.90471	0.75675	0.55964	0.0012242	6.27015	2.53727		A014653_01	AT4G14380.1
14680	A014680_01	1	5.2368	1.6557	1.5073	0.55964	3.2776e-09	8.24247	1.57395		A014680_01	AT3G13730.1
14684	A014684_01	1	0.26414	-1.3313	0.92415	0.55964	1.9585e-06	1.75772	6.65454		A014684_01	AT4G31570.1
14706	A014706_01	1	0.33568	-1.0916	1.6637	0.55964	9.5763e-05	1.37881	4.10744		A014706_01	AT4G15770.1
14775	A014775_01	1	0.27387	-1.2951	1.2014	0.55964	3.6867e-06	1.0575	3.86128		A014775_01	AT4G17370.1
14875	A014875_01	1	2.4127	0.88076	1.166	0.55964	0.0016462	19.9534	8.27054		A014875_01	AT4G24930.1
14935	A014935_01	1	0.28459	-1.2567	1.4324	0.55964	7.0845e-06	1.0233	3.59556		A014935_01	AT4G35540.1
14952	A014952_01	1	0.3922	-0.93598	1.4042	0.55964	0.00082303	11.9735	30.5297		A014952_01	AT4G22120.2
14981	A014981_01	1	2.5664	0.9425	1.7483	0.55964	0.00075651	51.9354	20.2367		A014981_01	AT4G04370.1
15001	A015001_01	1	0.22515	-1.491	1.3805	0.55964	9.9074e-08	2.48077	11.0188		A015001_01	AT4G04840.1
15022	A015022_01	1	4.2974	1.458	1.2499	0.55964	1.8831e-07	252.27	58.7035		A015022_01	AT4G05170.1
15026	A015026_01	1	0.31728	-1.148	1.0835	0.55964	4.0876e-05	8.6694	27.3249		A015026_01	AT4G39530.1
15028	A015028_01	1	0.16292	-1.8145	1.3334	0.55964	8.8967e-11	3.99523	24.5227		A015028_01	AT4G39590.1
15057	A015057_01	1	0.34322	-1.0694	0.95087	0.55964	0.00013256	2.79212	8.1352		A015057_01	AT3G42254.1
15163	A015163_01	1	0.2602	-1.3463	0.86046	0.55964	1.4994e-06	28.9798	111.375		A015163_01	AT4G14455.1
15214	A015214_01	1	3.3775	1.2171	1.1891	0.55964	1.3635e-05	3.33576	0.987696		A015214_01	AT4G23720.1
15221	A015221_01	1	0.22174	-1.5063	1.8921	0.55964	7.3285e-08	1.11829	5.0435		A015221_01	AT4G23620.1
15312	A015312_01	1	0.33117	-1.1051	1.15	0.55964	7.8345e-05	46.9508	141.783		A015312_01	AT4G22650.1
15329	A015329_01	1	2.4378	0.89111	1.784	0.55964	0.0014496	273.718	112.28		A015329_01	AT4G31920.1
15406	A015406_01	1	2.4478	0.89521	1.3663	0.55964	0.001378	137.924	56.3454		A015406_01	AT4G22520.1
15415	A015415_01	1	0.22278	-1.5016	1.3361	0.55964	8.0444e-08	4.72515	21.2106		A015415_01	AT4G38080.1
15498	A015498_01	1	0.31556	-1.1534	1.2697	0.55964	3.7564e-05	2.38999	7.57384		A015498_01	AT5G10930.1
15531	A015531_01	1	0.41302	-0.88426	0.75469	0.55964	0.0015772	28.7748	69.6721		A015531_01	AT5G13520.1
15575	A015575_01	1	0.28424	-1.2579	1.7315	0.55964	6.9413e-06	39.3069	138.297		A015575_01	AT5G08380.1
15613	A015613_01	1	3.8899	1.3584	2.0981	0.55964	1.2073e-06	32.1014	8.25237		A015613_01	AT5G22640.1
15662	A015662_01	1	0.35801	-1.0272	0.94483	0.55964	0.00024172	6.05086	16.9015		A015662_01	AT5G38140.1
15694	A015694_01	1	5.0156	1.6126	1.094	0.55964	8.2708e-09	827.906	165.075		A015694_01	AT5G38710.1
15708	A015708_01	1	0.26214	-1.3389	2.284	0.55964	1.7116e-06	60.7885	231.875		A015708_01	AT1G13380.1
15713	A015713_01	1	0.29914	-1.2068	0.75927	0.55964	1.6112e-05	27.749	92.7586		A015713_01	AT5G04910.1
15737	A015737_01	1	0.37914	-0.96985	1.3836	0.55964	0.00052833	1.00231	2.64362		A015737_01	AT5G13600.1
15758	A015758_01	1	0.34845	-1.0543	1.3427	0.55964	0.00016478	1.046	3.00176		A015758_01	AT5G63180.1
15768	A015768_01	1	0.25871	-1.3521	1.2307	0.55964	1.3524e-06	5.11051	19.7549		A015768_01	AT4G38780.1
15792	A015792_01	1	0.26681	-1.3212	1.6297	0.55964	2.3395e-06	3.272	12.2632		A015792_01	AT5G60590.2
15852	A015852_01	1	0.39794	-0.92145	1.1461	0.55964	0.0009912	6.14661	15.4452		A015852_01	AT5G42290.1
15880	A015880_01	1	3.4537	1.2394	1.3325	0.55964	9.4481e-06	13.9866	4.04993		A015880_01	AT5G06805.1
15905	A015905_01	1	0.33399	-1.0966	0.65369	0.55964	8.8892e-05	2.7555	8.24989		A015905_01	AT5G41750.2
15916	A015916_01	1	0.27129	-1.3046	1.9005	0.55964	3.1287e-06	1.78652	6.58504		A015916_01	AT5G24500.1
15939	A015939_01	1	0.36776	-1.0003	1.1717	0.55964	0.00035039	40.129	109.115		A015939_01	AT5G43280.2
15980	A015980_01	1	2.3977	0.87452	1.3574	0.55964	0.0017763	13.9127	5.80256		A015980_01	AT5G05340.1
15999	A015999_01	1	0.2346	-1.4499	1.629	0.55964	2.202e-07	29.6482	126.381		A015999_01	AT5G05460.1
16016	A016016_01	1	2.586	0.95009	2.2158	0.55964	0.00068536	8.91558	3.44767		A016016_01	AT5G11270.1
16073	A016073_01	1	2.857	1.0498	0.91441	0.55964	0.00017576	10.833	3.79202		A016073_01	AT5G23290.1
16074	A016074_01	1	0.40478	-0.90442	1.2718	0.55964	0.0012287	3.1062	7.67371		A016074_01	AT5G45220.1
16077	A016077_01	1	0.19025	-1.6594	1.4434	0.55964	3.0247e-09	2.48176	13.0449		A016077_01	AT5G57370.1
16102	A016102_01	1	3.1558	1.1492	1.6902	0.55964	4.0074e-05	141.458	44.8265		A016102_01	AT5G40030.1
16138	A016138_01	1	2.8428	1.0448	1.1602	0.55964	0.0001886	8.50964	2.99337		A016138_01	AT5G52010.1
16168	A016168_01	1	2.8018	1.0302	1.2294	0.55964	0.00023158	6.92127	2.47038		A016168_01	AT5G41040.2
16220	A016220_01	1	2.5368	0.93091	1.2245	0.55964	0.00087844	7.86404	3.09999		A016220_01	AT5G48080.1
16266	A016266_01	1	0.23589	-1.4444	1.5546	0.55964	2.4448e-07	12.0384	51.0344		A016266_01	AT5G47050.1
16316	A016316_01	1	3.0535	1.1163	1.2048	0.55964	6.6262e-05	189.142	61.9421		A016316_01	AT5G67240.1
16332	A016332_01	1	0.35875	-1.0251	1.5654	0.55964	0.00024878	103.327	288.011		A016332_01	AT5G62640.2
16342	A016342_01	1	3.6174	1.2857	1.2289	0.55964	4.33e-06	98.7311	27.2922		A016342_01	AT5G57390.1
16351	A016351_01	1	3.6593	1.2973	0.76904	0.55964	3.5501e-06	48.4194	13.2328		A016351_01	AT5G47180.2
16448	A016448_01	1	0.20622	-1.5788	1.7354	0.55964	1.6792e-08	9.82962	47.6651		A016448_01	AT5G64490.1
16481	A016481_01	1	0.26753	-1.3185	1.0083	0.55964	2.4521e-06	12.9203	48.2936		A016481_01	AT5G15920.1
16617	A016617_01	1	0.30204	-1.1972	1.0384	0.55964	1.8818e-05	23.5282	77.898		A016617_01	AT5G05320.1
16646	A016646_01	1	0.26378	-1.3326	1.2689	0.55964	1.912e-06	15.1107	57.2828		A016646_01	AT5G04000.1
16647	A016647_01	1	0.33701	-1.0876	0.9052	0.55964	0.00010152	1.90193	5.64347		A016647_01	AT5G04030.1
16651	A016651_01	1	0.36852	-0.99826	0.96548	0.55964	0.00036039	20.9303	56.7979		A016651_01	AT5G02310.1
16722	A016722_01	1	0.2178	-1.5242	1.2131	0.55964	5.1227e-08	8.51731	39.1069		A016722_01	AT5G35737.1
16859	A016859_01	1	2.64	0.9708	1.1993	0.55964	0.00052171	28.5455	10.8125		A016859_01	AT5G35900.1
16864	A016864_01	1	0.095471	-2.3489	1.0071	0.55964	0	1.85874	19.4685		A016864_01	AT2G29580.1
16930	A016930_01	1	0.26443	-1.3302	1.1011	0.55964	1.9971e-06	2.56426	9.69781		A016930_01	AT5G60600.2
16939	A016939_01	1	2.4664	0.90276	1.4459	0.55964	0.0012544	4.21859	1.71039		A016939_01	AT5G24480.1
16943	A016943_01	1	0.29749	-1.2124	1.4086	0.55964	1.4732e-05	17.9807	60.443		A016943_01	AT5G02290.2
16958	A016958_01	1	2.8183	1.0361	0.9295	0.55964	0.00021323	15.5195	5.50689		A016958_01	AT5G38900.1
16977	A016977_01	1	2.4022	0.8764	1.3924	0.55964	0.0017361	3.06179	1.27452		A016977_01	AT5G50790.1
17053	A017053_01	1	0.15048	-1.8939	1.0145	0.55964	1.3031e-11	6.79305	45.1414		A017053_01	AT5G57120.1
17054	A017054_01	1	0.31735	-1.1477	1.1954	0.55964	4.1012e-05	10.0152	31.5571		A017054_01	AT5G57730.1
17074	A017074_01	1	0.39561	-0.92734	1.1736	0.55964	0.0009196	3.07099	7.76247		A017074_01	AT5G51560.1
17107	A017107_01	1	0.2643	-1.3307	1.6924	0.55964	1.9799e-06	18.1034	68.4977		A017107_01	AT5G66850.1
17210	A017210_01	1	2.9348	1.0766	2.0518	0.55964	0.0001193	76.7996	26.1696		A017210_01	AT5G51710.1
17225	A017225_01	1	0.10378	-2.2655	0.66042	0.55964	6.6613e-16	3.77236	36.3502		A017225_01	AT5G03620.1
17239	A017239_01	1	0.36953	-0.99553	1.2254	0.55964	0.00037405	2.60481	7.0491		A017239_01	AT5G44970.1
17263	A017263_01	1	4.4712	1.4977	1.2123	0.55964	8.6875e-08	7.50748	1.67907		A017263_01	AT5G66100.1
17272	A017272_01	1	0.40759	-0.89749	1.3325	0.55964	0.0013395	173.209	424.962		A017272_01	AT5G53760.2
17279	A017279_01	1	0.27616	-1.2868	1.6969	0.55964	4.2551e-06	8.57542	31.0531		A017279_01	AT5G13190.1
17282	A017282_01	1	0.34451	-1.0656	1.6135	0.55964	0.00013991	27.0612	78.5551		A017282_01	AT5G13230.1
17311	A017311_01	1	0.38846	-0.94556	1.2869	0.55964	0.00072703	3.28314	8.45113		A017311_01	AT5G13330.1
17355	A017355_01	1	0.30746	-1.1794	1.204	0.55964	2.4986e-05	2.32616	7.56551		A017355_01	AT5G55360.1
17411	A017411_01	1	3.1969	1.1622	0.84705	0.55964	3.2763e-05	31.4406	9.83453		A017411_01	AT5G04480.1
17447	A017447_01	1	0.40516	-0.90348	1.1483	0.55964	0.0012432	38.1338	94.1228		A017447_01	AT5G63100.1
17454	A017454_01	1	0.23669	-1.441	1.2111	0.55964	2.6086e-07	3.06976	12.9695		A017454_01	AT5G06270.1
17548	A017548_01	1	0.39121	-0.9385	1.3538	0.55964	0.00079669	35.6162	91.0401		A017548_01	AT5G45590.1
17622	A017622_01	1	0.37422	-0.9829	1.6191	0.55964	0.00044372	43.341	115.816		A017622_01	AT5G36260.1
17627	A017627_01	1	6.0765	1.8044	1.2412	0.55964	1.1296e-10	17.411	2.86538		A017627_01	AT5G53270.1
17644	A017644_01	1	0.32302	-1.13	1.1579	0.55964	5.3812e-05	10.0654	31.162		A017644_01	AT5G59830.2
17654	A017654_01	1	0.20637	-1.5781	1.1982	0.55964	1.704e-08	2.00975	9.73863		A017654_01	AT5G45820.1
17721	A017721_01	1	0.36801	-0.99964	1.3229	0.55964	0.00035367	3.70099	10.0563		A017721_01	AT5G60230.2
17727	A017727_01	1	2.7719	1.0195	1.6258	0.55964	0.00026899	9.64365	3.47919		A017727_01	AT5G13840.1
17741	A017741_01	1	3.3012	1.1943	1.5069	0.55964	1.9715e-05	3.50608	1.06205		A017741_01	AT5G22590.1
17759	A017759_01	1	2.4434	0.8934	2.2032	0.55964	0.0014092	133.647	54.6965		A017759_01	AT5G11080.1
17788	A017788_01	1	0.15555	-1.8608	1.5291	0.55964	2.9341e-11	2.35813	15.1591		A017788_01	AT5G15790.2
17824	A017824_01	1	0.38124	-0.96432	1.0562	0.55964	0.00056855	12.4298	32.6029		A017824_01	AT5G35320.1
17846	A017846_01	1	3.0546	1.1167	1.5773	0.55964	6.5902e-05	4.52085	1.48004		A017846_01	AT5G10420.1
17871	A017871_01	1	2.8592	1.0505	1.9988	0.55964	0.00017378	76.5849	26.7839		A017871_01	AT5G10830.1
17881	A017881_01	1	0.37468	-0.98169	0.82487	0.55964	0.00045099	87.1647	232.619		A017881_01	AT5G57150.2
17899	A017899_01	1	0.19956	-1.6117	1.7295	0.55964	8.4298e-09	0.99629	4.99232		A017899_01	AT5G63260.1
17924	A017924_01	1	0.16854	-1.7806	1.4363	0.55964	1.9753e-10	1.6869	10.0092		A017924_01	AT5G61380.1
17950	A017950_01	1	0.41633	-0.87628	1.2596	0.55964	0.0017386	3.45596	8.3012		A017950_01	AT5G19370.1
17978	A017978_01	1	0.32663	-1.1189	1.8835	0.55964	6.3694e-05	1.03196	3.15946		A017978_01	AT5G48030.1
17987	A017987_01	1	0.13455	-2.0059	1.3958	0.55964	7.5917e-13	10.4604	77.7501		A017987_01	AT5G48810.1
18009	A018009_01	1	6.106	1.8093	0.85837	0.55964	1.0074e-10	5.84742	0.957697		A018009_01	AT5G42800.1
18013	A018013_01	1	0.26491	-1.3283	1.2345	0.55964	2.0631e-06	5.60019	21.1386		A018013_01	AT5G58860.1
18153	A018153_01	1	3.8845	1.357	1.243	0.55964	1.2379e-06	8.65814	2.22888		A018153_01	AT5G21020.2
18177	A018177_01	1	0.19117	-1.6546	1.767	0.55964	3.3596e-09	20.166	105.488		A018177_01	AT5G03770.1
18184	A018184_01	1	4.3776	1.4765	1.7397	0.55964	1.3158e-07	237.508	54.2553		A018184_01	AT5G03480.1
18188	A018188_01	1	0.073424	-2.6115	1.288	0.55964	0	2.04006	27.7851		A018188_01	AT5G04010.1
18217	A018217_01	1	0.32518	-1.1234	1.3371	0.55964	5.9536e-05	31.2057	95.9666		A018217_01	AT5G02990.1
18225	A018225_01	1	6.7584	1.9108	0.98644	0.55964	8.5754e-12	87.1647	12.8971		A018225_01	AT5G13340.1
18282	A018282_01	1	3.0504	1.1153	1.1779	0.55964	6.7305e-05	66.1219	21.678		A018282_01	AT5G11150.1
18283	A018283_01	1	0.39224	-0.93588	1.3865	0.55964	0.0008241	58.0671	148.043		A018283_01	AT5G11160.1
18285	A018285_01	1	0.3543	-1.0376	1.2365	0.55964	0.00020883	5.71503	16.1303		A018285_01	AT5G11290.1
18310	A018310_01	1	2.8243	1.0383	1.625	0.55964	0.00020687	15.7983	5.59347		A018310_01	AT5G16486.1
18315	A018315_01	1	2.6188	0.96271	0.91985	0.55964	0.0005807	18.5079	7.06675		A018315_01	AT5G13610.1
18355	A018355_01	1	0.2342	-1.4516	0.65699	0.55964	2.1312e-07	53.1065	226.739		A018355_01	AT5G67150.1
18369	A018369_01	1	0.26667	-1.3217	1.5661	0.55964	2.3181e-06	13.5015	50.6278		A018369_01	AT5G66790.1
18383	A018383_01	1	0.39988	-0.91658	1.2405	0.55964	0.0010544	34.9389	87.3742		A018383_01	AT5G49130.1
18416	A018416_01	1	6.5103	1.8734	1.3371	0.55964	2.1574e-11	159.557	24.508		A018416_01	AT5G09910.1
18421	A018421_01	1	0.28966	-1.2391	1.5285	0.55964	9.5091e-06	1.28363	4.43133		A018421_01	AT5G50870.1
18436	A018436_01	1	0.3284	-1.1135	1.0103	0.55964	6.9089e-05	10.0916	30.7288		A018436_01	AT5G45440.1
18446	A018446_01	1	0.16906	-1.7775	1.1472	0.55964	2.122e-10	2.8168	16.6615		A018446_01	AT5G58470.2
18563	A018563_01	1	0.25955	-1.3488	1.2726	0.55964	1.4337e-06	17.952	69.1653		A018563_01	AT5G64380.1
18580	A018580_01	1	0.41532	-0.87871	0.42659	0.55964	0.001688	7.54059	18.156		A018580_01	AT5G36228.1
18603	A018603_01	1	2.7963	1.0283	1.1143	0.55964	0.00023801	18.8837	6.75309		A018603_01	AT5G46360.1
18615	A018615_01	1	0.41252	-0.88547	1.0496	0.55964	0.0015539	17.2446	41.8002		A018615_01	AT5G46140.1
18626	A018626_01	1	0.36125	-1.0182	0.61202	0.55964	0.00027397	11.6523	32.2559		A018626_01	AT5G12340.1
18744	A018744_01	1	0.23123	-1.4643	1.2489	0.55964	1.6669e-07	26.0886	112.821		A018744_01	AT5G14590.1
18774	A018774_01	1	0.2441	-1.4102	1.2869	0.55964	4.6655e-07	11.0056	45.0873		A018774_01	AT5G44950.1
18841	A018841_01	1	2.9406	1.0786	1.4957	0.55964	0.00011591	196.684	66.8867		A018841_01	AT5G57040.1
18891	A018891_01	1	0.26968	-1.3105	0.9724	0.55964	2.8215e-06	1.08559	4.0253		A018891_01	AT5G20630.1
18926	A018926_01	1	0.40258	-0.90985	1.2598	0.55964	0.0011478	3.04408	7.56173		A018926_01	AT5G52020.1
18928	A018928_01	1	0.16778	-1.7851	0.67692	0.55964	1.7763e-10	3.54097	21.1048		A018928_01	AT5G49800.1
18930	A018930_01	1	0.17833	-1.7241	1.628	0.55964	7.2034e-10	3.51908	19.7332		A018930_01	AT5G18630.1
18983	A018983_01	1	0.27838	-1.2788	1.9496	0.55964	4.878e-06	3.11242	11.1797		A018983_01	AT5G27410.1
18985	A018985_01	1	2.4198	0.88368	0.85846	0.55964	0.0015885	36.4011	15.0428		A018985_01	AT5G63560.1
19108	A019108_01	1	0.1676	-1.7862	1.6162	0.55964	1.7325e-10	91.0401	543.212		A019108_01	AT5G38130.1
19123	A019123_01	1	0.32342	-1.1288	0.88708	0.55964	5.4817e-05	55.202	170.682		A019123_01	AT5G39950.1
19209	A019209_01	1	3.4648	1.2427	1.6191	0.55964	8.9578e-06	109.903	31.7185		A019209_01	AT5G51110.1
19219	A019219_01	1	2.8813	1.0582	1.3043	0.55964	0.00015568	17.3207	6.01165		A019219_01	AT5G05740.1
19228	A019228_01	1	5.0141	1.6123	1.5875	0.55964	8.3233e-09	212.512	42.381		A019228_01	AT5G39865.1
19254	A019254_01	1	0.21501	-1.5371	1.1255	0.55964	3.9502e-08	1.50919	7.01885		A019254_01	AT5G37730.1
19355	A019355_01	1	3.0496	1.115	1.4733	0.55964	6.7561e-05	23.0254	7.5504		A019355_01	AT5G17080.1
19376	A019376_01	1	0.3372	-1.0871	1.0481	0.55964	0.00010238	10.5329	31.2369		A019376_01	AT5G14760.1
19392	A019392_01	1	2.7853	1.0243	1.3402	0.55964	0.00025151	3.42945	1.2313		A019392_01	AT5G17480.1
19393	A019393_01	1	0.39367	-0.93224	1.5351	0.55964	0.00086365	1.01936	2.58936		A019393_01	AT5G45780.1
19433	A019433_01	1	0.19079	-1.6566	0.94283	0.55964	3.2159e-09	39.5711	207.39		A019433_01	AT2G18980.1
19446	A019446_01	1	2.5118	0.92101	1.4462	0.55964	0.00099683	63.65	25.3404		A019446_01	AT3G55380.1
19457	A019457_01	1	0.40285	-0.90919	1.3768	0.55964	0.0011574	597.647	1483.56		A019457_01	AT2G18170.1
19472	A019472_01	1	5.3747	1.6817	1.5199	0.55964	1.8559e-09	29.4384	5.47723		A019472_01	AT1G65480.1
19484	A019484_01	1	0.25581	-1.3633	1.3754	0.55964	1.104e-06	38.2407	149.486		A019484_01	AT3G51330.1
19520	A019520_01	1	0.37858	-0.97133	2.6653	0.55964	0.00051802	24.6333	65.0724		A019520_01	AT4G21900.1
19528	A019528_01	1	0.26657	-1.3221	1.7807	0.55964	2.3033e-06	0.997156	3.7408		A019528_01	AT4G35350.2
19533	A019533_01	1	0.27463	-1.2923	1.0671	0.55964	3.8663e-06	18.9121	68.8617		A019533_01	AT4G27240.1
19546	A019546_01	1	3.404	1.225	1.105	0.55964	1.1996e-05	48.8376	14.3464		A019546_01	AT4G24960.1
19547	A019547_01	1	2.6349	0.96885	0.9871	0.55964	0.00053536	18.5673	7.04699		A019547_01	AT4G18610.1
19548	A019548_01	1	3.5543	1.2681	1.7479	0.55964	5.8426e-06	50.124	14.1032		A019548_01	AT4G38480.1
19569	A019569_01	1	0.36805	-0.99955	1.1859	0.55964	0.00035412	61.7072	167.654		A019569_01	AT4G11450.1
19587	A019587_01	1	0.3091	-1.1741	0.78779	0.55964	2.7188e-05	18.2872	59.1632		A019587_01	AT4G09030.1
19603	A019603_01	1	0.37797	-0.97294	1.0917	0.55964	0.00050701	107.147	283.497		A019603_01	AT5G01670.2
19624	A019624_01	1	5.1056	1.6303	1.5236	0.55964	5.664e-09	27.3632	5.35966		A019624_01	AT3G22490.1
19625	A019625_01	1	0.3091	-1.1741	1.3143	0.55964	2.7185e-05	4.23126	13.6891		A019625_01	AT1G04120.1
19629	A019629_01	1	0.34557	-1.0626	1.0225	0.55964	0.00014629	42.4361	122.805		A019629_01	AT3G13610.1
19630	A019630_01	1	2.5728	0.945	1.0257	0.55964	0.00073236	151.063	58.7153		A019630_01	AT3G16780.1
19641	A019641_01	1	2.5573	0.93894	1.3331	0.55964	0.00079224	3.32643	1.30076		A019641_01	AT3G28900.1
19672	A019672_01	1	0.38231	-0.96152	0.92142	0.55964	0.00058995	4.61125	12.0625		A019672_01	AT5G04940.2
19690	A019690_01	1	2.9725	1.0894	1.179	0.55964	9.8913e-05	5.41731	1.8225		A019690_01	AT5G38610.1
19694	A019694_01	1	3.4563	1.2402	1.1247	0.55964	9.3332e-06	56.2384	16.2713		A019694_01	AT5G63620.2
19720	A019720_01	1	0.30194	-1.1975	1.2112	0.55964	1.8717e-05	86.9906	288.127		A019720_01	AT5G53980.1
19727	A019727_01	1	0.35172	-1.0449	1.5328	0.55964	0.00018827	1.83738	5.22419		A019727_01	AT5G06510.2
19729	A019729_01	1	2.6511	0.97497	1.1218	0.55964	0.00049349	38.6521	14.5807		A019729_01	AT5G07720.1
19737	A019737_01	1	2.9217	1.0722	1.5312	0.55964	0.00012733	161.483	55.2683		A019737_01	AT5G63980.1
19771	A019771_01	1	0.35247	-1.0428	1.3213	0.55964	0.00019407	61.3012	173.921		A019771_01	AT2G22670.3
19787	A019787_01	1	3.2344	1.1738	1.403	0.55964	2.7289e-05	49.3975	15.2717		A019787_01	AT1G10230.1
19801	A019801_01	1	4.6164	1.5296	1.7363	0.55964	4.5918e-08	36.8959	7.99167		A019801_01	AT1G73060.1
19804	A019804_01	1	0.40304	-0.90872	1.6432	0.55964	0.0011642	85.4473	212.003		A019804_01	AT1G53900.1
19821	A019821_01	1	2.7904	1.0262	0.78103	0.55964	0.00024518	10.5613	3.78483		A019821_01	AT2G33210.1
19822	A019822_01	1	0.18232	-1.702	1.1077	0.55964	1.1833e-09	4.83509	26.52		A019822_01	AT2G26600.2
19842	A019842_01	1	0.41489	-0.87974	0.95317	0.55964	0.0016669	1.61231	3.88608		A019842_01	AT2G32600.1
19854	A019854_01	1	0.36495	-1.008	1.1353	0.55964	0.00031538	2.48114	6.79849		A019854_01	AT2G26910.1
19878	A019878_01	1	0.3497	-1.0507	1.0133	0.55964	0.00017342	5.18775	14.8352		A019878_01	AT2G31650.1
19887	A019887_01	1	0.22889	-1.4745	0.97105	0.55964	1.3679e-07	39.4171	172.207		A019887_01	AT2G36160.1
19909	A019909_01	1	4.6306	1.5327	1.2017	0.55964	4.3158e-08	153.071	33.0559		A019909_01	AT1G03730.1
19968	A019968_01	1	0.38799	-0.94679	1.3766	0.55964	0.00071556	7.74308	19.9574		A019968_01	AT1G74040.1
19973	A019973_01	1	0.32692	-1.1181	1.743	0.55964	6.4527e-05	58.3115	178.377		A019973_01	AT3G01130.1
19984	A019984_01	1	3.4832	1.2479	0.83478	0.55964	8.2036e-06	13.3031	3.81943		A019984_01	AT1G66860.1
19988	A019988_01	1	3.6699	1.3002	1.5037	0.55964	3.3775e-06	10.9803	2.99217		A019988_01	AT1G19640.1
19995	A019995_01	1	0.40671	-0.89966	1.3405	0.55964	0.0013038	15.7242	38.6598		A019995_01	AT1G78070.2
20000	A020000_01	1	0.25781	-1.3555	0.7018	0.55964	1.2707e-06	6.09093	23.6249		A020000_01	AT5G08335.1
20061	A020061_01	1	0.35441	-1.0373	1.2004	0.55964	0.00020974	18.0618	50.963		A020061_01	AT3G24100.1
20112	A020112_01	1	2.8117	1.0338	1.4319	0.55964	0.00022037	60.6064	21.5548		A020112_01	AT5G49280.1
20203	A020203_01	1	0.22838	-1.4768	1.3641	0.55964	1.3093e-07	22.9634	100.544		A020203_01	AT1G26270.1
20226	A020226_01	1	0.38991	-0.94185	0.57564	0.55964	0.00076293	17.5385	44.9792		A020226_01	AT3G01400.1
20232	A020232_01	1	0.39155	-0.93764	0.68706	0.55964	0.00080562	8.226	21.01		A020232_01	AT3G45730.1
20251	A020251_01	1	2.4211	0.88421	1.383	0.55964	0.0015781	42.0097	17.3519		A020251_01	AT5G61900.3
20256	A020256_01	1	2.7874	1.0251	1.245	0.55964	0.00024889	55.6454	19.9634		A020256_01	AT3G01200.1
20271	A020271_01	1	0.27249	-1.3001	1.5235	0.55964	3.3786e-06	5.11767	18.7801		A020271_01	AT1G02930.1
20305	A020305_01	1	0.2266	-1.4846	0.90541	0.55964	1.1239e-07	3.40042	15.0067		A020305_01	AT1G35420.1
20345	A020345_01	1	0.34417	-1.0666	1.3157	0.55964	0.00013793	21.366	62.0785		A020345_01	AT2G45530.1
20360	A020360_01	1	0.1292	-2.0464	1.1562	0.55964	2.609e-13	5.12075	39.6345		A020360_01	AT3G13080.4
20367	A020367_01	1	0.37441	-0.98241	1.2022	0.55964	0.00044666	47.5271	126.938		A020367_01	AT1G42960.1
20391	A020391_01	1	0.32315	-1.1296	1.8391	0.55964	5.4142e-05	40.2697	124.611		A020391_01	AT4G32570.1
20412	A020412_01	1	5.4672	1.6988	1.2743	0.55964	1.2719e-09	5.30845	0.971002		A020412_01	AT5G02810.1
20501	A020501_01	1	5.3282	1.673	1.2862	0.55964	2.2465e-09	145.722	27.3495		A020501_01	AT5G61440.1
20525	A020525_01	1	2.5953	0.95369	1.1066	0.55964	0.00065391	80.4149	30.9849		A020525_01	AT4G19920.1
20528	A020528_01	1	0.32522	-1.1232	1.0019	0.55964	5.9659e-05	60.9041	187.26		A020528_01	AT2G16470.1
20583	A020583_01	1	0.28372	-1.2598	1.6067	0.55964	6.7293e-06	8.0736	28.4543		A020583_01	AT3G54770.1
20590	A020590_01	1	0.20283	-1.5954	1.5334	0.55964	1.1884e-08	1.699	8.37625		A020590_01	AT5G48380.1
20593	A020593_01	1	0.41308	-0.88411	1.0713	0.55964	0.0015801	8.86224	21.4538		A020593_01	AT3G20970.2
20798	A020798_01	1	0.41474	-0.88011	1.1034	0.55964	0.0016593	19.1519	46.1778		A020798_01	AT1G58280.1
20819	A020819_01	1	0.36473	-1.0086	0.966	0.55964	0.00031284	5.54391	15.2001		A020819_01	AT3G48000.1
20837	A020837_01	1	3.4113	1.2271	1.4488	0.55964	1.1586e-05	4.61541	1.35301		A020837_01	AT4G28250.1
20848	A020848_01	1	0.2462	-1.4016	1.4778	0.55964	5.4744e-07	6.19783	25.1712		A020848_01	AT4G10760.1
20856	A020856_01	1	0.22838	-1.4767	1.1931	0.55964	1.3099e-07	12.8315	56.1822		A020856_01	OBSOLETE
20913	A020913_01	1	2.632	0.96774	1.415	0.55964	0.00054331	7.85618	2.985		A020913_01	AT4G18540.1
20958	A020958_01	1	0.4082	-0.896	1.0317	0.55964	0.0013645	34.2231	83.8391		A020958_01	AT1G53580.2
20991	A020991_01	1	0.25245	-1.3766	0.75401	0.55964	8.6805e-07	21.5937	85.5328		A020991_01	AT1G78300.1
21009	A021009_01	1	2.4918	0.91301	2.1609	0.55964	0.001103	664.543	266.693		A021009_01	AT5G25060.1
21015	A021015_01	1	4.0397	1.3962	0.46927	0.55964	6.052e-07	40.2375	9.96122		A021015_01	AT1G61150.7
21055	A021055_01	1	2.428	0.88707	1.2545	0.55964	0.0015236	320.987	132.198		A021055_01	AT5G67420.1
21100	A021100_01	1	2.4595	0.89994	1.3849	0.55964	0.0012993	151.927	61.7751		A021100_01	AT1G02780.1
21102	A021102_01	1	5.1715	1.6432	1.0927	0.55964	4.3011e-09	4.61679	0.89274		A021102_01	AT1G67580.1
21121	A021121_01	1	2.6037	0.95694	0.67386	0.55964	0.00062662	8.85162	3.39974		A021121_01	AT3G06720.2
21129	A021129_01	1	5.0235	1.6141	1.1815	0.55964	8.0015e-09	8.57885	1.70777		A021129_01	AT1G59870.1
21130	A021130_01	1	5.8973	1.7745	1.1643	0.55964	2.275e-10	22.89	3.88142		A021130_01	AT1G09070.1
21133	A021133_01	1	0.20323	-1.5934	1.3957	0.55964	1.2379e-08	1.74985	8.60979		A021133_01	AT1G11190.1
21137	A021137_01	1	0.38068	-0.96579	1.2989	0.55964	0.00055756	1.51305	3.9745		A021137_01	AT1G64370.1
21145	A021145_01	1	7.3234	1.9911	1.411	0.55964	1.1147e-12	10.9233	1.49163		A021145_01	AT3G22421.1
21163	A021163_01	1	3.2114	1.1667	1.7836	0.55964	3.0523e-05	12.6645	3.94323		A021163_01	AT2G38960.1
21169	A021169_01	1	2.5841	0.94937	1.2144	0.55964	0.00069186	2.44474	0.946076		A021169_01	AT3G56530.1
21181	A021181_01	1	0.22719	-1.482	1.0003	0.55964	1.1828e-07	7.78112	34.247		A021181_01	AT1G52190.1
21188	A021188_01	1	2.825	1.0385	0.88834	0.55964	0.00020616	2.58418	0.914753		A021188_01	AT5G24950.1
21190	A021190_01	1	0.412	-0.88672	0.69994	0.55964	0.0015302	1.44435	3.50573		A021190_01	AT3G25590.1
21207	A021207_01	1	2.6957	0.99165	1.235	0.55964	0.00039431	37.5811	13.9419		A021207_01	AT5G04740.1
21208	A021208_01	1	0.29767	-1.2118	1.959	0.55964	1.4872e-05	226.263	760.138		A021208_01	AT4G19270.1
21209	A021209_01	1	0.3625	-1.0147	2.1674	0.55964	0.00028744	1.46071	4.02933		A021209_01	AT4G36648.1
21214	A021214_01	1	4.0618	1.4016	1.609	0.55964	5.4711e-07	5.56669	1.37056		A021214_01	AT4G13850.4
21218	A021218_01	1	0.39549	-0.92763	1.3355	0.55964	0.0009162	321.694	813.381		A021218_01	AT4G26840.1
21226	A021226_01	1	0.30911	-1.174	2.0747	0.55964	2.72e-05	1749	5657.85		A021226_01	AT3G48630.1
21242	A021242_01	1	2.6057	0.95771	1.1891	0.55964	0.00062029	46.5069	17.8482		A021242_01	AT3G43630.1
21244	A021244_01	1	0.35356	-1.0397	1.3475	0.55964	0.00020276	14.9603	42.3132		A021244_01	AT3G42560.1
21255	A021255_01	1	2.8325	1.0412	1.1506	0.55964	0.00019861	13.1287	4.6353		A021255_01	AT4G18310.1
21278	A021278_01	1	0.21815	-1.5226	1.5662	0.55964	5.2924e-08	4.61125	21.1386		A021278_01	AT4G11630.1
21282	A021282_01	1	3.7826	1.3304	1.3359	0.55964	1.9894e-06	18.2817	4.83316		A021282_01	AT4G10880.1
21292	A021292_01	1	3.7439	1.3201	1.1691	0.55964	2.3848e-06	12.5686	3.35718		A021292_01	AT4G11210.1
21300	A021300_01	1	2.4839	0.90983	1.2427	0.55964	0.0011481	8.28544	3.33542		A021300_01	AT4G12280.1
21302	A021302_01	1	3.2968	1.1929	0.64265	0.55964	2.0149e-05	39.7258	12.0492		A021302_01	AT3G47360.1
21310	A021310_01	1	2.7838	1.0238	1.1085	0.55964	0.00025341	39.2833	14.1116		A021310_01	AT4G01520.1
21337	A021337_01	1	2.6837	0.98719	0.71386	0.55964	0.0004188	128.175	47.7653		A021337_01	AT4G30280.1
21364	A021364_01	1	0.35133	-1.046	1.1261	0.55964	0.00018531	92.1668	262.329		A021364_01	AT3G31350.1
21376	A021376_01	1	0.32762	-1.1159	1.7565	0.55964	6.6663e-05	18.1923	55.5287		A021376_01	AT5G10990.1
21409	A021409_01	1	0.4097	-0.89233	1.2096	0.55964	0.0014281	3.39669	8.29041		A021409_01	AT5G48710.1
21413	A021413_01	1	0.39289	-0.93422	0.63225	0.55964	0.00084184	330.795	842.017		A021413_01	AT5G18040.1
21421	A021421_01	1	0.34108	-1.0756	1.3827	0.55964	0.00012102	3.42055	10.0282		A021421_01	AT4G11230.1
21429	A021429_01	1	0.31794	-1.1459	2.2236	0.55964	4.2198e-05	20.8114	65.4574		A021429_01	AT5G63500.1
21473	A021473_01	1	0.40159	-0.91232	1.661	0.55964	0.0011127	2.61042	6.49999		A021473_01	AT5G38580.1
21507	A021507_01	1	3.953	1.3745	1.2268	0.55964	9.015e-07	76.3555	19.3153		A021507_01	AT5G41280.1
21556	A021556_01	1	0.40089	-0.91407	1.0953	0.55964	0.0010883	14.1994	35.4208		A021556_01	AT1G20930.1
21560	A021560_01	1	2.6608	0.97864	1.1502	0.55964	0.00046985	6.2827	2.36111		A021560_01	AT1G16430.1
21624	A021624_01	1	2.4608	0.90047	1.1868	0.55964	0.0012908	147.909	60.1054		A021624_01	AT2G13150.1
21641	A021641_01	1	11.5384	2.4457	1.2666	0.55964	0	129.658	11.238		A021641_01	AT2G05310.1
21674	A021674_01	1	0.21734	-1.5263	1.4197	0.55964	4.9122e-08	1.68129	7.73534		A021674_01	AT3G27680.1
21679	A021679_01	1	0.1366	-1.9907	1.2223	0.55964	1.1253e-12	1.56071	11.4261		A021679_01	AT1G06090.1
21709	A021709_01	1	2.5558	0.93837	0.92783	0.55964	0.00079805	2.39179	0.935825		A021709_01	AT1G49660.1
21723	A021723_01	1	2.5247	0.92613	0.90517	0.55964	0.00093385	86.4183	34.2299		A021723_01	AT1G65360.1
21730	A021730_01	1	0.31842	-1.1444	0.72103	0.55964	4.3202e-05	12.9216	40.581		A021730_01	AT3G06680.1
21731	A021731_01	1	0.40961	-0.89256	1.4534	0.55964	0.0014239	17.4162	42.5211		A021731_01	AT3G12430.1
21741	A021741_01	1	0.40135	-0.91293	0.93946	0.55964	0.0011041	0.99806	2.48678		A021741_01	AT1G35310.1
21746	A021746_01	1	0.34948	-1.0513	1.4894	0.55964	0.00017192	5.45591	15.6114		A021746_01	AT1G29430.1
21747	A021747_01	1	2.4423	0.89296	0.77085	0.55964	0.0014169	13.3725	5.47559		A021747_01	AT1G29440.1
21766	A021766_01	1	3.0786	1.1245	1.1918	0.55964	5.8564e-05	29.0727	9.44419		A021766_01	AT3G03840.1
21774	A021774_01	1	0.35608	-1.0326	0.872	0.55964	0.00022406	7.74076	21.7388		A021774_01	AT3G04320.1
21810	A021810_01	1	0.32877	-1.1124	1.2548	0.55964	7.0247e-05	6.72142	20.4442		A021810_01	AT5G03630.1
21813	A021813_01	1	4.1479	1.4226	1.3768	0.55964	3.6957e-07	77.9837	18.8008		A021813_01	AT2G33540.1
21822	A021822_01	1	0.39106	-0.93889	1.4503	0.55964	0.0007927	7.62552	19.4997		A021822_01	AT1G11630.1
21868	A021868_01	1	2.4294	0.88764	0.4376	0.55964	0.001513	60.8615	25.0532		A021868_01	AT3G53990.1
21878	A021878_01	1	0.37106	-0.9914	1.4382	0.55964	0.0003956	3.50994	9.45932		A021878_01	AT5G47660.1
21887	A021887_01	1	0.19008	-1.6603	1.5773	0.55964	2.9644e-09	12.3777	65.1179		A021887_01	AT1G26520.1
21890	A021890_01	1	0.28781	-1.2455	2.0007	0.55964	8.5505e-06	9.22115	32.0405		A021890_01	AT4G11360.1
21910	A021910_01	1	5.4411	1.694	1.0955	0.55964	1.4146e-09	11.6873	2.1479		A021910_01	AT3G28890.1
21928	A021928_01	1	0.38492	-0.95471	1.326	0.55964	0.00064522	54.9377	142.722		A021928_01	AT2G26190.1
21938	A021938_01	1	0.24932	-1.389	1.0764	0.55964	6.9076e-07	19.6151	78.6809		A021938_01	AT1G26880.2
21958	A021958_01	1	0.28797	-1.2449	0.85205	0.55964	8.631e-06	1.00488	3.48964		A021958_01	AT3G56800.1
21959	A021959_01	1	0.36967	-0.99514	1.1043	0.55964	0.00037602	1.8951	5.12638		A021959_01	AT5G50700.1
21963	A021963_01	1	2.5067	0.91896	1.252	0.55964	0.0010231	2.31938	0.925283		A021963_01	AT4G23010.2
21998	A021998_01	1	3.1106	1.1348	1.329	0.55964	5.0035e-05	6.28459	2.02037		A021998_01	AT2G02100.1
22018	A022018_01	1	2.682	0.98656	1.6636	0.55964	0.00042237	2.47819	0.924012		A022018_01	AT3G52580.1
22057	A022057_01	1	0.28458	-1.2568	1.2685	0.55964	7.0793e-06	9.05122	31.8043		A022057_01	AT1G12725.1
22065	A022065_01	1	0.11797	-2.1373	1.8978	0.55964	2.1982e-14	2.83829	24.0588		A022065_01	AT2G10350.1
22098	A022098_01	1	9.3943	2.2401	0.81388	0.55964	1.1102e-15	19.416	2.06682		A022098_01	AT2G10350.1
22139	A022139_01	1	0.28196	-1.266	1.4584	0.55964	6.0595e-06	13.8281	49.0431		A022139_01	AT5G07970.1
22141	A022141_01	1	0.35569	-1.0337	0.94132	0.55964	0.00022062	245.943	691.456		A022141_01	AT3G51460.1
22151	A022151_01	1	0.3195	-1.141	1.0462	0.55964	4.5501e-05	5.90559	18.4839		A022151_01	AT3G58250.1
22169	A022169_01	1	9.8314	2.2856	1.6083	0.55964	2.2204e-16	89.7924	9.13305		A022169_01	AT3G51360.1
22208	A022208_01	1	4.4022	1.4821	1.154	0.55964	1.1794e-07	103.772	23.573		A022208_01	AT3G43710.1
22215	A022215_01	1	3.5831	1.2762	1.8098	0.55964	5.093e-06	77.7968	21.7128		A022215_01	AT3G55040.1
22248	A022248_01	1	0.19801	-1.6195	0.74292	0.55964	7.1456e-09	18.6809	94.3489		A022248_01	AT3G12620.2
22265	A022265_01	1	0.28532	-1.2542	1.0536	0.55964	7.3945e-06	4.09514	14.3536		A022265_01	AT5G09670.1
22267	A022267_01	1	2.4448	0.89397	0.97301	0.55964	0.0013994	9.97219	4.0792		A022267_01	AT5G10550.1
22282	A022282_01	1	0.30135	-1.1995	0.73114	0.55964	1.8137e-05	5.85912	19.4433		A022282_01	AT4G28360.1
22290	A022290_01	1	3.56	1.2698	0.80285	0.55964	5.6862e-06	5.9263	1.66476		A022290_01	AT4G19480.1
22296	A022296_01	1	0.12329	-2.0932	1.3975	0.55964	7.4163e-14	8.88887	72.0961		A022296_01	AT4G19560.1
22323	A022323_01	1	0.37034	-0.99332	1.5947	0.55964	0.00038544	6.90676	18.6491		A022323_01	AT4G21920.1
22339	A022339_01	1	0.14283	-1.9461	1.5839	0.55964	3.5281e-12	3.83358	26.8402		A022339_01	AT4G34020.2
22371	A022371_01	1	16.1449	2.7816	0.39011	0.55964	0	58.6273	3.63133		A022371_01	AT4G19720.1
22372	A022372_01	1	0.23724	-1.4387	1.4528	0.55964	2.7264e-07	66.3073	279.471		A022372_01	AT4G19730.1
22423	A022423_01	1	0.28858	-1.2428	1.0685	0.55964	8.9403e-06	59.175	205.039		A022423_01	AT4G33230.1
22436	A022436_01	1	2.6828	0.98685	1.2042	0.55964	0.00042073	214.176	79.8301		A022436_01	AT4G37560.1
22466	A022466_01	1	0.40651	-0.90014	1.5721	0.55964	0.001296	5.80082	14.2692		A022466_01	AT4G10640.1
22504	A022504_01	1	2.9362	1.0771	1.3837	0.55964	0.00011844	1815.11	618.193		A022504_01	AT4G27880.1
22513	A022513_01	1	0.39798	-0.92136	0.99072	0.55964	0.00099234	26.3508	66.2079		A022513_01	AT4G25350.1
22533	A022533_01	1	0.28761	-1.2461	1.3355	0.55964	8.4544e-06	97.8074	340.052		A022533_01	AT5G01630.1
22557	A022557_01	1	2.7347	1.006	1.1873	0.55964	0.00032408	16.8037	6.14476		A022557_01	AT4G03170.1
22606	A022606_01	1	0.073791	-2.6065	1.0951	0.55964	0	26.7117	361.984		A022606_01	AT4G15430.1
22612	A022612_01	1	0.38324	-0.9591	0.40705	0.55964	0.00060908	23.7837	62.0599		A022612_01	AT4G16090.1
22613	A022613_01	1	0.30196	-1.1974	1.3199	0.55964	1.8745e-05	2.07375	6.8675		A022613_01	AT4G16100.1
22618	A022618_01	1	4.2937	1.4571	2.0215	0.55964	1.9149e-07	33.7237	7.85382		A022618_01	AT4G16540.1
22621	A022621_01	1	3.1357	1.1428	0.25138	0.55964	4.423e-05	2.88897	0.921345		A022621_01	AT4G17160.1
22636	A022636_01	1	0.38087	-0.9653	0.36965	0.55964	0.00056118	86.5567	227.261		A022636_01	AT4G37250.1
22662	A022662_01	1	8.4511	2.1343	1.7568	0.55964	2.3981e-14	27.3742	3.23911		A022662_01	AT5G02150.2
22700	A022700_01	1	0.085826	-2.4554	1.3487	0.55964	0	291.517	3396.5		A022700_01	AT3G24540.1
22725	A022725_01	1	0.31699	-1.1489	1.9003	0.55964	4.0298e-05	1.22959	3.87909		A022725_01	AT3G21600.2
22733	A022733_01	1	0.34852	-1.0541	1.0581	0.55964	0.0001653	4.34272	12.461		A022733_01	AT3G31330.1
22800	A022800_01	1	2.8813	1.0583	1.8596	0.55964	0.00015563	8.96654	3.1118		A022800_01	AT1G35320.1
22879	A022879_01	1	8.8267	2.1778	1.7259	0.55964	7.1054e-15	13.9266	1.57775		A022879_01	AT5G44530.1
22893	A022893_01	1	0.28298	-1.2624	1.216	0.55964	6.44e-06	9.0196	31.8743		A022893_01	AT3G17720.1
22898	A022898_01	1	0.31223	-1.164	1.4518	0.55964	3.1838e-05	2.63921	8.45282		A022898_01	AT3G20380.1
22908	A022908_01	1	0.30466	-1.1886	1.2415	0.55964	2.1606e-05	1.7061	5.60019		A022908_01	AT1G21780.2
22945	A022945_01	1	3.3637	1.213	1.3809	0.55964	1.4575e-05	12.2779	3.65027		A022945_01	AT5G43570.1
22959	A022959_01	1	7.1394	1.9656	0.73216	0.55964	2.1467e-12	58.2882	8.16454		A022959_01	AT5G48940.1
23001	A023001_01	1	3.4847	1.2484	1.3601	0.55964	8.1435e-06	127.002	36.4448		A023001_01	AT5G63690.1
23005	A023005_01	1	2.9979	1.0979	1.3489	0.55964	8.7218e-05	64.6702	21.5721		A023005_01	AT5G63740.1
23007	A023007_01	1	3.3875	1.2201	0.98471	0.55964	1.2989e-05	52.6307	15.5366		A023007_01	AT5G44150.1
23063	A023063_01	1	0.39039	-0.94061	1.4367	0.55964	0.00077531	6.62732	16.976		A023063_01	AT5G23160.1
23068	A023068_01	1	2.4751	0.90627	1.1133	0.55964	0.0012006	2.77347	1.12054		A023068_01	AT5G63230.1
23107	A023107_01	1	0.37702	-0.97546	0.96445	0.55964	0.0004903	7.18144	19.0468		A023107_01	AT5G43200.1
23119	A023119_01	1	0.15631	-1.8559	1.0608	0.55964	3.3027e-11	9.59268	61.3687		A023119_01	AT5G63970.2
23146	A023146_01	1	0.24126	-1.4219	0.98154	0.55964	3.7476e-07	8.26971	34.2779		A023146_01	AT5G15080.1
23166	A023166_01	1	0.39721	-0.92329	0.99865	0.55964	0.00096825	9.89669	24.9157		A023166_01	AT1G65470.1
23199	A023199_01	1	0.26662	-1.3219	1.4351	0.55964	2.3107e-06	5.09266	19.1002		A023199_01	AT3G28650.1
23225	A023225_01	1	3.3101	1.197	1.1794	0.55964	1.8884e-05	238.317	71.9952		A023225_01	AT1G23680.1
23241	A023241_01	1	0.29191	-1.2313	1.0455	0.55964	1.081e-05	1.39618	4.78267		A023241_01	AT1G54010.1
23290	A023290_01	1	0.37199	-0.98889	1.1746	0.55964	0.00040929	48.9451	131.578		A023290_01	AT1G52695.1
23301	A023301_01	1	0.18879	-1.6671	1.3611	0.55964	2.5554e-09	6.32683	33.5119		A023301_01	AT4G28560.1
23308	A023308_01	1	2.4014	0.87605	0.87536	0.55964	0.0017436	118.002	49.1413		A023308_01	AT5G26300.1
23309	A023309_01	1	2.5848	0.94963	0.9308	0.55964	0.00068953	314.128	121.523		A023309_01	AT2G26950.1
23367	A023367_01	1	5.8715	1.7701	1.1155	0.55964	2.518e-10	7.58369	1.29158		A023367_01	AT5G09690.4
23374	A023374_01	1	0.25827	-1.3538	1.512	0.55964	1.3116e-06	63.4721	245.746		A023374_01	AT2G34360.1
23389	A023389_01	1	2.5607	0.94029	1.2539	0.55964	0.00077851	105.922	41.3635		A023389_01	AT2G45860.1
23401	A023401_01	1	0.37687	-0.97587	0.94015	0.55964	0.00048761	56.3679	149.575		A023401_01	AT2G35230.2
23413	A023413_01	1	0.36472	-1.0086	1.2273	0.55964	0.00031268	3.54983	9.73278		A023413_01	AT2G30960.1
23427	A023427_01	1	3.8206	1.3404	1.1755	0.55964	1.6659e-06	3.88142	1.01597		A023427_01	AT2G32487.1
23432	A023432_01	1	3.0883	1.1276	1.3167	0.55964	5.5826e-05	32.8352	10.6323		A023432_01	AT2G32590.1
23438	A023438_01	1	0.31209	-1.1644	1.113	0.55964	3.1629e-05	99.8132	319.801		A023438_01	AT2G38350.1
23444	A023444_01	1	4.5663	1.5187	1.8208	0.55964	5.7176e-08	65.6935	14.3866		A023444_01	AT2G37530.1
23457	A023457_01	1	2.7315	1.0049	0.68064	0.55964	0.00032932	25.0883	9.18434		A023457_01	AT2G19730.1
23466	A023466_01	1	3.2361	1.1744	1.5302	0.55964	2.7059e-05	33.4115	10.3243		A023466_01	AT2G07020.1
23485	A023485_01	1	0.36866	-0.99788	1.0401	0.55964	0.0003623	14.7981	40.1371		A023485_01	AT3G18330.1
23489	A023489_01	1	0.33079	-1.1063	1.272	0.55964	7.7004e-05	6.92127	20.9241		A023489_01	AT2G18800.1
23498	A023498_01	1	0.18628	-1.6805	0.8903	0.55964	1.9051e-09	2.59441	13.928		A023498_01	AT2G42480.1
23504	A023504_01	1	0.31622	-1.1513	1.6297	0.55964	3.8799e-05	14.9259	47.2003		A023504_01	AT2G05850.1
23516	A023516_01	1	4.6981	1.5472	1.2025	0.55964	3.2192e-08	61.289	13.0449		A023516_01	AT5G34855.1
23517	A023517_01	1	0.40059	-0.91482	1.2165	0.55964	0.0010781	5.41136	13.5082		A023517_01	AT4G29070.2
23549	A023549_01	1	0.35876	-1.0251	0.70813	0.55964	0.0002489	46.9086	130.752		A023549_01	AT1G55840.2
23585	A023585_01	1	0.27084	-1.3062	1.1613	0.55964	3.0407e-06	12.1048	44.6922		A023585_01	AT2G16340.1
23587	A023587_01	1	0.36535	-1.0069	0.77519	0.55964	0.00032022	207.909	569.068		A023587_01	AT2G16380.1
23601	A023601_01	1	0.20784	-1.571	1.6947	0.55964	1.973e-08	38.3824	184.675		A023601_01	AT2G13570.1
23683	A023683_01	1	0.34077	-1.0766	0.77775	0.55964	0.00011942	45.8236	134.464		A023683_01	AT2G25120.1
23688	A023688_01	1	0.24314	-1.4141	1.4053	0.55964	4.3347e-07	402.905	1657.06		A023688_01	AT2G17750.1
23752	A023752_01	1	0.39581	-0.92682	1.1357	0.55964	0.00092567	1.0434	2.63612		A023752_01	AT1G48070.1
23764	A023764_01	1	5.6963	1.7398	1.1097	0.55964	5.048e-10	21.9003	3.84472		A023764_01	AT5G10330.3
23796	A023796_01	1	3.7005	1.3085	1.5945	0.55964	2.9236e-06	8.1629	2.20595		A023796_01	AT1G03430.1
23804	A023804_01	1	0.40466	-0.90471	1.1807	0.55964	0.0012243	4.65993	11.5167		A023804_01	AT1G23320.1
23834	A023834_01	1	2.5098	0.9202	1.2286	0.55964	0.0010071	186.625	74.3586		A023834_01	AT1G24570.1
23855	A023855_01	1	2.6409	0.9711	1.0875	0.55964	0.00051959	6.71538	2.54279		A023855_01	AT1G57570.1
23859	A023859_01	1	0.39421	-0.93086	1.6531	0.55964	0.00087903	5.12177	12.9929		A023859_01	AT1G12200.1
23906	A023906_01	1	2.5264	0.9268	1.4232	0.55964	0.00092585	19.0563	7.54285		A023906_01	AT1G49015.1
23932	A023932_01	1	3.1187	1.1374	0.93622	0.55964	4.8065e-05	135.993	43.6062		A023932_01	AT3G57380.1
23976	A023976_01	1	2.8858	1.0598	1.8842	0.55964	0.00015222	223.118	77.3159		A023976_01	AT1G42560.1
23986	A023986_01	1	0.28177	-1.2666	1.6083	0.55964	5.9927e-06	23.3945	83.0298		A023986_01	AT1G56520.1
23994	A023994_01	1	2.478	0.90745	0.90605	0.55964	0.001183	28.2502	11.401		A023994_01	AT1G77500.1
24024	A024024_01	1	0.34012	-1.0785	1.0668	0.55964	0.00011616	13.0371	38.3287		A024024_01	AT1G36050.1
24031	A024031_01	1	3.883	1.3566	1.966	0.55964	1.2463e-06	4.02973	1.03784		A024031_01	AT1G72470.1
24043	A024043_01	1	3.0358	1.1105	2.1423	0.55964	7.2308e-05	5.21323	1.71721		A024043_01	AT3G01030.1
24081	A024081_01	1	0.29976	-1.2048	1.5703	0.55964	1.666e-05	14.355	47.8849		A024081_01	AT3G05750.2
24086	A024086_01	1	2.6366	0.9695	1.3301	0.55964	0.00053081	329.475	124.961		A024086_01	AT3G09900.1
24109	A024109_01	1	0.26655	-1.3222	0.99967	0.55964	2.3001e-06	17.1672	64.3991		A024109_01	AT2G20900.4
24126	A024126_01	1	3.3378	1.2053	0.73247	0.55964	1.6513e-05	149.501	44.7907		A024126_01	AT1G55420.1
24159	A024159_01	1	0.40772	-0.89717	2.3394	0.55964	0.0013449	3.46045	8.4867		A024159_01	AT1G51390.1
24181	A024181_01	1	4.1913	1.433	1.0198	0.55964	3.0365e-07	80.4069	19.1844		A024181_01	AT2G18750.2
24183	A024183_01	1	0.30373	-1.1916	1.1287	0.55964	2.0575e-05	4.13712	13.6208		A024183_01	AT5G55930.1
24185	A024185_01	1	3.1552	1.1491	0.33698	0.55964	4.0182e-05	114.434	36.2667		A024185_01	AT2G18220.1
24200	A024200_01	1	0.26726	-1.3195	1.2615	0.55964	2.4094e-06	3.00206	11.2324		A024200_01	AT1G30080.1
24204	A024204_01	1	0.35904	-1.0243	1.207	0.55964	0.00025157	9.82077	27.3523		A024204_01	AT3G61830.1
24299	A024299_01	1	0.21661	-1.5297	1.006	0.55964	4.5891e-08	3.8428	17.7414		A024299_01	AT3G12020.1
24339	A024339_01	1	2.4353	0.89008	1.0409	0.55964	0.0014683	2.46169	1.01084		A024339_01	AT5G61780.1
24348	A024348_01	1	0.40647	-0.90025	1.3413	0.55964	0.0012943	7.74773	19.0602		A024348_01	AT4G39960.1
24361	A024361_01	1	0.15077	-1.892	1.356	0.55964	1.3648e-11	4.05074	26.867		A024361_01	AT2G31610.1
24412	A024412_01	1	0.35385	-1.0389	1.3269	0.55964	0.00020512	19.1404	54.0927		A024412_01	AT4G34930.1
24419	A024419_01	1	0.32892	-1.112	1.4728	0.55964	7.0733e-05	15.6145	47.4748		A024419_01	AT1G07000.1
24430	A024430_01	1	3.9771	1.3805	1.1299	0.55964	8.0695e-07	6.78287	1.70543		A024430_01	AT3G42640.1
24460	A024460_01	1	2.9794	1.0917	0.95557	0.55964	9.5609e-05	2.83205	0.950587		A024460_01	AT1G13340.1
24470	A024470_01	1	0.12979	-2.0419	0.84806	0.55964	2.9421e-13	28.6485	220.721		A024470_01	AT1G51400.1
24494	A024494_01	1	0.072672	-2.6218	1.0079	0.55964	0	7.71217	106.123		A024494_01	AT2G25490.1
24502	A024502_01	1	3.4634	1.2422	1.1665	0.55964	9.0189e-06	7.34559	2.12092		A024502_01	AT2G41380.1
24515	A024515_01	1	0.38476	-0.95512	0.85226	0.55964	0.0006417	93.6908	243.496		A024515_01	AT1G52140.1
24528	A024528_01	1	0.34255	-1.0713	0.1287	0.55964	0.00012885	5.64969	16.4924		A024528_01	AT3G22440.1
24536	A024536_01	1	0.19421	-1.6388	0.89971	0.55964	4.7227e-09	1.95289	10.0553		A024536_01	AT1G05850.1
24558	A024558_01	1	0.35997	-1.0217	1.2911	0.55964	0.00026079	70.8525	196.842		A024558_01	AT3G18820.1
24565	A024565_01	1	0.37642	-0.97705	1.2614	0.55964	0.00047995	13.1077	34.8203		A024565_01	AT5G64130.3
24570	A024570_01	1	0.35074	-1.0477	1.3331	0.55964	0.00018093	6.5686	18.7276		A024570_01	AT5G65620.1
24586	A024586_01	1	0.2028	-1.5955	1.755	0.55964	1.1844e-08	7.33531	36.1689		A024586_01	AT1G19920.1
24597	A024597_01	1	0.39229	-0.93576	0.97576	0.55964	0.00082535	15.6583	39.9169		A024597_01	AT2G21170.2
24619	A024619_01	1	0.25828	-1.3537	1.619	0.55964	1.3126e-06	29.6482	114.801		A024619_01	AT3G25500.1
24641	A024641_01	1	0.30421	-1.19	0.18555	0.55964	2.1102e-05	7.5436	24.7964		A024641_01	AT1G23760.1
24658	A024658_01	1	0.39806	-0.92116	1.2956	0.55964	0.0009949	8.07683	20.2894		A024658_01	AT4G36860.2
24660	A024660_01	1	0.32565	-1.1219	1.3689	0.55964	6.0857e-05	1.00407	3.0833		A024660_01	AT2G32240.1
24663	A024663_01	1	0.35538	-1.0346	0.88837	0.55964	0.00021796	8.56685	24.1069		A024663_01	AT1G14370.1
24680	A024680_01	1	0.14473	-1.9329	0.95895	0.55964	4.9314e-12	28.9943	200.337		A024680_01	AT5G54270.1
24733	A024733_01	1	5.4549	1.6965	1.3547	0.55964	1.3372e-09	28.5598	5.2357		A024733_01	AT3G28345.1
24815	A024815_01	1	0.14606	-1.9237	1.1654	0.55964	6.205e-12	15.0488	103.028		A024815_01	AT4G25540.1
24849	A024849_01	1	4.5225	1.5091	1.3269	0.55964	6.9297e-08	64.4507	14.2506		A024849_01	AT3G59850.1
24879	A024879_01	1	0.36332	-1.0125	1.0032	0.55964	0.00029659	2.91247	8.01648		A024879_01	AT4G21100.1
24961	A024961_01	1	0.39363	-0.93234	0.38288	0.55964	0.00086244	4.30941	10.9485		A024961_01	AT4G12310.1
25000	A025000_01	1	0.33295	-1.0998	1.2543	0.55964	8.4853e-05	6.56991	19.7332		A025000_01	AT3G47590.1
25005	A025005_01	1	0.2404	-1.4254	0.77981	0.55964	3.5039e-07	5.66949	23.5824		A025005_01	AT4G08990.1
25009	A025009_01	1	0.33613	-1.0903	1.1433	0.55964	9.7676e-05	1.72502	5.13202		A025009_01	AT4G14140.1
25033	A025033_01	1	3.3071	1.1961	0.90927	0.55964	1.9166e-05	4.81723	1.45671		A025033_01	AT3G45860.1
25055	A025055_01	1	2.9301	1.075	1.2256	0.55964	0.00012208	11.8603	4.04791		A025055_01	AT3G44090.1
25066	A025066_01	1	2.4785	0.90764	0.45755	0.55964	0.0011801	127.447	51.4237		A025066_01	AT3G26200.1
25148	A025148_01	1	0.40121	-0.91328	1.3866	0.55964	0.0010993	16.5073	41.1408		A025148_01	AT3G15980.3
25149	A025149_01	1	0.3117	-1.1657	1.1118	0.55964	3.101e-05	70.9659	227.671		A025149_01	AT3G16030.1
25172	A025172_01	1	2.891	1.0616	1.0079	0.55964	0.00014835	12.1996	4.22027		A025172_01	AT3G28415.1
25238	A025238_01	1	2.5564	0.9386	1.3661	0.55964	0.00079571	43.8073	17.138		A025238_01	AT1G09940.1
25244	A025244_01	1	2.584	0.94935	1.0567	0.55964	0.00069203	11.1462	4.31372		A025244_01	AT5G20910.1
25250	A025250_01	1	2.8436	1.0451	1.7606	0.55964	0.00018792	2751.5	967.679		A025250_01	AT3G44870.1
25290	A025290_01	1	4.1139	1.4144	0.92603	0.55964	4.3139e-07	7.41645	1.80287		A025290_01	AT1G19090.1
25309	A025309_01	1	4.8285	1.5745	1.0824	0.55964	1.8346e-08	16.4743	3.412		A025309_01	AT1G61550.1
25311	A025311_01	1	0.34641	-1.0601	1.8031	0.55964	0.00015152	38.9119	112.325		A025311_01	AT1G53940.1
25323	A025323_01	1	0.34399	-1.0671	1.399	0.55964	0.00013693	43.3627	126.053		A025323_01	AT1G13140.1
25327	A025327_01	1	0.35145	-1.0457	1.6292	0.55964	0.0001862	5.48326	15.6005		A025327_01	AT1G14080.1
25337	A025337_01	1	2.7738	1.0202	1.22	0.55964	0.00026644	54.0279	19.4783		A025337_01	AT1G21850.1
25343	A025343_01	1	0.30292	-1.1943	0.95955	0.55964	1.9719e-05	0.995577	3.28675		A025343_01	AT5G27080.1
25366	A025366_01	1	2.545	0.93412	1.3926	0.55964	0.00084296	20.627	8.10515		A025366_01	AT1G30420.1
25401	A025401_01	1	3.7283	1.3159	1.107	0.55964	2.566e-06	5.33559	1.43112		A025401_01	AT2G29190.1
25422	A025422_01	1	0.15964	-1.8348	1.4941	0.55964	5.4851e-11	5.53007	34.6397		A025422_01	AT2G27010.1
25423	A025423_01	1	2.5718	0.94462	0.95909	0.55964	0.00073604	130.987	50.9324		A025423_01	AT2G32410.2
25427	A025427_01	1	0.33229	-1.1018	2.2207	0.55964	8.2384e-05	24.9931	75.2187		A025427_01	AT2G27630.1
25519	A025519_01	1	4.064	1.4022	1.6392	0.55964	5.4166e-07	101.089	24.8734		A025519_01	AT1G55930.1
25528	A025528_01	1	0.37586	-0.97853	0.92777	0.55964	0.00047057	1.5934	4.23931		A025528_01	AT1G44020.1
25553	A025553_01	1	0.29313	-1.2271	1.2359	0.55964	1.1576e-05	10.8071	36.8664		A025553_01	AT1G66930.1
25604	A025604_01	1	3.2032	1.1642	0.4224	0.55964	3.1771e-05	8.81275	2.75137		A025604_01	AT2G10440.1
25663	A025663_01	1	0.35159	-1.0453	0.74798	0.55964	0.00018728	71.8873	204.466		A025663_01	AT1G33170.1
25770	A025770_01	1	0.26772	-1.3178	1.0052	0.55964	2.4837e-06	33.6395	125.65		A025770_01	AT3G14690.1
25787	A025787_01	1	0.36378	-1.0112	1.169	0.55964	0.00030182	32.7663	90.0622		A025787_01	AT3G05165.3
25803	A025803_01	1	2.4438	0.89355	0.69301	0.55964	0.0014066	2.39736	0.981006		A025803_01	AT5G07340.1
25823	A025823_01	1	2.415	0.8817	1.3511	0.55964	0.0016275	22.4637	9.30173		A025823_01	AT5G23575.1
25824	A025824_01	1	0.40428	-0.90565	2.0646	0.55964	0.0012098	1.768	4.37322		A025824_01	AT4G34740.1
25833	A025833_01	1	0.2076	-1.5721	1.0552	0.55964	1.9279e-08	2.52235	12.1496		A025833_01	AT4G18010.1
25870	A025870_01	1	0.19966	-1.6111	0.91212	0.55964	8.5279e-09	7.00063	35.0614		A025870_01	AT4G14960.2
25893	A025893_01	1	0.41361	-0.88284	1.9101	0.55964	0.0016049	18.3715	44.416		A025893_01	AT5G47990.1
25906	A025906_01	1	2.519	0.92386	0.93339	0.55964	0.00096132	2.32891	0.924546		A025906_01	AT1G71270.1
25925	A025925_01	1	4.9944	1.6083	1.2399	0.55964	9.0465e-09	18.236	3.65136		A025925_01	AT2G45300.1
25930	A025930_01	1	2.6646	0.98004	1.9615	0.55964	0.00046112	1216.82	456.642		A025930_01	AT4G12300.1
25965	A025965_01	1	4.75	1.5581	1.2995	0.55964	2.5711e-08	10.2666	2.16137		A025965_01	AT1G17370.1
25971	A025971_01	1	0.32579	-1.1215	1.339	0.55964	6.1253e-05	4.46201	13.6959		A025971_01	AT1G08510.1
25975	A025975_01	1	0.36902	-0.99691	1.3654	0.55964	0.00036708	200.878	544.354		A025975_01	AT2G47040.1
25990	A025990_01	1	2.7864	1.0248	1.3302	0.55964	0.00025004	110.886	39.7934		A025990_01	AT5G56030.1
26010	A026010_01	1	0.3622	-1.0156	1.1071	0.55964	0.00028412	9.83257	27.1479		A026010_01	AT2G18930.1
26040	A026040_01	1	4.9904	1.6075	1.2511	0.55964	9.2013e-09	7.9789	1.59891		A026040_01	AT3G15600.1
26042	A026042_01	1	0.41617	-0.87665	1.868	0.55964	0.0017308	154.238	370.628		A026042_01	AT5G37350.2
26066	A026066_01	1	0.36056	-1.0201	2.0017	0.55964	0.00026684	4.20469	11.6616		A026066_01	AT4G39690.1
26087	A026087_01	1	0.39925	-0.91817	0.37665	0.55964	0.0010333	63.8157	159.844		A026087_01	AT1G02850.4

## Sheet: parentmix_5200_FDR_PerGeneVar
GeneNum	GeneID	NumRep	FoldChange	Log.FoldChange.	StandDeviation	CommVar	Pvalue	X5200	parentmix
121	A000121_01	1	0.83101	-0.18511	0.076569	0.55964	0.00011305	4886.35	5879.93		A000121_01	AT1G30480.1
230	A000230_01	1	0.76186	-0.27199	0.018514	0.55964	9.0483e-05	439.352	576.63		A000230_01	AT1G11870.1
318	A000318_01	1	1.1879	0.17221	0.044313	0.55964	0.0007553	5930.71	4992.54		A000318_01	AT1G74090.1
321	A000321_01	1	1.1963	0.17921	0.031258	0.55964	0.00032151	717.448	599.742		A000321_01	AT1G62360.1
454	A000454_01	1	0.89032	-0.11618	0.049302	0.55964	6.9155e-05	1143.56	1284.47		A000454_01	AT1G36320.1
536	A000536_01	1	0.8266	-0.19044	0.027017	0.55964	0.00067436	12401.8	15002.9		A000536_01	AT1G64640.1
616	A000616_01	1	0.8598	-0.15105	0.032068	0.55964	0.00041085	958.529	1114.88		A000616_01	AT1G20300.1
647	A000647_01	1	0.7959	-0.22829	0.061935	0.55964	6.6426e-05	1968.05	2472.54		A000647_01	AT1G16440.1
726	A000726_01	1	1.1708	0.1577	0.033194	0.55964	0.00068837	2343.97	2002		A000726_01	AT1G49100.1
764	A000764_01	1	0.46916	-0.75681	0.032072	0.55964	0.00079903	197.69	421.407		A000764_01	AT1G36280.1
814	A000814_01	1	1.1761	0.16221	0.018108	0.55964	0.00020007	3978.26	3382.6		A000814_01	AT1G74840.1
996	A000996_01	1	0.77199	-0.25879	0.088113	0.55964	0.00023959	858.34	1111.87		A000996_01	AT1G16160.1
1001	A001001_01	1	0.81464	-0.20501	0.033351	0.55964	0.0001368	959.009	1177.32		A001001_01	AT1G30460.1
1029	A001029_01	1	1.3921	0.33081	0.036854	0.55964	0.00097275	2971.73	2134.74		A001029_01	AT1G04640.1
1100	A001100_01	1	0.50235	-0.68846	0.034261	0.55964	0.00086608	2841.25	5655.59		A001100_01	AT1G69360.1
1135	A001135_01	1	1.3305	0.28557	0.041829	0.55964	0.00090807	454.956	341.928		A001135_01	AT1G35720.1
1143	A001143_01	1	0.83412	-0.18137	0.034682	0.55964	0.00077945	6234.79	7474.85		A001143_01	AT1G30670.1
1182	A001182_01	1	0.76405	-0.26912	0.077847	0.55964	0.00016083	746.13	976.525		A001182_01	AT1G79720.1
1183	A001183_01	1	1.4596	0.37819	0.037572	0.55964	0.00073694	2293.65	1571.37		A001183_01	AT1G06420.1
1197	A001197_01	1	0.73687	-0.30534	0.034765	0.55964	0.00085475	842.269	1142.99		A001197_01	AT1G27320.1
1204	A001204_01	1	0.70203	-0.35377	0.034791	0.55964	0.00024116	1003.05	1428.81		A001204_01	AT1G33350.1
1206	A001206_01	1	0.82951	-0.18692	0.1287	0.55964	0.00087053	510.097	614.925		A001206_01	AT1G06340.1
1209	A001209_01	1	0.059093	-2.8286	0.030132	0.55964	0.00028494	2.20701	37.3488		A001209_01	AT1G20450.2
1233	A001233_01	1	0.78962	-0.2362	0.040626	0.55964	0.00019464	373.755	473.381		A001233_01	AT1G64400.1
1260	A001260_01	1	1.1729	0.15945	0.1204	0.55964	6.2309e-05	1964.32	1674.89		A001260_01	AT1G07700.3
1326	A001326_01	1	0.88156	-0.12606	0.048356	0.55964	0.00020422	5902.32	6695.56		A001326_01	AT1G65070.1
1344	A001344_01	1	0.77256	-0.25805	0.20732	0.55964	0.00050704	364.09	471.302		A001344_01	AT1G32730.1
1348	A001348_01	1	0.78042	-0.24793	0.086485	0.55964	0.00078158	1304.27	1671.2		A001348_01	AT1G64090.1
1356	A001356_01	1	0.81777	-0.20117	0.17324	0.55964	0.00072127	18313.6	22395.2		A001356_01	AT1G43700.1
1380	A001380_01	1	0.73557	-0.30711	0.044755	0.55964	3.8299e-05	706.06	959.872		A001380_01	AT1G31850.2
1388	A001388_01	1	0.50054	-0.69207	0.030197	0.55964	0.00010003	3458.19	6909.14		A001388_01	AT1G25290.1
1407	A001407_01	1	0.57614	-0.5514	0.04281	0.55964	0.00050064	973.405	1689.52		A001407_01	AT1G14780.1
1412	A001412_01	1	0.83815	-0.17656	0.021253	0.55964	0.00086943	2662.18	3176.07		A001412_01	AT1G76990.4
1469	A001469_01	1	0.81681	-0.20235	0.051773	0.55964	0.00099735	3774.04	4620.69		A001469_01	AT1G77360.1
1482	A001482_01	1	1.1713	0.15815	0.039333	0.55964	0.00011227	1261.55	1077.07		A001482_01	AT1G77420.1
1539	A001539_01	1	1.2822	0.24855	0.026736	0.55964	7.3203e-06	20479.9	15972.1		A001539_01	AT1G65470.1
1596	A001596_01	1	0.7296	-0.31526	0.011403	0.55964	9.21e-05	1202.91	1648.63		A001596_01	AT1G08315.1
1601	A001601_01	1	0.75748	-0.27776	0.037431	0.55964	7.7842e-05	1873.94	2474.02		A001601_01	AT1G31810.1
1652	A001652_01	1	1.1538	0.14309	0.099533	0.55964	0.0010201	1080.95	936.828		A001652_01	AT1G66070.1
1777	A001777_01	1	0.78579	-0.24106	0.032535	0.55964	1.9945e-05	2741.06	3488.41		A001777_01	AT1G69280.1
1780	A001780_01	1	1.1638	0.15166	0.058816	0.55964	0.00053677	853.461	733.333		A001780_01	AT1G23700.1
1800	A001800_01	1	0.82567	-0.19156	0.077123	0.55964	0.00027533	646.323	782.74		A001800_01	AT1G03890.1
1812	A001812_01	1	1.1687	0.15586	0.045795	0.55964	0.00025085	6811.04	5828.41		A001812_01	AT1G69480.1
1840	A001840_01	1	0.74344	-0.29646	0.041001	0.55964	0.00083882	1216.7	1636.48		A001840_01	AT1G61795.1
1949	A001949_01	1	0.79945	-0.22384	0.10897	0.55964	0.0010145	967.582	1210.27		A001949_01	AT1G18870.1
1951	A001951_01	1	0.59116	-0.52566	0.039724	0.55964	2.6731e-06	1788.44	3025.1		A001951_01	AT1G75180.3
1963	A001963_01	1	0.63799	-0.44944	0.040052	0.55964	1.7535e-06	3386.32	5308.16		A001963_01	AT1G08770.1
1973	A001973_01	1	0.87847	-0.12958	0.035575	0.55964	3.3681e-05	9315.17	10604.1		A001973_01	AT1G50240.2
1994	A001994_01	1	1.765	0.56813	0.032844	0.55964	6.49e-06	382.451	216.697		A001994_01	AT1G15190.1
2035	A002035_01	1	1.3936	0.33186	0.035398	0.55964	1.3839e-05	4070.01	2920.47		A002035_01	AT1G49970.1
2109	A002109_01	1	0.44604	-0.80735	0.048906	0.55964	0.00084565	1011.51	2267.88		A002109_01	AT1G08710.2
2137	A002137_01	1	0.72487	-0.32176	0.11395	0.55964	0.00083267	286.747	395.599		A002137_01	AT2G36330.1
2141	A002141_01	1	0.48695	-0.71959	0.034261	0.55964	5.5672e-05	1202.31	2469.08		A002141_01	AT1G30950.1
2156	A002156_01	1	0.74298	-0.29709	0.088236	0.55964	0.00041334	2773.87	3733.49		A002156_01	AT3G49380.1
2234	A002234_01	1	1.2353	0.21129	0.026124	0.55964	0.00087242	8798.18	7122.4		A002234_01	AT1G63140.2
2311	A002311_01	1	0.79609	-0.22804	0.032781	0.55964	0.00077978	561.044	704.79		A002311_01	AT1G05510.1
2334	A002334_01	1	0.78558	-0.24134	0.093431	0.55964	0.00044703	1527.67	1944.58		A002334_01	AT1G01570.1
2400	A002400_01	1	1.3979	0.33498	0.10854	0.55964	0.0002805	1125.07	804.805		A002400_01	AT1G27540.2
2503	A002503_01	1	0.91702	-0.086625	0.029509	0.55964	0.00090133	2518.45	2746.27		A002503_01	AT1G18520.1
2574	A002574_01	1	1.1846	0.1694	0.023575	0.55964	0.00083648	4951.27	4179.3		A002574_01	AT1G07230.1
2580	A002580_01	1	0.84494	-0.16849	0.050732	0.55964	1.5276e-05	4298.41	5087.29		A002580_01	AT1G22480.1
2606	A002606_01	1	0.57108	-0.56022	0.061352	0.55964	0.00055191	637.848	1116.89		A002606_01	AT1G49475.1
2712	A002712_01	1	1.4269	0.35553	0.14527	0.55964	0.00027192	2145.44	1503.57		A002712_01	AT1G32220.1
2735	A002735_01	1	1.4143	0.34662	0.034835	0.55964	0.00098358	1082.69	765.554		A002735_01	AT1G55680.1
2798	A002798_01	1	0.8716	-0.13743	0.15621	0.55964	0.0002914	14070	16142.3		A002798_01	AT1G53570.3
2817	A002817_01	1	0.64073	-0.44515	0.057139	0.55964	0.00032003	5097.47	7955.35		A002817_01	AT1G51210.1
2827	A002827_01	1	1.3912	0.33014	0.052638	0.55964	9.5841e-06	2005	1441.3		A002827_01	AT1G13150.1
2840	A002840_01	1	1.2651	0.23515	0.076656	0.55964	0.0010377	1876.76	1483.56		A002840_01	AT1G16290.1
2870	A002870_01	1	0.78332	-0.24421	0.026624	0.55964	0.00075856	817.785	1043.98		A002870_01	AT1G55915.1
2874	A002874_01	1	1.8495	0.61494	0.079306	0.55964	0.00020426	634.667	343.161		A002874_01	AT1G15060.1
2902	A002902_01	1	0.49595	-0.70129	0.012776	0.55964	6.8499e-05	1211.48	2442.8		A002902_01	AT1G76920.1
2916	A002916_01	1	0.69552	-0.3631	0.040025	0.55964	0.00046919	618.997	889.981		A002916_01	AT1G68670.1
2919	A002919_01	1	0.62752	-0.46598	0.13414	0.55964	0.00011146	946.717	1508.69		A002919_01	AT1G65260.1
2980	A002980_01	1	0.67578	-0.39189	0.085649	0.55964	0.00056348	261.569	387.068		A002980_01	AT1G21864.1
3010	A003010_01	1	0.8124	-0.20776	0.095271	0.55964	0.00043251	875.592	1077.82		A003010_01	AT1G68780.1
3095	A003095_01	1	2.4527	0.89717	0.023887	0.55964	7.0096e-05	1990.42	811.513		A003095_01	AT1G17750.1
3141	A003141_01	1	0.80803	-0.21315	0.04715	0.55964	0.00096541	2038.77	2522.99		A003141_01	AT1G21065.1
3180	A003180_01	1	0.82857	-0.18805	0.044535	0.55964	7.545e-05	4197.31	5065.97		A003180_01	AT1G77810.2
3265	A003265_01	1	0.82839	-0.18828	0.050737	0.55964	0.0010103	2399.7	2896.91		A003265_01	AT1G07840.3
3298	A003298_01	1	1.6948	0.52759	0.14292	0.55964	2.8831e-05	14458	8530.47		A003298_01	AT1G01420.1
3310	A003310_01	1	1.1769	0.16288	0.042666	0.55964	0.00067731	3502.04	2975.6		A003310_01	AT1G55180.1
3456	A003456_01	1	0.51862	-0.65658	0.082674	0.55964	0.0005318	5871.7	11322		A003456_01	AT1G31830.2
3469	A003469_01	1	0.7494	-0.28849	0.042888	0.55964	0.00018564	2106.11	2810.45		A003469_01	AT3G60800.1
3501	A003501_01	1	1.3602	0.30761	0.050949	0.55964	0.00074715	1088.66	800.391		A003501_01	AT1G29990.1
3502	A003502_01	1	2.018	0.70213	0.032301	0.55964	0.00083221	3743.59	1855.11		A003502_01	AT1G30000.1
3531	A003531_01	1	0.19659	-1.6266	0.054002	0.55964	0.00088133	8.86756	45.1098		A003531_01	AT1G78130.1
3588	A003588_01	1	0.85303	-0.15896	0.059867	0.55964	0.00047743	3270.51	3833.75		A003588_01	AT1G06960.3
3603	A003603_01	1	0.87609	-0.13229	0.044818	0.55964	0.0005178	2617.3	2987.52		A003603_01	AT1G21230.1
3695	A003695_01	1	1.2297	0.20675	0.095932	0.55964	9.743e-05	917.911	746.503		A003695_01	AT1G79440.1
3838	A003838_01	1	0.7703	-0.26098	0.089368	0.55964	0.00017717	6048.1	7851.82		A003838_01	AT1G04600.1
3864	A003864_01	1	0.85296	-0.15904	0.046769	0.55964	0.0003755	1373.06	1609.7		A003864_01	AT1G60160.1
3887	A003887_01	1	1.3425	0.29455	0.075715	0.55964	6.3489e-05	491.568	366.171		A003887_01	AT1G78750.1
3928	A003928_01	1	0.64999	-0.4308	0.037975	0.55964	0.0002002	589.515	906.961		A003928_01	AT1G03020.1
3986	A003986_01	1	1.1021	0.097237	0.042904	0.55964	0.00092987	7498.81	6804.23		A003986_01	AT1G27640.1
4023	A004023_01	1	0.93505	-0.06715	0.14445	0.55964	0.00048725	11435.8	12230.6		A004023_01	AT1G80990.1
4041	A004041_01	1	1.5308	0.42581	0.02397	0.55964	0.00011959	1785.76	1166.54		A004041_01	AT1G67290.1
4049	A004049_01	1	0.81264	-0.20746	0.042583	0.55964	0.00011162	2426.24	2985.73		A004049_01	AT1G58450.1
4092	A004092_01	1	1.3344	0.28846	0.027638	0.55964	0.00010618	3134.74	2349.13		A004092_01	AT1G26340.1
4265	A004265_01	1	0.55688	-0.5854	0.18555	0.55964	0.0001936	3636.22	6529.59		A004265_01	AT1G03390.1
4268	A004268_01	1	1.3557	0.30434	0.033442	0.55964	0.00047093	335.56	247.497		A004268_01	AT1G03457.2
4386	A004386_01	1	0.51736	-0.65902	0.029817	0.55964	1.9391e-05	4009.41	7749.63		A004386_01	AT1G23740.1
4617	A004617_01	1	0.5012	-0.69075	0.040432	0.55964	0.00054578	775.959	1548.13		A004617_01	AT1G79730.1
4620	A004620_01	1	0.82156	-0.19655	0.072857	0.55964	2.0618e-05	5170.89	6294.3		A004620_01	AT1G76850.1
4621	A004621_01	1	1.1194	0.11276	0.033064	0.55964	8.2505e-05	24333.3	21737.6		A004621_01	AT1G15580.1
4657	A004657_01	1	0.66442	-0.40884	0.039399	0.55964	4.0039e-05	2409.32	3626.42		A004657_01	AT1G63640.2
4667	A004667_01	1	1.4642	0.38129	0.080302	0.55964	0.00058406	1968.64	1344.53		A004667_01	AT4G39380.1
4671	A004671_01	1	1.1227	0.11577	0.095603	0.55964	0.00040305	7407.14	6597.2		A004671_01	AT1G50120.1
4680	A004680_01	1	0.79139	-0.23396	0.058516	0.55964	1.602e-05	1587.48	2006		A004680_01	AT1G68590.2
4683	A004683_01	1	0.80937	-0.2115	0.13058	0.55964	0.00044355	4044.85	4997.53		A004683_01	AT1G14610.1
4698	A004698_01	1	0.71916	-0.32967	0.056461	0.55964	0.00014179	378.191	525.894		A004698_01	AT1G28690.1
4710	A004710_01	1	1.1519	0.14142	0.090831	0.55964	0.00014545	12135.6	10535.4		A004710_01	AT1G67800.4
4746	A004746_01	1	0.77865	-0.2502	0.069769	0.55964	0.00029976	3770.26	4842.08		A004746_01	AT5G44920.2
4785	A004785_01	1	1.3972	0.33446	0.024001	0.55964	0.00029609	930.759	666.14		A004785_01	AT1G69230.2
4870	A004870_01	1	1.1228	0.1158	0.081781	0.55964	0.00096647	12759.1	11363.9		A004870_01	AT1G22550.1
5007	A005007_01	1	0.85705	-0.15426	0.050903	0.55964	0.0007528	12574.2	14670.6		A005007_01	AT5G66055.2
5034	A005034_01	1	0.85492	-0.15675	0.056618	0.55964	0.00080138	2419.94	2830.48		A005034_01	AT1G26830.1
5066	A005066_01	1	0.9268	-0.076012	0.092369	0.55964	0.00050191	4213.29	4546.44		A005066_01	AT3G57550.2
5137	A005137_01	1	1.1419	0.13269	0.097247	0.55964	0.00029702	10495.5	9191.18		A005137_01	AT4G27670.1
5144	A005144_01	1	0.77442	-0.25564	0.052777	0.55964	0.00030311	8812.27	11379.9		A005144_01	AT5G46260.1
5166	A005166_01	1	1.141	0.13193	0.058843	0.55964	0.00026191	930.852	815.744		A005166_01	AT5G12020.1
5167	A005167_01	1	0.77505	-0.25483	0.12153	0.55964	0.0001211	4958.21	6397.1		A005167_01	AT3G54860.1
5203	A005203_01	1	0.78924	-0.23669	0.055232	0.55964	0.00020192	1141.27	1446.06		A005203_01	AT5G49910.1	AT2G27530	AT2G27530	AT2G27810	AT2G27840	AT2G27920	AT2G28290	AT2G28310	AT2G28550	AT2G28760	AT2G28800	AT2G28940	AT2G29070	AT2G29340	AT2G29350	AT2G29630	AT2G29680	AT2G29910
5390	A005390_01	1	1.4045	0.33965	0.068419	0.55964	0.00077589	788.396	561.325		A005390_01	AT5G37020.2
5477	A005477_01	1	0.75429	-0.28197	0.10372	0.55964	8.7041e-06	1027.52	1362.26		A005477_01	AT1G03106.1
5500	A005500_01	1	0.78566	-0.24122	0.11195	0.55964	0.00041211	1405.43	1788.98		A005500_01	AT1G43190.3
5509	A005509_01	1	0.73541	-0.30732	0.15825	0.55964	0.00056103	877.345	1192.97		A005509_01	AT1G74190.1
5526	A005526_01	1	0.79393	-0.23076	0.08162	0.55964	0.00066002	833.555	1049.95		A005526_01	AT1G02090.3
5536	A005536_01	1	0.74429	-0.29533	0.045318	0.55964	0.00019123	1079.23	1449.97		A005536_01	AT1G75410.2
5631	A005631_01	1	1.2266	0.20425	0.17562	0.55964	0.00033431	1194.76	974.086		A005631_01	AT2G30615.1
5730	A005730_01	1	0.76516	-0.26768	0.13646	0.55964	7.839e-05	4595.81	6005.91		A005730_01	AT2G22670.3
5731	A005731_01	1	0.77598	-0.25362	0.15241	0.55964	0.00071131	7668.68	9882.29		A005731_01	AT1G28610.2
5732	A005732_01	1	0.76663	-0.26575	0.05348	0.55964	6.3413e-05	6251.02	8154.29		A005732_01	AT1G72740.2
5733	A005733_01	1	0.77901	-0.24973	0.081583	0.55964	0.00012598	5845.92	7504.06		A005733_01	AT2G46830.2
5734	A005734_01	1	0.78387	-0.24351	0.040946	0.55964	8.2871e-06	8587.82	10955.5		A005734_01	AT1G22970.1
5735	A005735_01	1	0.77546	-0.2543	0.056647	0.55964	6.3137e-06	10390	13398.5		A005735_01	AT4G29900.1
5736	A005736_01	1	0.76236	-0.27134	0.064201	0.55964	6.9012e-06	11759.3	15424.3		A005736_01	AT1G11910.1
5737	A005737_01	1	0.75092	-0.28646	0.067376	0.55964	1.0774e-05	10175.1	13549.4		A005737_01	AT5G26680.1
5738	A005738_01	1	0.77024	-0.26105	0.034447	0.55964	0.00096913	5647.68	7332.71		A005738_01	AT5G26670.2
5739	A005739_01	1	0.73096	-0.3134	0.11732	0.55964	0.00038483	8821.08	12067.8		A005739_01	AT5G43700.1
5740	A005740_01	1	0.75754	-0.27767	0.062832	0.55964	3.4502e-05	7335.64	9682.74		A005740_01	AT1G12730.2
5741	A005741_01	1	0.75468	-0.28146	0.053767	0.55964	3.9452e-05	7088.29	9391.87		A005741_01	AT2G34420.1
5742	A005742_01	1	0.77444	-0.25561	0.025292	0.55964	5.5472e-05	13837	17868.6		A005742_01	AT3G08580.2
5743	A005743_01	1	0.75602	-0.27969	0.10461	0.55964	1.8324e-05	13454.9	17795.5		A005743_01	AT1G05010.1
5744	A005744_01	1	0.75952	-0.27506	0.046585	0.55964	3.0781e-06	14344.2	18886.4		A005744_01	AT2G22430.1
5745	A005745_01	1	0.75528	-0.28066	0.072909	0.55964	0.00010974	10894.4	14424.7		A005745_01	AT2G35605.1
5754	A005754_01	1	0.80207	-0.22056	0.094068	0.55964	0.00068873	3611.22	4502.55		A005754_01	AT4G11290.1
5760	A005760_01	1	0.79307	-0.23184	0.035548	0.55964	0.0008933	4935.45	6223.58		A005760_01	AT4G35900.1
5763	A005763_01	1	0.80498	-0.21694	0.071292	0.55964	0.0010037	2572.16	3195.18		A005763_01	AT3G15250.1
5801	A005801_01	1	1.1069	0.10152	0.04166	0.55964	0.00043691	7516.83	6790.64		A005801_01	AT1G17540.1
5968	A005968_01	1	0.86553	-0.14441	0.021771	0.55964	0.00052341	7377.57	8523.65		A005968_01	AT4G32690.1
6021	A006021_01	1	1.5332	0.42736	0.084573	0.55964	0.00013286	677.494	441.863		A006021_01	AT5G19570.1
6045	A006045_01	1	0.43514	-0.83209	0.012749	0.55964	8.9269e-06	1387.28	3188.16		A006045_01	AT2G18710.1
6100	A006100_01	1	0.83216	-0.18372	0.073474	0.55964	0.00070968	1251.75	1504.18		A006100_01	AT2G33370.1
6126	A006126_01	1	0.77888	-0.2499	0.088583	0.55964	1.7067e-07	11067.9	14210		A006126_01	AT2G46225.1
6155	A006155_01	1	0.52711	-0.64035	0.025552	0.55964	0.00021799	1376.09	2610.77		A006155_01	AT2G21140.1
6185	A006185_01	1	0.87364	-0.13509	0.096793	0.55964	0.00032357	5002.03	5725.58		A006185_01	AT2G20040.1
6198	A006198_01	1	0.7726	-0.258	0.067052	0.55964	0.00099827	478.856	619.802		A006198_01	AT2G35450.1
6228	A006228_01	1	0.83531	-0.17995	0.058054	0.55964	0.00015093	15529.6	18590.4		A006228_01	AT2G30240.1
6361	A006361_01	1	0.62008	-0.4779	0.090682	0.55964	9.2143e-05	6117.45	9865.51		A006361_01	AT2G18370.1
6378	A006378_01	1	0.88178	-0.12581	0.075807	0.55964	0.00077228	3089.3	3503.44		A006378_01	AT2G02730.2
6449	A006449_01	1	0.87222	-0.13671	0.057294	0.55964	0.00052088	17593.8	20171		A006449_01	AT2G19210.1
6534	A006534_01	1	0.3935	-0.93266	0.057271	0.55964	0.00030813	830.56	2110.75		A006534_01	AT3G14650.1
6550	A006550_01	1	1.8582	0.61961	0.058929	0.55964	7.7992e-05	2088.91	1124.17		A006550_01	AT2G45160.1
6556	A006556_01	1	0.8275	-0.18935	0.098983	0.55964	0.00070959	11231.8	13572.5		A006556_01	AT2G17480.1
6599	A006599_01	1	0.77569	-0.254	0.099766	0.55964	0.0005127	2011.83	2593.85		A006599_01	AT4G35580.1
6649	A006649_01	1	0.74979	-0.28796	0.040198	0.55964	0.0004702	999.845	1333.55		A006649_01	AT2G22850.1
6712	A006712_01	1	4.9409	1.5975	0.047732	0.55964	0.00033479	10.7973	2.18529		A006712_01	AT2G06960.1
6720	A006720_01	1	0.67974	-0.38605	0.10643	0.55964	0.00077871	315.671	464.425		A006720_01	AT2G39040.1
6767	A006767_01	1	1.2316	0.20831	0.022923	0.55964	0.0006645	1438.85	1168.29		A006767_01	AT2G31840.1
6784	A006784_01	1	0.79211	-0.23305	0.077249	0.55964	0.00057024	2102.12	2653.67		A006784_01	AT2G35450.1
6805	A006805_01	1	0.85569	-0.15585	0.1023	0.55964	0.00053285	4693.34	5484.6		A006805_01	AT2G45990.4
6814	A006814_01	1	0.78819	-0.23801	0.16517	0.55964	5.4848e-05	5797.6	7355.47		A006814_01	AT2G33100.1
6973	A006973_01	1	0.63411	-0.45554	0.03329	0.55964	0.00013953	2894.01	4564.21		A006973_01	AT1G32390.1
7107	A007107_01	1	0.87398	-0.1347	0.14185	0.55964	0.00036595	1565.56	1791.31		A007107_01	AT2G14050.1
7263	A007263_01	1	0.81539	-0.20409	0.069833	0.55964	0.00090211	2427.94	2977.68		A007263_01	AT2G44430.1
7273	A007273_01	1	0.79704	-0.22685	0.037	0.55964	0.0003725	6670.83	8369.92		A007273_01	AT2G15690.1
7277	A007277_01	1	0.88353	-0.12383	0.042639	0.55964	0.00069659	6031.8	6826.72		A007277_01	AT2G25760.2
7319	A007319_01	1	1.4867	0.39655	0.039404	0.55964	0.00018832	4109.27	2763.91		A007319_01	AT2G31160.1
7396	A007396_01	1	0.44774	-0.80355	0.064498	0.55964	0.00021521	1081.06	2414.39		A007396_01	AT2G18840.1
7440	A007440_01	1	0.8143	-0.20542	0.073096	0.55964	0.00059106	2539.7	3118.79		A007440_01	AT2G45410.1
7449	A007449_01	1	1.1959	0.1789	0.030405	0.55964	0.00017473	793.854	663.813		A007449_01	AT2G10550.1
7474	A007474_01	1	1.1622	0.1503	0.03858	0.55964	0.00091313	1948.86	1676.9		A007474_01	AT2G05760.1
7502	A007502_01	1	0.51684	-0.66003	0.11009	0.55964	0.00073109	536.947	1038.99		A007502_01	AT2G17570.1
7526	A007526_01	1	0.72874	-0.31644	0.080091	0.55964	5.2574e-06	497.055	682.048		A007526_01	AT2G15900.1
7592	A007592_01	1	0.63975	-0.44667	0.028944	0.55964	0.00043494	1584.3	2476.25		A007592_01	AT2G23800.1
7603	A007603_01	1	0.5597	-0.58036	0.043517	0.55964	0.00025473	2038.97	3643.14		A007603_01	AT2G18640.1
7625	A007625_01	1	0.6152	-0.4858	0.063639	0.55964	5.1779e-05	1294.27	2103.8		A007625_01	AT2G45580.1
7629	A007629_01	1	0.78271	-0.24499	0.060924	0.55964	0.00090789	49345.4	63044.7		A007629_01	AT2G42180.1
7689	A007689_01	1	0.8702	-0.13904	0.10041	0.55964	1.2289e-05	2125.79	2443.04		A007689_01	AT2G30090.1
7718	A007718_01	1	2.3191	0.84119	0.046103	0.55964	3.7882e-05	2702.14	1165.14		A007718_01	AT2G44820.1
7741	A007741_01	1	0.72852	-0.31674	0.070942	0.55964	0.00020302	11879.9	16307.8		A007741_01	AT2G39210.1
7753	A007753_01	1	0.85837	-0.15273	0.16406	0.55964	0.0008237	1745.33	2033.27		A007753_01	AT2G37240.1
7754	A007754_01	1	0.64446	-0.43934	0.097766	0.55964	0.00023044	9511.91	14758.9		A007754_01	AT2G34070.1
7769	A007769_01	1	0.80621	-0.21541	0.073011	0.55964	0.00024669	1736.63	2154.04		A007769_01	AT2G01810.1
7776	A007776_01	1	0.40644	-0.90031	0.14505	0.55964	8.3143e-06	477.469	1174.74		A007776_01	AT2G37230.1
7777	A007777_01	1	1.286	0.25158	0.05858	0.55964	1.4015e-05	1088.98	846.745		A007777_01	AT2G41780.2
7941	A007941_01	1	1.3611	0.3083	0.077426	0.55964	0.00022425	6447.84	4737.19		A007941_01	AT2G17380.1
7944	A007944_01	1	0.91569	-0.088075	0.036775	0.55964	0.00030328	1359.95	1485.19		A007944_01	AT2G30070.1
8054	A008054_01	1	0.90187	-0.10329	0.04043	0.55964	0.00059536	2330.18	2583.76		A008054_01	AT2G02350.1
8162	A008162_01	1	0.80301	-0.21939	0.10739	0.55964	6.536e-05	1046.91	1303.75		A008162_01	AT2G28610.1
8200	A008200_01	1	1.173	0.15956	0.059091	0.55964	0.0010147	10521.8	8969.63		A008200_01	AT2G19690.1
8254	A008254_01	1	0.81344	-0.20649	0.079153	0.55964	0.00025498	2143.08	2634.64		A008254_01	AT2G34810.1
8255	A008255_01	1	0.74417	-0.29549	0.031537	0.55964	0.00014874	15455.2	20768.7		A008255_01	AT2G14850.1
8267	A008267_01	1	0.8072	-0.21419	0.15384	0.55964	5.6606e-05	1389.5	1721.41		A008267_01	AT2G46190.1
8305	A008305_01	1	0.31186	-1.1652	0.060591	0.55964	8.3498e-08	852.438	2733.4		A008305_01	AT2G42840.1
8358	A008358_01	1	0.56627	-0.56869	0.026222	0.55964	0.00027998	1286.78	2272.42		A008358_01	AT2G04790.4
8381	A008381_01	1	0.78859	-0.23751	0.044176	0.55964	0.00068977	2668.04	3383.28		A008381_01	AT2G17340.1
8454	A008454_01	1	0.7882	-0.238	0.078221	0.55964	8.4803e-05	1398.42	1774.01		A008454_01	AT2G20740.1
8510	A008510_01	1	0.73933	-0.30201	0.070217	0.55964	0.00010761	373.717	505.476		A008510_01	AT2G28600.1
8563	A008563_01	1	0.6718	-0.39779	0.1959	0.55964	0.00012153	1127.89	1678.91		A008563_01	AT2G31180.1
8580	A008580_01	1	0.86518	-0.14481	0.043952	0.55964	0.00036983	3478.3	4020.25		A008580_01	AT2G37410.2
8602	A008602_01	1	0.81839	-0.20041	0.20293	0.55964	0.00023936	4864.89	5944.37		A008602_01	AT2G15970.1
8676	A008676_01	1	0.92027	-0.083088	0.16209	0.55964	0.00034732	5472	5946.15		A008676_01	AT2G30710.1
8697	A008697_01	1	0.90811	-0.096388	0.07844	0.55964	0.00011537	3525.23	3881.98		A008697_01	AT2G39850.1
8705	A008705_01	1	1.4485	0.37051	0.090037	0.55964	0.00077459	2495.64	1722.96		A008705_01	AT2G40910.1
8917	A008917_01	1	0.86899	-0.14043	0.17036	0.55964	0.00054977	3366.07	3873.83		A008917_01	AT3G47500.1
8971	A008971_01	1	0.63444	-0.45501	0.11233	0.55964	7.6676e-05	22061.7	34773.1		A008971_01	AT3G01410.2
9066	A009066_01	1	0.60477	-0.5029	0.065078	0.55964	0.00032507	564.082	932.715		A009066_01	AT3G48090.2
9194	A009194_01	1	0.77897	-0.24979	0.022576	0.55964	0.00063428	31335.3	40227.3		A009194_01	AT3G22010.1
9197	A009197_01	1	0.88637	-0.12062	0.032985	0.55964	0.00072099	3919.82	4422.23		A009197_01	AT3G55020.1
9256	A009256_01	1	0.88981	-0.11675	0.051595	0.55964	0.00064594	17548.1	19722.2		A009256_01	AT3G04840.1
9277	A009277_01	1	0.90675	-0.097888	0.066635	0.55964	0.00014133	5519.82	6087.54		A009277_01	AT3G42380.1
9390	A009390_01	1	2.0209	0.70355	0.091202	0.55964	0.00014331	2094.56	1036.49		A009390_01	AT3G26070.1
9589	A009589_01	1	1.1861	0.17064	0.031102	0.55964	0.00085212	2173.73	1832.8		A009589_01	AT3G47400.1
9677	A009677_01	1	1.3732	0.31713	0.055761	0.55964	0.00060822	1559.78	1135.92		A009677_01	AT5G61380.1
9691	A009691_01	1	0.4491	-0.8005	0.046269	0.55964	9.7909e-05	4730.57	10533.3		A009691_01	AT3G21070.1
9751	A009751_01	1	1.3217	0.27891	0.040468	0.55964	0.00021151	610.147	461.647		A009751_01	AT3G07470.1
9943	A009943_01	1	1.1746	0.16091	0.15111	0.55964	0.00092704	3889.36	3311.31		A009943_01	AT3G54870.1
10012	A010012_01	1	0.88573	-0.12134	0.053772	0.55964	0.00069556	9972.63	11259.9		A010012_01	AT3G06710.1
10042	A010042_01	1	0.68123	-0.38386	0.11344	0.55964	8.2953e-05	2893.15	4246.71		A010042_01	AT3G47610.1
10044	A010044_01	1	1.1124	0.10653	0.05833	0.55964	0.00051667	14795.8	13301.1		A010044_01	AT3G56650.1
10071	A010071_01	1	1.22	0.19886	0.13004	0.55964	0.00055999	1404.59	1151.25		A010071_01	AT3G56410.2
10076	A010076_01	1	0.87475	-0.13381	0.034524	0.55964	6.9562e-05	18566.2	21224.3		A010076_01	AT3G17450.1
10097	A010097_01	1	0.85383	-0.15803	0.050277	0.55964	7.4878e-05	44761.3	52428.2		A010097_01	AT3G43770.1
10153	A010153_01	1	0.77054	-0.26066	0.03728	0.55964	5.0845e-06	6025.77	7820.47		A010153_01	AT3G45390.1
10161	A010161_01	1	0.61859	-0.48031	0.046052	0.55964	0.00048534	580.216	938.047		A010161_01	AT3G59670.1
10218	A010218_01	1	0.50132	-0.69051	0.040537	0.55964	0.00053244	4383.05	8742.92		A010218_01	AT3G42550.1
10225	A010225_01	1	0.88675	-0.12019	0.09367	0.55964	0.00024627	3375.5	3806.63		A010225_01	AT3G63300.2
10381	A010381_01	1	1.2108	0.19127	0.095106	0.55964	0.00026843	1334.08	1101.91		A010381_01	AT3G14000.2
10396	A010396_01	1	0.93508	-0.067125	0.42565	0.55964	4.3635e-05	1256.52	1343.72		A010396_01	AT3G10540.1
10417	A010417_01	1	0.85073	-0.16166	0.050585	0.55964	7.0189e-05	4440.85	5220.25		A010417_01	AT3G01180.1
10424	A010424_01	1	0.82337	-0.19435	0.042178	0.55964	7.2478e-05	29135.1	35387		A010424_01	AT3G07730.1
10704	A010704_01	1	0.64647	-0.43622	0.056869	0.55964	6.6421e-05	3730.51	5770.42		A010704_01	AT3G04350.1
10744	A010744_01	1	0.85735	-0.15391	0.052698	0.55964	0.00027139	2142.22	2498.64		A010744_01	AT3G62360.1
10836	A010836_01	1	0.88277	-0.12469	0.15063	0.55964	0.00029638	20349.3	23051.8		A010836_01	AT3G14070.1
10889	A010889_01	1	1.1346	0.12629	0.088756	0.55964	0.00016501	15155.2	13357.1		A010889_01	AT3G46980.3
10946	A010946_01	1	0.9098	-0.094525	0.08715	0.55964	0.00075275	9386.24	10317.5		A010946_01	AT3G17660.1
10975	A010975_01	1	0.74227	-0.29804	0.090223	0.55964	0.00034726	1020.66	1374.99		A010975_01	AT3G47540.1
10983	A010983_01	1	0.45944	-0.77775	0.75162	0.55964	0.0002121	2686.25	5847.09		A010983_01	AT3G43970.1
11117	A011117_01	1	0.60716	-0.49896	0.040427	0.55964	0.00066525	977.111	1609.21		A011117_01	AT3G46630.1
11320	A011320_01	1	0.87115	-0.13794	0.21612	0.55964	0.00088653	2619.14	3006.4		A011320_01	AT3G17150.1
11419	A011419_01	1	1.3197	0.27739	0.036666	0.55964	0.00078598	1355.6	1027.31		A011419_01	AT3G05180.1
11569	A011569_01	1	0.50701	-0.67923	0.093562	0.55964	4.7082e-06	2368	4670.87		A011569_01	AT3G06130.1
11610	A011610_01	1	0.86215	-0.14832	0.089496	0.55964	2.7937e-05	2951.89	3424.12		A011610_01	AT3G23580.1
11760	A011760_01	1	0.76005	-0.27438	0.03337	0.55964	2.5487e-06	19082	25107		A011760_01	AT3G48750.1
11769	A011769_01	1	0.77924	-0.24944	0.035525	0.55964	0.00012651	20764.5	26648.8		A011769_01	AT3G62820.1
11794	A011794_01	1	1.2392	0.21444	0.0671	0.55964	5.792e-05	1799.02	1451.86		A011794_01	AT3G22780.1
11799	A011799_01	1	1.5496	0.43802	0.037874	0.55964	1.0863e-06	9897.13	6386.87		A011799_01	AT3G54750.1
11982	A011982_01	1	0.86323	-0.14708	0.068697	0.55964	3.463e-06	5182.8	6003.51		A011982_01	AT3G27180.1
11991	A011991_01	1	1.1483	0.1383	0.023671	0.55964	0.0010298	15805.3	13763.8		A011991_01	AT3G43890.1
12001	A012001_01	1	0.86036	-0.1504	0.050791	0.55964	0.00038603	2514.18	2922.22		A012001_01	AT3G06780.1
12036	A012036_01	1	1.8521	0.61631	0.1011	0.55964	1.6918e-05	1858.08	1003.25		A012036_01	AT3G04280.3
12041	A012041_01	1	0.78597	-0.24084	0.25138	0.55964	0.00060397	454.274	577.957		A012041_01	AT3G50880.1
12110	A012110_01	1	1.3663	0.3121	0.041455	0.55964	0.00080704	4796.3	3510.45		A012110_01	AT3G09360.1
12174	A012174_01	1	0.63158	-0.45952	0.037978	0.55964	0.00041741	897.847	1421.55		A012174_01	AT3G51500.1
12191	A012191_01	1	1.9456	0.66555	0.054525	0.55964	0.00018813	1593.52	819.095		A012191_01	AT3G30210.1
12195	A012195_01	1	2.0686	0.72685	0.033775	0.55964	9.3787e-05	2490.9	1204.11		A012195_01	AT3G30247.1
12206	A012206_01	1	0.65019	-0.43049	0.048096	0.55964	0.0001333	3578.15	5503.28		A012206_01	AT3G03410.1
12223	A012223_01	1	0.92287	-0.080262	0.083282	0.55964	0.0003459	9520.47	10316.5		A012223_01	AT3G20020.2
12330	A012330_01	1	0.76774	-0.2643	0.12082	0.55964	8.5572e-05	2312.3	3011.82		A012330_01	AT3G13900.1
12379	A012379_01	1	0.7233	-0.32394	0.12092	0.55964	0.00011812	5463.8	7554.51		A012379_01	AT3G16110.1
12499	A012499_01	1	0.81303	-0.20699	0.04868	0.55964	0.00065964	3062.23	3766.49		A012499_01	AT3G18165.1
12515	A012515_01	1	0.70267	-0.35286	0.036737	0.55964	0.00022786	7232.93	10293.8		A012515_01	AT3G13175.1
12623	A012623_01	1	0.64733	-0.4349	0.13688	0.55964	0.00025727	526.157	812.812		A012623_01	AT3G19760.1
12695	A012695_01	1	0.49518	-0.70283	0.48318	0.55964	0.00094131	8630	17429.2		A012695_01	AT3G62260.1
12709	A012709_01	1	0.88755	-0.11929	0.077557	0.55964	0.00017233	8557.81	9642.16		A012709_01	AT3G51970.1
12712	A012712_01	1	0.83953	-0.17491	0.055924	0.55964	0.00027089	4580.21	5455.61		A012712_01	AT3G62130.1
12720	A012720_01	1	0.84655	-0.16659	0.037615	0.55964	0.000849	7334.91	8664.59		A012720_01	AT3G47030.1
12732	A012732_01	1	1.2458	0.21976	0.12537	0.55964	0.00056049	2720.31	2183.53		A012732_01	AT3G06810.1
12855	A012855_01	1	0.77914	-0.24956	0.055878	0.55964	0.00017827	4550.99	5841.25		A012855_01	AT4G21040.1
12956	A012956_01	1	1.2992	0.26176	0.43717	0.55964	3.3656e-06	251.439	193.543		A012956_01	AT4G19990.1
12979	A012979_01	1	0.85815	-0.15298	0.024779	0.55964	0.00077889	4839.66	5639.78		A012979_01	AT4G27610.3
13038	A013038_01	1	0.7517	-0.28541	0.10133	0.55964	2.3839e-05	950.892	1264.97		A013038_01	AT4G04340.1
13052	A013052_01	1	0.83415	-0.18134	0.011295	0.55964	0.0010292	854.571	1024.44		A013052_01	AT4G24630.1
13058	A013058_01	1	0.68794	-0.37405	0.052886	0.55964	9.4979e-05	10230.2	14871.5		A013058_01	AT4G24940.1
13108	A013108_01	1	1.1889	0.17304	0.058891	0.55964	0.00013512	11663.3	9810.42		A013108_01	AT4G38530.1
13136	A013136_01	1	0.66037	-0.41496	0.022095	0.55964	5.6663e-05	709.032	1073.74		A013136_01	AT4G15096.1
13181	A013181_01	1	1.3663	0.31208	0.082106	0.55964	0.00019503	562.392	411.62		A013181_01	AT4G25530.1
13241	A013241_01	1	2.2508	0.8113	0.02289	0.55964	0.00028886	4884.88	2170.26		A013241_01	AT4G34430.2
13293	A013293_01	1	0.6405	-0.4455	0.039186	0.55964	0.00032015	858.254	1339.97		A013293_01	AT4G23050.2
13295	A013295_01	1	0.85144	-0.16082	0.17695	0.55964	0.00057609	2012.03	2363.03		A013295_01	AT4G11150.1
13352	A013352_01	1	0.81814	-0.20072	0.083076	0.55964	0.00046634	14257	17425.7		A013352_01	AT4G33600.1
13387	A013387_01	1	0.79288	-0.23209	0.0571	0.55964	0.00042602	2324.59	2931.88		A013387_01	AT4G22420.1
13413	A013413_01	1	1.2216	0.20019	0.027558	0.55964	0.00083811	1965.5	1608.89		A013413_01	AT5G10340.1
13527	A013527_01	1	0.80717	-0.21422	0.037466	0.55964	0.00034325	3003.1	3720.82		A013527_01	AT4G09430.1
13540	A013540_01	1	0.81902	-0.19965	0.058573	0.55964	0.00068336	36148.8	44134.6		A013540_01	AT4G14530.1
13630	A013630_01	1	0.7818	-0.24616	0.040357	0.55964	0.00053851	11780.5	15067.6		A013630_01	AT4G36590.1
13676	A013676_01	1	1.172	0.15867	0.02444	0.55964	0.00039962	6625.63	5653.33		A013676_01	AT4G35690.1
13744	A013744_01	1	8.4828	2.138	0.063303	0.55964	0.00078142	17.5052	2.06351		A013744_01	AT4G22570.1
13823	A013823_01	1	1.4535	0.37399	0.044445	0.55964	0.00011615	10097.1	6946.55		A013823_01	AT4G21050.1
13937	A013937_01	1	1.1194	0.11281	0.079645	0.55964	0.0010381	22319.1	19938.3		A013937_01	AT4G04480.1
13983	A013983_01	1	0.82998	-0.18635	0.050449	0.55964	0.0004705	2885.06	3476.22		A013983_01	AT4G01700.1
14042	A014042_01	1	0.65075	-0.42963	0.12849	0.55964	0.00051976	1877.88	2885.63		A014042_01	AT4G02990.1
14100	A014100_01	1	1.1437	0.13427	0.08798	0.55964	0.00082673	2182.88	1908.55		A014100_01	AT4G00400.1
14103	A014103_01	1	1.8772	0.6298	0.042245	0.55964	0.0009519	2219.2	1182.16		A014103_01	AT4G22940.1
14238	A014238_01	1	0.8286	-0.18801	0.057609	0.55964	3.7398e-05	2749.57	3318.27		A014238_01	AT4G09860.1
14327	A014327_01	1	0.95965	-0.041187	0.049087	0.55964	0.00033876	40814.8	42531.5		A014327_01	AT4G25390.1
14341	A014341_01	1	1.1975	0.1802	0.044854	0.55964	0.00074348	2162.46	1805.87		A014341_01	OBSOLETE
14400	A014400_01	1	1.4184	0.34951	0.032779	0.55964	0.00044407	1325.04	934.209		A014400_01	AT4G33490.1
14568	A014568_01	1	1.069	0.066737	0.12298	0.55964	0.00051252	8129.06	7604.53		A014568_01	AT4G36010.2
14601	A014601_01	1	0.8327	-0.18309	0.042917	0.55964	0.00083947	2827.08	3395.14		A014601_01	AT4G24220.2
14637	A014637_01	1	0.73949	-0.3018	0.068577	0.55964	1.03e-05	3979.45	5381.38		A014637_01	AT4G03390.1
14640	A014640_01	1	0.69666	-0.36146	0.084504	0.55964	1.7673e-05	4191.44	6016.13		A014640_01	AT4G14000.1
14712	A014712_01	1	0.88583	-0.12122	0.035327	0.55964	5.3208e-05	6353.75	7172.43		A014712_01	AT4G33985.1
14751	A014751_01	1	0.712	-0.33968	0.13094	0.55964	0.00028434	9523.33	13375.8		A014751_01	AT4G33000.2
14782	A014782_01	1	1.2482	0.22174	0.038972	0.55964	0.00072285	5534.74	4434.19		A014782_01	AT4G17540.1
14784	A014784_01	1	1.2841	0.25007	0.048188	0.55964	1.8467e-05	10573.4	8233.78		A014784_01	AT3G59670.1
14800	A014800_01	1	1.2291	0.20629	0.17225	0.55964	6.9343e-05	2913.76	2370.6		A014800_01	AT4G28610.1
14821	A014821_01	1	0.65794	-0.41864	0.066384	0.55964	0.00011206	239.08	363.398		A014821_01	AT4G24550.2
14859	A014859_01	1	0.71528	-0.33509	0.088915	0.55964	3.4929e-05	16657.2	23288.2		A014859_01	AT4G36600.1
14879	A014879_01	1	0.68202	-0.3827	0.16618	0.55964	7.6097e-05	1717.63	2518.45		A014879_01	AT4G25020.1
14918	A014918_01	1	1.46	0.37845	0.035627	0.55964	0.00074944	425.387	291.372		A014918_01	AT4G38050.1
14921	A014921_01	1	1.1801	0.1656	0.059592	0.55964	0.00080799	6339.15	5371.7		A014921_01	AT4G35670.1
14954	A014954_01	1	0.691	-0.36961	0.11627	0.55964	0.00033818	448.093	648.46		A014954_01	AT4G26850.1
14965	A014965_01	1	1.223	0.20127	0.12825	0.55964	0.00031678	2357.6	1927.73		A014965_01	AT4G04040.1
14980	A014980_01	1	1.2957	0.25901	0.029175	0.55964	0.00069901	1737.32	1340.9		A014980_01	AT4G17620.2
15010	A015010_01	1	1.0975	0.093012	0.10866	0.55964	0.00093301	13108.3	11944.2		A015010_01	OBSOLETE
15016	A015016_01	1	0.78655	-0.2401	0.12763	0.55964	0.00010993	2697.01	3428.92		A015016_01	AT4G24950.1
15036	A015036_01	1	0.83856	-0.17608	0.060947	0.55964	0.00020753	7466.64	8904.39		A015036_01	AT4G18430.1
15100	A015100_01	1	0.86836	-0.14115	0.10074	0.55964	0.00030062	7743.43	8917.76		A015100_01	AT4G37130.1
15105	A015105_01	1	0.69726	-0.3606	0.069645	0.55964	0.00027349	3627.87	5203.05		A015105_01	AT4G04955.1
15117	A015117_01	1	0.82014	-0.19827	0.049051	0.55964	2.5022e-05	7895.12	9626.74		A015117_01	AT4G20400.2
15304	A015304_01	1	0.84459	-0.1689	0.18187	0.55964	0.00042019	1055.74	1250		A015304_01	AT4G17130.1
15311	A015311_01	1	1.1747	0.16105	0.18968	0.55964	0.00067346	7069.89	6017.94		A015311_01	AT4G22700.1
15356	A015356_01	1	0.81162	-0.20872	0.072555	0.55964	6.7698e-05	2406.43	2964.9		A015356_01	AT4G30810.1
15386	A015386_01	1	0.8703	-0.13891	0.14229	0.55964	0.00048477	1963.34	2255.89		A015386_01	AT3G05860.2
15465	A015465_01	1	1.4198	0.35054	0.05838	0.55964	0.00029203	1000.04	704.297		A015465_01	AT4G37260.1
15485	A015485_01	1	0.64518	-0.43822	0.10572	0.55964	0.0007737	1454.33	2254.09		A015485_01	AT4G29860.1
15517	A015517_01	1	0.63833	-0.4489	0.08388	0.55964	0.00061198	651.645	1020.86		A015517_01	AT5G53670.1
15524	A015524_01	1	1.2293	0.20641	0.054288	0.55964	0.00084101	1142.87	929.735		A015524_01	AT5G08280.1
15546	A015546_01	1	0.66682	-0.40524	0.088676	0.55964	0.00043328	188.444	282.591		A015546_01	AT5G60930.1
15638	A015638_01	1	1.5082	0.41091	0.046435	0.55964	0.00017925	12029.3	7976.06		A015638_01	AT5G40510.1
15670	A015670_01	1	0.51968	-0.65454	0.044881	0.55964	0.00045724	3477.26	6690.88		A015670_01	AT2G41700.2
15691	A015691_01	1	1.5776	0.45591	0.040693	0.55964	0.00016772	75.4749	47.8418		A015691_01	AT5G06920.1
15694	A015694_01	1	5.0156	1.6126	0.14073	0.55964	0.00027471	827.906	165.075		A015694_01	AT5G38710.1
15786	A015786_01	1	1.4776	0.39041	0.019689	0.55964	0.00011836	2969.65	2009.82		A015786_01	AT5G41570.1
15894	A015894_01	1	0.80112	-0.22175	0.033446	0.55964	0.00083143	2499.14	3119.41		A015894_01	AT5G15880.1
15924	A015924_01	1	1.1735	0.15995	0.053101	0.55964	0.00016668	25881.9	22057.3		A015924_01	AT5G45470.1
16156	A016156_01	1	1.481	0.39269	0.1704	0.55964	0.00080417	1319.75	891.228		A016156_01	AT5G23080.2
16171	A016171_01	1	1.4773	0.3902	0.032989	0.55964	0.00097221	505.476	342.167		A016171_01	AT5G62150.1
16175	A016175_01	1	1.1208	0.11406	0.16249	0.55964	0.0004873	6879.49	6137.67		A016175_01	AT5G65010.2
16239	A016239_01	1	1.2241	0.20219	0.022411	0.55964	1.0736e-05	5875.23	4799.66		A016239_01	AT5G15450.1
16270	A016270_01	1	0.9247	-0.078287	0.076225	0.55964	0.00092604	13994.2	15134		A016270_01	AT5G17750.1
16298	A016298_01	1	1.0743	0.071675	0.069012	0.55964	1.5504e-05	16460.2	15321.3		A016298_01	AT5G67050.1
16396	A016396_01	1	0.81437	-0.20534	0.046545	0.55964	0.0003262	2293.88	2816.64		A016396_01	AT5G46390.2
16457	A016457_01	1	0.83742	-0.17742	0.019753	0.55964	0.00031792	1425.96	1702.92		A016457_01	AT5G53660.1
16459	A016459_01	1	0.77491	-0.25501	0.075183	0.55964	9.1059e-05	1452	1873.76		A016459_01	AT5G53620.3
16511	A016511_01	1	0.72842	-0.31687	0.035761	0.55964	0.00011286	4316.07	5925.38		A016511_01	AT5G17010.2
16541	A016541_01	1	1.3135	0.2727	0.031576	0.55964	0.00092685	3275.74	2493.89		A016541_01	AT5G50350.1
16642	A016642_01	1	0.88317	-0.12424	0.039229	0.55964	0.000432	2476.74	2804.27		A016642_01	AT5G03930.1
16643	A016643_01	1	1.3508	0.30066	0.12749	0.55964	0.00035296	2037.34	1508.24		A016643_01	AT5G03970.2
16747	A016747_01	1	0.86794	-0.14164	0.040586	0.55964	4.0626e-05	3328.24	3834.91		A016747_01	AT5G11830.1
16767	A016767_01	1	1.2068	0.18794	0.04291	0.55964	0.00018314	983.384	814.928		A016767_01	AT5G38380.2
16911	A016911_01	1	0.5917	-0.52476	0.12177	0.55964	0.0001089	6274.82	10604.1		A016911_01	AT5G06740.1
16945	A016945_01	1	0.89397	-0.11209	0.19567	0.55964	0.00049722	35878.7	40134.8		A016945_01	AT5G49710.2
16959	A016959_01	1	1.1328	0.12466	0.20583	0.55964	0.000317	2201.07	1943.02		A016959_01	AT5G60710.1
17049	A017049_01	1	0.89085	-0.11557	0.046463	0.55964	0.00058662	9758.56	10953.3		A017049_01	AT5G14210.1
17113	A017113_01	1	1.5573	0.44292	0.045276	0.55964	0.00044344	1956.08	1256.02		A017113_01	AT5G47370.1
17204	A017204_01	1	0.93364	-0.068662	0.073531	0.55964	0.00099098	16134.3	17279.9		A017204_01	AT5G07620.1
17247	A017247_01	1	0.79168	-0.2336	0.20685	0.55964	0.00050741	1091.82	1379.12		A017247_01	AT5G20410.1
17329	A017329_01	1	1.0947	0.09045	0.042108	0.55964	0.00033683	12942.9	11823		A017329_01	AT5G37320.1
17415	A017415_01	1	0.882	-0.12556	0.033165	0.55964	0.00087293	23257.9	26370.5		A017415_01	AT5G46940.1
17428	A017428_01	1	0.84069	-0.17354	0.16811	0.55964	0.00069764	10866.1	12926.1		A017428_01	AT5G58400.1
17530	A017530_01	1	1.2264	0.2041	0.039586	0.55964	0.00067347	2819.46	2298.93		A017530_01	AT5G62260.1
17628	A017628_01	1	0.89336	-0.11276	0.06268	0.55964	0.00011093	15570	17429.2		A017628_01	AT5G53320.1
17673	A017673_01	1	0.85521	-0.15641	0.059836	0.55964	0.00014952	1348.84	1577.35		A017673_01	AT5G41980.1
17704	A017704_01	1	0.87115	-0.13794	0.066136	0.55964	0.00032846	39533.4	45378.8		A017704_01	AT5G50270.1
17715	A017715_01	1	0.81341	-0.20652	0.092504	0.55964	0.00035416	19401.4	23851.4		A017715_01	AT5G47550.1
17725	A017725_01	1	0.79248	-0.23259	0.11805	0.55964	0.00058779	1147.11	1447.51		A017725_01	AT5G48370.2
18029	A018029_01	1	0.59781	-0.51448	0.10741	0.55964	9.3483e-05	1436.98	2403.79		A018029_01	AT5G60160.1
18033	A018033_01	1	1.6338	0.49094	0.07036	0.55964	0.00045766	1404.31	859.456		A018033_01	AT5G65650.1
18068	A018068_01	1	1.2771	0.24456	0.048647	0.55964	8.9205e-05	26763.7	20956.4		A018068_01	AT5G65110.2
18130	A018130_01	1	1.1321	0.12404	0.03388	0.55964	0.00041624	2167	1914.29		A018130_01	AT5G41540.1
18227	A018227_01	1	0.43505	-0.83229	0.043076	0.55964	0.00099524	1548.59	3559.59		A018227_01	AT5G62080.1
18237	A018237_01	1	1.5354	0.42881	0.11563	0.55964	8.0279e-05	3948.93	2571.9		A018237_01	AT5G11890.1
18261	A018261_01	1	0.7737	-0.25658	0.035078	0.55964	0.00012675	2394.67	3095.18		A018261_01	AT5G55020.1
18278	A018278_01	1	0.5561	-0.58681	0.070618	0.55964	0.0010044	3279.35	5897.6		A018278_01	AT5G08200.1
18329	A018329_01	1	0.83608	-0.17903	0.062436	0.55964	0.0010098	642.457	768.469		A018329_01	AT5G42830.1
18371	A018371_01	1	1.1758	0.16194	0.031435	0.55964	0.00062801	2554.73	2172.86		A018371_01	AT5G66810.1
18384	A018384_01	1	0.81182	-0.20847	0.038853	0.55964	0.00055767	1707.87	2103.8		A018384_01	AT5G61560.1
18475	A018475_01	1	1.1906	0.17449	0.14255	0.55964	0.00038928	8218.15	6902.23		A018475_01	AT5G50650.1
18712	A018712_01	1	0.84508	-0.16833	0.073495	0.55964	0.000959	534.59	632.576		A018712_01	AT5G48870.1
18843	A018843_01	1	0.86778	-0.14181	0.096902	0.55964	0.00026859	5581.43	6431.74		A018843_01	AT5G46870.1
19067	A019067_01	1	1.2031	0.18492	0.068893	0.55964	6.7324e-05	8914.19	7409.36		A019067_01	AT5G41640.1
19128	A019128_01	1	1.1169	0.11055	0.13733	0.55964	0.00055117	9537.63	8539.86		A019128_01	AT5G56510.1
19152	A019152_01	1	1.3887	0.32837	0.1472	0.55964	0.00028306	1763.23	1269.78		A019152_01	AT5G40360.1
19268	A019268_01	1	0.55456	-0.58957	0.049779	0.55964	0.00084281	12834.6	23144.2		A019268_01	AT5G07510.3
19271	A019271_01	1	1.2122	0.19241	0.076927	0.55964	0.0010053	2841.25	2343.97		A019271_01	AT5G23650.1
19351	A019351_01	1	1.2517	0.22449	0.087341	0.55964	5.5302e-05	10655.2	8512.58		A019351_01	AT5G63170.1
19856	A019856_01	1	1.1532	0.1425	0.049878	0.55964	0.00074439	4658.27	4039.6		A019856_01	AT2G47880.1
19868	A019868_01	1	0.80666	-0.21485	0.093764	0.55964	0.00027893	1476.01	1829.87		A019868_01	AT2G36050.1
19957	A019957_01	1	1.1904	0.17426	0.14017	0.55964	0.00021367	16442.1	13812.1		A019957_01	AT1G68820.1
19975	A019975_01	1	1.573	0.45296	0.036078	0.55964	0.00099835	5334.23	3391.07		A019975_01	AT3G01060.1
20073	A020073_01	1	0.74387	-0.29589	0.10209	0.55964	0.00097584	9254.82	12441.6		A020073_01	AT2G43970.2
20136	A020136_01	1	0.70053	-0.35591	0.17986	0.55964	0.00056904	468.483	668.743		A020136_01	AT3G20310.1
20146	A020146_01	1	0.62567	-0.46894	0.16379	0.55964	0.00085524	490.978	784.699		A020146_01	AT4G03430.1
20190	A020190_01	1	1.8201	0.59889	0.064216	0.55964	3.2949e-05	4414.72	2425.52		A020190_01	AT3G61240.1
20197	A020197_01	1	1.1344	0.12611	0.071599	0.55964	0.00074854	3009.71	2652.88		A020197_01	AT4G01310.1
20218	A020218_01	1	1.1731	0.15965	0.064716	0.55964	0.00027604	4600.87	3922.17		A020218_01	AT4G34560.1
20236	A020236_01	1	1.4432	0.36686	0.15504	0.55964	0.0001057	1348.84	934.583		A020236_01	AT5G17650.1
20262	A020262_01	1	0.85001	-0.16251	0.22942	0.55964	3.3302e-05	2763.35	3250.94		A020262_01	AT5G14080.1
20317	A020317_01	1	0.75217	-0.28479	0.050159	0.55964	0.00032607	8563.81	11385.5		A020317_01	AT4G27410.2
20330	A020330_01	1	1.1757	0.16189	0.063567	0.55964	0.00063576	2010.42	1709.92		A020330_01	AT2G44790.1
20368	A020368_01	1	0.68527	-0.37794	0.059326	0.55964	0.00043805	4168.87	6083.28		A020368_01	AT2G31380.1
20434	A020434_01	1	1.1506	0.14031	0.043894	0.55964	0.0003153	913.972	794.251		A020434_01	AT2G15910.1
20441	A020441_01	1	1.1311	0.12315	0.050781	0.55964	0.00071885	3287.23	2906.2		A020441_01	AT5G66810.1
20447	A020447_01	1	0.63224	-0.45849	0.15072	0.55964	0.0003334	638.231	1009.49		A020447_01	AT1G51360.1
20471	A020471_01	1	1.6957	0.52812	0.072753	0.55964	0.00065854	442.615	261.021		A020471_01	AT5G61970.1
20490	A020490_01	1	1.1643	0.15214	0.062351	0.55964	0.00028499	1564	1343.19		A020490_01	AT4G27760.1
20530	A020530_01	1	1.5742	0.45375	0.049318	0.55964	8.5795e-05	9643.12	6125.4		A020530_01	AT1G29240.1
20535	A020535_01	1	2.199	0.78803	0.068983	0.55964	3.6328e-05	3889.36	1768.52		A020535_01	AT2G25430.1
20598	A020598_01	1	1.6017	0.47108	0.074306	0.55964	1.8311e-05	1022.39	638.358		A020598_01	AT4G04320.2
20612	A020612_01	1	1.3595	0.30713	0.03802	0.55964	0.00031849	345.226	253.941		A020612_01	AT5G54430.1
20671	A020671_01	1	1.3318	0.28654	0.03881	0.55964	0.00073847	826.831	620.794		A020671_01	AT4G27580.1
20735	A020735_01	1	0.62253	-0.47396	0.054407	0.55964	0.00092759	2308.38	3707.82		A020735_01	AT4G02500.1
20762	A020762_01	1	0.72275	-0.32469	0.081235	0.55964	0.00011164	1928.7	2668.58		A020762_01	AT1G49760.1
21130	A021130_01	1	5.8973	1.7745	0.059554	0.55964	0.00032582	22.89	3.88142		A021130_01	AT1G09070.1
21226	A021226_01	1	0.30911	-1.174	0.057786	0.55964	1.0007e-05	1749	5657.85		A021226_01	AT3G48630.1
21250	A021250_01	1	1.1361	0.12764	0.079806	0.55964	0.00059591	4571.52	4023.47		A021250_01	AT3G27980.1
21366	A021366_01	1	1.119	0.11246	0.038828	0.55964	0.00011928	10942.4	9778.1		A021366_01	AT3G21850.1
21370	A021370_01	1	0.47846	-0.73719	0.038053	0.55964	0.00067078	4500.3	9405.97		A021370_01	AT3G22230.1
21485	A021485_01	1	1.1639	0.15181	0.063468	0.55964	0.00075	2339.75	2010.22		A021485_01	AT5G62340.1
21498	A021498_01	1	1.2725	0.24095	0.069984	0.55964	0.00010456	3935.13	3092.7		A021498_01	AT5G39800.1
21518	A021518_01	1	0.75311	-0.28355	0.20876	0.55964	0.00063489	992.672	1318.04		A021518_01	AT3G43150.1
21538	A021538_01	1	0.43007	-0.8438	0.1198	0.55964	0.00097448	4287.25	9968.65		A021538_01	AT1G75440.1
21625	A021625_01	1	0.5483	-0.60094	0.090801	0.55964	0.00014776	6492.48	11840.7		A021625_01	AT2G01310.1
21657	A021657_01	1	0.60094	-0.50926	0.057176	0.55964	2.5415e-05	7453.21	12401.8		A021657_01	AT2G05410.1
21676	A021676_01	1	0.63237	-0.45829	0.045225	0.55964	0.00038221	7084.75	11203.7		A021676_01	AT3G32050.1
21704	A021704_01	1	1.2343	0.21049	0.097694	0.55964	0.00036685	2213.43	1793.28		A021704_01	AT1G55010.1
21707	A021707_01	1	1.1185	0.11199	0.040066	0.55964	0.00057659	8182.07	7315.13		A021707_01	AT1G19890.1
21789	A021789_01	1	0.62589	-0.46859	0.12026	0.55964	6.6161e-05	8057.83	12874.4		A021789_01	AT1G72740.1
21790	A021790_01	1	0.82463	-0.19283	0.048248	0.55964	0.00033896	42489	51523.8		A021790_01	AT1G59171.1
21794	A021794_01	1	0.9452	-0.056362	0.030062	0.55964	0.00011632	19455.8	20584.6		A021794_01	AT2G02500.1
21798	A021798_01	1	0.52706	-0.64045	0.049062	0.55964	0.00035285	2371.08	4498.95		A021798_01	AT2G29480.1
21943	A021943_01	1	0.85434	-0.15742	0.054804	0.55964	0.00050958	3196.14	3740.97		A021943_01	AT3G29250.1
21968	A021968_01	1	1.1912	0.17498	0.077781	0.55964	0.0010085	1684.29	1414.03		A021968_01	AT3G53990.1
22020	A022020_01	1	0.73237	-0.31148	0.040206	0.55964	0.00020863	4428.87	6047.5		A022020_01	AT1G30230.2
22021	A022021_01	1	1.2079	0.18886	0.14009	0.55964	0.00030435	1882.02	1558.07		A022021_01	AT3G11940.2
22072	A022072_01	1	0.71921	-0.3296	0.11847	0.55964	0.00065395	3898.71	5420.81		A022072_01	AT5G37120.1
22118	A022118_01	1	0.73729	-0.30477	0.10864	0.55964	0.0001615	1537.94	2085.78		A022118_01	AT1G45050.1
22140	A022140_01	1	0.80795	-0.21325	0.12145	0.55964	2.0418e-05	1505.38	1863.11		A022140_01	AT5G08010.1
22147	A022147_01	1	1.1465	0.1367	0.12357	0.55964	0.00041848	18213.2	15886.1		A022147_01	AT3G49350.1
22153	A022153_01	1	0.6079	-0.49774	0.048966	0.55964	0.00025958	22147.9	36431.9		A022153_01	AT3G58360.1
22180	A022180_01	1	1.936	0.66062	0.058064	0.55964	2.4766e-05	720.107	371.928		A022180_01	AT3G49550.1
22189	A022189_01	1	0.83477	-0.1806	0.073008	0.55964	0.00049454	10125.4	12129.6		A022189_01	AT3G45470.1
22191	A022191_01	1	1.1952	0.17829	0.68478	0.55964	0.00025019	10415	8714.12		A022191_01	AT3G59500.1
22194	A022194_01	1	0.53738	-0.62105	0.07941	0.55964	9.8771e-05	1943.61	3616.64		A022194_01	AT3G55190.1
22216	A022216_01	1	0.86245	-0.14798	0.088941	0.55964	0.00019689	12828.2	14874.4		A022216_01	AT3G42580.1
22245	A022245_01	1	1.2503	0.22341	0.074919	0.55964	0.00025866	5637.52	4508.86		A022245_01	AT3G12145.1
22247	A022247_01	1	0.6325	-0.45808	0.24342	0.55964	0.00083793	2771.1	4380.86		A022247_01	AT3G12590.1
22302	A022302_01	1	0.47702	-0.7402	0.050444	0.55964	0.00093028	2364.21	4956.23		A022302_01	AT4G19620.1
22303	A022303_01	1	0.81468	-0.20496	0.12646	0.55964	0.00038742	17840	21899.1		A022303_01	AT4G19630.1
22357	A022357_01	1	0.8247	-0.19274	0.054028	0.55964	0.0010334	10104.1	12252.7		A022357_01	AT4G23200.1
22409	A022409_01	1	0.61668	-0.4834	0.10057	0.55964	0.00067741	14694.1	23827.6		A022409_01	AT4G28800.1
22464	A022464_01	1	0.87969	-0.12819	0.053375	0.55964	0.00023869	11534.5	13112.2		A022464_01	AT4G11770.1
22506	A022506_01	1	0.64797	-0.43391	0.054517	0.55964	0.00040529	9487.21	14641.3		A022506_01	AT4G39600.1
22514	A022514_01	1	0.66423	-0.40912	0.047018	0.55964	0.0005281	3484.92	5246.41		A022514_01	AT4G25360.2
22517	A022517_01	1	0.85719	-0.1541	0.049405	0.55964	0.00010883	13871.6	16184.3		A022517_01	AT4G20340.1
22552	A022552_01	1	0.88234	-0.12518	0.043467	0.55964	0.00096195	6291.78	7130.95		A022552_01	AT4G03550.1
22558	A022558_01	1	0.78504	-0.24202	0.071861	0.55964	0.00020506	3974.28	5062.93		A022558_01	AT4G03440.1
22562	A022562_01	1	0.56013	-0.57959	0.22757	0.55964	0.00043168	2988.72	5335.83		A022562_01	AT5G53740.1
22568	A022568_01	1	0.51314	-0.66721	0.1043	0.55964	0.00022868	2292.05	4467.12		A022568_01	AT4G04690.1
22574	A022574_01	1	0.4999	-0.69334	0.12873	0.55964	4.7908e-05	4973.11	9947.73		A022574_01	AT4G05540.1
22587	A022587_01	1	0.77543	-0.25434	0.054959	0.55964	5.8454e-05	11588.9	14944.5		A022587_01	AT4G08690.1
22629	A022629_01	1	0.8306	-0.18561	0.14866	0.55964	2.8383e-05	23519.8	28316.5		A022629_01	AT4G29460.1
22630	A022630_01	1	1.3423	0.29439	0.064972	0.55964	0.00012094	4569.69	3404.32		A022630_01	AT4G30320.1
22664	A022664_01	1	1.3291	0.28451	0.096234	0.55964	0.00037895	8618.79	6484.69		A022664_01	AT5G02180.1
22689	A022689_01	1	0.85975	-0.15111	0.05944	0.55964	0.00086883	1501.62	1746.55		A022689_01	AT3G56030.1
22691	A022691_01	1	1.1656	0.15323	0.067036	0.55964	0.00031454	16311.1	13994.2		A022691_01	AT5G07390.1
22772	A022772_01	1	1.1526	0.14206	0.036331	0.55964	0.00058365	1356.01	1176.38		A022772_01	AT4G04273.1
22890	A022890_01	1	1.3264	0.28245	0.19155	0.55964	4.8708e-06	2533.1	1909.7		A022890_01	AT3G14620.1
22952	A022952_01	1	1.1527	0.14211	0.26247	0.55964	0.00034902	1018.31	883.419		A022952_01	AT5G24360.1
22983	A022983_01	1	1.616	0.47995	0.054199	0.55964	0.00062042	11493.1	7112.44		A022983_01	AT5G66720.2
22988	A022988_01	1	1.5754	0.4545	0.055555	0.55964	0.00063896	15439.7	9800.61		A022988_01	AT5G38550.1
22989	A022989_01	1	0.85784	-0.15334	0.061039	0.55964	0.00048257	11864.4	13830.1		A022989_01	AT5G38560.1
22995	A022995_01	1	1.753	0.56135	0.099469	0.55964	9.0854e-05	688.352	392.682		A022995_01	AT5G38680.1
22997	A022997_01	1	1.2527	0.22528	0.15278	0.55964	0.00061091	3333.57	2661.11		A022997_01	AT5G63590.1
23011	A023011_01	1	1.5467	0.43614	0.22484	0.55964	0.0001426	1335.02	863.16		A023011_01	AT5G05480.1
23065	A023065_01	1	1.0917	0.08775	0.04938	0.55964	0.00023851	19781.5	18118.7		A023065_01	AT5G23320.1
23139	A023139_01	1	0.81155	-0.20881	0.057704	0.55964	4.5433e-05	1263.57	1556.97		A023139_01	AT3G56890.1
23273	A023273_01	1	1.1284	0.12079	0.061105	0.55964	0.00051335	2494.14	2210.56		A023273_01	AT1G21740.1
23278	A023278_01	1	1.2231	0.20137	0.069098	0.55964	1.6958e-05	16744.1	13689.7		A023278_01	AT3G05530.1
23279	A023279_01	1	0.71848	-0.33061	0.041067	0.55964	0.00012556	30980.1	43118.2		A023279_01	AT4G04750.1
23320	A023320_01	1	1.3354	0.28921	0.53298	0.55964	1.6061e-06	2138.59	1601.35		A023320_01	AT2G45100.1
23327	A023327_01	1	0.68698	-0.37545	0.045248	0.55964	0.00030649	360.287	524.424		A023327_01	AT1G32970.1
23440	A023440_01	1	0.7405	-0.30042	0.076159	0.55964	0.0010154	8683.67	11726.4		A023440_01	AT2G38410.1
23688	A023688_01	1	0.24314	-1.4141	0.028505	0.55964	9.6363e-06	402.905	1657.06		A023688_01	AT2G17750.1
23884	A023884_01	1	0.87652	-0.1318	0.067169	0.55964	0.0005546	28929	33004.5		A023884_01	AT1G64020.1
23965	A023965_01	1	0.84778	-0.16514	0.080727	0.55964	0.00015694	6601.16	7786.14		A023965_01	AT3G12460.1
24033	A024033_01	1	0.49211	-0.70906	0.094105	0.55964	0.00091046	1697.14	3448.86		A024033_01	AT1G68280.1
24092	A024092_01	1	1.4178	0.34909	0.23377	0.55964	7.3813e-05	1856.22	1309.24		A024092_01	AT3G04090.1
24112	A024112_01	1	1.2021	0.1841	0.04958	0.55964	0.00010578	2187.03	1819.29		A024112_01	AT2G05220.2
24213	A024213_01	1	1.3554	0.30407	0.21078	0.55964	0.00063855	5304.97	3913.94		A024213_01	AT3G27100.1
24238	A024238_01	1	1.1827	0.16776	0.025894	0.55964	0.00080447	944.07	798.233		A024238_01	AT2G38050.1
24262	A024262_01	1	0.64321	-0.44129	0.090213	0.55964	4.8801e-05	1872.82	2911.72		A024262_01	AT4G11680.1
24303	A024303_01	1	0.77854	-0.25034	0.053234	0.55964	0.00045759	657.536	844.547		A024303_01	AT5G50160.1
24414	A024414_01	1	1.2878	0.25296	0.15682	0.55964	0.00023842	4488.62	3485.62		A024414_01	AT2G32480.2
24563	A024563_01	1	0.83519	-0.1801	0.032187	0.55964	0.00038029	1824.02	2183.97		A024563_01	AT3G60130.3
24686	A024686_01	1	1.5958	0.46739	0.24504	0.55964	0.00060221	491.617	308.062		A024686_01	AT3G60830.1
24714	A024714_01	1	0.65819	-0.41826	0.030809	0.55964	4.2694e-05	1450.55	2203.94		A024714_01	AT5G36035.1
24761	A024761_01	1	0.73286	-0.3108	0.23319	0.55964	0.00042646	1056.27	1441.3		A024761_01	AT2G06700.1
24783	A024783_01	1	1.1852	0.16994	0.20941	0.55964	0.00044752	2374.4	2003.4		A024783_01	AT5G01220.1
24865	A024865_01	1	0.89994	-0.10543	0.056047	0.55964	0.001018	12993.4	14437.7		A024865_01	AT4G32170.1
24894	A024894_01	1	0.52855	-0.63761	0.041704	0.55964	0.00092345	4998.03	9455.96		A024894_01	AT4G21460.1
24895	A024895_01	1	0.71816	-0.33106	0.071062	0.55964	0.00016948	1275.51	1776.14		A024895_01	AT4G39650.1
24992	A024992_01	1	0.5599	-0.58	0.038615	0.55964	0.00065813	1063.48	1899.41		A024992_01	AT4G04760.1
25019	A025019_01	1	0.56021	-0.57944	0.087096	0.55964	0.00049507	4136.06	7382.74		A025019_01	AT4G16950.2
25023	A025023_01	1	0.84452	-0.16899	0.13026	0.55964	0.00081188	9595.02	11361.7		A025023_01	AT4G30120.1
25024	A025024_01	1	0.7752	-0.25464	0.11045	0.55964	0.00010591	394.532	508.925		A025024_01	AT4G30560.1
25123	A025123_01	1	0.69104	-0.36956	0.28182	0.55964	6.6441e-05	1405.71	2034.29		A025123_01	AT3G26320.1
25132	A025132_01	1	0.68413	-0.37961	0.098848	0.55964	0.00077693	197.374	288.53		A025132_01	AT5G65820.1
25161	A025161_01	1	0.53338	-0.62851	0.11597	0.55964	0.00045367	3758.59	7046.6		A025161_01	AT5G06170.1
25186	A025186_01	1	1.2707	0.23959	0.023006	0.55964	1.9706e-05	1528.13	1202.55		A025186_01	AT5G43610.1
25192	A025192_01	1	0.79024	-0.23541	0.27909	0.55964	2.2892e-06	25650	32457.9		A025192_01	AT5G38620.1
25216	A025216_01	1	0.79209	-0.23308	0.067882	0.55964	0.0006815	3771.02	4760.94		A025216_01	AT5G38990.1
25246	A025246_01	1	0.55627	-0.5865	0.086566	0.55964	9.967e-06	10583	19024.8		A025246_01	AT3G53640.1
25289	A025289_01	1	1.8284	0.60346	0.15198	0.55964	0.00042127	2634.37	1440.87		A025289_01	AT1G53830.1
25328	A025328_01	1	0.86594	-0.14394	0.072863	0.55964	7.0747e-05	4945.34	5711.29		A025328_01	AT1G14100.1
25408	A025408_01	1	1.7142	0.53896	0.19712	0.55964	0.0010342	127.651	74.4628		A025408_01	AT2G22920.1
25439	A025439_01	1	0.67246	-0.39681	0.064646	0.55964	0.00083619	4010.21	5963.42		A025439_01	AT1G64060.1
25489	A025489_01	1	0.8942	-0.11183	0.058823	0.55964	0.00084274	15972.1	17861.4		A025489_01	AT2G04050.1
25521	A025521_01	1	0.77416	-0.25598	0.0602	0.55964	4.8299e-06	1489.51	1924.07		A025521_01	AT1G17500.1
25581	A025581_01	1	0.7198	-0.32878	0.063316	0.55964	8.112e-05	8917.76	12389.4		A025581_01	AT1G61390.1
25605	A025605_01	1	0.86867	-0.14079	0.075335	0.55964	0.00067721	24009.4	27639.5		A025605_01	AT1G76720.1
25634	A025634_01	1	0.81076	-0.20979	0.053705	0.55964	8.5487e-06	46027.8	56772.1		A025634_01	AT1G44180.1
25692	A025692_01	1	1.5388	0.43101	0.10113	0.55964	8.577e-05	782.035	508.213		A025692_01	AT1G51480.1
25724	A025724_01	1	0.81949	-0.19908	0.035505	0.55964	0.00027908	3001	3662.13		A025724_01	AT5G44680.1
25851	A025851_01	1	1.1633	0.15123	0.048209	0.55964	0.001043	3349.95	2879.87		A025851_01	AT1G16860.1
25865	A025865_01	1	0.91606	-0.087675	0.0612	0.55964	0.00037037	8373.27	9139.86		A025865_01	AT1G55860.1
25874	A025874_01	1	1.2626	0.23321	0.04668	0.55964	0.00079396	16791	13298.4		A025874_01	AT5G16990.1
25910	A025910_01	1	0.90548	-0.099287	0.065097	0.55964	0.00036172	18644.4	20590.8		A025910_01	AT4G13930.1
25918	A025918_01	1	1.2062	0.18747	0.18206	0.55964	0.00085225	6554.45	5433.83		A025918_01	AT1G25054.1
26045	A026045_01	1	0.80938	-0.21149	0.079485	0.55964	2.0812e-05	1356.96	1676.56		A026045_01	AT2G06120.1
26047	A026047_01	1	1.1567	0.14561	0.038136	0.55964	0.0008158	2010.62	1738.19		A026047_01	AT5G37580.1
26059	A026059_01	1	0.90059	-0.1047	0.051167	0.55964	0.00020549	11223.9	12462.8		A026059_01	AT1G77990.1
