# Supplementary material for: Analysis of Gene Expression in Resynthesized Brassica napus Allopolyploids Using Arabidopsis 70mer Oligo Microarrays
Source: PLoS One. 2009 Mar 10;4(3):e4760. doi: 10.1371/journal.pone.0004760 (PMC2651575; doi:10.1371/journal.pone.0004760)
Supplement: Dataset S5 — Summary of statistically significant genes that were nonadditively expressed in allopolyploid line 5250 relative to the 1∶1 parent mix. (0.42 MB XLS) [file pone.0004760.s006.xls]

## Sheet: parentmix_5250_FDR_PergeneVar
GeneNum	GeneID	NumRep	FoldChange	Log.FoldChange.	StandDeviation	CommVar	Pvalue	X5250	parentmix
102	A000102_01	1	2.3578	0.85771	0.076742	0.5803	0.00058937	199.377	84.5633		A000102_01	AT1G49470.1
113	A000113_01	1	1.1725	0.15918	0.030024	0.5803	0.00034041	1436.12	1224.76		A000113_01	AT1G43900.1
216	A000216_01	1	1.3577	0.30578	0.066978	0.5803	0.001535	19706.4	14514.5		A000216_01	AT1G17240.1
293	A000293_01	1	1.2908	0.2553	0.039096	0.5803	0.0010911	741.815	574.672		A000293_01	AT1G76760.1
319	A000319_01	1	1.5076	0.41055	0.056735	0.5803	0.00054462	7797.82	5171.92		A000319_01	AT1G26820.1
394	A000394_01	1	1.4013	0.33741	0.043188	0.5803	0.0010424	3478.3	2482.2		A000394_01	AT1G32340.1
418	A000418_01	1	0.90248	-0.10261	0.067604	0.5803	0.0011245	2522.23	2794.76		A000418_01	AT1G21190.1
421	A000421_01	1	1.5292	0.42475	0.019075	0.5803	0.00045763	11198.1	7322.45		A000421_01	AT1G52810.1
489	A000489_01	1	1.3256	0.28186	0.024764	0.5803	5.4593e-05	2888.52	2178.95		A000489_01	AT1G03550.1
507	A000507_01	1	1.3594	0.30703	0.1148	0.5803	0.001472	2614.95	1923.69		A000507_01	AT1G29830.1
654	A000654_01	1	0.84845	-0.16435	0.070751	0.5803	0.0003577	7531.88	8877.72		A000654_01	AT1G29040.1
691	A000691_01	1	0.79216	-0.23299	0.052945	0.5803	0.00056786	1182.28	1492.49		A000691_01	AT1G59920.1
713	A000713_01	1	1.3593	0.30694	0.044912	0.5803	0.00045637	2749.85	2022.93		A000713_01	AT1G42980.1
805	A000805_01	1	0.86587	-0.14403	0.058994	0.5803	0.0012171	1695.61	1958.24		A000805_01	AT1G27670.1
813	A000813_01	1	1.4221	0.35211	0.03608	0.5803	0.0014396	4743.83	3335.57		A000813_01	AT1G54955.1
848	A000848_01	1	1.4651	0.38195	0.064061	0.5803	0.0014485	813.544	555.24		A000848_01	OBSOLETE
945	A000945_01	1	0.70229	-0.35341	0.07524	0.5803	0.0012883	1061.25	1511.11		A000945_01	AT1G56050.1
985	A000985_01	1	0.7694	-0.26215	0.049304	0.5803	0.00099995	4568.77	5938.43		A000985_01	AT1G66900.1
1001	A001001_01	1	0.84446	-0.16906	0.057837	0.5803	0.00091303	897.937	1063.27		A001001_01	AT1G30460.1
1145	A001145_01	1	0.87038	-0.13882	0.059907	0.5803	0.00021678	1321.87	1518.68		A001145_01	AT1G78050.1
1263	A001263_01	1	0.8495	-0.16311	0.037465	0.5803	0.00071138	4150.57	4885.86		A001263_01	AT1G20380.1
1282	A001282_01	1	1.2685	0.2378	0.075205	0.5803	0.00084383	4754.28	3748.08		A001282_01	AT1G57650.1
1283	A001283_01	1	0.80059	-0.22241	0.044597	0.5803	0.00077282	721.404	901.085		A001283_01	AT1G57765.1
1325	A001325_01	1	1.1807	0.16614	0.030499	0.5803	0.0012816	1923.11	1628.64		A001325_01	AT1G53590.1
1348	A001348_01	1	0.73875	-0.3028	0.096004	0.5803	0.00080813	1312.12	1776.14		A001348_01	AT1G64090.1
1484	A001484_01	1	0.82154	-0.19657	0.079749	0.5803	0.00086188	925.376	1126.42		A001484_01	AT5G45900.1
1489	A001489_01	1	0.82362	-0.19405	0.047087	0.5803	0.0012018	4330.33	5257.97		A001489_01	AT4G32610.1
1539	A001539_01	1	1.3674	0.31294	0.05582	0.5803	0.00029117	22139.1	16189.2		A001539_01	AT1G65470.1
1554	A001554_01	1	1.2485	0.22194	0.02611	0.5803	0.0007498	1377.05	1103.01		A001554_01	AT1G30700.1
1593	A001593_01	1	0.72084	-0.32734	0.056711	0.5803	0.00068311	12432.9	17248.8		A001593_01	AT1G61100.1
1596	A001596_01	1	0.7363	-0.30611	0.051088	0.5803	8.6557e-05	933.929	1268.39		A001596_01	AT1G08315.1
1626	A001626_01	1	0.77173	-0.25913	0.057415	0.5803	3.4799e-05	4439.07	5751.98		A001626_01	AT1G50960.1
1642	A001642_01	1	0.67904	-0.38708	0.079586	0.5803	8.6533e-05	6061.42	8926.68		A001642_01	AT1G33540.1
1650	A001650_01	1	1.3614	0.30851	0.01901	0.5803	0.00017419	1804.07	1325.18		A001650_01	AT1G31460.1
1812	A001812_01	1	1.3659	0.31185	0.057496	0.5803	9.8988e-05	8564.66	6270.43		A001812_01	AT1G69480.1
1840	A001840_01	1	0.78414	-0.24316	0.095089	0.5803	0.00054836	1756.01	2239.26		A001840_01	AT1G61795.1
1853	A001853_01	1	1.5583	0.44358	0.04266	0.5803	0.000287	5468.17	3509.05		A001853_01	AT1G61610.1
1930	A001930_01	1	1.3322	0.28683	0.047299	0.5803	1.3293e-06	1984.65	1489.8		A001930_01	AT5G58940.1
1949	A001949_01	1	0.77279	-0.25775	0.0452	0.5803	0.00077117	875.767	1133.2		A001949_01	AT1G18870.1
2066	A002066_01	1	0.82706	-0.18988	0.03759	0.5803	0.0011143	6084.5	7356.94		A002066_01	AT1G74920.1
2104	A002104_01	1	2.098	0.74099	0.042493	0.5803	0.00049707	367.418	175.143		A002104_01	AT1G32240.1
2141	A002141_01	1	0.56394	-0.57281	0.026855	0.5803	0.00038982	1241.03	2200.63		A002141_01	AT1G30950.1
2208	A002208_01	1	0.75017	-0.28745	0.035736	0.5803	0.00038313	2094.77	2792.52		A002208_01	AT4G39910.1
2234	A002234_01	1	1.394	0.33218	0.035268	0.5803	0.00090295	7663.32	5497.23		A002234_01	AT1G63140.2
2311	A002311_01	1	0.75473	-0.2814	0.046585	0.5803	0.00017962	679.054	899.735		A002311_01	AT1G05510.1
2329	A002329_01	1	1.2782	0.24543	0.047192	0.5803	0.0011569	2160.73	1690.53		A002329_01	AT1G20200.1
2348	A002348_01	1	0.73425	-0.3089	0.02007	0.5803	0.0013851	4057	5525.34		A002348_01	AT1G03650.1
2351	A002351_01	1	0.92004	-0.083337	0.070682	0.5803	0.0014024	6204.31	6743.27		A002351_01	AT1G22110.1
2380	A002380_01	1	1.473	0.3873	0.10198	0.5803	0.00020009	6837.65	4642		A002380_01	AT1G17970.1
2393	A002393_01	1	0.74069	-0.30018	0.058833	0.5803	0.00066193	8270.91	11166.8		A002393_01	AT1G26550.1
2434	A002434_01	1	1.4144	0.34667	0.057124	0.5803	0.00010333	5273.77	3729.02		A002434_01	AT1G49590.1
2529	A002529_01	1	0.87967	-0.12821	0.041616	0.5803	0.0011561	1091.6	1241.03		A002529_01	AT1G76390.2
2532	A002532_01	1	0.76126	-0.27277	0.067104	0.5803	1.9637e-05	1706.16	2241.05		A002532_01	AT1G80610.1
2547	A002547_01	1	1.4688	0.38445	0.053574	0.5803	0.00023781	23144.2	15757.9		A002547_01	AT1G31250.1
2658	A002658_01	1	0.83354	-0.18208	0.041917	0.5803	0.00045726	1449.83	1739.41		A002658_01	AT1G12910.1
2679	A002679_01	1	1.6382	0.49362	0.075102	0.5803	0.00091488	1552.47	947.569		A002679_01	AT1G61840.1
2684	A002684_01	1	1.4323	0.35926	0.081015	0.5803	0.0008805	468.717	327.242		A002684_01	AT1G73325.1
2707	A002707_01	1	0.85904	-0.15194	0.072701	0.5803	0.00042121	1086.16	1264.33		A002707_01	AT1G03170.1
2718	A002718_01	1	1.3279	0.28356	0.099312	0.5803	0.00087459	4054.98	3053.98		A002718_01	AT1G06890.2
2770	A002770_01	1	1.0713	0.068863	0.05583	0.5803	0.00083696	3935.53	3673.5		A002770_01	AT1G04330.1
2834	A002834_01	1	0.67471	-0.39347	0.083081	0.5803	0.00027004	4087.14	6057.79		A002834_01	AT1G10500.1
2874	A002874_01	1	1.6387	0.49393	0.041399	0.5803	0.00029661	700.714	427.605		A002874_01	AT1G15060.1
2875	A002875_01	1	0.73963	-0.3016	0.066272	0.5803	0.0014988	1571.37	2124.52		A002875_01	AT1G79280.1
2887	A002887_01	1	1.27	0.23902	0.016321	0.5803	0.0014523	2536.14	1996.8		A002887_01	AT1G21650.1
2902	A002902_01	1	0.44359	-0.81286	0.067991	0.5803	0.00082257	1128.79	2544.78		A002902_01	AT1G76920.1
2952	A002952_01	1	1.3342	0.2883	0.047413	0.5803	0.00055164	5092.38	3816.92		A002952_01	AT1G34640.1
3051	A003051_01	1	1.2965	0.2597	0.04608	0.5803	0.00088047	1150.9	887.67		A003051_01	AT1G51910.1
3095	A003095_01	1	2.032	0.70902	0.053698	0.5803	0.00016235	1535.64	755.742		A003095_01	AT1G17750.1
3114	A003114_01	1	1.401	0.33718	0.063188	0.5803	0.00030052	782.427	558.469		A003114_01	AT1G19450.1
3125	A003125_01	1	0.72621	-0.31991	0.10399	0.5803	9.1531e-05	2063.58	2841.54		A003125_01	AT1G53520.1
3127	A003127_01	1	1.4255	0.35454	0.054857	0.5803	0.0001624	1179.56	827.41		A003127_01	AT1G30110.1
3132	A003132_01	1	1.2823	0.24869	0.05298	0.5803	0.0002446	20671.3	16119.7		A003132_01	AT1G50040.1
3164	A003164_01	1	1.1374	0.12879	0.083024	0.5803	0.0015161	6141.96	5399.71		A003164_01	AT1G01230.1
3171	A003171_01	1	1.4823	0.39363	0.061196	0.5803	0.00055036	3534.05	2384.15		A003171_01	AT1G30370.1
3179	A003179_01	1	1.5335	0.42754	0.04206	0.5803	0.00058911	3554.25	2317.63		A003179_01	AT1G72110.1
3218	A003218_01	1	1.3258	0.28201	0.06844	0.5803	0.0010816	2312.07	1743.76		A003218_01	AT1G13820.1
3318	A003318_01	1	0.6705	-0.39973	0.035853	0.5803	0.0008259	385.099	574.328		A003318_01	AT1G68810.1
3353	A003353_01	1	0.8216	-0.1965	0.057649	0.5803	0.00044522	5200.97	6330.28		A003353_01	AT1G07340.1
3554	A003554_01	1	1.1431	0.13375	0.079837	0.5803	8.0378e-05	3450.93	3019.06		A003554_01	AT3G49430.2
3649	A003649_01	1	1.3521	0.30166	0.041768	0.5803	0.00048087	1486.68	1099.6		A003649_01	AT1G20680.1
3808	A003808_01	1	1.3013	0.26335	0.026862	0.5803	0.00039129	13924.4	10701.1		A003808_01	AT1G09850.1
3896	A003896_01	1	1.2611	0.232	0.066976	0.5803	0.00054786	1254.26	994.56		A003896_01	AT1G23710.1
3909	A003909_01	1	1.2113	0.19166	0.065333	0.5803	0.00044326	1793.28	1480.45		A003909_01	AT1G51960.1
3933	A003933_01	1	1.245	0.21916	0.065906	0.5803	0.00031936	4391.39	3527.34		A003933_01	AT1G11765.1
3986	A003986_01	1	1.2265	0.20414	0.056791	0.5803	0.00090237	7003.74	5710.72		A003986_01	AT1G27640.1
4008	A004008_01	1	1.1058	0.10056	0.084296	0.5803	0.00093767	1165.03	1053.53		A004008_01	AT1G53920.1
4032	A004032_01	1	1.2669	0.23654	0.10686	0.5803	2.8943e-05	2553.19	2015.25		A004032_01	AT1G30270.2
4247	A004247_01	1	1.3861	0.32647	0.050677	0.5803	0.00013655	2675.52	1930.24		A004247_01	AT1G48010.1
4361	A004361_01	1	1.416	0.34785	0.054393	0.5803	0.00016558	6367.1	4496.25		A004361_01	AT1G48280.1
4362	A004362_01	1	1.1462	0.13646	0.041893	0.5803	0.00080264	3577.07	3120.97		A004362_01	AT1G73970.1
4392	A004392_01	1	1.2266	0.20425	0.055791	0.5803	0.0012806	452.46	368.854		A004392_01	AT1G23180.1
4421	A004421_01	1	0.91331	-0.090675	0.079382	0.5803	0.00023507	6950.02	7609.1		A004421_01	AT1G28760.1
4483	A004483_01	1	1.1797	0.16527	0.11042	0.5803	1.4888e-05	1790.59	1517.93		A004483_01	AT1G32080.1
4502	A004502_01	1	1.2316	0.20833	0.013222	0.5803	0.00021122	1960.78	1592.09		A004502_01	AT1G30590.1
4555	A004555_01	1	0.76727	-0.26491	0.034509	0.5803	0.00077542	3634.77	4737.19		A004555_01	AT1G67880.1
4614	A004614_01	1	1.4975	0.4038	0.087025	0.5803	0.00048031	8227.19	5493.93		A004614_01	AT1G79660.1
4621	A004621_01	1	1.3238	0.28054	0.071172	0.5803	0.00028398	22622.5	17087.5		A004621_01	AT1G15580.1
4631	A004631_01	1	0.79681	-0.22714	0.065976	0.5803	0.00082222	922.419	1157.71		A004631_01	AT1G65020.1
4652	A004652_01	1	1.3237	0.28046	0.063605	0.5803	0.0013939	761.127	575.017		A004652_01	AT1G67830.1
4659	A004659_01	1	1.3981	0.33512	0.048915	0.5803	0.00016426	2570.87	1838.67		A004659_01	AT1G14690.2
4660	A004660_01	1	1.0943	0.090075	0.25314	0.5803	3.29e-05	3775.54	3450.59		A004660_01	AT1G11440.1
4667	A004667_01	1	1.2984	0.2611	0.025517	0.5803	0.00015112	1398.42	1077.07		A004667_01	AT4G39380.1
4685	A004685_01	1	1.2888	0.25373	0.11641	0.5803	0.00083312	2536.65	1968.25		A004685_01	AT1G21890.1
4697	A004697_01	1	1.3512	0.30099	0.022458	0.5803	0.00062402	3142.58	2325.76		A004697_01	AT1G30970.2
4710	A004710_01	1	1.2479	0.22146	0.10546	0.5803	0.00076981	9890.2	7925.97		A004710_01	AT1G67800.4
4737	A004737_01	1	1.2318	0.20851	0.06951	0.5803	0.00099418	2008.81	1630.76		A004737_01	AT2G29130.1
4781	A004781_01	1	0.74653	-0.29232	0.047282	0.5803	4.9067e-05	1008.78	1351.27		A004781_01	AT1G10420.1
4843	A004843_01	1	1.1414	0.13222	0.10556	0.5803	0.00080842	5707.29	5000.53		A004843_01	AT1G05805.1
4937	A004937_01	1	1.4629	0.38039	0.074774	0.5803	0.00018862	2900.1	1982.67		A004937_01	AT4G21540.4
4960	A004960_01	1	1.4661	0.38259	0.028337	0.5803	0.0012388	1435.11	978.871		A004960_01	AT5G27130.1
5004	A005004_01	1	0.74946	-0.2884	0.02644	0.5803	0.0006033	1058.81	1412.76		A005004_01	OBSOLETE
5047	A005047_01	1	1.2003	0.18256	0.054047	0.5803	0.00014548	28071.2	23388.5		A005047_01	AT5G26220.1
5052	A005052_01	1	0.79923	-0.22411	0.068911	0.5803	0.0004907	821.802	1028.24		A005052_01	AT3G58610.2
5055	A005055_01	1	0.77897	-0.24979	0.13197	0.5803	0.00070306	1052.9	1351.68		A005055_01	AT5G28210.1
5103	A005103_01	1	1.2649	0.23499	0.077894	0.5803	0.0014905	1723.13	1362.26		A005103_01	AT5G54050.1
5108	A005108_01	1	1.5573	0.44296	0.027837	0.5803	0.00078615	21023.6	13499.4		A005108_01	AT5G19960.1
5137	A005137_01	1	1.2716	0.24028	0.038754	0.5803	0.00056274	11166.8	8781.48		A005137_01	AT4G27670.1
5162	A005162_01	1	1.6441	0.49719	0.078765	0.5803	0.00020432	5927.16	3605.08		A005162_01	AT5G10450.2
5203	A005203_01	1	0.77559	-0.25413	0.07149	0.5803	2.0696e-05	1145.05	1476.31		A005203_01	AT5G49910.1	AT2G27530	AT2G27810	AT2G27840	AT2G27920	AT2G28290	AT2G28310	AT2G28550	AT2G28760	AT2G28800	AT2G28940	AT2G29070	AT2G29340	AT2G29350	AT2G29630	AT2G29680	AT2G29910
5236	A005236_01	1	1.4058	0.34059	0.083083	0.5803	0.00067787	6089.98	4332.07		A005236_01	AT1G65580.1
5257	A005257_01	1	1.1596	0.14809	0.065708	0.5803	0.00090118	2486.42	2144.15		A005257_01	AT4G01460.1
5289	A005289_01	1	1.2219	0.20044	0.056248	0.5803	0.00056621	1847.52	1512.02		A005289_01	AT1G22830.2
5294	A005294_01	1	0.74197	-0.29845	0.05489	0.5803	0.0013069	1570.58	2116.88		A005294_01	AT4G00231.1
5334	A005334_01	1	1.5754	0.4545	0.090534	0.5803	0.00020814	11622.5	7377.57		A005334_01	AT5G26980.2
5356	A005356_01	1	0.61128	-0.4922	0.082297	0.5803	0.0004296	5545.27	9071.56		A005356_01	AT4G16840.1
5495	A005495_01	1	0.74066	-0.30021	0.097831	0.5803	0.00027411	1248.25	1685.3		A005495_01	AT1G05890.1
5498	A005498_01	1	0.80973	-0.21105	0.045488	0.5803	0.00018077	2776.65	3428.92		A005498_01	AT4G31040.1
5499	A005499_01	1	0.81817	-0.20069	0.067215	0.5803	0.0012294	3207.99	3920.99		A005499_01	AT1G32990.1
5502	A005502_01	1	0.78741	-0.239	0.069352	0.5803	6.6047e-05	1971.4	2503.64		A005502_01	AT5G43760.1
5505	A005505_01	1	0.78227	-0.24555	0.061968	0.5803	0.00010686	2084.32	2664.31		A005505_01	AT2G04235.1
5507	A005507_01	1	0.77018	-0.26114	0.071039	0.5803	0.0013332	2071.23	2689.2		A005507_01	AT5G27100.1
5508	A005508_01	1	0.68568	-0.37735	0.071633	0.5803	0.00046685	633.715	924.266		A005508_01	AT5G27220.1
5510	A005510_01	1	0.76038	-0.27394	0.04248	0.5803	0.0005802	819.914	1078.26		A005510_01	AT5G27230.1
5513	A005513_01	1	0.78708	-0.23943	0.058155	0.5803	2.5889e-05	677.629	861.005		A005513_01	AT1G23030.1
5517	A005517_01	1	0.69248	-0.36747	0.056402	0.5803	8.5846e-05	719.459	1038.99		A005517_01	AT1G22882.1
5519	A005519_01	1	0.76961	-0.26187	0.10718	0.5803	0.00080892	508.213	660.37		A005519_01	AT2G05830.4
5520	A005520_01	1	0.71432	-0.33642	0.068548	0.5803	0.0010137	550.045	770.007		A005520_01	AT1G02020.2
5521	A005521_01	1	0.76439	-0.26867	0.10263	0.5803	0.00061093	685.467	896.771		A005521_01	AT1G02150.1
5524	A005524_01	1	0.74696	-0.29175	0.075038	0.5803	0.00041129	752.048	1006.77		A005524_01	AT4G23530.1
5533	A005533_01	1	0.79485	-0.2296	0.076785	0.5803	3.1984e-05	1367.72	1720.72		A005533_01	AT1G67420.1
5534	A005534_01	1	0.79291	-0.23205	0.10026	0.5803	0.00060458	1389.36	1752.33		A005534_01	AT5G20850.1
5537	A005537_01	1	0.81547	-0.20399	0.069527	0.5803	0.00029736	1859.2	2279.93		A005537_01	AT5G25870.1
5718	A005718_01	1	0.77674	-0.25265	0.023997	0.5803	0.00056624	366.464	471.774		A005718_01	AT1G08900.3
5821	A005821_01	1	1.2715	0.2402	0.12042	0.5803	0.0014909	4821.31	3791.81		A005821_01	AT3G51760.1
5839	A005839_01	1	0.76255	-0.27109	0.088113	0.5803	0.00028676	1408.81	1847.52		A005839_01	AT5G27150.1
5857	A005857_01	1	1.4013	0.33741	0.054712	0.5803	0.00058451	327.406	233.644		A005857_01	AT5G55030.2
5958	A005958_01	1	1.316	0.2746	0.088205	0.5803	0.00015325	2893.44	2198.65		A005958_01	AT4G26940.2
5967	A005967_01	1	1.5774	0.45576	0.063332	0.5803	0.00083	6237.91	3954.46		A005967_01	AT3G21720.1
5975	A005975_01	1	1.5143	0.41493	0.10668	0.5803	0.0010983	38665.4	25534.9		A005975_01	AT5G18140.1
5984	A005984_01	1	0.87508	-0.13344	0.079977	0.5803	0.00098111	1415.73	1617.93		A005984_01	AT1G75680.1
5992	A005992_01	1	1.5885	0.46278	0.063421	0.5803	0.00032926	1470.42	925.654		A005992_01	AT5G18390.1
6045	A006045_01	1	0.4408	-0.81916	0.065572	0.5803	6.8893e-07	995.156	2257.47		A006045_01	AT2G18710.1
6255	A006255_01	1	1.392	0.33075	0.033535	0.5803	0.0015057	4816.97	3460.26		A006255_01	AT2G22610.1
6389	A006389_01	1	1.3219	0.2791	0.087153	0.5803	0.0013327	2407.63	1821.29		A006389_01	AT2G32800.1
6401	A006401_01	1	1.2137	0.19365	0.075274	0.5803	0.00017597	2761.14	2275.15		A006401_01	AT2G17850.1
6460	A006460_01	1	1.4077	0.34199	0.062083	0.5803	0.00018728	6241.03	4433.3		A006460_01	AT2G19330.1
6494	A006494_01	1	0.75242	-0.28446	0.074649	0.5803	9.4084e-05	1001.95	1331.55		A006494_01	AT2G25090.1
6502	A006502_01	1	1.1955	0.17859	0.040568	0.5803	0.00084515	11141.1	9318.9		A006502_01	AT2G23060.2
6510	A006510_01	1	1.4836	0.39449	0.057368	0.5803	0.00072503	1178.97	794.649		A006510_01	AT2G46890.1
6552	A006552_01	1	1.254	0.22635	0.068254	0.5803	0.00032856	2491.4	1986.84		A006552_01	AT2G45060.1
6605	A006605_01	1	1.3853	0.32589	0.048289	0.5803	0.00027376	1866.46	1347.36		A006605_01	AT2G18630.1
6808	A006808_01	1	1.4028	0.33844	0.14253	0.5803	0.00087029	1999.6	1425.53		A006808_01	AT2G23420.1
6894	A006894_01	1	1.3028	0.26451	0.11414	0.5803	0.0012184	1319.36	1012.73		A006894_01	AT2G38180.1
7033	A007033_01	1	0.81979	-0.19871	0.094292	0.5803	0.0013536	1572.15	1917.73		A007033_01	AT2G15480.1
7166	A007166_01	1	0.77239	-0.25826	0.053802	0.5803	0.0011967	8720.22	11289.2		A007166_01	AT2G21860.1
7211	A007211_01	1	1.1913	0.17501	0.044089	0.5803	0.0012256	18858.1	15830.6		A007211_01	AT2G33770.1
7231	A007231_01	1	1.2636	0.23394	0.10339	0.5803	0.00012769	2483.69	1965.5		A007231_01	AT2G43960.1
7273	A007273_01	1	0.71643	-0.33347	0.088108	0.5803	0.00032345	5671.45	7916.46		A007273_01	AT2G15690.1
7274	A007274_01	1	1.2841	0.25004	0.075986	0.5803	8.7822e-06	2316.01	1803.53		A007274_01	AT2G39780.1
7471	A007471_01	1	0.72181	-0.32599	0.058273	0.5803	0.00039801	1638.28	2269.69		A007471_01	AT2G07310.1
7480	A007480_01	1	1.282	0.24845	0.048408	0.5803	0.00020138	1222.07	953.176		A007480_01	AT2G01920.1
7502	A007502_01	1	0.57552	-0.55247	0.079249	0.5803	0.00030858	572.378	994.56		A007502_01	AT2G17570.1
7616	A007616_01	1	1.3178	0.27598	0.042974	0.5803	0.0013927	8504.07	6453		A007616_01	AT2G18940.1
7625	A007625_01	1	0.70859	-0.34447	0.05492	0.5803	0.00067322	1338.49	1888.99		A007625_01	AT2G45580.1
7649	A007649_01	1	1.3345	0.28854	0.1023	0.5803	1.3109e-05	1525.38	1143.1		A007649_01	AT2G46620.1
7699	A007699_01	1	1.4279	0.35618	0.061881	0.5803	1.6874e-05	9575.85	6706.95		A007699_01	AT2G39490.1
7773	A007773_01	1	1.5518	0.43941	0.084499	0.5803	0.00072561	2157.92	1390.61		A007773_01	AT2G01770.1
7808	A007808_01	1	1.3828	0.32414	0.054298	0.5803	8.1965e-05	2807.08	2030.02		A007808_01	AT2G21150.1
7837	A007837_01	1	1.62	0.48241	0.053677	0.5803	0.00036166	23951.8	14785.5		A007837_01	AT2G35730.1
7856	A007856_01	1	1.243	0.21754	0.067632	0.5803	0.00090589	2316.7	1863.85		A007856_01	AT2G43840.1
8023	A008023_01	1	1.1803	0.16578	0.065244	0.5803	0.0012412	6421.45	5440.36		A008023_01	AT2G12880.1
8043	A008043_01	1	0.86683	-0.14291	0.042974	0.5803	0.0012988	2210.12	2549.62		A008043_01	AT2G36020.1
8051	A008051_01	1	0.58546	-0.53535	0.093232	0.5803	0.0010304	67.3633	115.065		A008051_01	AT2G27330.1
8106	A008106_01	1	0.88812	-0.11865	0.042563	0.5803	0.0010034	997.947	1123.61		A008106_01	AT1G05250.1
8153	A008153_01	1	0.92075	-0.082563	0.041616	0.5803	0.0014967	4502.1	4889.77		A008153_01	AT2G26000.2
8205	A008205_01	1	0.82396	-0.19364	0.040068	0.5803	9.7895e-05	3465.11	4205.3		A008205_01	AT2G19810.1
8232	A008232_01	1	1.3868	0.32703	0.11659	0.5803	0.00057918	40493.6	29199.3		A008232_01	AT2G36180.1
8250	A008250_01	1	1.1766	0.16264	0.17021	0.5803	0.0010974	1539.33	1308.32		A008250_01	AT2G25760.2
8274	A008274_01	1	0.5252	-0.64397	0.085116	0.5803	0.0005685	1537.48	2927.2		A008274_01	AT2G28010.1
8278	A008278_01	1	1.1345	0.12615	0.044028	0.5803	0.0015208	1055.22	930.2		A008278_01	AT2G14690.1
8336	A008336_01	1	1.242	0.21675	0.08062	0.5803	0.00098089	12000.5	9662.43		A008336_01	AT2G37480.2
8345	A008345_01	1	1.1345	0.12622	0.083802	0.5803	0.0012913	1746.03	1539.02		A008345_01	AT2G28090.1
8358	A008358_01	1	0.69158	-0.36878	0.027358	0.5803	0.00049947	1416.58	2048.17		A008358_01	AT2G04790.4
8410	A008410_01	1	1.1613	0.14951	0.077532	0.5803	0.00076848	14881.9	12815.4		A008410_01	AT2G48060.1
8422	A008422_01	1	0.88608	-0.12095	0.086396	0.5803	0.0014298	3600.4	4063.5		A008422_01	AT2G18070.1
8425	A008425_01	1	0.60851	-0.49675	0.046224	0.5803	0.00012706	566.343	930.666		A008425_01	AT2G28250.2
8438	A008438_01	1	1.5721	0.45243	0.078859	0.5803	0.00010364	4603.17	2928.07		A008438_01	AT2G46930.1
8441	A008441_01	1	1.3118	0.27136	0.075003	0.5803	0.00036792	2715.41	2069.99		A008441_01	AT2G32040.1
8563	A008563_01	1	0.58324	-0.53915	0.047165	0.5803	0.00051877	1023.01	1754.08		A008563_01	AT2G31180.1
8602	A008602_01	1	0.63575	-0.45295	0.06879	0.5803	0.00027078	3203.18	5038.18		A008602_01	AT2G15970.1
8627	A008627_01	1	0.67592	-0.39169	0.095792	0.5803	0.00065645	989.203	1463.52		A008627_01	AT2G44870.1
8634	A008634_01	1	1.4092	0.34304	0.051651	0.5803	0.00072435	4612.38	3272.8		A008634_01	AT2G44990.1
8659	A008659_01	1	1.5044	0.40843	0.10534	0.5803	0.00043776	2192.72	1457.53		A008659_01	AT2G48130.1
8704	A008704_01	1	1.5505	0.43858	0.048947	0.5803	0.00036915	3200.3	2064		A008704_01	AT2G40860.1
8717	A008717_01	1	2.6489	0.97416	0.10098	0.5803	0.0012353	1477.64	557.8		A008717_01	AT2G26580.2
8747	A008747_01	1	1.3246	0.28111	0.083334	0.5803	0.00019044	2679	2022.52		A008747_01	AT2G45730.1
8773	A008773_01	1	1.3032	0.26485	0.081386	0.5803	9.8397e-05	4302.71	3301.72		A008773_01	AT2G32860.2
8904	A008904_01	1	0.73695	-0.30524	0.084231	0.5803	0.0010338	754.911	1024.34		A008904_01	AT3G62870.1
8933	A008933_01	1	0.83422	-0.18126	0.093809	0.5803	8.4626e-05	2886.5	3460.26		A008933_01	AT3G49530.1
8962	A008962_01	1	1.1531	0.14249	0.039382	0.5803	0.0008821	8153.48	7070.6		A008962_01	AT3G52050.4
8976	A008976_01	1	0.73048	-0.31405	0.071158	0.5803	0.00065141	1337.96	1831.52		A008976_01	AT3G56980.1
8986	A008986_01	1	1.1764	0.16249	0.069446	0.5803	0.0010074	3022.98	2569.59		A008986_01	AT3G46580.1
9033	A009033_01	1	1.3138	0.27294	0.070459	0.5803	0.00012003	3893.25	2963.13		A009033_01	AT3G22950.1
9052	A009052_01	1	1.428	0.35629	0.04426	0.5803	0.0001517	5595.4	3918.64		A009052_01	AT3G24430.1
9071	A009071_01	1	1.5931	0.46569	0.11766	0.5803	0.00035946	4547.81	2854.64		A009071_01	AT3G12640.1
9087	A009087_01	1	1.3036	0.26511	0.096534	0.5803	0.00069531	38576.6	29593.2		A009087_01	AT3G45140.1
9096	A009096_01	1	1.3371	0.2905	0.061997	0.5803	1.7736e-05	1100.15	822.871		A009096_01	AT3G60100.1
9139	A009139_01	1	1.5092	0.41156	0.087735	0.5803	0.00097091	3044.22	2017.07		A009139_01	AT3G51600.1
9225	A009225_01	1	0.8474	-0.16559	0.083737	0.5803	0.00088123	3543.25	4180.98		A009225_01	AT3G17200.1
9290	A009290_01	1	1.2346	0.21079	0.047167	0.5803	0.00012494	33873.9	27435.7		A009290_01	AT3G48840.1
9293	A009293_01	1	1.4529	0.37359	0.12439	0.5803	0.0013337	9383.42	6458.16		A009293_01	AT3G48880.2
9342	A009342_01	1	1.317	0.27538	0.1019	0.5803	0.00078109	7252.49	5506.59		A009342_01	AT3G27910.1
9364	A009364_01	1	1.3151	0.27395	0.11409	0.5803	0.00076202	6029.99	4585.25		A009364_01	AT5G20300.3
9401	A009401_01	1	0.84197	-0.17201	0.060264	0.5803	5.8947e-05	10064.8	11953.7		A009401_01	AT3G59430.3
9450	A009450_01	1	1.4287	0.35679	0.034197	0.5803	0.00071989	26478.8	18532.8		A009450_01	AT3G08770.1
9524	A009524_01	1	1.331	0.28591	0.051022	0.5803	3.7419e-05	1076.32	808.677		A009524_01	AT3G11210.1
9542	A009542_01	1	1.4051	0.34011	0.056607	0.5803	0.00010108	2717.59	1934.11		A009542_01	AT3G11290.1
9549	A009549_01	1	1.1751	0.16133	0.052434	0.5803	0.0014243	6242.28	5312.41		A009549_01	AT3G57930.2
9553	A009553_01	1	1.4795	0.39169	0.089479	0.5803	0.00018006	3411.82	2306.07		A009553_01	AT3G45680.1
9565	A009565_01	1	1.2458	0.21976	0.059251	0.5803	0.0012123	13024.7	10455.7		A009565_01	AT3G42160.1
9584	A009584_01	1	1.3451	0.2965	0.035105	0.5803	0.00052561	8715.86	6479.51		A009584_01	AT3G44980.1
9591	A009591_01	1	1.5228	0.42054	0.069182	0.5803	0.00041633	1861.43	1222.31		A009591_01	AT3G44630.1
9614	A009614_01	1	0.91321	-0.090787	0.11686	0.5803	0.00067796	6817.17	7465.14		A009614_01	AT3G13235.1
9621	A009621_01	1	1.3114	0.27112	0.11156	0.5803	0.0007476	6370.93	4858.09		A009621_01	AT3G10650.1
9631	A009631_01	1	1.4033	0.33881	0.093568	0.5803	0.00081463	2762.8	1968.84		A009631_01	AT3G20850.1
9743	A009743_01	1	1.2526	0.22524	0.023324	0.5803	0.00030395	6194.39	4945.34		A009743_01	AT3G07440.1
9817	A009817_01	1	1.4283	0.35645	0.0548	0.5803	0.00011114	6953.5	4868.79		A009817_01	AT3G10990.1
9832	A009832_01	1	1.3075	0.26813	0.04172	0.5803	0.00024604	2631.74	2012.84		A009832_01	AT3G01900.1
9885	A009885_01	1	1.1939	0.17725	0.042049	0.5803	0.0014989	2064	1728.83		A009885_01	AT3G09980.1
9891	A009891_01	1	1.3294	0.28476	0.06716	0.5803	0.00015291	12870.6	9680.8		A009891_01	AT3G28007.1
9906	A009906_01	1	1.1365	0.12795	0.050824	0.5803	0.00034667	885.276	778.991		A009906_01	AT3G06420.1
9972	A009972_01	1	1.3387	0.29167	0.023267	0.5803	3.6051e-05	2218.53	1657.39		A009972_01	AT3G06910.1
10005	A010005_01	1	1.3146	0.2735	0.031671	0.5803	0.00021715	4584.79	3487.71		A010005_01	AT3G02650.1
10013	A010013_01	1	0.53766	-0.62053	0.098859	0.5803	0.00012678	7555.27	14051.7		A010013_01	AT3G43990.1
10019	A010019_01	1	1.1509	0.14058	0.047706	0.5803	0.0013561	5392.15	4684.9		A010019_01	AT3G47630.2
10025	A010025_01	1	1.2829	0.2491	0.047469	0.5803	0.0011589	9378.73	7310.74		A010025_01	AT3G09970.1
10049	A010049_01	1	1.388	0.32786	0.031653	0.5803	0.00012069	10308.3	7427.17		A010049_01	AT3G16990.1
10067	A010067_01	1	1.1291	0.12144	0.051842	0.5803	0.00086638	2368.71	2097.92		A010067_01	AT3G06090.1
10111	A010111_01	1	1.6093	0.47581	0.058792	0.5803	0.00011066	2665.64	1656.23		A010111_01	AT3G49590.1
10168	A010168_01	1	0.78684	-0.23972	0.10692	0.5803	0.0004445	1037.53	1318.57		A010168_01	AT3G44770.1
10230	A010230_01	1	1.236	0.21191	0.06874	0.5803	0.0008236	1481.63	1198.71		A010230_01	AT4G15560.1
10231	A010231_01	1	1.3753	0.31866	0.064275	0.5803	0.0014305	1854.74	1348.57		A010231_01	AT5G39990.1
10243	A010243_01	1	0.86192	-0.14859	0.069372	0.5803	0.00074031	1105.88	1283.06		A010243_01	AT3G45960.2
10292	A010292_01	1	1.3607	0.30799	0.074349	0.5803	0.00079565	4029.51	2961.35		A010292_01	AT3G03590.1
10304	A010304_01	1	1.1323	0.12422	0.03841	0.5803	0.001449	9329.16	8239.54		A010304_01	AT3G12890.1
10321	A010321_01	1	0.84561	-0.1677	0.10586	0.5803	0.00054186	780.083	922.512		A010321_01	AT3G52520.1
10327	A010327_01	1	1.4894	0.39835	0.11002	0.5803	0.0011637	1909.7	1282.29		A010327_01	AT3G12490.1
10338	A010338_01	1	1.3835	0.3246	0.067019	0.5803	0.00017351	2966.39	2144.15		A010338_01	AT3G44220.1
10340	A010340_01	1	0.94906	-0.052287	0.074475	0.5803	0.00052017	11084.5	11679.6		A010340_01	AT3G21660.1
10403	A010403_01	1	1.5738	0.45349	0.097671	0.5803	8.9041e-05	2394.19	1521.27		A010403_01	AT3G23380.1
10405	A010405_01	1	1.3361	0.28975	0.037862	0.5803	0.00011664	7139.51	5343.84		A010405_01	AT3G04810.2
10420	A010420_01	1	1.2868	0.25215	0.035326	0.5803	0.0012656	13201.7	10259.9		A010420_01	AT3G07568.1
10425	A010425_01	1	1.3986	0.33549	0.54452	0.5803	7.082e-05	7696.34	5502.73		A010425_01	AT3G07760.2
10437	A010437_01	1	0.73021	-0.31442	0.06375	0.5803	0.00076779	3169.09	4339.87		A010437_01	AT3G05240.1
10645	A010645_01	1	7.9389	2.0718	0.10354	0.5803	0.00026829	25.3886	3.19792		A010645_01	AT3G62940.2
10672	A010672_01	1	0.77344	-0.25691	0.11925	0.5803	0.00051113	5009.54	6476.92		A010672_01	AT3G53170.1
10673	A010673_01	1	1.1119	0.10606	0.046153	0.5803	0.0015313	2499.63	2248.23		A010673_01	AT3G47980.1
10678	A010678_01	1	1.2219	0.20042	0.092895	0.5803	0.0012239	2411.49	1973.57		A010678_01	AT3G21220.1
10686	A010686_01	1	1.6604	0.50706	0.062343	0.5803	0.00037797	1936.04	1165.96		A010686_01	AT3G49290.2
10779	A010779_01	1	1.079	0.076037	0.085967	0.5803	0.00072435	6471.74	5998.11		A010779_01	AT3G07970.1
10815	A010815_01	1	1.1308	0.12289	0.079212	0.5803	0.00033417	1733.68	1533.18		A010815_01	AT3G15900.1
10828	A010828_01	1	1.2099	0.19053	0.032611	0.5803	0.00017221	1346.01	1112.54		A010828_01	AT3G26990.1
10838	A010838_01	1	1.0909	0.087012	0.18152	0.5803	0.00093743	11143.4	10214.9		A010838_01	AT3G24660.1
10858	A010858_01	1	1.1222	0.11533	0.071405	0.5803	0.001041	3930.02	3502.04		A010858_01	AT3G22020.1
10914	A010914_01	1	1.5653	0.44807	0.035279	0.5803	0.00079681	675.126	431.341		A010914_01	AT3G61500.1
10939	A010939_01	1	0.77872	-0.2501	0.10065	0.5803	0.0011918	2940.4	3775.92		A010939_01	AT3G56870.1
10959	A010959_01	1	1.293	0.25694	0.048462	0.5803	0.00025729	14491.2	11208.2		A010959_01	AT3G59020.2
10996	A010996_01	1	1.1503	0.14006	0.034974	0.5803	0.00071305	1013.33	880.861		A010996_01	AT3G44100.1
11010	A011010_01	1	0.87074	-0.13841	0.074498	0.5803	0.00090208	6107.67	7014.26		A011010_01	AT3G48920.1
11012	A011012_01	1	0.53793	-0.62003	0.10371	0.5803	0.0011182	782.192	1454.04		A011012_01	AT3G61010.1
11039	A011039_01	1	1.2252	0.20308	0.034476	0.5803	0.00020916	2104.43	1717.63		A011039_01	AT3G22590.1
11085	A011085_01	1	0.87834	-0.12973	0.12701	0.5803	0.00028518	3288.21	3743.59		A011085_01	AT3G14840.2
11098	A011098_01	1	1.5073	0.41034	0.039031	0.5803	0.0001271	3780.08	2507.9		A011098_01	AT3G24420.1
11299	A011299_01	1	0.63725	-0.4506	0.072117	0.5803	0.0014921	2843.81	4462.21		A011299_01	AT3G50590.1
11330	A011330_01	1	1.4049	0.33999	0.11802	0.5803	0.00097488	2926.02	2082.66		A011330_01	AT3G48150.1
11341	A011341_01	1	1.1443	0.1348	0.09089	0.5803	0.00026402	11696	10221		A011341_01	AT3G52420.1
11342	A011342_01	1	1.2882	0.25328	0.083482	0.5803	0.0013793	8845.82	6866.43		A011342_01	AT3G05060.1
11438	A011438_01	1	0.83354	-0.18208	0.06981	0.5803	0.00054115	1218.41	1461.77		A011438_01	AT3G07550.2
11473	A011473_01	1	0.83264	-0.18315	0.098612	0.5803	0.00016361	7788.47	9353.44		A011473_01	AT3G01430.1
11492	A011492_01	1	1.1465	0.13673	0.056632	0.5803	0.00067005	11110	9690.49		A011492_01	AT3G08840.3
11536	A011536_01	1	0.87526	-0.13324	0.10378	0.5803	0.0007732	1684.63	1924.65		A011536_01	AT3G49810.1
11550	A011550_01	1	0.85646	-0.15495	0.062548	0.5803	3.4608e-06	5665.21	6614.37		A011550_01	AT3G04140.1
11569	A011569_01	1	0.53759	-0.62065	0.10794	0.5803	8.2055e-05	2522.99	4692.87		A011569_01	AT3G06130.1
11673	A011673_01	1	0.90371	-0.10125	0.13221	0.5803	0.00041799	2507.15	2774.43		A011673_01	AT3G09440.1
11738	A011738_01	1	1.239	0.21427	0.054626	0.5803	0.00050644	13040.3	10524.9		A011738_01	AT3G19160.1
11785	A011785_01	1	1.2715	0.24021	0.092318	0.5803	0.0011377	4376.04	3441.28		A011785_01	AT3G21340.1
11799	A011799_01	1	1.8047	0.59039	0.090467	0.5803	2.4974e-05	11222.8	6218.6		A011799_01	AT3G54750.1
11815	A011815_01	1	1.2712	0.23998	0.065653	0.5803	0.0002086	3566.36	2805.4		A011815_01	AT3G05900.1
11819	A011819_01	1	0.84153	-0.17254	0.060558	0.5803	0.00080387	3805.49	4522.41		A011819_01	AT3G61890.1
11859	A011859_01	1	0.85407	-0.15774	0.094901	0.5803	2.2968e-05	1018.31	1192.37		A011859_01	AT3G61140.1
11877	A011877_01	1	1.2929	0.25686	0.049872	0.5803	0.00059581	10208.7	7896.7		A011877_01	AT3G57650.1
11881	A011881_01	1	1.4409	0.36526	0.14895	0.5803	2.7292e-06	1451.42	1007.37		A011881_01	AT3G61710.3
11885	A011885_01	1	1.3496	0.29983	0.065618	0.5803	0.00059073	9806.49	7266.28		A011885_01	AT3G61780.1
11888	A011888_01	1	1.4284	0.35657	0.072399	0.5803	0.00017095	4417.37	3092.39		A011888_01	AT3G61130.1
11896	A011896_01	1	1.7992	0.58734	0.097616	0.5803	1.7164e-05	4451.96	2474.52		A011896_01	AT3G07820.1
11906	A011906_01	1	0.84576	-0.16752	0.14895	0.5803	0.0007071	706.908	835.809		A011906_01	AT3G56810.1
11920	A011920_01	1	1.233	0.20946	0.050451	0.5803	0.00078434	6333.45	5136.87		A011920_01	AT3G53000.1
11976	A011976_01	1	1.4071	0.3415	0.077892	0.5803	0.00028748	2309.3	1641.23		A011976_01	AT3G10910.1
11994	A011994_01	1	1.5899	0.46366	0.10417	0.5803	0.00063328	9105.19	5726.73		A011994_01	AT3G09550.1
12036	A012036_01	1	1.6939	0.52701	0.08753	0.5803	0.00082496	1354.52	799.671		A012036_01	AT3G04280.3
12058	A012058_01	1	1.2739	0.24211	0.059459	0.5803	0.00059951	11095.6	8709.76		A012058_01	AT3G25940.1
12062	A012062_01	1	0.83267	-0.18311	0.090735	0.5803	0.0011908	583.766	701.065		A012062_01	AT3G25980.1
12110	A012110_01	1	1.315	0.27381	0.0609	0.5803	0.00080604	4297.55	3268.22		A012110_01	AT3G09360.1
12174	A012174_01	1	0.64621	-0.43663	0.032865	0.5803	0.0005438	907.324	1404.03		A012174_01	AT3G51500.1
12191	A012191_01	1	1.567	0.44917	0.090683	0.5803	0.00091269	1159.56	739.963		A012191_01	AT3G30210.1
12208	A012208_01	1	1.2303	0.20725	0.061728	0.5803	0.00013928	5296.49	4305.29		A012208_01	AT3G03320.1
12268	A012268_01	1	1.48	0.39201	0.12625	0.5803	0.00015409	2642.82	1785.76		A012268_01	AT5G40348.2
12342	A012342_01	1	1.1526	0.14204	0.090264	0.5803	0.0013153	7898.28	6852.71		A012342_01	AT3G12530.2
12379	A012379_01	1	0.76252	-0.27112	0.033617	0.5803	0.00099084	5282.21	6927.12		A012379_01	AT3G16110.1
12385	A012385_01	1	0.93426	-0.068	0.086862	0.5803	0.00099026	2970.84	3179.88		A012385_01	AT3G06040.3
12459	A012459_01	1	1.4431	0.3668	0.058742	0.5803	0.00091032	1818.56	1260.17		A012459_01	AT3G50210.3
12481	A012481_01	1	1.3472	0.29804	0.10569	0.5803	0.0001247	6188.82	4593.51		A012481_01	AT3G44440.1
12504	A012504_01	1	1.5442	0.43448	0.14271	0.5803	0.00053364	445.59	288.559		A012504_01	AT3G19770.2
12521	A012521_01	1	1.3033	0.26487	0.043691	0.5803	0.0014713	4039.19	3099.2		A012521_01	AT3G60490.1
12547	A012547_01	1	0.89755	-0.10809	0.035999	0.5803	0.00010472	2077.04	2314.16		A012547_01	AT3G19055.1
12603	A012603_01	1	0.88435	-0.1229	0.048015	0.5803	0.00023991	6389.43	7224.98		A012603_01	AT3G19100.1
12615	A012615_01	1	1.4005	0.33681	0.073295	0.5803	9.5495e-06	31429.4	22442.2		A012615_01	AT3G59550.1
12620	A012620_01	1	1.2984	0.26116	0.079803	0.5803	8.8214e-05	13386.5	10309.3		A012620_01	AT3G14090.1
12634	A012634_01	1	1.2965	0.25964	0.035238	0.5803	0.0010012	19692.6	15190.1		A012634_01	AT3G25590.1
12660	A012660_01	1	1.2229	0.20119	0.4172	0.5803	0.00024056	5663.51	4631.33		A012660_01	AT3G24040.1
12665	A012665_01	1	0.88638	-0.12061	0.069164	0.5803	0.001064	7348.12	8289.96		A012665_01	AT3G62880.2
12671	A012671_01	1	1.3953	0.33312	0.036943	0.5803	8.6442e-05	7495.06	5371.7		A012671_01	AT3G21390.1
12755	A012755_01	1	1.5931	0.46566	0.045523	0.5803	0.00010051	23694.5	14873		A012755_01	AT3G56160.1
12777	A012777_01	1	1.1397	0.13079	0.092141	0.5803	0.001308	1720.04	1509.15		A012777_01	AT3G61550.1
12861	A012861_01	1	1.5276	0.42369	0.12911	0.5803	0.00025102	1144.13	748.971		A012861_01	AT4G23780.1
12876	A012876_01	1	1.4032	0.33873	0.13389	0.5803	0.00018612	9681.77	6900.16		A012876_01	AT4G34510.1
12906	A012906_01	1	1.1417	0.13253	0.04234	0.5803	0.0012046	22529.9	19734		A012906_01	AT4G34430.2
12927	A012927_01	1	1.2414	0.2162	0.075553	0.5803	0.00051384	1662.2	1339.03		A012927_01	AT4G39070.1
13026	A013026_01	1	1.3456	0.29686	0.063061	0.5803	0.00047607	1776.85	1320.41		A013026_01	AT4G19090.1
13032	A013032_01	1	0.68392	-0.37991	0.12218	0.5803	0.0010384	1629.94	2383.2		A013032_01	AT4G24020.1
13138	A013138_01	1	0.90714	-0.097463	0.090672	0.5803	0.00054261	1386.31	1528.28		A013138_01	AT4G36140.1
13170	A013170_01	1	1.1342	0.12596	0.024952	0.5803	0.00046217	14950.5	13180.6		A013170_01	AT4G29090.1
13241	A013241_01	1	1.4586	0.37748	0.049103	0.5803	0.0014698	2676.06	1834.63		A013241_01	AT4G34430.2
13285	A013285_01	1	0.73242	-0.3114	0.040269	0.5803	0.0010843	2257.24	3081.9		A013285_01	AT4G22970.1
13300	A013300_01	1	1.2032	0.18503	0.34443	0.5803	0.00064985	4283.82	3560.3		A013300_01	AT4G33840.1
13350	A013350_01	1	1.2543	0.22655	0.14188	0.5803	3.7829e-05	4278.25	3411.13		A013350_01	AT4G01000.1
13356	A013356_01	1	1.1599	0.14837	0.21867	0.5803	0.00024676	3640.95	3138.81		A013356_01	AT4G26100.1
13420	A013420_01	1	1.5199	0.41865	0.080629	0.5803	4.4121e-05	10904.2	7174.58		A013420_01	AT4G32510.1
13513	A013513_01	1	1.1476	0.13764	0.042353	0.5803	0.00038896	12878.3	11222.8		A013513_01	AT4G08550.1
13596	A013596_01	1	1.5003	0.40565	0.048754	0.5803	0.0011363	808.273	538.776		A013596_01	AT4G17660.1
13599	A013599_01	1	0.45843	-0.77994	0.038714	0.5803	0.00038216	390.138	851.075		A013599_01	AT4G17810.1
13629	A013629_01	1	1.2825	0.24885	0.16118	0.5803	0.00098112	1586.68	1237.19		A013629_01	AT4G36560.1
13667	A013667_01	1	1.2543	0.22655	0.056288	0.5803	1.9788e-05	1258.28	1003.25		A013667_01	AT4G36380.1
13672	A013672_01	1	1.1197	0.11307	0.074156	0.5803	0.00016958	1290.26	1152.4		A013672_01	AT4G38150.2
13823	A013823_01	1	1.1945	0.17774	0.10813	0.5803	0.00012237	6130.31	5132.25		A013823_01	AT4G21050.1
13833	A013833_01	1	1.0725	0.069975	0.054675	0.5803	0.00066142	8522.8	7946.6		A013833_01	AT4G01940.1
13845	A013845_01	1	1.218	0.19724	0.051571	0.5803	3.8855e-06	11896.5	9766.37		A013845_01	AT4G20970.1
13887	A013887_01	1	0.69178	-0.36849	0.05932	0.5803	3.7921e-05	2878.43	4160.96		A013887_01	AT4G13110.1
13992	A013992_01	1	1.1229	0.11587	0.092082	0.5803	0.0015043	3136.93	2793.64		A013992_01	AT4G08840.1
14002	A014002_01	1	1.3924	0.331	0.064241	0.5803	0.00011988	1884.09	1353.03		A014002_01	AT4G34440.1
14029	A014029_01	1	1.3665	0.31225	0.08291	0.5803	0.00046077	3685.64	2697.28		A014029_01	AT4G14780.1
14039	A014039_01	1	1.2524	0.22506	0.040336	0.5803	0.00095934	502.201	401.015		A014039_01	AT4G14550.1
14044	A014044_01	1	1.1127	0.10675	0.11978	0.5803	0.00084121	5887.58	5291.73		A014044_01	AT4G15230.1
14055	A014055_01	1	1.2338	0.21013	0.028859	0.5803	0.00039678	474.423	384.522		A014055_01	AT4G15755.1
14069	A014069_01	1	1.493	0.40077	0.11557	0.5803	0.00066322	3925.31	2629.37		A014069_01	AT4G23710.1
14094	A014094_01	1	1.0918	0.087862	0.043368	0.5803	0.001203	2805.96	2570.1		A014094_01	AT4G31400.1
14105	A014105_01	1	1.2847	0.25054	0.076614	0.5803	0.00035125	2446.71	1904.36		A014105_01	AT4G26690.1
14159	A014159_01	1	1.3095	0.26966	0.1065	0.5803	0.00060529	3177.02	2426.24		A014159_01	AT4G33870.1
14200	A014200_01	1	0.8398	-0.17459	0.141	0.5803	0.00015604	719.531	856.796		A014200_01	AT4G27630.2
14219	A014219_01	1	1.3459	0.29705	0.14443	0.5803	0.00067496	2654.47	1972.39		A014219_01	AT4G26220.1
14220	A014220_01	1	1.285	0.25079	0.11008	0.5803	0.0001239	8763.93	6819.9		A014220_01	AT4G26310.1
14221	A014221_01	1	1.1342	0.12593	0.15625	0.5803	0.001342	2587.89	2281.75		A014221_01	AT4G25760.1
14237	A014237_01	1	0.85373	-0.15814	0.11741	0.5803	0.00045908	3382.6	3961.98		A014237_01	AT4G09840.2
14258	A014258_01	1	1.1275	0.12	0.034525	0.5803	0.00043974	5393.77	4783.85		A014258_01	AT4G10850.1
14282	A014282_01	1	1.4704	0.38556	0.17749	0.5803	0.00033803	5359.36	3644.59		A014282_01	AT4G12530.1
14325	A014325_01	1	2.489	0.9119	0.04084	0.5803	3.9482e-06	2837.28	1139.9		A014325_01	AT4G13040.2
14341	A014341_01	1	1.4473	0.36968	0.055224	0.5803	0.0013431	2130.9	1472.33		A014341_01	OBSOLETE
14344	A014344_01	1	1.2724	0.24089	0.057316	0.5803	0.00087845	13188.5	10365.1		A014344_01	AT4G31560.1
14405	A014405_01	1	1.1703	0.15725	0.069108	0.5803	0.0013049	10962.1	9366.55		A014405_01	AT4G22720.2
14437	A014437_01	1	0.84415	-0.16943	0.056664	0.5803	0.00065865	3263.97	3866.48		A014437_01	AT4G02450.1
14472	A014472_01	1	1.3113	0.27099	0.062257	0.5803	0.0013776	2270.37	1731.42		A014472_01	AT4G27120.2
14474	A014474_01	1	1.3244	0.28099	0.07798	0.5803	0.0012583	3392.76	2561.63		A014474_01	AT4G08500.1
14476	A014476_01	1	0.80426	-0.21784	0.049599	0.5803	4.5515e-05	2251.38	2799.23		A014476_01	AT4G22050.1
14484	A014484_01	1	1.1713	0.15811	0.10953	0.5803	0.0011097	1816.2	1550.6		A014484_01	AT4G03590.1
14508	A014508_01	1	1.2323	0.20889	0.095081	0.5803	2.362e-05	12832	10412.9		A014508_01	AT4G04180.1
14509	A014509_01	1	1.241	0.21591	0.088915	0.5803	0.00078431	25892.3	20864.4		A014509_01	AT4G29070.2
14517	A014517_01	1	1.422	0.35208	0.052763	0.5803	0.00065203	1379.26	969.907		A014517_01	AT4G31020.1
14553	A014553_01	1	1.135	0.12663	0.12311	0.5803	0.0011271	1614.53	1422.54		A014553_01	AT4G05220.1
14558	A014558_01	1	1.2743	0.24238	0.04586	0.5803	0.0014928	15739	12351.1		A014558_01	AT4G05380.1
14579	A014579_01	1	1.2547	0.22687	0.090615	0.5803	0.0004033	1578.45	1258.03		A014579_01	AT4G36090.3
14591	A014591_01	1	1.3	0.26236	0.036575	0.5803	0.00061603	2123.03	1633.21		A014591_01	AT4G08510.1
14616	A014616_01	1	1.2037	0.18542	0.10977	0.5803	0.00023851	17300.7	14372.9		A014616_01	AT4G21500.1
14784	A014784_01	1	1.5221	0.42009	0.058142	0.5803	8.8532e-05	11480.4	7542.43		A014784_01	AT3G59670.1
14788	A014788_01	1	0.88377	-0.12356	0.084416	0.5803	0.00027449	3572.43	4042.42		A014788_01	AT4G21840.1
14806	A014806_01	1	1.1347	0.1264	0.086672	0.5803	0.0011733	1923.88	1695.44		A014806_01	AT4G36980.2
14855	A014855_01	1	1.3074	0.26807	0.13793	0.5803	0.00042411	2117.73	1619.71		A014855_01	AT4G34320.1
14859	A014859_01	1	0.83285	-0.1829	0.084774	0.5803	0.0015343	18860	22645.1		A014859_01	AT4G36600.1
14874	A014874_01	1	1.4813	0.39291	0.11809	0.5803	5.8836e-06	25263.1	17055		A014874_01	AT4G36920.1
14956	A014956_01	1	0.9249	-0.078075	0.088236	0.5803	0.00092375	34682.8	37500.1		A014956_01	AT4G03820.2
14965	A014965_01	1	1.2592	0.23049	0.062758	0.5803	0.0010714	2391.08	1898.84		A014965_01	AT4G04040.1
15016	A015016_01	1	0.50564	-0.68194	0.076623	0.5803	0.00056735	1136.38	2247.33		A015016_01	AT4G24950.1
15047	A015047_01	1	1.2361	0.21199	0.14594	0.5803	0.00081961	24735.6	20010.3		A015047_01	AT4G24380.2
15064	A015064_01	1	1.4534	0.37391	0.11482	0.5803	0.00025934	3229.88	2222.08		A015064_01	AT4G21520.1
15118	A015118_01	1	1.1109	0.10519	0.0382	0.5803	0.0010108	1657.72	1492.19		A015118_01	AT4G34280.1
15120	A015120_01	1	1.3382	0.29136	0.065799	0.5803	0.00075481	2915.22	2178.52		A015120_01	AT4G27010.1
15122	A015122_01	1	0.83518	-0.18011	0.080957	0.5803	0.0011426	1525.23	1826.21		A015122_01	AT4G39050.1
15182	A015182_01	1	1.1327	0.12459	0.084697	0.5803	8.1143e-05	4862.95	4293.68		A015182_01	AT4G13830.2
15213	A015213_01	1	0.83872	-0.17588	0.15381	0.5803	0.0006198	1934.11	2306.07		A015213_01	AT4G11350.2
15234	A015234_01	1	1.173	0.15959	0.088806	0.5803	0.00018929	2519.46	2148.02		A015234_01	AT4G16170.1
15273	A015273_01	1	1.2342	0.21045	0.21807	0.5803	9.0014e-05	23623.6	19139.3		A015273_01	AT4G16560.1
15297	A015297_01	1	0.93596	-0.066188	0.10863	0.5803	5.7542e-05	3230.85	3451.97		A015297_01	AT4G24600.1
15345	A015345_01	1	1.3524	0.30188	0.13112	0.5803	0.00049597	1796.15	1328.23		A015345_01	AT4G00870.1
15351	A015351_01	1	1.3911	0.33007	0.058114	0.5803	0.00033355	4048.49	2910.27		A015351_01	AT4G28240.1
15367	A015367_01	1	1.2645	0.23466	0.072418	0.5803	0.00021497	1557.13	1231.51		A015367_01	AT4G01140.1
15385	A015385_01	1	0.79472	-0.22976	0.087996	0.5803	0.00062372	3340.91	4204.03		A015385_01	AT4G13560.1
15409	A015409_01	1	0.84858	-0.16419	0.06328	0.5803	0.00098327	6170.28	7271.37		A015409_01	AT4G15390.1
15428	A015428_01	1	0.87481	-0.13375	0.095735	0.5803	0.00035226	1798.66	2055.96		A015428_01	AT4G33020.1
15450	A015450_01	1	1.3472	0.29801	0.15005	0.5803	0.00050601	7219.2	5358.82		A015450_01	AT4G02340.1
15485	A015485_01	1	0.66647	-0.40576	0.076002	0.5803	0.0014929	1032.25	1548.9		A015485_01	AT4G29860.1
15490	A015490_01	1	1.2007	0.18294	0.064021	0.5803	0.0003937	15281.5	12726		A015490_01	AT4G21860.2
15517	A015517_01	1	0.66668	-0.40545	0.033826	0.5803	0.00041804	629.484	944.164		A015517_01	AT5G53670.1
15538	A015538_01	1	1.3065	0.26739	0.15994	0.5803	0.00053673	19397.5	14847.7		A015538_01	AT5G60970.1
15549	A015549_01	1	1.4111	0.3444	0.015519	0.5803	0.00029896	26288.8	18629.5		A015549_01	AT5G40330.1
15551	A015551_01	1	1.4044	0.33964	0.088169	0.5803	4.6366e-05	1478.23	1052.58		A015551_01	AT5G04210.1
15586	A015586_01	1	1.2042	0.18577	0.10322	0.5803	0.00081534	1124.73	934.115		A015586_01	AT5G40350.1
15626	A015626_01	1	1.4215	0.35169	0.071607	0.5803	0.00065068	3030.25	2131.75		A015626_01	AT5G03840.1
15646	A015646_01	1	1.1869	0.17131	0.12956	0.5803	0.0014704	4462.21	3759.72		A015646_01	AT5G55000.2
15651	A015651_01	1	0.89756	-0.10807	0.096403	0.5803	0.0013133	1689.86	1882.77		A015651_01	AT5G64180.1
15694	A015694_01	1	4.5364	1.5121	0.079822	0.5803	0.00035013	386.372	85.1743		A015694_01	AT5G38710.1
15696	A015696_01	1	0.89203	-0.11425	0.054437	0.5803	0.0013054	2235.01	2505.64		A015696_01	AT5G66620.1
15841	A015841_01	1	1.4397	0.36443	0.050152	0.5803	0.00097005	167.872	116.606		A015841_01	AT5G20070.1
15896	A015896_01	1	0.86239	-0.14805	0.029154	0.5803	0.00090681	1463.81	1697.31		A015896_01	AT5G35180.1
15902	A015902_01	1	1.2513	0.22415	0.13066	0.5803	0.00090355	1134.67	906.78		A015902_01	AT5G06680.1
16082	A016082_01	1	1.5041	0.40822	0.12289	0.5803	0.00024919	2753.42	1830.42		A016082_01	AT5G56580.1
16103	A016103_01	1	1.2077	0.18869	0.069523	0.5803	0.00020336	2574.47	2131.75		A016103_01	AT5G62530.1
16109	A016109_01	1	1.1496	0.13941	0.07288	0.5803	0.00082865	3931.99	3420.36		A016109_01	AT5G60330.1
16133	A016133_01	1	1.4775	0.39035	0.059815	0.5803	0.00028476	9812.38	6640.88		A016133_01	AT5G48210.1
16134	A016134_01	1	1.2775	0.24488	0.11806	0.5803	0.00086744	14450.7	11311.8		A016134_01	AT5G51960.1
16175	A016175_01	1	1.3101	0.27009	0.086505	0.5803	0.00044821	6576.12	5019.57		A016175_01	AT5G65010.2
16212	A016212_01	1	1.3421	0.29424	0.10014	0.5803	0.0014619	6312.58	4703.68		A016212_01	AT5G65570.1
16213	A016213_01	1	0.88857	-0.11814	0.072363	0.5803	1.6566e-05	2196.46	2471.8		A016213_01	AT5G06010.1
16237	A016237_01	1	0.88063	-0.12711	0.060434	0.5803	0.0010169	895.516	1016.89		A016237_01	AT5G64820.1
16289	A016289_01	1	1.3079	0.26843	0.076178	0.5803	0.00030929	3880.81	2967.28		A016289_01	AT5G51570.1
16395	A016395_01	1	1.1959	0.17891	0.20569	0.5803	0.00015434	3705.97	3098.89		A016395_01	AT5G24200.1
16400	A016400_01	1	0.68905	-0.37244	0.070286	0.5803	0.00095015	760.899	1104.23		A016400_01	AT5G24190.1
16426	A016426_01	1	1.6284	0.48761	0.19431	0.5803	9.8984e-05	8625.69	5297.02		A016426_01	AT5G13440.1
16431	A016431_01	1	0.86352	-0.14674	0.48273	0.5803	0.00028655	7335.64	8494.72		A016431_01	AT5G23550.1
16435	A016435_01	1	1.3941	0.33223	0.099019	0.5803	0.0011589	2811.57	2016.87		A016435_01	AT5G23690.1
16467	A016467_01	1	0.79971	-0.2235	0.082972	0.5803	0.00098451	4480.1	5602.12		A016467_01	AT5G01160.1
16471	A016471_01	1	1.2491	0.22242	0.071964	0.5803	0.0010827	4006.21	3207.35		A016471_01	AT5G01190.1
16516	A016516_01	1	0.63201	-0.45885	0.10674	0.5803	0.00080458	718.884	1137.51		A016516_01	AT5G47690.1
16520	A016520_01	1	1.2732	0.2415	0.057465	0.5803	0.0013505	10191.4	8004.83		A016520_01	AT5G14730.1
16581	A016581_01	1	1.272	0.2406	0.10234	0.5803	0.000528	2246.88	1766.4		A016581_01	AT5G13870.1
16590	A016590_01	1	1.3969	0.33422	0.12986	0.5803	0.0003205	6967.42	4988.05		A016590_01	AT3G09080.1
16604	A016604_01	1	1.1459	0.13615	0.26055	0.5803	0.0002088	23414.2	20432.9		A016604_01	AT5G03600.1
16623	A016623_01	1	1.4856	0.39581	0.091118	0.5803	0.00010632	1512.92	1018.41		A016623_01	AT5G36210.1
16629	A016629_01	1	1.4115	0.34468	0.09484	0.5803	0.0011089	950.416	673.373		A016629_01	AT5G56960.1
16656	A016656_01	1	1.541	0.43243	0.078187	0.5803	0.00090213	7378.31	4787.67		A016656_01	AT5G04440.1
16684	A016684_01	1	1.2011	0.18324	0.15264	0.5803	0.0011666	5047.26	4201.93		A016684_01	AT5G02640.1
16713	A016713_01	1	1.1615	0.14968	0.073782	0.5803	0.00079648	1515.5	1304.79		A016713_01	AT5G59300.1
16736	A016736_01	1	0.89267	-0.11354	0.087991	0.5803	0.00080673	2443.53	2737.23		A016736_01	AT5G12080.2
16756	A016756_01	1	1.4524	0.37319	0.046799	0.5803	3.395e-05	2835.01	1951.98		A016756_01	AT5G50960.1
16773	A016773_01	1	1.3816	0.32323	0.070827	0.5803	0.00031617	1980.29	1433.39		A016773_01	AT5G61270.2
16797	A016797_01	1	1.39	0.3293	0.082325	0.5803	0.00088505	4494.46	3233.43		A016797_01	AT5G08290.1
16798	A016798_01	1	1.5427	0.43351	0.082166	0.5803	4.9321e-05	1406.56	911.781		A016798_01	AT5G07930.2
16803	A016803_01	1	1.2743	0.24239	0.11025	0.5803	0.00026931	19372.3	15202.3		A016803_01	AT5G64340.1
16876	A016876_01	1	0.85027	-0.1622	0.083679	0.5803	0.0012566	2972.03	3495.39		A016876_01	AT5G41440.1
16887	A016887_01	1	1.3962	0.33375	0.045205	0.5803	0.00055165	2099.18	1503.57		A016887_01	AT5G13850.1
16911	A016911_01	1	0.61873	-0.48009	0.08036	0.5803	2.7206e-06	5815.02	9397.51		A016911_01	AT5G06740.1
16994	A016994_01	1	1.3282	0.28379	0.053931	0.5803	0.00091687	1646.65	1239.79		A016994_01	AT5G24000.1
17022	A017022_01	1	1.4464	0.36908	0.070538	0.5803	0.00070174	10156.8	7021.98		A017022_01	AT5G41050.1
17059	A017059_01	1	1.651	0.50139	0.092413	0.5803	0.00059629	1511.56	915.527		A017059_01	AT5G64350.1
17086	A017086_01	1	1.2141	0.19403	0.082512	0.5803	0.00039285	7094.68	5843.59		A017086_01	AT5G10430.1
17089	A017089_01	1	1.5036	0.40784	0.14547	0.5803	2.9945e-05	3150.76	2095.4		A017089_01	AT5G48390.1
17100	A017100_01	1	0.82112	-0.19709	0.074659	0.5803	0.00050221	1531.8	1865.53		A017100_01	AT5G04040.1
17101	A017101_01	1	1.9241	0.65445	0.14855	0.5803	0.00086439	99.6935	51.8161		A017101_01	AT5G67270.1
17105	A017105_01	1	1.3	0.26234	0.14275	0.5803	0.00023207	3368.42	2591.26		A017105_01	AT5G56230.1
17109	A017109_01	1	1.1158	0.10955	0.057242	0.5803	6.6671e-05	3126.28	2801.75		A017109_01	AT5G61570.1
17303	A017303_01	1	1.5844	0.46021	0.10883	0.5803	0.0012052	38166	24088.7		A017303_01	AT5G62520.1
17383	A017383_01	1	1.3054	0.2665	0.097202	0.5803	0.001227	2432.56	1863.48		A017383_01	AT5G07040.1
17427	A017427_01	1	1.3189	0.27679	0.10899	0.5803	0.00074695	4190.6	3177.34		A017427_01	AT5G45770.1
17494	A017494_01	1	0.71593	-0.33418	0.020478	0.5803	0.00074258	1427.81	1994.2		A017494_01	AT5G53280.1
17506	A017506_01	1	1.1778	0.16362	0.12141	0.5803	0.00022693	3798.65	3225.04		A017506_01	AT5G03430.1
17544	A017544_01	1	0.75025	-0.28735	0.052548	0.5803	0.00024608	1701.56	2267.88		A017544_01	AT5G01280.1
17551	A017551_01	1	1.1825	0.16762	0.024069	0.5803	0.0001585	4472.04	3781.97		A017551_01	AT5G14230.1
17575	A017575_01	1	1.4513	0.37249	0.1999	0.5803	0.00042504	4999.53	3444.73		A017575_01	AT5G01850.1
17585	A017585_01	1	0.6817	-0.38316	0.059036	0.5803	0.00043627	397.144	582.541		A017585_01	AT5G36710.1
17591	A017591_01	1	0.87736	-0.13084	0.02172	0.5803	0.0007011	4306.15	4908.38		A017591_01	AT5G50040.1
17602	A017602_01	1	0.77438	-0.25569	0.093187	0.5803	0.0015449	4936.94	6374.75		A017602_01	AT5G61250.1
17621	A017621_01	1	1.2053	0.18669	0.12446	0.5803	0.00031259	6036.02	5008.04		A017621_01	AT5G36240.1
17628	A017628_01	1	0.8735	-0.13525	0.089241	0.5803	0.00095174	13315.7	15244.9		A017628_01	AT5G53320.1
17657	A017657_01	1	0.71519	-0.33521	0.042542	0.5803	0.00020257	19438.3	27179		A017657_01	AT5G45930.1
17703	A017703_01	1	1.3946	0.33259	0.026459	0.5803	0.00035809	14349.9	10289.7		A017703_01	AT5G50230.1
17777	A017777_01	1	0.87783	-0.1303	0.10728	0.5803	8.4257e-05	3188.16	3631.86		A017777_01	AT5G08415.1
17805	A017805_01	1	1.1877	0.17201	0.092554	0.5803	0.0014683	2038.36	1716.26		A017805_01	AT5G66560.1
17807	A017807_01	1	1.1894	0.17346	0.10621	0.5803	0.00038736	12022.1	10107.2		A017807_01	AT5G13280.1
17861	A017861_01	1	1.3734	0.31731	0.028311	0.5803	0.001114	1311.33	954.703		A017861_01	AT5G58740.1
17865	A017865_01	1	1.4678	0.38378	0.10222	0.5803	0.00011894	22498.4	15327.4		A017865_01	AT5G61520.1
17879	A017879_01	1	1.2214	0.2	0.083065	0.5803	0.00039018	6005.31	4916.74		A017879_01	AT5G64690.1
17889	A017889_01	1	1.1345	0.12623	0.041058	0.5803	0.001479	1360.22	1198.95		A017889_01	AT5G52930.1
17945	A017945_01	1	1.3561	0.30464	0.11584	0.5803	2.7696e-05	5783.13	4264.58		A017945_01	AT5G16840.3
17952	A017952_01	1	1.4889	0.39805	0.078427	0.5803	0.0013735	805.046	540.665		A017952_01	AT5G57940.2
17958	A017958_01	1	1.1525	0.14191	0.052655	0.5803	0.00044035	2451.36	2126.86		A017958_01	AT5G07030.1
17961	A017961_01	1	0.88602	-0.12101	0.051326	0.5803	0.0003212	22004.5	24834.8		A017961_01	AT5G37530.2
17964	A017964_01	1	0.78935	-0.23655	0.044093	0.5803	0.00027239	2306.07	2921.35		A017964_01	AT5G54410.1
17972	A017972_01	1	1.1626	0.1507	0.11252	0.5803	0.00038719	1398.56	1202.91		A017972_01	AT5G50000.1
17998	A017998_01	1	1.3772	0.32006	0.10831	0.5803	0.00077194	676.072	490.88		A017998_01	AT5G44680.1
18000	A018000_01	1	1.4129	0.34565	0.024008	0.5803	0.00073197	9289.13	6574.8		A018000_01	AT5G08300.1
18010	A018010_01	1	1.6611	0.5075	0.12458	0.5803	0.00050967	1814.02	1092.04		A018010_01	AT5G57625.1
18029	A018029_01	1	0.56659	-0.56811	0.048758	0.5803	6.6492e-05	1492.34	2633.84		A018029_01	AT5G60160.1
18069	A018069_01	1	0.91245	-0.091625	0.13879	0.5803	0.00022488	774.951	849.289		A018069_01	AT5G65220.1
18103	A018103_01	1	1.1215	0.11465	0.10935	0.5803	0.00084539	10959.9	9773.21		A018103_01	AT5G24735.1
18104	A018104_01	1	1.1928	0.17631	0.055787	0.5803	0.00073258	9397.51	7878.56		A018104_01	AT5G14030.1
18119	A018119_01	1	0.7977	-0.22602	0.073792	0.5803	0.00076818	788.238	988.116		A018119_01	AT5G13740.1
18154	A018154_01	1	1.1549	0.14402	0.047108	0.5803	0.00037646	9485.31	8213.22		A018154_01	AT5G56660.1
18230	A018230_01	1	1.4178	0.34907	0.10601	0.5803	4.5689e-05	1605.84	1132.63		A018230_01	AT5G07080.1
18248	A018248_01	1	1.3064	0.26731	0.0879	0.5803	0.0010894	3130.35	2396.11		A018248_01	AT5G14250.2
18275	A018275_01	1	1.5086	0.4112	0.086116	0.5803	0.00018427	14403.1	9548.12		A018275_01	AT5G08090.1
18294	A018294_01	1	1.3183	0.27631	0.070532	0.5803	5.2907e-05	1363.62	1034.42		A018294_01	AT5G10800.1
18298	A018298_01	1	1.2323	0.20886	0.092711	0.5803	0.0010347	5301.79	4302.71		A018298_01	AT5G47225.1
18307	A018307_01	1	1.3291	0.28449	0.14012	0.5803	0.00019315	918.462	691.042		A018307_01	AT5G55850.1
18323	A018323_01	1	0.8693	-0.14006	0.087327	0.5803	4.5582e-05	10504.9	12083.5		A018323_01	AT5G14050.1
18343	A018343_01	1	1.3639	0.31035	0.064534	0.5803	9.1038e-05	3076.66	2255.66		A018343_01	AT5G57280.1
18345	A018345_01	1	1.14	0.13101	0.10037	0.5803	0.00034239	9227.1	8094.18		A018345_01	AT5G39190.1
18358	A018358_01	1	1.1327	0.12456	0.072159	0.5803	6.6391e-05	5531.42	4883.41		A018358_01	AT5G67220.1
18373	A018373_01	1	0.79428	-0.23033	0.047736	0.5803	0.0010236	2058.84	2592.04		A018373_01	AT5G60450.1
18376	A018376_01	1	0.8752	-0.1333	0.070731	0.5803	0.00027875	779.459	890.604		A018376_01	AT5G61500.1
18411	A018411_01	1	1.2258	0.20359	0.082348	0.5803	0.00096759	6094.85	4972.11		A018411_01	AT5G24680.1
18434	A018434_01	1	1.2086	0.18946	0.10073	0.5803	0.00058451	3766.49	3116.29		A018434_01	AT5G36870.1
18437	A018437_01	1	1.4427	0.36651	0.10228	0.5803	3.2505e-05	4321.68	2995.6		A018437_01	AT5G45520.1
18443	A018443_01	1	1.2369	0.21261	0.071087	0.5803	5.3195e-05	13484.6	10902		A018443_01	AT5G45120.1
18482	A018482_01	1	1.1916	0.1753	0.042589	0.5803	0.00027085	23001.2	19302.7		A018482_01	AT5G43420.1
18582	A018582_01	1	1.3343	0.28839	0.084724	0.5803	0.00049155	1980.49	1484.3		A018582_01	AT5G38460.1
18617	A018617_01	1	1.2539	0.22622	0.070715	0.5803	0.00015209	2336.95	1863.85		A018617_01	AT5G42300.1	AT5G20500
18620	A018620_01	1	1.4294	0.35724	0.088191	0.5803	1.5313e-05	4204.88	2941.87		A018620_01	AT5G19570.1
18627	A018627_01	1	1.2682	0.23759	0.041768	0.5803	0.0005803	5901.73	4653.62		A018627_01	AT5G12320.1
18642	A018642_01	1	0.81694	-0.20219	0.069202	0.5803	0.00076723	8393.39	10274.3		A018642_01	AT5G57870.2
18664	A018664_01	1	1.3457	0.29695	0.067135	0.5803	3.6767e-05	10158.8	7548.47		A018664_01	AT5G38700.1
18670	A018670_01	1	0.29189	-1.2314	0.14204	0.5803	0.00037731	510.199	1747.78		A018670_01	AT5G57010.1
18705	A018705_01	1	1.0934	0.0893	0.058009	0.5803	0.00037518	1667.37	1524.92		A018705_01	AT5G44750.1
18745	A018745_01	1	1.2036	0.1853	0.098981	0.5803	0.00030567	17267.8	14345.6		A018745_01	AT5G20650.1
18752	A018752_01	1	1.3363	0.28987	0.048112	0.5803	0.00034599	1495.48	1119.12		A018752_01	AT5G53370.1
18755	A018755_01	1	1.4788	0.39121	0.14404	0.5803	0.00048982	1606.32	1086.26		A018755_01	AT5G61550.1
18780	A018780_01	1	1.0913	0.087387	0.061206	0.5803	0.00081775	14411.8	13205.6		A018780_01	AT5G17660.1
18799	A018799_01	1	1.7426	0.55539	0.043929	0.5803	3.0487e-05	4637.82	2661.38		A018799_01	AT5G66920.1
18837	A018837_01	1	1.1446	0.13509	0.055558	0.5803	0.0015232	1865.53	1629.78		A018837_01	AT5G64910.1
18844	A018844_01	1	1.2782	0.24548	0.14778	0.5803	0.00050357	6924.35	5417.01		A018844_01	AT5G43940.1
18934	A018934_01	1	0.7698	-0.26162	0.088213	0.5803	0.00029155	5828.41	7571.15		A018934_01	AT5G58410.1
18950	A018950_01	1	1.4088	0.34275	0.036584	0.5803	3.6337e-05	14561	10336.1		A018950_01	AT5G39730.1
18975	A018975_01	1	1.2108	0.19125	0.074245	0.5803	0.00012941	12848.7	10611.6		A018975_01	AT5G47650.1
18989	A018989_01	1	1.4841	0.39477	0.0976	0.5803	0.00010854	22359.4	15066.1		A018989_01	AT5G57130.1	AT5G20500	AT5G20520	AT5G20680	AT5G20740	AT5G20830	AT5G20840	AT5G20890	AT5G21060	AT5G21070	AT5G21100	AT5G21150	AT5G21222	AT5G21274	AT5G24620	AT5G24850	AT5G24890
19001	A019001_01	1	1.243	0.21756	0.042622	0.5803	0.0012995	4176.8	3360.35		A019001_01	AT5G22440.2
19015	A019015_01	1	1.1629	0.15091	0.084424	0.5803	0.0012011	10816.2	9301.21		A019015_01	AT5G06750.1
19030	A019030_01	1	1.3364	0.28999	0.10937	0.5803	0.00046857	1486.83	1112.54		A019030_01	AT5G52590.1
19033	A019033_01	1	1.2514	0.22426	0.059981	0.5803	0.00032101	2526.02	2018.48		A019033_01	AT5G16030.2
19034	A019034_01	1	1.2742	0.24235	0.02823	0.5803	0.0014266	1738.02	1363.9		A019034_01	AT5G47220.1
19037	A019037_01	1	1.2411	0.21604	0.068511	0.5803	0.0010242	2856.92	2301.69		A019037_01	AT5G48050.1
19038	A019038_01	1	1.2623	0.23292	0.073452	0.5803	0.00014682	1854.55	1469.24		A019038_01	AT5G44380.1
19041	A019041_01	1	1.2392	0.21449	0.26289	0.5803	0.00048171	2291.13	1848.81		A019041_01	AT5G14320.1
19042	A019042_01	1	1.2772	0.24466	0.06855	0.5803	0.00030071	1639.59	1283.7		A019042_01	AT5G65910.1
19043	A019043_01	1	1.3099	0.26995	0.069568	0.5803	0.00027789	1328.23	1013.94		A019043_01	AT5G13820.1
19045	A019045_01	1	1.2201	0.1989	0.17053	0.5803	0.00044357	2577.56	2112.65		A019045_01	AT5G65810.1
19046	A019046_01	1	1.2542	0.22649	0.12937	0.5803	0.000368	1639.26	1307.01		A019046_01	AT5G57630.1
19062	A019062_01	1	1.6483	0.49974	0.04515	0.5803	7.903e-05	4845.47	2939.81		A019062_01	AT5G36100.1
19067	A019067_01	1	1.3273	0.28314	0.14765	0.5803	0.00010922	10409.8	7843.18		A019067_01	AT5G41640.1
19075	A019075_01	1	1.6412	0.49544	0.082255	0.5803	0.0010968	1180.04	718.956		A019075_01	AT5G09610.1
19096	A019096_01	1	1.139	0.13011	0.022344	0.5803	0.00049064	9956.69	8742.05		A019096_01	AT5G63960.1
19150	A019150_01	1	0.6893	-0.37208	0.047067	0.5803	0.0010687	405.167	587.808		A019150_01	AT5G15760.1
19155	A019155_01	1	1.4916	0.39985	0.038452	0.5803	5.5532e-05	22927.7	15370.4		A019155_01	AT5G15730.2
19156	A019156_01	1	1.1262	0.11881	0.03467	0.5803	0.0013425	572.149	508.06		A019156_01	AT5G45460.1
19176	A019176_01	1	1.1591	0.14763	0.095894	0.5803	0.00061518	9455.01	8157.56		A019176_01	AT5G49090.1
19195	A019195_01	1	1.0806	0.07755	0.077279	0.5803	0.00066102	5124.56	4742.41		A019195_01	AT5G09240.1
19235	A019235_01	1	0.65044	-0.4301	0.058053	0.5803	0.00018156	4509.31	6932.67		A019235_01	AT5G39940.1
19245	A019245_01	1	1.2964	0.25961	0.037271	0.5803	5.0422e-05	6306.9	4864.89		A019245_01	AT5G59570.1
19307	A019307_01	1	1.141	0.13193	0.081202	0.5803	0.00028133	832.389	729.53		A019307_01	AT5G57450.2
19324	A019324_01	1	1.2095	0.1902	0.064138	0.5803	0.00066132	3570.64	2952.18		A019324_01	AT5G23310.1
19344	A019344_01	1	0.71386	-0.33706	0.21365	0.5803	0.00014451	6847.92	9593.11		A019344_01	AT5G50710.1
19351	A019351_01	1	1.3893	0.3288	0.039662	0.5803	2.582e-05	14192.9	10215.9		A019351_01	AT5G63170.1
19365	A019365_01	1	1.2006	0.18281	0.079995	0.5803	0.00028126	5107.17	4253.94		A019365_01	AT5G39630.1
19400	A019400_01	1	1.4468	0.36936	0.092664	0.5803	0.00029243	1373.75	949.561		A019400_01	AT5G18110.1
19647	A019647_01	1	1.3082	0.26866	0.11063	0.5803	0.00062501	3449.21	2636.74		A019647_01	AT5G43460.1
19827	A019827_01	1	1.4967	0.40326	0.076367	0.5803	0.00029655	3054.28	2040.6		A019827_01	AT2G29360.1
19833	A019833_01	1	0.93066	-0.071862	0.092778	0.5803	0.0014844	3731.26	4009.41		A019833_01	AT2G45950.2
19839	A019839_01	1	1.4444	0.36769	0.078881	0.5803	0.00022449	11157.9	7724.87		A019839_01	AT2G30010.1
19917	A019917_01	1	1.4607	0.37889	0.085078	0.5803	0.00013588	1867.96	1278.96		A019917_01	AT1G47290.2
19951	A019951_01	1	1.1982	0.18083	0.1177	0.5803	0.00015347	2493.14	2080.58		A019951_01	AT1G35290.1
19975	A019975_01	1	1.6648	0.50972	0.054256	0.5803	0.001288	5544.16	3330.24		A019975_01	AT3G01060.1
20054	A020054_01	1	1.2996	0.26206	0.046696	0.5803	1.7716e-05	1441.59	1109.21		A020054_01	AT3G56090.1
20102	A020102_01	1	0.7348	-0.30816	0.10799	0.5803	3.9522e-05	832.722	1133.31		A020102_01	AT5G02840.3
20107	A020107_01	1	1.203	0.18485	0.15486	0.5803	0.0011877	630.618	524.214		A020107_01	AT5G43830.1
20124	A020124_01	1	0.60448	-0.50339	0.061325	0.5803	0.00043322	885.719	1465.28		A020124_01	AT5G65490.1
20148	A020148_01	1	0.76631	-0.26616	0.048728	0.5803	0.00024359	1070.73	1397.3		A020148_01	AT4G38040.1
20190	A020190_01	1	1.7225	0.5438	0.045554	0.5803	0.00043668	3251.92	1887.86		A020190_01	AT3G61240.1
20236	A020236_01	1	1.3918	0.33063	0.14232	0.5803	0.00018669	1650.61	1185.95		A020236_01	AT5G17650.1
20292	A020292_01	1	1.2854	0.25109	0.067189	0.5803	3.54e-05	5877.58	4572.43		A020292_01	AT4G38460.1
20320	A020320_01	1	0.78437	-0.24287	0.093207	0.5803	0.00115	1258.66	1604.55		A020320_01	AT3G24160.1
20359	A020359_01	1	0.92576	-0.077137	0.10934	0.5803	0.0011731	4492.21	4852.26		A020359_01	AT1G15370.1
20400	A020400_01	1	1.6776	0.51738	0.073794	0.5803	9.1914e-06	10843.3	6463.33		A020400_01	AT3G15630.1
20433	A020433_01	1	0.71131	-0.34065	0.071652	0.5803	2.2897e-06	4919.69	6916.74		A020433_01	AT3G51090.1
20442	A020442_01	1	1.5401	0.43182	0.048774	0.5803	6.0487e-05	2045.71	1328.23		A020442_01	AT1G52380.1
20463	A020463_01	1	1.1652	0.15286	0.040455	0.5803	0.0010012	4536.45	3893.25		A020463_01	AT3G52190.1
20506	A020506_01	1	1.1261	0.11879	0.12093	0.5803	0.0014845	3753.71	3333.24		A020506_01	AT4G32040.1
20535	A020535_01	1	1.8863	0.63461	0.14816	0.5803	0.0013869	3460.61	1834.63		A020535_01	AT2G25430.1
20548	A020548_01	1	1.3662	0.31201	0.055769	0.5803	0.00059135	5586.45	4089.18		A020548_01	AT3G53190.1
20598	A020598_01	1	1.8531	0.61687	0.16289	0.5803	0.00043988	1075.78	580.564		A020598_01	AT4G04320.2
20637	A020637_01	1	1.2211	0.19979	0.093688	0.5803	0.00018183	4464.89	3656.27		A020637_01	AT3G62630.1
20643	A020643_01	1	0.80642	-0.21515	0.025812	0.5803	0.00022562	1706.33	2116.04		A020643_01	AT4G28050.1
20675	A020675_01	1	1.4826	0.3938	0.028847	0.5803	0.0014575	803.679	542.073		A020675_01	AT3G02720.1
20698	A020698_01	1	1.3706	0.31527	0.033341	0.5803	0.00077133	872.882	636.828		A020698_01	AT1G73500.1
20700	A020700_01	1	1.5762	0.45504	0.050385	0.5803	2.9733e-05	1174.27	744.937		A020700_01	AT1G17860.1
20714	A020714_01	1	1.1162	0.10996	0.12379	0.5803	0.0012284	2532.09	2268.33		A020714_01	AT2G44950.1
20743	A020743_01	1	0.70234	-0.35334	0.044969	0.5803	7.9853e-05	9331.96	13286.5		A020743_01	AT4G04630.1
20793	A020793_01	1	1.0887	0.084963	0.074944	0.5803	0.00067311	6877.43	6317		A020793_01	AT5G39580.2
20817	A020817_01	1	0.84217	-0.17177	0.12415	0.5803	0.00044841	7507.07	8914.19		A020817_01	AT4G08390.3
20944	A020944_01	1	1.5606	0.44509	0.054318	0.5803	0.00049979	2280.39	1461.18		A020944_01	AT2G46420.1
20996	A020996_01	1	0.79206	-0.23311	0.067903	0.5803	0.00073428	10045.7	12682.8		A020996_01	ATMG00650.1
21001	A021001_01	1	1.6125	0.4778	0.12161	0.5803	0.00028558	7964.9	4939.4		A021001_01	AT2G20835.1
21011	A021011_01	1	1.5664	0.4488	0.13736	0.5803	0.0012641	679.801	433.981		A021011_01	AT3G02090.2
21021	A021021_01	1	1.1657	0.15336	0.11356	0.5803	0.00060388	15232.7	13066.4		A021021_01	AT5G42020.2
21043	A021043_01	1	1.5249	0.42194	0.079265	0.5803	2.9689e-05	8182.07	5365.26		A021043_01	AT1G75950.1
21071	A021071_01	1	1.4939	0.40139	0.072482	0.5803	0.0014506	1634.19	1094		A021071_01	AT4G37790.1
21195	A021195_01	1	0.7038	-0.35126	0.044624	0.5803	0.00020242	707.544	1005.36		A021195_01	AT1G16905.1
21211	A021211_01	1	1.3909	0.32998	0.08322	0.5803	3.7601e-05	17999.5	12941.6		A021211_01	AT5G55790.1
21258	A021258_01	1	1.3717	0.31606	0.05493	0.5803	0.0014029	50680.7	36945.5		A021258_01	AT4G17850.1
21295	A021295_01	1	4.9412	1.5976	0.074792	0.5803	0.00057277	46.5022	9.4112		A021295_01	AT4G25690.2
21327	A021327_01	1	1.8222	0.60002	0.022781	0.5803	1.9434e-06	8353.2	4583.88		A021327_01	AT4G08770.1
21328	A021328_01	1	1.5057	0.40923	0.09084	0.5803	8.7338e-06	11489.6	7631.2		A021328_01	AT4G09440.1
21363	A021363_01	1	0.83164	-0.18435	0.069907	0.5803	0.00023961	5709.58	6865.75		A021363_01	AT3G17230.1
21388	A021388_01	1	1.466	0.38253	0.052244	0.5803	1.1533e-05	10463	7137.37		A021388_01	AT3G22770.1
21406	A021406_01	1	1.6207	0.48287	0.087986	0.5803	0.00063054	727.781	449.035		A021406_01	AT5G60500.1
21464	A021464_01	1	1.7388	0.5532	0.051318	0.5803	5.7275e-05	2143.72	1232.87		A021464_01	AT5G62720.2
21485	A021485_01	1	1.2525	0.22517	0.087164	0.5803	0.00020982	3119.41	2490.4		A021485_01	AT5G62340.1
21487	A021487_01	1	1.3114	0.27109	0.039849	0.5803	2.4237e-05	9712.8	7406.4		A021487_01	AT5G52690.1
21488	A021488_01	1	1.2704	0.23935	0.054614	0.5803	0.0011149	2715.41	2137.52		A021488_01	AT5G52760.1
21489	A021489_01	1	1.5132	0.4142	0.059964	0.5803	0.00024293	14917.6	9858.61		A021489_01	AT5G54420.1
21498	A021498_01	1	1.3867	0.32691	0.055777	0.5803	6.098e-05	5115.34	3688.96		A021498_01	AT5G39800.1
21510	A021510_01	1	0.78859	-0.23751	0.035378	0.5803	0.0013688	4806.38	6094.85		A021510_01	AT5G58420.1
21512	A021512_01	1	0.80676	-0.21473	0.0897	0.5803	0.0014423	11938.2	14797.3		A021512_01	AT5G15990.1
21539	A021539_01	1	1.1997	0.18209	0.11321	0.5803	0.0014382	9493.85	7913.3		A021539_01	AT1G29410.2
21558	A021558_01	1	1.2394	0.21465	0.042801	0.5803	0.0003349	3416.94	2756.73		A021558_01	AT1G51240.1
21566	A021566_01	1	1.5964	0.46772	0.077651	0.5803	0.0011345	318.493	199.517		A021566_01	AT5G26130.1
21644	A021644_01	1	1.6639	0.50915	0.13479	0.5803	0.0013095	5303.38	3187.21		A021644_01	AT2G21980.1
21654	A021654_01	1	1.1909	0.1747	0.072842	0.5803	0.00034286	23292.8	19559.2		A021654_01	AT2G16580.1
21673	A021673_01	1	1.1592	0.14769	0.18072	0.5803	0.00011887	5018.07	4329.04		A021673_01	AT1G12390.1
21699	A021699_01	1	1.4231	0.35284	0.1031	0.5803	0.00027085	4599.95	3232.14		A021699_01	AT1G33220.1
21700	A021700_01	1	1.3877	0.32764	0.07056	0.5803	9.6037e-05	11104.4	8002.43		A021700_01	AT1G27330.1
21706	A021706_01	1	1.2377	0.21327	0.12843	0.5803	0.0011283	3928.84	3174.17		A021706_01	AT1G19640.1
21765	A021765_01	1	1.164	0.15183	0.039006	0.5803	0.00094235	3644.23	3130.98		A021765_01	AT1G51390.1
21767	A021767_01	1	1.4117	0.34483	0.11415	0.5803	0.001443	2290.44	1622.46		A021767_01	AT3G03830.1
21789	A021789_01	1	0.6391	-0.4477	0.040965	0.5803	3.7588e-05	9024.51	14120.7		A021789_01	AT1G72740.1
21803	A021803_01	1	1.2827	0.24896	0.12648	0.5803	0.00086025	2345.61	1828.59		A021803_01	AT3G44010.1
21818	A021818_01	1	1.3056	0.2667	0.078387	0.5803	0.0010109	1841.25	1410.22		A021818_01	AT5G20570.1
21830	A021830_01	1	0.59048	-0.52681	0.1316	0.5803	5.7695e-06	2079.95	3522.41		A021830_01	AT5G34940.3
21832	A021832_01	1	1.4049	0.33999	0.096085	0.5803	2.5232e-05	16488.2	11735.8		A021832_01	AT5G56280.1
21936	A021936_01	1	1.2901	0.2547	0.075798	0.5803	8.8523e-05	5300.2	4108.45		A021936_01	AT1G78870.2
21942	A021942_01	1	1.3326	0.28716	0.10615	0.5803	0.00066567	4134.41	3102.61		A021942_01	AT1G13990.1
21956	A021956_01	1	1.6258	0.48599	0.091203	0.5803	0.00016177	7032.52	4325.57		A021956_01	AT1G73030.1
21970	A021970_01	1	0.92055	-0.082787	0.087129	0.5803	0.0010943	1606.8	1745.33		A021970_01	AT3G13720.1
21989	A021989_01	1	1.1669	0.15439	0.02827	0.5803	0.00072526	15662.1	13421.3		A021989_01	AT4G21090.3
22020	A022020_01	1	0.70152	-0.3545	0.16925	0.5803	0.00021458	4253.51	6063.24		A022020_01	AT1G30230.2
22060	A022060_01	1	1.3301	0.28524	0.055567	0.5803	0.00025871	2283.58	1716.77		A022060_01	AT3G42200.1
22072	A022072_01	1	0.69699	-0.36099	0.14179	0.5803	1.5482e-05	3810.06	5466.53		A022072_01	AT5G37120.1
22118	A022118_01	1	0.67118	-0.39873	0.118	0.5803	0.0013088	1475.57	2198.43		A022118_01	AT1G45050.1
22129	A022129_01	1	1.6879	0.5235	0.054137	0.5803	0.00049262	1325.18	785.091		A022129_01	AT1G58390.1
22155	A022155_01	1	1.3887	0.32835	0.10872	0.5803	0.00045541	11836	8523.65		A022155_01	AT3G51080.1
22191	A022191_01	1	1.1979	0.1806	0.065063	0.5803	0.00079334	10847.6	9055.25		A022191_01	AT3G59500.1
22222	A022222_01	1	0.72402	-0.32294	0.082025	0.5803	0.00053668	1595.27	2203.27		A022222_01	AT3G42350.1
22226	A022226_01	1	1.2362	0.21208	0.2126	0.5803	0.00029281	28981.1	23442.4		A022226_01	AT3G50300.1
22261	A022261_01	1	1.1306	0.12274	0.041578	0.5803	0.00090922	11828.9	10463		A022261_01	AT5G15180.1
22281	A022281_01	1	0.70203	-0.35377	0.061731	0.5803	1.4781e-05	5256.92	7488.32		A022281_01	AT4G18300.1
22315	A022315_01	1	1.1953	0.17837	0.035223	0.5803	0.00019516	12552.8	10501.8		A022315_01	AT4G17930.1
22357	A022357_01	1	0.84723	-0.16579	0.043485	0.5803	0.0012751	10706.4	12637.2		A022357_01	AT4G23200.1
22405	A022405_01	1	0.70282	-0.35265	0.073256	0.5803	0.00030547	16340.5	23248.6		A022405_01	AT4G33750.1
22429	A022429_01	1	1.4146	0.34684	0.16082	0.5803	0.00052782	2577.31	1822.02		A022429_01	AT4G37970.1
22435	A022435_01	1	0.9136	-0.090363	0.13952	0.5803	0.0013178	23609.4	25843.1		A022435_01	AT4G37530.2
22461	A022461_01	1	1.2591	0.23039	0.08264	0.5803	0.0008073	1579.87	1254.89		A022461_01	AT4G11720.1
22484	A022484_01	1	0.82023	-0.19818	0.062016	0.5803	0.00023434	10941.3	13339.7		A022484_01	AT4G11090.1
22495	A022495_01	1	1.4823	0.39356	0.08373	0.5803	1.1993e-05	4274.83	2884.19		A022495_01	AT4G11410.1
22506	A022506_01	1	0.64246	-0.44245	0.044245	0.5803	8.9579e-06	8676.73	13506.1		A022506_01	AT4G39600.1
22512	A022512_01	1	1.2841	0.25008	0.084707	0.5803	0.00013745	3492.94	2720.03		A022512_01	AT4G34770.1
22528	A022528_01	1	0.88833	-0.11841	0.1147	0.5803	0.00084052	10686.1	12029.3		A022528_01	AT4G11230.1
22541	A022541_01	1	1.3174	0.27567	0.086003	0.5803	0.00049133	2268.79	1722.27		A022541_01	AT4G00970.1
22566	A022566_01	1	1.1558	0.1448	0.13764	0.5803	0.00026081	2843.81	2460.7		A022566_01	AT5G62310.1
22582	A022582_01	1	1.5234	0.42095	0.086456	0.5803	0.0015186	6954.19	4565.12		A022582_01	AT3G32190.1
22587	A022587_01	1	0.7888	-0.23724	0.063345	0.5803	0.00097651	11633	14747.1		A022587_01	AT4G08690.1
22610	A022610_01	1	0.75118	-0.28611	0.026695	0.5803	0.0012121	6127.24	8156.74		A022610_01	AT4G16060.1
22630	A022630_01	1	1.9866	0.68641	0.043744	0.5803	0.00027751	6404.78	3224.07		A022630_01	AT4G30320.1
22659	A022659_01	1	1.2179	0.19711	0.111	0.5803	1.3192e-05	3180.84	2611.81		A022659_01	AT5G02060.1
22675	A022675_01	1	1.3556	0.30425	0.064122	0.5803	0.0014454	17288.6	12754		A022675_01	AT5G02680.1
22691	A022691_01	1	1.1953	0.17836	0.063551	0.5803	0.0010087	16074.7	13448.2		A022691_01	AT5G07390.1
22726	A022726_01	1	1.6047	0.47296	0.086815	0.5803	0.00019799	20599	12835.9		A022726_01	AT3G26140.1
22728	A022728_01	1	1.4915	0.39981	0.089719	0.5803	0.0010237	3529.81	2366.58		A022728_01	AT3G26250.1
22742	A022742_01	1	1.3129	0.27221	0.052463	0.5803	0.0012602	3716.36	2830.76		A022742_01	AT3G24330.1
22808	A022808_01	1	1.4679	0.38385	0.067467	0.5803	0.00039207	11402.6	7768.25		A022808_01	AT3G28520.1
22864	A022864_01	1	1.2207	0.19941	0.030554	0.5803	0.0012787	4531.01	3711.9		A022864_01	AT5G36690.1
22886	A022886_01	1	1.2989	0.26151	0.046097	0.5803	0.0004853	2420.43	1863.48		A022886_01	AT5G51420.1
22889	A022889_01	1	1.3299	0.2851	0.16009	0.5803	0.001331	1404.59	1056.17		A022889_01	AT5G06200.1
22892	A022892_01	1	1.3055	0.26661	0.068777	0.5803	0.00034331	4229.76	3239.58		A022892_01	AT3G21170.1
22897	A022897_01	1	1.4693	0.38481	0.086368	0.5803	0.00031549	12717.1	8654.2		A022897_01	AT3G19020.1
22951	A022951_01	1	1.2287	0.20599	0.099639	0.5803	2.3729e-05	2951	2401.62		A022951_01	AT5G24350.1
22970	A022970_01	1	1.66	0.50683	0.076535	0.5803	1.4546e-05	2113.08	1272.96		A022970_01	AT5G49050.1
22976	A022976_01	1	1.1392	0.13036	0.050197	0.5803	0.00078292	1995.2	1751.45		A022976_01	AT5G53060.1
22988	A022988_01	1	1.7303	0.5483	0.092209	0.5803	4.996e-05	15646.5	9042.58		A022988_01	AT5G38550.1
23022	A023022_01	1	0.93601	-0.066125	0.069928	0.5803	0.00065332	976.232	1042.94		A023022_01	AT5G22940.1
23047	A023047_01	1	0.6839	-0.37994	0.061079	0.5803	0.00028015	9459.74	13832.8		A023047_01	AT5G24260.1
23093	A023093_01	1	1.5854	0.46085	0.093028	0.5803	0.00022014	1320.81	833.139		A023093_01	AT5G65330.1
23098	A023098_01	1	1.1685	0.15573	0.038394	0.5803	0.00099769	2347.95	2009.22		A023098_01	AT5G41820.1
23100	A023100_01	1	0.89015	-0.11636	0.07008	0.5803	2.4762e-05	3295.13	3701.89		A023100_01	AT5G05870.1
23104	A023104_01	1	1.6428	0.4964	0.3405	0.5803	1.6218e-05	8085.28	4921.65		A023104_01	AT5G37060.1
23112	A023112_01	1	1.1804	0.16586	0.1338	0.5803	0.0010101	30384.9	25742.5		A023112_01	AT1G19720.1
23164	A023164_01	1	1.4044	0.33961	0.057996	0.5803	0.0012626	1594.79	1135.58		A023164_01	AT1G62200.1
23210	A023210_01	1	1.3274	0.28319	0.11825	0.5803	0.0009024	3561.37	2683.02		A023210_01	AT1G60390.1
23231	A023231_01	1	1.5651	0.44797	0.056881	0.5803	0.00013028	1194.4	763.185		A023231_01	AT1G26830.1
23235	A023235_01	1	1.4233	0.35296	0.098563	0.5803	6.0682e-05	15584	10950.1		A023235_01	AT3G18640.1
23238	A023238_01	1	1.3143	0.2733	0.095513	0.5803	0.0006148	903.431	687.389		A023238_01	AT4G24170.1
23278	A023278_01	1	1.3251	0.28151	0.11921	0.5803	0.00011371	17171.4	12958.4		A023278_01	AT3G05530.1
23281	A023281_01	1	1.2843	0.25021	0.086519	0.5803	0.0011637	2044.07	1591.61		A023281_01	AT1G79940.2
23296	A023296_01	1	1.4722	0.38676	0.15757	0.5803	0.0010742	1734.89	1178.38		A023296_01	AT5G66320.2
23320	A023320_01	1	1.4418	0.36593	0.08354	0.5803	8.2558e-05	2407.15	1669.53		A023320_01	AT2G45100.1
23362	A023362_01	1	1.1655	0.15311	0.088547	0.5803	0.001526	2352.89	2018.88		A023362_01	AT2G39830.1
23375	A023375_01	1	1.192	0.17564	0.058303	0.5803	0.00037628	5725.01	4803.02		A023375_01	AT2G23760.3
23382	A023382_01	1	1.3797	0.32184	0.070166	0.5803	0.0014015	3186.25	2309.53		A023382_01	AT2G29330.1
23440	A023440_01	1	0.72505	-0.32151	0.07189	0.5803	1.5398e-05	8129.87	11212.7		A023440_01	AT2G38410.1
23477	A023477_01	1	1.5026	0.40722	0.058484	0.5803	0.00020447	2463.16	1639.26		A023477_01	AT2G46160.1
23530	A023530_01	1	1.3152	0.27399	0.12517	0.5803	2.4564e-05	1736.63	1320.41		A023530_01	OBSOLETE
23556	A023556_01	1	0.7868	-0.23978	0.17961	0.5803	0.0013393	9308.66	11831.3		A023556_01	AT2G04210.1
23566	A023566_01	1	1.3777	0.32043	0.12453	0.5803	0.0011791	973.892	706.908		A023566_01	AT2G36580.1
23568	A023568_01	1	1.3836	0.32467	0.044499	0.5803	0.00037408	1962.55	1418.42		A023568_01	AT2G42960.1
23641	A023641_01	1	1.2561	0.22804	0.050438	0.5803	0.00024127	9961.67	7930.73		A023641_01	AT2G20540.1
23642	A023642_01	1	0.67985	-0.38589	0.076792	0.5803	2.5956e-05	477.135	701.836		A023642_01	AT2G20550.2
23677	A023677_01	1	1.4517	0.37275	0.055548	0.5803	0.00096043	1067.85	735.61		A023677_01	AT2G45080.1
23685	A023685_01	1	1.1314	0.12343	0.040362	0.5803	0.00023507	5290.67	4676.48		A023685_01	AT2G25140.1
23688	A023688_01	1	0.29029	-1.2369	0.10546	0.5803	6.6049e-05	544.79	1876.57		A023688_01	AT2G17750.1
23691	A023691_01	1	1.4267	0.35534	0.046221	0.5803	0.0012859	957.667	671.289		A023691_01	AT2G42090.1
23703	A023703_01	1	1.2631	0.2336	0.14093	0.5803	0.00087073	1305.05	1033.18		A023703_01	AT5G01290.1
23709	A023709_01	1	1.2474	0.22106	0.17998	0.5803	0.00077629	20235.6	16221.6		A023709_01	OBSOLETE
23759	A023759_01	1	1.1111	0.10536	0.045191	0.5803	0.0013497	6181.4	5563.04		A023759_01	AT4G03170.1
23789	A023789_01	1	1.2116	0.19194	0.038224	0.5803	3.9187e-05	7943.43	6556.42		A023789_01	AT1G20750.1
23879	A023879_01	1	0.79159	-0.23371	0.050252	0.5803	0.00029636	4404.58	5564.15		A023879_01	AT3G42120.1
23967	A023967_01	1	1.5525	0.43985	0.031981	0.5803	0.00075953	3150.13	2029		A023967_01	AT3G12410.1
24025	A024025_01	1	1.3644	0.31071	0.1011	0.5803	3.1349e-05	8487.08	6220.47		A024025_01	AT1G36020.1
24032	A024032_01	1	1.2686	0.23793	0.098995	0.5803	0.0012647	1869.26	1473.36		A024032_01	AT1G68270.1
24041	A024041_01	1	1.6825	0.52027	0.09263	0.5803	0.00033916	1226.6	729.019		A024041_01	AT3G01080.1
24092	A024092_01	1	1.2755	0.24331	0.13253	0.5803	0.00030908	1474.39	1155.98		A024092_01	AT3G04090.1
24105	A024105_01	1	1.2209	0.19955	0.085128	0.5803	0.00054867	5648.24	4626.7		A024105_01	AT2G27530.2
24146	A024146_01	1	1.1524	0.14186	0.044725	0.5803	0.00041247	7407.88	6427.88		A024146_01	AT2G03010.1
24171	A024171_01	1	0.79675	-0.22721	0.042202	0.5803	7.2599e-05	7795.49	9783.96		A024171_01	AT1G12300.1
24179	A024179_01	1	0.86503	-0.14499	0.13132	0.5803	0.00083911	680.277	786.348		A024179_01	AT3G51300.1
24230	A024230_01	1	1.3434	0.2952	0.037463	0.5803	0.00084207	757.406	563.8		A024230_01	AT4G19430.1
24390	A024390_01	1	0.72253	-0.325	0.085879	0.5803	6.8203e-06	11117.8	15387.3		A024390_01	AT1G34130.1
24461	A024461_01	1	1.2784	0.2456	0.070695	0.5803	1.2144e-05	9900.1	7744.2		A024461_01	AT4G29350.1
24503	A024503_01	1	1.603	0.47187	0.050029	0.5803	0.00047918	5169.34	3224.72		A024503_01	AT2G37750.1
24545	A024545_01	1	1.3777	0.3204	0.084681	0.5803	0.00016974	4032.33	2926.9		A024545_01	AT4G21280.2
24549	A024549_01	1	1.4045	0.33971	0.038061	0.5803	4.868e-05	2470.31	1758.65		A024549_01	AT1G33250.1
24582	A024582_01	1	0.70317	-0.35216	0.14201	0.5803	0.00058245	2007.81	2855.49		A024582_01	AT5G06570.2
24632	A024632_01	1	1.1208	0.11406	0.096737	0.5803	0.00051797	5481.31	4890.26		A024632_01	AT4G29130.1
24669	A024669_01	1	1.5523	0.43976	0.090435	0.5803	0.00022066	4490.41	2892.57		A024669_01	AT5G13430.1
24685	A024685_01	1	1.1363	0.12779	0.11039	0.5803	0.0013125	10065.8	8858.21		A024685_01	AT2G41370.1
24699	A024699_01	1	1.1769	0.16286	0.22684	0.5803	0.00096734	15753.2	13385.1		A024699_01	AT1G05300.2
24713	A024713_01	1	1.1971	0.17987	0.098725	0.5803	0.0011232	6214.25	5191.1		A024713_01	AT4G04070.1
24714	A024714_01	1	0.67806	-0.38851	0.10035	0.5803	0.0002933	1591.29	2346.78		A024714_01	AT5G36035.1
24716	A024716_01	1	1.6278	0.48725	0.032246	0.5803	1.3003e-05	2409.8	1480.45		A024716_01	AT3G19510.1
24761	A024761_01	1	0.58173	-0.54175	0.11527	0.5803	0.0001054	945.203	1624.73		A024761_01	AT2G06700.1
24762	A024762_01	1	1.6452	0.49789	0.029853	0.5803	0.00048629	19944.3	12123.5		A024762_01	AT2G06750.1
24772	A024772_01	1	1.5869	0.46178	0.11323	0.5803	3.1583e-05	3219.56	2028.8		A024772_01	AT5G65180.2
24808	A024808_01	1	1.3688	0.31396	0.32567	0.5803	6.2325e-05	9498.6	6938.91		A024808_01	AT5G20330.1
24824	A024824_01	1	1.2186	0.19766	0.057963	0.5803	0.0012067	2079.54	1706.5		A024824_01	AT3G46670.1
24921	A024921_01	1	1.4647	0.38168	0.087103	0.5803	8.8788e-05	19787.4	13508.8		A024921_01	AT4G26250.1
24930	A024930_01	1	1.3338	0.28806	0.04349	0.5803	0.0003136	8246.14	6182.02		A024930_01	AT4G10520.1
24967	A024967_01	1	1.1646	0.15234	0.11459	0.5803	0.00036444	1866.84	1602.95		A024967_01	AT4G08370.1
24975	A024975_01	1	1.6019	0.47117	0.11516	0.5803	0.00089564	51261.7	32003.5		A024975_01	AT4G00340.1
24977	A024977_01	1	1.2096	0.19029	0.065547	0.5803	0.00079919	1942.05	1605.52		A024977_01	AT4G00930.1
24990	A024990_01	1	0.91382	-0.090125	0.12678	0.5803	0.0013939	1848.08	2022.32		A024990_01	AT4G04740.1
24996	A024996_01	1	1.4338	0.36031	0.077339	0.5803	0.00061278	1895.24	1321.87		A024996_01	AT4G05140.1
25031	A025031_01	1	1.1289	0.1212	0.12421	0.5803	0.0011209	6262.91	5548.04		A025031_01	AT5G01330.1
25046	A025046_01	1	1.3771	0.31995	0.10963	0.5803	0.0014372	31020.4	22525.4		A025046_01	AT5G04700.1
25084	A025084_01	1	1.7363	0.55174	0.13768	0.5803	0.0003109	863.851	497.552		A025084_01	AT3G28820.1
25085	A025085_01	1	1.3364	0.29	0.044783	0.5803	0.00047931	1705.99	1276.53		A025085_01	AT5G11230.1
25093	A025093_01	1	1.3488	0.29922	0.14473	0.5803	1.4553e-05	14993.9	11115.5		A025093_01	AT3G20950.1
25098	A025098_01	1	1.3278	0.28355	0.086206	0.5803	0.00086917	22377.2	16853.3		A025098_01	AT3G22720.1
25115	A025115_01	1	1.2927	0.25675	0.14213	0.5803	9.865e-05	3698.93	2861.21		A025115_01	AT3G20090.1
25141	A025141_01	1	1.2399	0.21503	0.10626	0.5803	0.0008243	5187.98	4183.9		A025141_01	AT5G59680.1
25303	A025303_01	1	1.3679	0.31328	0.062171	0.5803	0.00010451	28291	20681.6		A025303_01	AT1G52100.1
25380	A025380_01	1	1.1127	0.10675	0.13646	0.5803	0.001369	11672.6	10490.2		A025380_01	AT2G44890.1
25400	A025400_01	1	1.2749	0.2429	0.061935	0.5803	0.00062763	14733.8	11556.5		A025400_01	AT2G29140.1
25436	A025436_01	1	1.3737	0.31748	0.095772	0.5803	0.00033448	254.703	185.434		A025436_01	AT1G46696.1
25437	A025437_01	1	0.77549	-0.25426	0.11102	0.5803	8.189e-05	19389.8	25004.2		A025437_01	AT3G45080.1
25475	A025475_01	1	1.3826	0.32398	0.045686	0.5803	0.00050809	10942.4	7914.09		A025475_01	AT2G16370.1
25490	A025490_01	1	1.2815	0.24803	0.026028	0.5803	0.0012116	4325.14	3375.17		A025490_01	AT2G04070.1
25521	A025521_01	1	0.7954	-0.22891	0.043025	0.5803	0.00015183	1461.33	1837.2		A025521_01	AT1G17500.1
25532	A025532_01	1	1.6719	0.51397	0.08518	0.5803	6.6997e-05	4247.14	2540.2		A025532_01	AT1G20570.1
25533	A025533_01	1	0.8298	-0.18657	0.087074	0.5803	0.00089597	3935.92	4742.88		A025533_01	AT1G21070.1
25567	A025567_01	1	1.7666	0.56905	0.16337	0.5803	2.8065e-06	9703.09	5492.29		A025567_01	AT1G13350.1
25596	A025596_01	1	1.2212	0.19983	0.087884	0.5803	0.00046737	4616.54	3780.46		A025596_01	AT1G78000.2
25598	A025598_01	1	1.3855	0.32609	0.14713	0.5803	9.4111e-05	1818.74	1312.65		A025598_01	AT1G64430.2
25638	A025638_01	1	1.4358	0.36174	0.029952	0.5803	0.00031013	9290.06	6470.44		A025638_01	AT1G26240.1
25735	A025735_01	1	1.3339	0.28809	0.10944	0.5803	0.00019028	4515.18	3384.97		A025735_01	AT1G60780.1
25753	A025753_01	1	0.66416	-0.40924	0.064321	0.5803	2.4957e-05	5087.8	7660.25		A025753_01	AT2G34500.1
25756	A025756_01	1	0.52514	-0.64409	0.042079	0.5803	0.00066109	157.181	299.316		A025756_01	AT2G34970.1
25774	A025774_01	1	1.1786	0.16434	0.12013	0.5803	0.00023137	45866.9	38917.5		A025774_01	AT3G16440.1
25874	A025874_01	1	1.756	0.56305	0.046839	0.5803	3.6722e-05	24379.6	13884.1		A025874_01	AT5G16990.1
25907	A025907_01	1	1.8544	0.61756	0.15315	0.5803	1.3557e-05	466.286	251.439		A025907_01	AT2G41790.1
25929	A025929_01	1	0.78156	-0.24646	0.045908	0.5803	0.0012633	897.578	1148.49		A025929_01	AT3G49120.1
25930	A025930_01	1	2.4813	0.90876	0.049176	0.5803	0.0014055	1135.92	457.831		A025930_01	AT4G12300.1
25995	A025995_01	1	1.5413	0.4326	0.055757	0.5803	0.00014927	5617.26	3644.59		A025995_01	AT2G01670.1
26027	A026027_01	1	1.2407	0.21567	0.038649	0.5803	0.0004477	1801.55	1452		A026027_01	AT3G18610.1
26049	A026049_01	1	1.6053	0.47329	0.066675	0.5803	0.0006276	413.187	257.392		A026049_01	AT2G04330.1
26069	A026069_01	1	1.4608	0.379	0.11148	0.5803	0.00045044	40680.3	27847.5		A026069_01	AT2G41740.1
26098	atc07	1	1.4018	0.33772	0.093334	0.5803	0.0012466	1024.13	730.625		atc07	-

## Sheet: parentmix_5250_FDR_CommonVar
GeneNum	GeneID	NumRep	FoldChange	Log.FoldChange.	StandDeviation	CommVar	Pvalue	X5250	parentmix
24	A000024_01	1	2.8668	1.0532	1.9336	0.5803	0.0002836	58.2125	20.3057		A000024_01	AT1G55640.1
47	A000047_01	1	4.7279	1.5535	1.4523	0.5803	8.5991e-08	21.2743	4.5001		A000047_01	AT1G48020.1
59	A000059_01	1	2.5377	0.93128	1.9048	0.5803	0.001329	376.606	148.398		A000059_01	AT1G12110.1
81	A000081_01	1	0.32677	-1.1185	1.7392	0.5803	0.00011578	33.9843	103.991		A000081_01	AT1G50110.1
96	A000096_01	1	3.0374	1.111	1.6986	0.5803	0.00012861	48.3661	15.9236		A000096_01	AT1G05370.1
135	A000135_01	1	0.33912	-1.0814	1.1758	0.5803	0.00019375	26.6636	78.6179		A000135_01	AT1G72120.1
136	A000136_01	1	4.4072	1.4832	1.3557	0.5803	3.1876e-07	106.826	24.2399		A000136_01	AT1G49640.1
149	A000149_01	1	2.7652	1.0171	1.5264	0.5803	0.00045589	26.725	9.66489		A000149_01	AT3G29830.1
162	A000162_01	1	0.39629	-0.9256	1.5799	0.5803	0.0014222	40.0649	101.099		A000162_01	AT1G73440.1
199	A000199_01	1	0.39506	-0.92871	1.4482	0.5803	0.0013705	52.8258	133.714		A000199_01	AT1G79060.1
203	A000203_01	1	3.9041	1.362	1.8021	0.5803	2.6757e-06	45.8511	11.7447		A000203_01	AT5G01260.1
207	A000207_01	1	5.3072	1.6691	1.1421	0.5803	8.7979e-09	32.6943	6.16014		A000207_01	AT1G79200.1
226	A000226_01	1	8.0162	2.0815	1.6602	0.5803	7.2964e-13	168.359	21.0016		A000226_01	AT1G17990.2
229	A000229_01	1	3.2295	1.1723	1.1044	0.5803	5.3364e-05	94.9547	29.4031		A000229_01	AT5G23870.3
242	A000242_01	1	2.6118	0.96006	1.359	0.5803	0.00093686	7.11639	2.72481		A000242_01	AT1G37020.1
265	A000265_01	1	3.8462	1.3471	1.4203	0.5803	3.4387e-06	9.45175	2.45749		A000265_01	AT1G75790.1
309	A000309_01	1	0.35827	-1.0265	1.7205	0.5803	0.00040358	2.90607	8.11083		A000309_01	AT1G73910.1
557	A000557_01	1	5.0217	1.6138	0.84484	0.5803	2.6687e-08	86.704	17.2653		A000557_01	AT1G61450.1
573	A000573_01	1	0.31885	-1.143	1.1843	0.5803	8.165e-05	66.4334	208.367		A000573_01	AT1G05730.1
575	A000575_01	1	2.9446	1.08	0.54452	0.5803	0.00019754	132.887	45.1324		A000575_01	AT1G09350.1
667	A000667_01	1	4.4605	1.4953	1.3989	0.5803	2.5574e-07	109.027	24.4419		A000667_01	AT1G69740.2
675	A000675_01	1	2.7502	1.0117	1.204	0.5803	0.00048891	137.689	50.0689		A000675_01	AT1G08430.1
764	A000764_01	1	0.33044	-1.1073	1.6407	0.5803	0.00013539	119.343	361.152		A000764_01	AT1G36280.1
766	A000766_01	1	4.4246	1.4872	1.4281	0.5803	2.967e-07	5.12741	1.15885		A000766_01	AT1G24620.1
829	A000829_01	1	2.8092	1.0329	1.6373	0.5803	0.00037108	16.0933	5.72877		A000829_01	AT1G50870.1
849	A000849_01	1	5.213	1.6512	1.3677	0.5803	1.265e-08	74.9784	14.3823		A000849_01	AT1G71000.1
857	A000857_01	1	2.874	1.0557	1.8003	0.5803	0.00027426	62.96	21.9069		A000857_01	AT1G55070.1
859	A000859_01	1	3.4116	1.2272	1.3148	0.5803	2.3426e-05	45.7595	13.414		A000859_01	AT1G43040.1
867	A000867_01	1	2.6511	0.97496	1.3574	0.5803	0.00077885	16.7383	6.31419		A000867_01	AT1G52520.1
883	A000883_01	1	4.0555	1.4001	1.5628	0.5803	1.3976e-06	22.5154	5.55168		A000883_01	AT1G28630.4
894	A000894_01	1	3.4744	1.2454	1.6757	0.5803	1.7678e-05	258.114	74.2918		A000894_01	AT1G29630.2
951	A000951_01	1	2.8388	1.0434	1.3542	0.5803	0.00032316	40.105	14.1272		A000951_01	AT1G46912.1
975	A000975_01	1	0.18295	-1.6986	1.3178	0.5803	4.7962e-09	4.64969	25.4165		A000975_01	AT1G80640.2
999	A000999_01	1	0.34492	-1.0644	1.7104	0.5803	0.0002439	4.28534	12.4236		A000999_01	AT1G16610.2
1004	A001004_01	1	0.20686	-1.5757	1.0652	0.5803	5.6111e-08	8.2071	39.6742		A001004_01	AT1G20130.1
1169	A001169_01	1	2.7947	1.0277	1.6443	0.5803	0.0003971	63.0167	22.5492		A001169_01	AT1G21750.2
1246	A001246_01	1	2.6924	0.99045	1.3183	0.5803	0.00064113	6.98874	2.59563		A001246_01	AT1G21450.1
1272	A001272_01	1	0.11157	-2.1931	1.5146	0.5803	4.0856e-14	8.45874	75.8153		A001272_01	AT1G15180.1
1394	A001394_01	1	3.569	1.2723	1.3876	0.5803	1.1603e-05	72.6098	20.3443		A001394_01	AT1G16000.1
1481	A001481_01	1	3.6102	1.2838	1.9273	0.5803	9.6669e-06	14.2963	3.95983		A001481_01	AT1G19740.1
1485	A001485_01	1	0.32953	-1.1101	1.519	0.5803	0.00013026	1.46114	4.43399		A001485_01	AT1G35530.1
1734	A001734_01	1	3.2779	1.1872	1.7851	0.5803	4.2815e-05	51.5834	15.7352		A001734_01	AT1G75090.1
1736	A001736_01	1	0.1898	-1.6618	1.9167	0.5803	1.0197e-08	11.1217	58.598		A001736_01	AT1G53670.1
1758	A001758_01	1	2.7069	0.99582	1.6117	0.5803	0.00059895	30.3258	11.2032		A001758_01	AT1G53000.1
1830	A001830_01	1	0.36644	-1.0039	1.505	0.5803	0.00054013	7.93355	21.6499		A001830_01	AT1G50400.1
1915	A001915_01	1	2.6559	0.97678	1.6072	0.5803	0.00076136	208.888	78.6494		A001915_01	AT1G26630.2
1969	A001969_01	1	3.1581	1.15	1.5907	0.5803	7.3908e-05	74.2695	23.5164		A001969_01	AT1G67030.1
1971	A001971_01	1	4.1264	1.4174	1.7229	0.5803	1.034e-06	39.3148	9.52767		A001971_01	AT1G14220.1
1996	A001996_01	1	3.2718	1.1854	2.102	0.5803	4.4016e-05	66.9068	20.4483		A001996_01	AT1G07790.1
2011	A002011_01	1	3.6981	1.3078	1.1463	0.5803	6.5615e-06	30.9818	8.37792		A002011_01	AT1G20440.1
2015	A002015_01	1	0.35847	-1.0259	1.4712	0.5803	0.00040654	6.4624	18.0275		A002015_01	AT1G07310.1
2023	A002023_01	1	2.8434	1.045	1.5723	0.5803	0.00031627	55.7791	19.6171		A002023_01	AT1G54780.1
2026	A002026_01	1	3.1716	1.1542	1.3758	0.5803	6.9468e-05	72.7988	22.9519		A002026_01	AT1G31812.1
2027	A002027_01	1	3.1546	1.1488	1.6626	0.5803	7.5106e-05	24.658	7.81621		A002027_01	AT1G06210.1
2029	A002029_01	1	2.668	0.98132	1.8572	0.5803	0.00071933	7.12066	2.66894		A002029_01	AT1G47610.1
2097	A002097_01	1	3.2094	1.1661	2.0537	0.5803	5.8467e-05	22.7303	7.08231		A002097_01	AT1G04945.2
2139	A002139_01	1	2.513	0.92148	1.5564	0.5803	0.0014939	127.562	50.7596		A002139_01	AT1G09770.1
2180	A002180_01	1	4.2814	1.4543	1.4919	0.5803	5.3821e-07	77.0458	17.9951		A002180_01	AT1G30450.2
2190	A002190_01	1	0.2911	-1.2341	1.4703	0.5803	2.107e-05	268.084	920.945		A002190_01	AT1G05920.1
2245	A002245_01	1	4.2097	1.4374	1.1503	0.5803	7.2713e-07	41.1202	9.76789		A002245_01	AT1G53470.1
2387	A002387_01	1	7.3553	1.9954	1.3556	0.5803	6.1029e-12	82.2037	11.1764		A002387_01	AT1G24440.1
2405	A002405_01	1	2.6858	0.98797	1.5097	0.5803	0.00066152	43.6761	16.2615		A002405_01	AT1G28190.1
2466	A002466_01	1	0.216	-1.5325	1.5561	0.5803	1.2799e-07	23.2499	107.641		A002466_01	AT1G24625.1
2659	A002659_01	1	0.23745	-1.4378	1.5726	0.5803	7.2197e-07	2.83914	11.9568		A002659_01	AT1G73430.1
2662	A002662_01	1	0.37547	-0.97959	1.5828	0.5803	0.0007351	4.30209	11.4581		A002662_01	AT1G72550.2
2663	A002663_01	1	0.27575	-1.2883	1.7552	0.5803	8.9969e-06	5.34948	19.3986		A002663_01	AT1G60240.1
2665	A002665_01	1	0.13337	-2.0146	1.5207	0.5803	3.83e-12	6.56203	49.2003		A002665_01	AT1G60400.1
2762	A002762_01	1	2.5399	0.93212	2.389	0.5803	0.0013156	9.37925	3.69286		A002762_01	AT1G52880.1
2797	A002797_01	1	2.5561	0.93848	1.1991	0.5803	0.0012187	29.66	11.6034		A002797_01	AT1G54710.1
2847	A002847_01	1	4.9823	1.6059	1.5656	0.5803	3.1171e-08	92.453	18.558		A002847_01	AT1G16390.1
2867	A002867_01	1	4.027	1.393	1.0711	0.5803	1.5784e-06	62.8719	15.6129		A002867_01	AT5G42670.1
2879	A002879_01	1	3.0099	1.1019	1.5312	0.5803	0.00014604	15.6192	5.18931		A002879_01	AT1G15330.1
2940	A002940_01	1	3.5408	1.2643	1.5063	0.5803	1.3151e-05	12.5887	3.55516		A002940_01	AT1G34560.1
2983	A002983_01	1	0.31463	-1.1564	1.2747	0.5803	6.737e-05	1.81459	5.76728		A002983_01	AT1G36320.1
2984	A002984_01	1	0.26903	-1.3129	1.5409	0.5803	6.0387e-06	22.2313	82.6322		A002984_01	AT1G80690.1
3001	A003001_01	1	0.33298	-1.0997	1.6889	0.5803	0.00015063	3.64516	10.9474		A003001_01	AT1G08970.2
3111	A003111_01	1	2.9943	1.0967	1.4599	0.5803	0.00015695	51.8938	17.3311		A003111_01	AT1G12790.1
3220	A003220_01	1	5.0077	1.611	0.97282	0.5803	2.821e-08	27.5582	5.50359		A003220_01	AT1G33480.1
3261	A003261_01	1	2.768	1.0181	1.4101	0.5803	0.00044993	20.4892	7.40237		A003261_01	AT1G61290.1
3284	A003284_01	1	3.5625	1.2705	1.1898	0.5803	1.194e-05	97.1445	27.2703		A003284_01	AT1G61420.1
3361	A003361_01	1	0.22536	-1.4901	1.6335	0.5803	2.814e-07	30.1595	133.821		A003361_01	AT1G62340.1
3430	A003430_01	1	0.29382	-1.2248	1.2824	0.5803	2.4298e-05	8.96206	30.5022		A003430_01	AT1G09450.1
3574	A003574_01	1	3.6361	1.2909	1.5162	0.5803	8.6218e-06	260.213	71.5646		A003574_01	AT1G79880.1
3827	A003827_01	1	3.2732	1.1858	1.4408	0.5803	4.3748e-05	47.6127	14.5458		A003827_01	AT1G55620.2
4042	A004042_01	1	6.7976	1.9166	1.0213	0.5803	3.9625e-11	92.3975	13.5936		A004042_01	AT1G67390.1
4066	A004066_01	1	3.484	1.2482	2.4851	0.5803	1.6939e-05	20.9052	6.00024		A004066_01	AT1G28270.1
4089	A004089_01	1	5.7212	1.7442	1.4074	0.5803	1.8402e-09	51.7436	9.04399		A004089_01	AT1G55390.1
4109	A004109_01	1	0.31596	-1.1521	1.349	0.5803	7.1606e-05	17.4738	55.3015		A004109_01	AT1G18530.1
4154	A004154_01	1	4.4021	1.4821	1.5575	0.5803	3.2554e-07	22.6441	5.14384		A004154_01	AT1G01220.1
4155	A004155_01	1	3.0101	1.102	1.2166	0.5803	0.00014587	5.6559	1.87887		A004155_01	AT1G28020.1
4157	A004157_01	1	6.5845	1.8847	1.1595	0.5803	8.267e-11	7.39571	1.12316		A004157_01	AT1G19400.2
4172	A004172_01	1	2.5965	0.95417	1.5852	0.5803	0.0010071	10.7188	4.12803		A004172_01	AT1G69020.1
4203	A004203_01	1	4.3033	1.4594	1.351	0.5803	4.9118e-07	75.1135	17.4545		A004203_01	AT1G29270.1
4210	A004210_01	1	3.5634	1.2707	1.5114	0.5803	1.1893e-05	13.1064	3.67775		A004210_01	AT1G50650.1
4214	A004214_01	1	0.39486	-0.92923	1.0814	0.5803	0.0013619	7.26232	18.3935		A004214_01	AT1G29400.2
4220	A004220_01	1	4.3654	1.4737	1.243	0.5803	3.7909e-07	13.1077	3.00266		A004220_01	AT1G66220.1
4224	A004224_01	1	2.8317	1.0409	1.1445	0.5803	0.00033396	11.3737	4.01646		A004224_01	AT1G09470.1
4228	A004228_01	1	2.908	1.0675	1.4574	0.5803	0.00023411	4.65201	1.59972		A004228_01	AT1G22260.1
4233	A004233_01	1	0.1822	-1.7027	1.0688	0.5803	4.4039e-09	3.86128	21.1915		A004233_01	AT1G11050.1
4253	A004253_01	1	0.35695	-1.0302	1.7682	0.5803	0.00038463	8.92182	24.9931		A004253_01	AT1G11020.1
4263	A004263_01	1	0.36866	-0.99788	1.2898	0.5803	0.00058346	7.33311	19.8916		A004263_01	AT1G73820.1
4327	A004327_01	1	0.31659	-1.1502	2.092	0.5803	7.3704e-05	45.4812	143.653		A004327_01	AT1G74370.1
4482	A004482_01	1	0.14137	-1.9564	1.9204	0.5803	1.5541e-11	6.76864	47.8849		A004482_01	AT5G20500.1
4545	A004545_01	1	0.34289	-1.0704	1.7248	0.5803	0.00022516	69.2345	201.906		A004545_01	AT1G26670.1
4598	A004598_01	1	0.24033	-1.4258	1.8705	0.5803	8.9306e-07	185.638	772.475		A004598_01	AT1G28200.1
4707	A004707_01	1	3.1139	1.1359	0.48273	0.5803	9.0485e-05	90.6404	29.1076		A004707_01	AT1G19610.1
4807	A004807_01	1	3.1339	1.1423	1.8772	0.5803	8.2566e-05	7.58672	2.42088		A004807_01	AT1G35650.1
4922	A004922_01	1	2.9933	1.0964	1.7007	0.5803	0.00015766	17.2188	5.7523		A004922_01	AT1G22660.2
4933	A004933_01	1	0.37839	-0.97184	1.6991	0.5803	0.00080973	12.0239	31.7756		A004933_01	AT1G53460.1
4956	A004956_01	1	0.34306	-1.0698	1.1723	0.5803	0.00022671	7.85461	22.8969		A004956_01	AT4G21790.1
4961	A004961_01	1	0.27999	-1.273	0.76847	0.5803	1.1474e-05	25.2014	90.0081		A004961_01	AT5G28910.2
4972	A004972_01	1	3.2482	1.1781	1.5863	0.5803	4.9013e-05	109.695	33.7709		A004972_01	OBSOLETE
5016	A005016_01	1	7.8849	2.0649	0.97743	0.5803	1.1042e-12	12.1922	1.54629		A005016_01	AT4G02075.1
5096	A005096_01	1	0.37545	-0.97964	1.5854	0.5803	0.00073463	64.7996	172.587		A005096_01	AT1G75470.1
5197	A005197_01	1	0.37205	-0.98872	1.7417	0.5803	0.0006553	12.8996	34.6709		A005197_01	AT1G27350.1
5206	A005206_01	1	3.5631	1.2706	1.3938	0.5803	1.191e-05	28.2784	7.93672		A005206_01	AT1G03060.1
5210	A005210_01	1	2.5993	0.95524	1.5685	0.5803	0.00099397	18.1306	6.97477		A005210_01	AT3G23240.1
5271	A005271_01	1	3.5509	1.2672	1.2389	0.5803	1.2575e-05	166.767	46.9649		A005271_01	AT5G27260.1
5304	A005304_01	1	3.693	1.3064	1.0944	0.5803	6.7102e-06	41.7584	11.3068		A005304_01	AT4G21105.2
5320	A005320_01	1	2.8865	1.06	1.6813	0.5803	0.00025876	44.0401	15.2579		A005320_01	AT5G43080.1
5582	A005582_01	1	0.38691	-0.94957	1.6948	0.5803	0.0010653	20.8197	53.8068		A005582_01	ATCG01020.1
5627	A005627_01	1	3.3221	1.2006	1.4863	0.5803	3.5061e-05	46.9696	14.1385		A005627_01	AT3G46220.1
5686	A005686_01	1	2.9389	1.078	1.049	0.5803	0.00020288	557.521	189.692		A005686_01	AT5G22750.1
5704	A005704_01	1	2.8292	1.04	1.9819	0.5803	0.00033799	252.119	89.1125		A005704_01	AT1G80270.3
5809	A005809_01	1	3.5133	1.2566	2.1033	0.5803	1.4862e-05	46.3119	13.1813		A005809_01	AT5G54310.1
5813	A005813_01	1	0.34245	-1.0716	1.4867	0.5803	0.00022133	65.4443	191.101		A005813_01	AT5G42870.1
5817	A005817_01	1	0.37581	-0.97868	0.95429	0.5803	0.00074349	25.2746	67.2556		A005817_01	AT3G06470.1
5826	A005826_01	1	4.5484	1.5148	1.5842	0.5803	1.7829e-07	74.8286	16.4512		A005826_01	AT2G38185.1
5828	A005828_01	1	5.7743	1.7534	1.5992	0.5803	1.5114e-09	90.0351	15.5911		A005828_01	AT3G20360.1
5900	A005900_01	1	2.5872	0.95056	1.9041	0.5803	0.0010525	42.9484	16.6		A005900_01	AT5G65950.1
5907	A005907_01	1	3.041	1.1122	1.3857	0.5803	0.00012649	61.701	20.2894		A005907_01	AT1G02060.1
5913	A005913_01	1	2.5462	0.93461	1.9727	0.5803	0.0012768	135.748	53.3141		A005913_01	AT4G03000.2
5929	A005929_01	1	2.5296	0.92805	0.4172	0.5803	0.0013814	323.921	128.047		A005929_01	AT5G11110.1
5949	A005949_01	1	0.2529	-1.3748	1.9932	0.5803	2.1566e-06	12.9268	51.1161		A005949_01	AT1G60800.1
5993	A005993_01	1	0.14969	-1.8992	1.1498	0.5803	5.925e-11	19.1499	127.932		A005993_01	AT5G55990.1
6121	A006121_01	1	0.30058	-1.202	1.0028	0.5803	3.4301e-05	86.895	289.079		A006121_01	AT2G20690.1
6144	A006144_01	1	0.33619	-1.0901	1.705	0.5803	0.00017196	20.2206	60.1475		A006144_01	AT2G33550.1
6156	A006156_01	1	0.28435	-1.2575	1.5241	0.5803	1.4633e-05	135.585	476.849		A006156_01	AT2G39050.1
6162	A006162_01	1	0.19675	-1.6258	0.99885	0.5803	2.1029e-08	28.2813	143.739		A006162_01	AT2G43930.1
6187	A006187_01	1	4.6114	1.5285	0.92883	0.5803	1.3787e-07	20.7823	4.50686		A006187_01	AT2G42930.1
6199	A006199_01	1	2.8297	1.0402	1.6112	0.5803	0.0003371	12.9682	4.58275		A006199_01	AT2G42590.2
6235	A006235_01	1	2.8224	1.0376	1.4859	0.5803	0.00034881	6.10617	2.16351		A006235_01	AT2G42790.1
6249	A006249_01	1	0.21438	-1.54	1.3104	0.5803	1.1105e-07	3.07991	14.3665		A006249_01	AT5G01170.1
6262	A006262_01	1	0.26838	-1.3153	1.278	0.5803	5.8056e-06	2.65403	9.88877		A006262_01	AT2G19990.1
6323	A006323_01	1	2.7711	1.0192	1.7958	0.5803	0.00044341	1363.21	491.961		A006323_01	AT2G21190.1
6351	A006351_01	1	0.23715	-1.4391	0.94248	0.5803	7.0593e-07	40.113	169.135		A006351_01	AT2G02590.1
6358	A006358_01	1	0.2483	-1.3931	1.919	0.5803	1.5761e-06	3.32477	13.3899		A006358_01	AT2G41500.1
6409	A006409_01	1	3.4092	1.2265	1.7017	0.5803	2.3674e-05	467.313	137.071		A006409_01	AT2G39740.1
6446	A006446_01	1	0.30048	-1.2024	1.4474	0.5803	3.4132e-05	2.53974	8.45197		A006446_01	AT2G01210.1
6453	A006453_01	1	2.973	1.0896	2.3019	0.5803	0.00017319	16.6033	5.58453		A006453_01	AT2G36680.3
6465	A006465_01	1	3.7534	1.3227	1.5038	0.5803	5.1508e-06	6.74499	1.79706		A006465_01	AT2G33845.1
6589	A006589_01	1	2.6576	0.97743	1.8007	0.5803	0.00075519	25.8652	9.73278		A006589_01	AT2G18110.1
6673	A006673_01	1	0.37177	-0.98947	1.6994	0.5803	0.00064913	4.1058	11.043		A006673_01	AT2G16200.1
6684	A006684_01	1	3.81	1.3376	1.7764	0.5803	4.0247e-06	105.235	27.6189		A006684_01	AT2G19680.2
6732	A006732_01	1	3.9114	1.3639	1.8363	0.5803	2.5927e-06	41.6499	10.6483		A006732_01	AT2G36750.1
6757	A006757_01	1	0.35762	-1.0283	1.5877	0.5803	0.00039407	16.4627	46.0349		A006757_01	AT2G05180.1
6768	A006768_01	1	0.24894	-1.3906	1.2988	0.5803	1.6467e-06	5.38868	21.6477		A006768_01	AT2G36040.1
6822	A006822_01	1	0.28714	-1.2478	1.1522	0.5803	1.7042e-05	39.5395	137.703		A006822_01	AT2G25250.1
6878	A006878_01	1	2.9096	1.068	2.066	0.5803	0.00023236	70.6402	24.2787		A006878_01	AT2G26460.1
6922	A006922_01	1	0.22555	-1.4892	1.0695	0.5803	2.8591e-07	21.1555	93.7939		A006922_01	AT2G43140.1
6938	A006938_01	1	2.6085	0.95879	1.1426	0.5803	0.00095161	11.5941	4.44464		A006938_01	AT2G26270.1
7159	A007159_01	1	2.9795	1.0917	1.429	0.5803	0.00016808	59.9553	20.1217		A007159_01	AT2G04780.2
7167	A007167_01	1	3.1274	1.1402	1.5101	0.5803	8.5034e-05	3.17022	1.01369		A007167_01	AT2G21900.1
7230	A007230_01	1	3.0166	1.1041	1.8786	0.5803	0.00014156	42.0433	13.9363		A007230_01	AT2G32770.1
7259	A007259_01	1	2.9345	1.0765	1.1052	0.5803	0.00020706	15.0684	5.1351		A007259_01	AT2G20420.1
7402	A007402_01	1	3.8717	1.3537	1.3625	0.5803	3.0788e-06	10.9968	2.84027		A007402_01	AT2G47300.3
7431	A007431_01	1	2.552	0.93688	1.1045	0.5803	0.0012424	115.642	45.3133		A007431_01	AT2G28200.1
7498	A007498_01	1	0.38471	-0.95528	1.5759	0.5803	0.0009935	22.2446	57.8238		A007498_01	AT2G17510.1
7518	A007518_01	1	3.1511	1.1477	2.1288	0.5803	7.6314e-05	123.1	39.0639		A007518_01	AT2G15820.1
7560	A007560_01	1	0.26114	-1.3427	2.0957	0.5803	3.6995e-06	42.6446	163.302		A007560_01	AT2G17740.1
7575	A007575_01	1	0.37449	-0.98218	1.4699	0.5803	0.00071155	68.2925	182.363		A007575_01	AT2G28540.2
7653	A007653_01	1	3.6582	1.297	1.5724	0.5803	7.8198e-06	79.0199	21.6023		A007653_01	AT2G02770.1
7851	A007851_01	1	0.38909	-0.94394	1.2922	0.5803	0.0011407	40.2174	103.358		A007851_01	AT2G38510.1
8007	A008007_01	1	3.0892	1.1279	1.7973	0.5803	0.00010136	8.57542	2.77597		A008007_01	AT2G14170.3
8069	A008069_01	1	0.27162	-1.3033	1.9698	0.5803	7.0568e-06	27.0206	99.4744		A008069_01	AT2G06500.1
8118	A008118_01	1	0.36135	-1.0179	1.0604	0.5803	0.00045119	12.9203	35.7554		A008118_01	AT2G07390.1
8132	A008132_01	1	4.1178	1.4153	1.5402	0.5803	1.0721e-06	28.27	6.86475		A008132_01	AT2G29400.1
8257	A008257_01	1	0.38097	-0.96504	0.97805	0.5803	0.00088101	1.01876	2.67412		A008257_01	AT2G36980.1
8332	A008332_01	1	0.28959	-1.2393	1.0178	0.5803	1.9438e-05	1.32947	4.59101		A008332_01	AT3G10280.1
8400	A008400_01	1	0.30687	-1.1813	1.1711	0.5803	4.673e-05	10.0825	32.8549		A008400_01	AT2G05290.1
8427	A008427_01	1	2.6553	0.97655	1.0614	0.5803	0.00076355	43.1421	16.2485		A008427_01	AT2G27900.2
8504	A008504_01	1	3.5103	1.2557	1.1138	0.5803	1.506e-05	16.4759	4.6936		A008504_01	AT2G31470.1
8538	A008538_01	1	2.6818	0.98649	1.4263	0.5803	0.000674	8.70067	3.2443		A008538_01	AT2G30440.1
8547	A008547_01	1	0.25491	-1.3669	1.3783	0.5803	2.4665e-06	21.4903	84.31		A008547_01	AT2G10970.1
8624	A008624_01	1	8.249	2.1101	1.0147	0.5803	3.5305e-13	10.7952	1.30864		A008624_01	AT2G03480.2
8702	A008702_01	1	0.35167	-1.0451	1.0956	0.5803	0.000316	15.7273	44.7235		A008702_01	AT2G16780.1
8717	A008717_01	1	2.6489	0.97416	1.2854	0.5803	0.00078664	1477.64	557.8		A008717_01	AT2G26580.2
8796	A008796_01	1	2.8575	1.05	0.96478	0.5803	0.00029611	71.2076	24.9207		A008796_01	AT2G10070.1
8804	A008804_01	1	3.1356	1.1428	1.0952	0.5803	8.1926e-05	119.833	38.2177		A008804_01	AT2G23050.1
8839	A008839_01	1	2.5098	0.92021	1.9823	0.5803	0.0015164	42.4404	16.9099		A008839_01	AT2G45610.1
8841	A008841_01	1	3.5337	1.2623	1.1017	0.5803	1.3574e-05	3.44767	0.97562		A008841_01	AT2G26180.1
8849	A008849_01	1	0.33121	-1.105	2.0535	0.5803	0.00013985	0.91775	2.77098		A008849_01	AT2G44260.2
8860	A008860_01	1	4.9572	1.6008	1.4754	0.5803	3.4426e-08	53.8176	10.8569		A008860_01	AT2G32710.1
8864	A008864_01	1	2.6216	0.96379	1.2931	0.5803	0.00089469	2.86423	1.09256		A008864_01	AT2G41450.1
8887	A008887_01	1	0.25355	-1.3722	1.1879	0.5803	2.2538e-06	1.68162	6.63196		A008887_01	AT3G48400.1
8925	A008925_01	1	0.35808	-1.027	1.1221	0.5803	0.00040073	217.522	607.468		A008925_01	AT3G63440.1
8957	A008957_01	1	2.995	1.097	1.3478	0.5803	0.00015642	271.755	90.7402		A008957_01	AT3G15200.1
8996	A008996_01	1	0.35987	-1.022	1.4834	0.5803	0.00042772	2.63955	7.33458		A008996_01	AT3G25700.1
9001	A009001_01	1	0.20575	-1.5811	1.0105	0.5803	5.0569e-08	26.0001	126.368		A009001_01	AT3G45440.1
9013	A009013_01	1	0.32151	-1.1347	1.5177	0.5803	9.1981e-05	35.1667	109.377		A009013_01	AT3G14050.1
9133	A009133_01	1	0.26851	-1.3149	2.2677	0.5803	5.8502e-06	4.77742	17.7929		A009133_01	AT3G48550.1
9134	A009134_01	1	0.37319	-0.98566	1.0031	0.5803	0.00068111	4.67767	12.5347		A009134_01	AT3G16620.1
9144	A009144_01	1	2.9846	1.0935	1.6257	0.5803	0.00016417	16.1432	5.40919		A009144_01	AT3G54680.1
9412	A009412_01	1	0.38736	-0.94841	1.2387	0.5803	0.0010804	397.82	1027.11		A009412_01	AT3G51700.1
9413	A009413_01	1	0.29725	-1.2132	1.6028	0.5803	2.9001e-05	2.1307	7.16781		A009413_01	AT3G12880.1
9468	A009468_01	1	3.7691	1.3268	1.4236	0.5803	4.809e-06	22.9014	6.07632		A009468_01	AT3G26390.1
9512	A009512_01	1	3.0943	1.1295	1.3847	0.5803	9.9017e-05	40.7029	13.155		A009512_01	AT3G53210.1
9698	A009698_01	1	0.36183	-1.0166	2.1565	0.5803	0.00045897	27.3277	75.5277		A009698_01	AT3G03760.1
9728	A009728_01	1	3.2798	1.1878	0.97398	0.5803	4.2457e-05	24.359	7.42684		A009728_01	AT3G19280.1
9745	A009745_01	1	0.36821	-0.9991	1.5039	0.5803	0.00057442	2.38849	6.487		A009745_01	AT3G07500.1
9807	A009807_01	1	0.26146	-1.3415	1.4033	0.5803	3.7753e-06	1.56124	5.97151		A009807_01	AT3G50640.1
9824	A009824_01	1	0.36886	-0.99735	1.6439	0.5803	0.00058743	18.6566	50.5822		A009824_01	AT3G29630.1
9847	A009847_01	1	2.6902	0.98962	1.8762	0.5803	0.00064793	5.2336	1.94552		A009847_01	AT3G02160.1
9860	A009860_01	1	3.9858	1.3827	1.2408	0.5803	1.8831e-06	15.1621	3.80418		A009860_01	AT3G54120.1
9861	A009861_01	1	2.7633	1.0164	1.2988	0.5803	0.00045979	2.59242	0.938145		A009861_01	AT3G54250.1
9886	A009886_01	1	2.5449	0.93409	1.1357	0.5803	0.0012849	32.7106	12.8546		A009886_01	AT3G61270.1
9980	A009980_01	1	0.22379	-1.4971	1.1094	0.5803	2.4743e-07	1.97983	8.84719		A009980_01	AT3G07060.1
9985	A009985_01	1	2.8284	1.0397	2.1522	0.5803	0.00033921	54.0927	19.1251		A009985_01	AT3G44180.1
10135	A010135_01	1	0.1943	-1.6384	1.7107	0.5803	1.636e-08	31.0035	159.557		A010135_01	AT3G28720.1
10222	A010222_01	1	0.374	-0.98349	1.1273	0.5803	0.00069995	82.253	219.928		A010222_01	AT3G16450.3
10240	A010240_01	1	2.653	0.97569	0.92598	0.5803	0.00077178	40.1531	15.1348		A010240_01	AT4G05440.2
10342	A010342_01	1	0.34133	-1.0749	1.7657	0.5803	0.00021169	57.7833	169.288		A010342_01	AT3G49970.1
10361	A010361_01	1	3.0484	1.1146	1.3728	0.5803	0.00012225	6.76932	2.22054		A010361_01	AT4G38230.1
10386	A010386_01	1	0.19488	-1.6354	1.5376	0.5803	1.7368e-08	5.65308	29.0088		A010386_01	AT3G49930.1
10401	A010401_01	1	0.34254	-1.0714	1.8973	0.5803	0.00022206	93.3261	272.462		A010401_01	AT3G10400.1
10408	A010408_01	1	0.37903	-0.97014	1.1852	0.5803	0.000827	40.9643	108.072		A010408_01	AT3G11540.2
10455	A010455_01	1	4.661	1.5392	1.6538	0.5803	1.1269e-07	6.24262	1.33933		A010455_01	AT3G63170.1
10467	A010467_01	1	2.8999	1.0647	1.4802	0.5803	0.00024307	15.8537	5.46684		A010467_01	AT3G19790.2
10469	A010469_01	1	3.7285	1.316	1.6117	0.5803	5.7434e-06	75.2037	20.1701		A010469_01	AT3G33530.1
10472	A010472_01	1	0.27449	-1.2928	1.4794	0.5803	8.3605e-06	3.15472	11.4926		A010472_01	AT3G03440.1
10474	A010474_01	1	3.0748	1.1233	0.89002	0.5803	0.00010826	33.465	10.883		A010474_01	AT3G27550.1
10479	A010479_01	1	0.20375	-1.5909	1.667	0.5803	4.1825e-08	3.71917	18.2525		A010479_01	AT3G01810.2
10480	A010480_01	1	4.8895	1.5871	1.168	0.5803	4.5036e-08	32.0085	6.5463		A010480_01	AT3G01820.1
10482	A010482_01	1	4.8895	1.5871	1.4605	0.5803	4.5027e-08	12.8122	2.62049		A010482_01	AT3G29580.1
10484	A010484_01	1	0.25877	-1.3518	1.3222	0.5803	3.1777e-06	4.8264	18.651		A010484_01	AT3G02000.1
10492	A010492_01	1	0.33712	-1.0873	1.8777	0.5803	0.00017869	3.99922	11.8627		A010492_01	AT3G02210.1
10499	A010499_01	1	2.6873	0.98852	0.643	0.5803	0.00065695	8.12382	3.02315		A010499_01	AT3G04690.1
10500	A010500_01	1	0.32794	-1.1149	0.68403	0.5803	0.00012175	4.14416	12.6366		A010500_01	AT3G01360.2
10501	A010501_01	1	2.8264	1.039	1.8949	0.5803	0.00034246	9.95127	3.52119		A010501_01	AT3G10160.1
10517	A010517_01	1	4.2151	1.4387	0.87027	0.5803	7.1067e-07	79.4955	18.8592		A010517_01	AT3G06320.1
10518	A010518_01	1	3.1554	1.1491	2.0111	0.5803	7.4811e-05	9.73473	3.08515		A010518_01	AT3G50770.1
10520	A010520_01	1	2.9268	1.0739	1.2893	0.5803	0.00021456	15.6802	5.35751		A010520_01	AT3G54910.3
10534	A010534_01	1	3.734	1.3175	1.1826	0.5803	5.6071e-06	23.8933	6.39873		A010534_01	AT3G23600.2
10539	A010539_01	1	3.3546	1.2103	2.1133	0.5803	3.0273e-05	14.9304	4.45087		A010539_01	AT3G23270.1
10555	A010555_01	1	0.38805	-0.94662	1.2503	0.5803	0.0011043	60.2739	155.322		A010555_01	AT3G03470.1
10559	A010559_01	1	3.1318	1.1416	1.7871	0.5803	8.3333e-05	9.03043	2.88349		A010559_01	AT3G56490.1
10562	A010562_01	1	0.3077	-1.1786	1.3924	0.5803	4.8619e-05	3.54664	11.5271		A010562_01	AT3G18800.1
10564	A010564_01	1	4.1532	1.4239	1.1453	0.5803	9.2307e-07	11.8201	2.84596		A010564_01	AT3G18830.1
10566	A010566_01	1	2.8324	1.0411	1.4858	0.5803	0.00033298	38.2828	13.5163		A010566_01	AT3G29190.1
10573	A010573_01	1	0.35786	-1.0276	1.5602	0.5803	0.00039767	1.08966	3.045		A010573_01	AT3G47990.1
10585	A010585_01	1	0.39225	-0.93585	0.7148	0.5803	0.0012579	2.36571	6.03092		A010585_01	AT3G51530.1
10588	A010588_01	1	2.7491	1.0113	1.4336	0.5803	0.00049144	47.8036	17.3883		A010588_01	AT1G71490.1
10595	A010595_01	1	2.9512	1.0822	1.1819	0.5803	0.00019158	4.52311	1.5327		A010595_01	AT3G14290.1
10605	A010605_01	1	0.34875	-1.0534	1.6208	0.5803	0.00028282	3.69914	10.6068		A010605_01	AT3G09700.1
10608	A010608_01	1	3.3871	1.22	1.4221	0.5803	2.6147e-05	30.3046	8.94684		A010608_01	AT3G03050.1
10613	A010613_01	1	3.9039	1.362	2.0713	0.5803	2.678e-06	15.0473	3.85434		A010613_01	AT3G09710.1
10626	A010626_01	1	2.8597	1.0507	1.3689	0.5803	0.00029312	13.744	4.80617		A010626_01	AT3G18280.1
10628	A010628_01	1	0.35839	-1.0261	0.76426	0.5803	0.00040534	1.74218	4.86127		A010628_01	AT3G62840.2
10630	A010630_01	1	5.7145	1.743	1.9142	0.5803	1.8868e-09	7.87269	1.37769		A010630_01	AT3G12060.1
10634	A010634_01	1	0.38773	-0.94745	1.2568	0.5803	0.0010932	2.71505	7.00273		A010634_01	AT3G11400.1
10645	A010645_01	1	7.9389	2.0718	1.421	0.5803	9.3059e-13	25.3886	3.19792		A010645_01	AT3G62940.2
10651	A010651_01	1	2.6406	0.97102	1.4345	0.5803	0.00081802	24.4664	9.26552		A010651_01	AT3G18600.1
10715	A010715_01	1	0.36976	-0.99491	1.0564	0.5803	0.00060589	8.13032	21.9881		A010715_01	AT3G58010.1
10967	A010967_01	1	3.7849	1.331	0.87886	0.5803	4.4894e-06	34.0626	8.99978		A010967_01	AT3G62960.1
11015	A011015_01	1	2.6019	0.95624	1.6021	0.5803	0.00098181	39.0093	14.9932		A011015_01	AT3G18420.1
11023	A011023_01	1	4.2466	1.4461	1.4494	0.5803	6.2278e-07	109.738	25.8394		A011023_01	AT3G27540.1
11024	A011024_01	1	0.27904	-1.2764	1.3942	0.5803	1.0871e-05	13.0828	46.8851		A011024_01	AT3G19780.1
11026	A011026_01	1	0.30953	-1.1727	1.6671	0.5803	5.3067e-05	9.47541	30.6092		A011026_01	AT3G19840.1
11087	A011087_01	1	0.32062	-1.1375	1.4623	0.5803	8.842e-05	104.637	326.36		A011087_01	AT3G16610.1
11219	A011219_01	1	0.27582	-1.288	0.92603	0.5803	9.0344e-06	2.08536	7.56022		A011219_01	AT4G04030.1
11246	A011246_01	1	0.30773	-1.1785	1.3866	0.5803	4.8688e-05	18.289	59.4301		A011246_01	AT3G42680.1
11266	A011266_01	1	2.6787	0.98534	1.4406	0.5803	0.00068387	4.05074	1.51221		A011266_01	AT3G22400.1
11279	A011279_01	1	2.6037	0.95694	1.3872	0.5803	0.00097344	39.3384	15.1091		A011279_01	AT3G53720.1
11335	A011335_01	1	0.38931	-0.94339	1.4942	0.5803	0.0011484	4.42602	11.3691		A011335_01	AT3G48230.1
11351	A011351_01	1	5.9362	1.7811	1.3174	0.5803	8.3342e-10	1094.11	184.325		A011351_01	AT3G25717.1
11352	A011352_01	1	2.689	0.98919	0.81168	0.5803	0.00065146	3.65027	1.35749		A011352_01	AT3G25730.1
11375	A011375_01	1	6.7332	1.907	1.8099	0.5803	4.9429e-11	32.2494	4.78938		A011375_01	AT5G22450.1
11379	A011379_01	1	3.2035	1.1642	1.0305	0.5803	6.0062e-05	159.94	49.9239		A011379_01	AT3G51540.1
11412	A011412_01	1	0.36873	-0.99768	0.95624	0.5803	0.00058493	11.2594	30.5358		A011412_01	AT3G23760.1
11418	A011418_01	1	2.6253	0.96519	0.92457	0.5803	0.00087937	2.60361	0.991747		A011418_01	AT3G03810.1
11420	A011420_01	1	0.3663	-1.0043	0.94216	0.5803	0.00053749	11.6046	31.6836		A011420_01	AT3G05250.1
11442	A011442_01	1	2.6731	0.98322	1.4007	0.5803	0.0007023	17.7077	6.624		A011442_01	AT3G10200.1
11450	A011450_01	1	0.11499	-2.1629	1.4764	0.5803	9.0372e-14	8.5429	74.2843		A011450_01	AT3G01680.1
11484	A011484_01	1	2.7358	1.0064	1.4762	0.5803	0.00052305	2.71461	0.992251		A011484_01	AT3G06390.1
11696	A011696_01	1	3.7629	1.3252	1.682	0.5803	4.941e-06	183.663	48.8083		A011696_01	AT3G60240.4
11926	A011926_01	1	2.7018	0.9939	1.2264	0.5803	0.00061371	3.97967	1.47301		A011926_01	AT3G45900.1
11958	A011958_01	1	0.26043	-1.3454	1.2753	0.5803	3.5355e-06	90.9764	349.324		A011958_01	AT3G06170.1
11980	A011980_01	1	7.4145	2.0034	1.8494	0.5803	5.0264e-12	10.5445	1.42209		A011980_01	AT3G47965.1
12017	A012017_01	1	6.3557	1.8493	1.9727	0.5803	1.8444e-10	9.07207	1.42746		A012017_01	AT3G02640.1
12024	A012024_01	1	0.19785	-1.6202	1.1826	0.5803	2.3488e-08	4.22238	21.3425		A012024_01	AT3G27473.1
12028	A012028_01	1	0.1963	-1.6281	1.4762	0.5803	2.0085e-08	1.39914	7.12778		A012028_01	AT3G16370.1
12081	A012081_01	1	2.6926	0.99052	1.6561	0.5803	0.00064053	1094.11	406.344		A012081_01	AT3G06020.1
12134	A012134_01	1	2.5732	0.94516	1.9514	0.5803	0.001124	325.61	126.545		A012134_01	AT3G05670.1
12173	A012173_01	1	2.7144	0.99857	1.6528	0.5803	0.00057834	27.2894	10.0533		A012173_01	AT3G61880.1
12175	A012175_01	1	0.35267	-1.0422	1.2221	0.5803	0.00032808	11.9783	33.9674		A012175_01	AT3G51510.1
12213	A012213_01	1	0.34613	-1.0609	1.2219	0.5803	0.00025569	21.9771	63.4911		A012213_01	AT3G12120.2
12222	A012222_01	1	0.39055	-0.94019	1.105	0.5803	0.0011937	2612.6	6689.54		A012222_01	AT3G18020.1
12390	A012390_01	1	0.28022	-1.2722	1.4538	0.5803	1.1624e-05	1.0691	3.81523		A012390_01	AT3G48160.2
12403	A012403_01	1	0.20972	-1.562	1.3469	0.5803	7.311e-08	65.8975	314.222		A012403_01	AT3G12100.2
12451	A012451_01	1	0.18077	-1.7105	1.1348	0.5803	3.7403e-09	12.87	71.1934		A012451_01	AT3G15180.1
12497	A012497_01	1	3.7177	1.3131	0.91103	0.5803	6.0212e-06	793.537	213.449		A012497_01	AT3G16420.3
12815	A012815_01	1	0.37535	-0.9799	1.5092	0.5803	0.0007322	66.2212	176.426		A012815_01	AT3G21900.1
12837	A012837_01	1	0.35031	-1.0489	0.61239	0.5803	0.00030017	41.9425	119.737		A012837_01	AT3G53340.1
12848	A012848_01	1	0.39456	-0.92998	1.3404	0.5803	0.0013499	426.026	1079.77		A012848_01	AT3G55900.1
12878	A012878_01	1	0.18695	-1.6769	1.133	0.5803	7.4905e-09	5.6446	30.1927		A012878_01	AT4G14340.1
12889	A012889_01	1	2.959	1.0849	1.5682	0.5803	0.00018476	79.838	26.9828		A012889_01	AT4G13540.1
12993	A012993_01	1	0.37568	-0.97902	0.25314	0.5803	0.00074029	5.55001	14.773		A012993_01	AT4G37630.2
12997	A012997_01	1	4.0931	1.4093	1.3772	0.5803	1.1906e-06	206.748	50.5114		A012997_01	AT4G12690.1
13035	A013035_01	1	6.7678	1.9122	1.6974	0.5803	4.3883e-11	48.0288	7.09649		A013035_01	AT4G18160.1
13096	A013096_01	1	0.36141	-1.0177	0.97545	0.5803	0.00045215	29.315	81.1095		A013096_01	AT4G35990.1
13198	A013198_01	1	2.6643	0.97995	1.5452	0.5803	0.00073173	44.6565	16.7618		A013198_01	AT4G26600.1
13229	A013229_01	1	3.2719	1.1854	1.8191	0.5803	4.4002e-05	214.476	65.5491		A013229_01	AT4G24390.1
13242	A013242_01	1	0.27099	-1.3057	1.2856	0.5803	6.7961e-06	19.3385	71.3645		A013242_01	AT4G16900.1
13338	A013338_01	1	0.32623	-1.1201	1.5486	0.5803	0.00011312	10.6867	32.7565		A013338_01	AT4G29930.3
13401	A013401_01	1	3.1815	1.1574	1.382	0.5803	6.6403e-05	133.353	41.9132		A013401_01	AT4G15240.1
13405	A013405_01	1	0.36694	-1.0026	1.7135	0.5803	0.00054966	0.940288	2.56252		A013405_01	AT4G13860.1
13438	A013438_01	1	0.34992	-1.05	1.5871	0.5803	0.00029576	52.3159	149.501		A013438_01	AT4G01920.1
13506	A013506_01	1	0.2857	-1.2528	0.34443	0.5803	1.5754e-05	6.83872	23.9364		A013506_01	AT1G22290.1
13510	A013510_01	1	0.32787	-1.1151	1.6422	0.5803	0.00012138	7.92007	24.1576		A013510_01	AT4G07960.1
13517	A013517_01	1	0.33913	-1.0814	1.079	0.5803	0.00019377	48.7839	143.854		A013517_01	AT4G08800.1
13521	A013521_01	1	2.5239	0.92579	1.0422	0.5803	0.0014192	15.8616	6.28459		A013521_01	AT3G01326.1
13524	A013524_01	1	2.5574	0.93898	1.3577	0.5803	0.0012113	2.47621	0.968264		A013524_01	AT4G09080.1
13535	A013535_01	1	2.7803	1.0226	1.4673	0.5803	0.00042464	11.5594	4.15744		A013535_01	AT4G14020.1
13537	A013537_01	1	3.6714	1.3006	0.4952	0.5803	7.3807e-06	26.972	7.34706		A013537_01	AT4G14270.2
13542	A013542_01	1	3.4255	1.2313	1.7518	0.5803	2.2002e-05	6.81959	1.99083		A013542_01	AT4G14590.1
13568	A013568_01	1	4.9577	1.6009	0.71624	0.5803	3.436e-08	9.72597	1.96181		A013568_01	AT4G16040.1
13570	A013570_01	1	3.6563	1.2965	0.96294	0.5803	7.8861e-06	6.36491	1.74074		A013570_01	AT4G16400.1
13595	A013595_01	1	0.11358	-2.1753	1.2387	0.5803	6.5281e-14	2.83914	24.9956		A013595_01	AT4G17480.1
13613	A013613_01	1	4.1252	1.4171	1.4076	0.5803	1.0393e-06	17.312	4.19671		A013613_01	AT4G30430.1
13635	A013635_01	1	3.1972	1.1623	1.9521	0.5803	6.1803e-05	6.56794	2.05423		A013635_01	AT4G36830.1
13679	A013679_01	1	3.97	1.3788	1.0459	0.5803	2.0147e-06	43.9433	11.0685		A013679_01	AT4G37620.1
13687	A013687_01	1	2.5166	0.92293	1.4162	0.5803	0.0014683	22.3427	8.87732		A013687_01	AT4G29970.1
13690	A013690_01	1	0.35725	-1.0293	1.7973	0.5803	0.00038884	8.4216	23.573		A013690_01	AT4G23380.1
13695	A013695_01	1	2.7456	1.01	1.5186	0.5803	0.00049963	16.42	5.98048		A013695_01	AT4G03420.1
13707	A013707_01	1	3.0278	1.1078	1.7432	0.5803	0.00013443	8.28959	2.73792		A013707_01	AT4G39300.2
13709	A013709_01	1	3.4317	1.2331	2.2436	0.5803	2.1405e-05	22.2491	6.48311		A013709_01	AT4G33550.2
13710	A013710_01	1	0.37576	-0.97881	1.7673	0.5803	0.00074228	3.90126	10.3823		A013710_01	AT4G38510.4
13716	A013716_01	1	0.38661	-0.95033	1.4114	0.5803	0.0010554	9.50483	24.5841		A013716_01	AT4G23550.1
13718	A013718_01	1	0.24478	-1.4074	1.4964	0.5803	1.2313e-06	11.4467	46.7634		A013718_01	AT4G35070.2
13730	A013730_01	1	3.0252	1.107	2.0653	0.5803	0.00013605	3.62372	1.19783		A013730_01	AT4G35140.1
13734	A013734_01	1	2.9227	1.0725	1.1069	0.5803	0.00021866	49.7644	17.027		A013734_01	AT4G33730.1
13737	A013737_01	1	0.27341	-1.2968	1.9647	0.5803	7.847e-06	2.05785	7.52627		A013737_01	AT4G15570.1
13739	A013739_01	1	4.1081	1.413	1.1111	0.5803	1.1173e-06	20.8572	5.0769		A013739_01	AT4G32930.1
13756	A013756_01	1	0.21635	-1.5309	0.99837	0.5803	1.3191e-07	5.08808	23.5188		A013756_01	AT4G24090.1
13757	A013757_01	1	3.0761	1.1237	1.4253	0.5803	0.00010763	33.9775	11.0452		A013757_01	AT4G36180.1
13762	A013762_01	1	0.39108	-0.93884	1.4115	0.5803	0.0012134	6.66054	17.0321		A013762_01	AT4G24510.1
13765	A013765_01	1	0.3657	-1.0059	1.9899	0.5803	0.00052634	7.87663	21.5397		A013765_01	AT4G35250.1
13770	A013770_01	1	2.5843	0.94944	1.6975	0.5803	0.001067	11.9508	4.62418		A013770_01	AT4G01480.1
13771	A013771_01	1	3.6829	1.3037	1.2125	0.5803	7.015e-06	9.22207	2.50393		A013771_01	AT4G13650.1
13772	A013772_01	1	2.767	1.0177	1.2261	0.5803	0.00045204	15.997	5.78171		A013772_01	AT4G12390.1
13902	A013902_01	1	0.37025	-0.99357	1.4218	0.5803	0.00061628	84.0322	226.966		A013902_01	AT4G10890.1
13927	A013927_01	1	2.695	0.9914	1.3488	0.5803	0.00063344	33.0526	12.2644		A013927_01	AT4G04090.1
13950	A013950_01	1	0.39775	-0.92194	2.4234	0.5803	0.0014857	31.5666	79.3604		A013950_01	AT4G04950.1
13957	A013957_01	1	0.35662	-1.0311	0.85556	0.5803	0.00037992	43.7416	122.658		A013957_01	AT4G05060.1
13969	A013969_01	1	0.34059	-1.0771	1.3436	0.5803	0.00020551	13.0881	38.4285		A013969_01	AT4G29540.2
13998	A013998_01	1	0.35005	-1.0497	0.93074	0.5803	0.00029721	24.5423	70.1124		A013998_01	AT4G39620.1
14006	A014006_01	1	0.26287	-1.3361	0.94737	0.5803	4.1277e-06	81.9738	311.843		A014006_01	AT4G02270.1
14112	A014112_01	1	3.1207	1.138	1.1559	0.5803	8.772e-05	14.6114	4.68188		A014112_01	AT4G32140.1
14175	A014175_01	1	0.26569	-1.3254	1.0922	0.5803	4.923e-06	14.7022	55.3347		A014175_01	AT4G33970.1
14218	A014218_01	1	0.37672	-0.97626	1.8078	0.5803	0.0007663	123.507	327.832		A014218_01	AT4G37860.1
14234	A014234_01	1	2.958	1.0845	1.3161	0.5803	0.00018562	31.7122	10.7199		A014234_01	AT4G09780.1
14242	A014242_01	1	3.6279	1.2886	0.93164	0.5803	8.941e-06	6.66187	1.83631		A014242_01	AT4G26040.1
14319	A014319_01	1	3.4289	1.2322	1.0145	0.5803	2.1673e-05	66.8265	19.49		A014319_01	AT4G29490.1
14406	A014406_01	1	0.2704	-1.3078	1.3611	0.5803	6.5603e-06	22.2068	82.1297		A014406_01	AT4G22780.1
14419	A014419_01	1	0.29169	-1.2321	1.4929	0.5803	2.1735e-05	38.1338	130.739		A014419_01	AT4G16515.1
14443	A014443_01	1	5.6722	1.7356	1.3632	0.5803	2.2084e-09	5.60803	0.98872		A014443_01	AT4G02720.1
14477	A014477_01	1	2.6811	0.98624	2.0936	0.5803	0.0006761	43.5235	16.2339		A014477_01	AT4G03450.1
14478	A014478_01	1	0.38927	-0.94348	2.0876	0.5803	0.0011472	10.0072	25.7079		A014478_01	AT4G03480.1
14490	A014490_01	1	0.29032	-1.2368	1.5356	0.5803	2.0213e-05	95.3734	328.521		A014490_01	AT4G03740.1
14527	A014527_01	1	0.16694	-1.7901	1.3346	0.5803	6.8419e-10	24.286	145.489		A014527_01	AT4G26470.2
14532	A014532_01	1	3.5089	1.2553	1.7797	0.5803	1.5159e-05	82.6488	23.5541		A014532_01	AT4G04850.1
14678	A014678_01	1	4.6071	1.5276	1.5985	0.5803	1.4027e-07	66.7063	14.479		A014678_01	AT1G21980.1
14700	A014700_01	1	4.5506	1.5153	1.5618	0.5803	1.7668e-07	17.0782	3.75279		A014700_01	AT4G12910.1
14791	A014791_01	1	0.38314	-0.95936	1.4766	0.5803	0.00094488	1.55328	4.05398		A014791_01	AT4G27450.1
14801	A014801_01	1	0.3415	-1.0744	1.8556	0.5803	0.00021307	6.65721	19.4939		A014801_01	AT4G25620.1
14841	A014841_01	1	3.0594	1.1182	1.1819	0.5803	0.00011625	18.4138	6.01887		A014841_01	AT4G26800.1
14914	A014914_01	1	3.7913	1.3327	1.4964	0.5803	4.3655e-06	169.423	44.6878		A014914_01	AT4G39710.1
14918	A014918_01	1	3.3394	1.2058	1.0258	0.5803	3.2415e-05	533.468	159.748		A014918_01	AT4G38050.1
14942	A014942_01	1	0.35245	-1.0429	1.497	0.5803	0.00032538	7.43278	21.09		A014942_01	AT4G05530.1
14958	A014958_01	1	0.39483	-0.92929	1.9993	0.5803	0.001361	11.238	28.4629		A014958_01	AT4G22950.1
15022	A015022_01	1	2.9966	1.0975	1.3617	0.5803	0.0001553	265.178	88.4909		A015022_01	AT4G05170.1
15027	A015027_01	1	3.0733	1.1228	1.3812	0.5803	0.00010903	137.91	44.8714		A015027_01	AT4G14050.1
15044	A015044_01	1	0.12892	-2.0486	1.7577	0.5803	1.6602e-12	35.9238	278.662		A015044_01	AT4G21660.1
15093	A015093_01	1	0.30492	-1.1877	1.5894	0.5803	4.2507e-05	60.3041	197.769		A015093_01	AT4G20150.1
15141	A015141_01	1	0.29708	-1.2137	1.5226	0.5803	2.8746e-05	56.2497	189.332		A015141_01	AT4G28470.1
15143	A015143_01	1	0.38608	-0.9517	1.0958	0.5803	0.0010379	15.3436	39.7417		A015143_01	AT4G14090.1
15457	A015457_01	1	3.0214	1.1057	1.1315	0.5803	0.00013847	31.359	10.3792		A015457_01	AT4G33630.2
15521	A015521_01	1	0.18309	-1.6978	1.3715	0.5803	4.8751e-09	6.68255	36.4996		A015521_01	AT5G11020.1
15594	A015594_01	1	0.37118	-0.99107	1.0205	0.5803	0.00063615	13.2117	35.5948		A015594_01	AT5G40310.1
15619	A015619_01	1	0.25766	-1.3561	0.8597	0.5803	2.9552e-06	34.0796	132.277		A015619_01	AT5G37290.1
15623	A015623_01	1	0.37135	-0.99061	1.0683	0.5803	0.00063982	30.8766	83.1462		A015623_01	AT5G08780.1
15659	A015659_01	1	0.36733	-1.0015	0.91427	0.5803	0.00055718	2.10124	5.72018		A015659_01	AT5G38150.1
15674	A015674_01	1	2.6535	0.97589	0.66596	0.5803	0.00076987	6.17989	2.32889		A015674_01	AT5G10020.2
15694	A015694_01	1	4.5364	1.5121	1.9506	0.5803	1.8728e-07	386.372	85.1743		A015694_01	AT5G38710.1
15713	A015713_01	1	3.3026	1.1947	1.2017	0.5803	3.8294e-05	18.176	5.50359		A015713_01	AT5G04910.1
15741	A015741_01	1	0.31424	-1.1576	1.3642	0.5803	6.6175e-05	35.3996	112.64		A015741_01	AT5G15280.1
15766	A015766_01	1	2.5763	0.94636	1.2828	0.5803	0.0011077	22.8397	8.86579		A015766_01	AT5G23400.1
15803	A015803_01	1	0.28575	-1.2527	1.4904	0.5803	1.5797e-05	2.61627	9.15591		A015803_01	AT5G51950.1
15844	A015844_01	1	3.9249	1.3673	1.2119	0.5803	2.4467e-06	48.8425	12.4448		A015844_01	AT5G53470.1
15866	A015866_01	1	2.6685	0.9815	1.3329	0.5803	0.00071766	242.864	91.0128		A015866_01	AT5G22920.1
15873	A015873_01	1	0.37877	-0.97083	1.4126	0.5803	0.00081994	3.72661	9.83847		A015873_01	AT5G52790.1
15881	A015881_01	1	3.1847	1.1584	0.95351	0.5803	6.5438e-05	17.4197	5.46957		A015881_01	AT5G36880.2
15943	A015943_01	1	4.4526	1.4935	1.035	0.5803	2.6428e-07	19.1519	4.30166		A015943_01	AT5G07710.1
15955	A015955_01	1	0.25509	-1.3661	1.5083	0.5803	2.4968e-06	8.72594	34.206		A015955_01	AT5G16730.1
16041	A016041_01	1	3.6086	1.2833	1.3158	0.5803	9.7354e-06	46.8992	12.9968		A016041_01	AT5G55600.1
16052	A016052_01	1	2.73	1.0043	1.2754	0.5803	0.00053743	49.7594	18.2269		A016052_01	AT5G52040.2
16062	A016062_01	1	0.22733	-1.4814	0.74613	0.5803	3.2986e-07	2.69247	11.8437		A016062_01	AT5G16390.1
16159	A016159_01	1	2.5574	0.93899	0.9799	0.5803	0.0012113	1034.22	404.398		A016159_01	AT2G14560.1
16226	A016226_01	1	2.9307	1.0753	0.90455	0.5803	0.00021066	186.961	63.7902		A016226_01	AT5G01820.1
16244	A016244_01	1	0.18526	-1.686	1.8387	0.5803	6.2167e-09	21.6824	117.038		A016244_01	AT5G16120.1
16304	A016304_01	1	0.34091	-1.0761	1.5266	0.5803	0.00020818	70.5696	206.996		A016304_01	AT5G17740.1
16481	A016481_01	1	0.33643	-1.0894	1.5047	0.5803	0.00017372	22.8786	68.0063		A016481_01	AT5G15920.1
16517	A016517_01	1	5.9347	1.7808	1.2262	0.5803	8.3777e-10	144.879	24.4126		A016517_01	AT5G17160.1
16607	A016607_01	1	0.3454	-1.0631	1.2673	0.5803	0.00024845	90.9582	263.354		A016607_01	AT5G03680.1
16617	A016617_01	1	0.18647	-1.6795	1.0317	0.5803	7.1065e-09	22.0277	118.132		A016617_01	AT5G05320.1
16646	A016646_01	1	12.3614	2.5146	1.258	0.5803	0	48.2213	3.90087		A016646_01	AT5G04000.1
16753	A016753_01	1	0.38891	-0.9444	1.5339	0.5803	0.0011344	1.71872	4.41938		A016753_01	AT5G56050.1
16809	A016809_01	1	0.33755	-1.086	1.3312	0.5803	0.00018182	12.7713	37.8375		A016809_01	AT5G61150.2
16823	A016823_01	1	0.38633	-0.95106	1.2898	0.5803	0.0010461	6.52278	16.8846		A016823_01	AT5G13830.1
16859	A016859_01	1	0.38119	-0.96447	1.746	0.5803	0.00088727	55.6009	145.853		A016859_01	AT5G35900.1
16933	A016933_01	1	2.9103	1.0682	0.94463	0.5803	0.00023168	4.61033	1.58411		A016933_01	AT5G49970.1
16934	A016934_01	1	2.5502	0.93617	2.0171	0.5803	0.0012531	2.81117	1.10231		A016934_01	AT3G21300.1
16957	A016957_01	1	3.0293	1.1083	1.6819	0.5803	0.00013351	4.06048	1.34038		A016957_01	AT5G01270.1
16958	A016958_01	1	0.36497	-1.0079	1.9224	0.5803	0.00051298	2.07676	5.69051		A016958_01	AT5G38900.1
17050	A017050_01	1	3.3185	1.1995	1.2021	0.5803	3.5631e-05	13.3071	4.01004		A017050_01	AT5G24410.1
17107	A017107_01	1	0.35572	-1.0336	1.1682	0.5803	0.00036754	52.5676	147.776		A017107_01	AT5G66850.1
17155	A017155_01	1	0.3457	-1.0622	1.904	0.5803	0.00025138	5.32546	15.4051		A017155_01	AT5G57840.1
17209	A017209_01	1	3.6145	1.2849	1.0702	0.5803	9.4864e-06	5.66666	1.56775		A017209_01	AT5G51680.1
17222	A017222_01	1	2.8027	1.0306	1.0985	0.5803	0.00038252	236.678	84.445		A017222_01	AT5G12920.1
17225	A017225_01	1	0.31598	-1.1521	0.96563	0.5803	7.1698e-05	8.53436	27.0071		A017225_01	AT5G03620.1
17339	A017339_01	1	2.5744	0.94561	0.8266	0.5803	0.0011178	65.4313	25.4165		A017339_01	AT5G67550.1
17390	A017390_01	1	2.5488	0.9356	1.6122	0.5803	0.0012617	160.325	62.9034		A017390_01	AT5G38720.1
17411	A017411_01	1	0.307	-1.1809	1.5606	0.5803	4.7004e-05	13.3058	43.3454		A017411_01	AT5G04480.1
17414	A017414_01	1	2.7581	1.0145	1.1308	0.5803	0.00047119	6.93444	2.51424		A017414_01	AT5G46920.1
17447	A017447_01	1	0.39232	-0.93567	2.0297	0.5803	0.0012606	68.6898	175.09		A017447_01	AT5G63100.1
17450	A017450_01	1	2.5807	0.94807	1.8237	0.5803	0.0010849	2.60885	1.01089		A017450_01	AT5G11990.1
17468	A017468_01	1	3.0623	1.1192	0.8868	0.5803	0.00011467	3.09194	1.00971		A017468_01	AT5G25280.2
17477	A017477_01	1	3.5093	1.2554	2.0402	0.5803	1.5132e-05	41.3635	11.787		A017477_01	AT5G45350.2
17513	A017513_01	1	3.4577	1.2406	2.1307	0.5803	1.9051e-05	7.98528	2.30941		A017513_01	AT5G13930.1
17549	A017549_01	1	2.6035	0.95686	0.89513	0.5803	0.00097435	17.7965	6.8353		A017549_01	AT5G45600.1
17577	A017577_01	1	0.38509	-0.95429	1.0135	0.5803	0.0010056	3.30488	8.58228		A017577_01	AT5G17490.1
17609	A017609_01	1	3.5643	1.271	1.4531	0.5803	1.1849e-05	68.1152	19.1098		A017609_01	AT5G57480.1
17617	A017617_01	1	2.8837	1.0591	1.1007	0.5803	0.00026216	2.91159	1.00969		A017617_01	AT5G39620.1
17639	A017639_01	1	0.38193	-0.96253	1.2748	0.5803	0.00090878	132.476	346.887		A017639_01	AT5G57850.1
17708	A017708_01	1	2.7934	1.0273	1.3952	0.5803	0.00039945	38.2063	13.6782		A017708_01	AT5G50830.2
17741	A017741_01	1	2.7818	1.0231	0.97693	0.5803	0.00042175	6.56334	2.35948		A017741_01	AT5G22590.1
17763	A017763_01	1	3.2607	1.182	0.93692	0.5803	4.6289e-05	11.6919	3.58551		A017763_01	AT5G09430.1
17816	A017816_01	1	4.4081	1.4835	1.1082	0.5803	3.1755e-07	50.5822	11.4753		A017816_01	AT5G10040.1
17894	A017894_01	1	0.2981	-1.2103	0.98763	0.5803	3.027e-05	12.6379	42.3937		A017894_01	AT5G02870.1
17899	A017899_01	1	0.38548	-0.95327	1.1704	0.5803	0.0010182	1.66216	4.31199		A017899_01	AT5G63260.1
17924	A017924_01	1	0.31225	-1.164	1.7537	0.5803	6.0305e-05	6.60945	21.1682		A017924_01	AT5G61380.1
17939	A017939_01	1	0.34438	-1.066	1.3263	0.5803	0.00023876	4.88124	14.1739		A017939_01	AT5G44570.1
17947	A017947_01	1	0.39778	-0.92185	0.89787	0.5803	0.0014872	3.94165	9.90956		A017947_01	AT5G60490.1
17978	A017978_01	1	0.27626	-1.2864	1.5625	0.5803	9.2684e-06	4.92685	17.8339		A017978_01	AT5G48030.1
17987	A017987_01	1	0.24034	-1.4257	2.0657	0.5803	8.9405e-07	14.0413	58.4224		A017987_01	AT5G48810.1
18049	A018049_01	1	4.5084	1.5059	1.5165	0.5803	2.1006e-07	10.3305	2.2913		A018049_01	AT5G64580.1
18188	A018188_01	1	0.32716	-1.1173	1.6321	0.5803	0.00011772	42.5083	129.931		A018188_01	AT5G04010.1
18196	A018196_01	1	3.8077	1.337	1.2549	0.5803	4.0642e-06	35.7232	9.38113		A018196_01	AT5G54260.1
18199	A018199_01	1	2.8157	1.0352	1.6123	0.5803	0.00035995	4.78698	1.70004		A018199_01	AT5G02440.1
18245	A018245_01	1	0.37578	-0.97875	0.82871	0.5803	0.00074286	15.8759	42.2498		A018245_01	AT5G11540.1
18416	A018416_01	1	5.721	1.7441	1.7938	0.5803	1.8417e-09	36.2051	6.32873		A018416_01	AT5G09910.1
18465	A018465_01	1	2.5522	0.93694	1.503	0.5803	0.0012415	7.51199	2.9435		A018465_01	AT5G52180.1
18486	A018486_01	1	2.7072	0.99592	1.2183	0.5803	0.00059819	525.474	194.105		A018486_01	AT5G23390.1
18521	A018521_01	1	0.36544	-1.0067	1.402	0.5803	0.00052155	12.0649	33.013		A018521_01	AT5G16900.1
18580	A018580_01	1	0.15635	-1.8557	1.9419	0.5803	1.5998e-10	12.6708	81.0446		A018580_01	AT5G36228.1
18600	A018600_01	1	6.809	1.9182	1.0509	0.5803	3.8119e-11	60.3825	8.86845		A018600_01	AT5G62350.1
18609	A018609_01	1	0.25287	-1.3749	1.4714	0.5803	2.1524e-06	133.206	526.789		A018609_01	AT5G46080.1
18626	A018626_01	1	0.34491	-1.0645	1.1997	0.5803	0.00024382	8.62444	25.0056		A018626_01	AT5G12340.1
18670	A018670_01	1	0.29189	-1.2314	0.77581	0.5803	2.1959e-05	510.199	1747.78		A018670_01	AT5G57010.1
18738	A018738_01	1	0.30909	-1.1741	0.75545	0.5803	5.1974e-05	7.42312	24.0155		A018738_01	AT5G58980.1
18744	A018744_01	1	0.39841	-0.92027	0.99364	0.5803	0.0015154	25.0381	62.8405		A018744_01	AT5G14590.1
18819	A018819_01	1	0.24562	-1.4039	1.4792	0.5803	1.3068e-06	62.3211	253.712		A018819_01	AT5G66050.1
18845	A018845_01	1	0.084489	-2.4711	1.3005	0.5803	0	6.42823	76.0811		A018845_01	AT5G39420.1
18846	A018846_01	1	0.23414	-1.4518	1.5147	0.5803	5.6219e-07	77.1306	329.409		A018846_01	AT5G65460.1
18847	A018847_01	1	0.30691	-1.1812	0.66202	0.5803	4.6799e-05	17.7858	57.9511		A018847_01	AT5G14930.3
18926	A018926_01	1	0.36036	-1.0206	1.3504	0.5803	0.00043539	14.2093	39.4289		A018926_01	AT5G52020.1
18928	A018928_01	1	0.33223	-1.1019	0.77882	0.5803	0.00014598	12.8417	38.6521		A018928_01	AT5G49800.1
18930	A018930_01	1	0.29586	-1.2179	1.4215	0.5803	2.7001e-05	14.2692	48.2309		A018930_01	AT5G18630.1
18941	A018941_01	1	0.37314	-0.98579	2.0475	0.5803	0.00067996	29.1397	78.093		A018941_01	AT5G41890.1
18954	A018954_01	1	0.28853	-1.243	0.71904	0.5803	1.8366e-05	1.02457	3.5509		A018954_01	AT5G47440.1
18976	A018976_01	1	3.2252	1.171	0.69703	0.5803	5.4418e-05	39.1813	12.1484		A018976_01	AT5G47660.1
18985	A018985_01	1	0.29048	-1.2362	1.3683	0.5803	2.0381e-05	17.3103	59.5967		A018985_01	AT5G63560.1
19047	A019047_01	1	2.8404	1.044	0.83394	0.5803	0.00032071	575.19	202.512		A019047_01	AT5G65900.1
19065	A019065_01	1	0.21728	-1.5266	1.4002	0.5803	1.4301e-07	17.458	80.3506		A019065_01	AT5G10510.1
19124	A019124_01	1	0.39669	-0.92461	1.1658	0.5803	0.0014392	195.43	492.651		A019124_01	AT5G35400.1
19127	A019127_01	1	0.29265	-1.2288	1.4311	0.5803	2.2861e-05	54.8938	187.56		A019127_01	AT5G61130.1
19134	A019134_01	1	3.0807	1.1252	1.3097	0.5803	0.00010536	13.7467	4.46246		A019134_01	AT5G22600.1
19163	A019163_01	1	2.5992	0.95522	1.3585	0.5803	0.00099416	4.34228	1.67063		A019163_01	AT5G66270.1
19164	A019164_01	1	0.32492	-1.1242	2.0087	0.5803	0.00010685	37.0512	114.034		A019164_01	AT5G10900.1
19214	A019214_01	1	0.33877	-1.0824	1.149	0.5803	0.00019103	26.0678	76.9457		A019214_01	AT5G63040.2
19254	A019254_01	1	3.0998	1.1313	1.2055	0.5803	9.6514e-05	29.7968	9.61188		A019254_01	AT5G37730.1
19361	A019361_01	1	2.554	0.93768	1.0012	0.5803	0.0012305	14.4429	5.65534		A019361_01	AT5G16680.1
19436	A019436_01	1	4.2682	1.4512	1.4729	0.5803	5.6871e-07	16.7115	3.91533		A019436_01	AT5G13490.2
19439	A019439_01	1	6.0874	1.8062	1.6553	0.5803	4.8113e-10	75.2413	12.3604		A019439_01	AT2G37430.1
19440	A019440_01	1	3.2831	1.1888	1.1441	0.5803	4.1822e-05	42.5594	12.963		A019440_01	AT5G64000.1
19494	A019494_01	1	2.5437	0.9336	1.0967	0.5803	0.0012924	89.1214	35.0368		A019494_01	AT3G50440.1
19497	A019497_01	1	0.2795	-1.2748	1.0451	0.5803	1.1156e-05	27.0449	96.7567		A019497_01	AT3G15350.2
19499	A019499_01	1	0.084955	-2.4656	1.4701	0.5803	0	30.241	355.953		A019499_01	AT1G50640.1
19501	A019501_01	1	2.5431	0.93339	1.2132	0.5803	0.0012957	11694.8	4598.57		A019501_01	AT4G15870.1
19528	A019528_01	1	6.3879	1.8544	0.60201	0.5803	1.6456e-10	16.6882	2.61238		A019528_01	AT4G35350.2
19530	A019530_01	1	3.3865	1.2198	1.6418	0.5803	2.6223e-05	88.1024	26.0157		A019530_01	AT4G34660.1
19531	A019531_01	1	2.9446	1.08	0.69475	0.5803	0.00019758	29.0495	9.86507		A019531_01	AT4G34710.2
19532	A019532_01	1	4.0356	1.3952	0.76971	0.5803	1.5214e-06	67.8704	16.8188		A019532_01	AT4G19690.2
19536	A019536_01	1	7.7827	2.0519	1.3172	0.5803	1.5286e-12	32.3431	4.15578		A019536_01	AT4G33770.1
19541	A019541_01	1	3.139	1.1439	1.59	0.5803	8.064e-05	178.252	56.7866		A019541_01	AT4G32900.2
19563	A019563_01	1	0.24046	-1.4252	1.1389	0.5803	9.0194e-07	1.72958	7.19294		A019563_01	AT4G13460.2
19596	A019596_01	1	4.5545	1.5161	0.82029	0.5803	1.7387e-07	4.5213	0.992674		A019596_01	AT4G29240.1
19623	A019623_01	1	4.8326	1.5754	0.85338	0.5803	5.6482e-08	8.30037	1.71764		A019623_01	AT4G36990.1
19625	A019625_01	1	0.38297	-0.95979	1.7648	0.5803	0.00093997	6.40962	16.7366		A019625_01	AT1G04120.1
19627	A019627_01	1	0.32151	-1.1347	1.0636	0.5803	9.1979e-05	18.9632	58.9801		A019627_01	AT3G15570.1
19636	A019636_01	1	0.29691	-1.2143	0.78228	0.5803	2.8501e-05	10.4615	35.2336		A019636_01	AT3G26030.1
19637	A019637_01	1	3.7669	1.3263	0.7813	0.5803	4.8553e-06	19.5036	5.17738		A019637_01	AT3G23240.1
19645	A019645_01	1	2.9678	1.0878	0.81759	0.5803	0.00017742	54.6036	18.3991		A019645_01	AT5G50430.3
19653	A019653_01	1	6.4076	1.8575	1.8841	0.5803	1.5353e-10	64.6314	10.0865		A019653_01	AT5G18290.1
19658	A019658_01	1	3.3396	1.2059	1.4978	0.5803	3.2388e-05	43.1378	12.9177		A019658_01	AT5G58850.1
19671	A019671_01	1	3.1572	1.1497	1.3146	0.5803	7.4189e-05	18.423	5.83515		A019671_01	AT3G19270.1
19672	A019672_01	1	3.0481	1.1145	1.5058	0.5803	0.00012246	31.2681	10.2574		A019672_01	AT5G04940.2
19706	A019706_01	1	2.732	1.0051	1.2985	0.5803	0.00053239	19.6131	7.17857		A019706_01	AT5G22810.1
19708	A019708_01	1	2.8377	1.043	0.96554	0.5803	0.00032478	57.8585	20.3911		A019708_01	AT5G22860.2
19730	A019730_01	1	6.4978	1.8715	1.3793	0.5803	1.1187e-10	158.729	24.4273		A019730_01	AT5G54280.2
19731	A019731_01	1	2.7268	1.0031	2.1393	0.5803	0.00054573	28.6857	10.5202		A019731_01	AT5G65380.1
19734	A019734_01	1	3.2032	1.1641	0.83878	0.5803	6.0147e-05	55.4399	17.3085		A019734_01	AT5G62470.2
19736	A019736_01	1	0.28377	-1.2596	1.3371	0.5803	1.4174e-05	8.95221	31.5445		A019736_01	AT5G47230.1
19741	A019741_01	1	7.6036	2.0286	1.4454	0.5803	2.7169e-12	62.2837	8.19071		A019741_01	AT5G01240.2
19781	A019781_01	1	2.7038	0.99465	1.534	0.5803	0.00060793	141.415	52.3002		A019781_01	AT2G46830.2
19801	A019801_01	1	0.26232	-1.3382	1.2505	0.5803	3.9872e-06	7.94625	30.2925		A019801_01	AT1G73060.1
19886	A019886_01	1	2.9405	1.0786	1.4367	0.5803	0.00020135	11.0674	3.76369		A019886_01	AT2G21640.1
19887	A019887_01	1	2.6228	0.96426	1.7809	0.5803	0.00088955	343.23	130.856		A019887_01	AT2G36160.1
19893	A019893_01	1	0.35744	-1.0288	1.2379	0.5803	0.0003915	35.2547	98.6324		A019893_01	AT1G64780.1
19900	A019900_01	1	0.35973	-1.0224	1.4005	0.5803	0.00042551	45.1143	125.411		A019900_01	AT1G48090.1
19938	A019938_01	1	0.21547	-1.5349	1.0607	0.5803	1.2221e-07	30.2562	140.415		A019938_01	AT3G04080.1
19944	A019944_01	1	2.7513	1.0121	0.81172	0.5803	0.00048641	96.0338	34.9039		A019944_01	AT1G51070.1
19969	A019969_01	1	3.35	1.209	1.4427	0.5803	3.0907e-05	160.132	47.7988		A019969_01	AT1G72340.1
19973	A019973_01	1	0.36433	-1.0097	2.3344	0.5803	0.00050162	58.874	161.596		A019973_01	AT3G01130.1
19985	A019985_01	1	0.39511	-0.92859	1.2467	0.5803	0.0013725	63.4657	160.629		A019985_01	AT3G19800.1
19988	A019988_01	1	3.3903	1.2209	1.1256	0.5803	2.577e-05	49.1905	14.5094		A019988_01	AT1G19640.1
20103	A020103_01	1	3.1137	1.1358	1.4592	0.5803	9.0568e-05	8.77933	2.81961		A020103_01	AT3G54600.1
20106	A020106_01	1	3.3669	1.214	1.0719	0.5803	2.8636e-05	434.285	128.986		A020106_01	AT3G03000.1
20171	A020171_01	1	2.8597	1.0507	1.3152	0.5803	0.00029309	5.11307	1.78797		A020171_01	AT3G02730.1
20179	A020179_01	1	0.18023	-1.7135	1.4735	0.5803	3.5138e-09	9.78255	54.2824		A020179_01	AT5G66400.2
20226	A020226_01	1	0.31871	-1.1435	1.4037	0.5803	8.1137e-05	47.106	147.806		A020226_01	AT3G01400.1
20288	A020288_01	1	3.5521	1.2675	1.3939	0.5803	1.2506e-05	698.685	196.704		A020288_01	AT1G22940.1
20328	A020328_01	1	10.9839	2.3964	1.5511	0.5803	2.2204e-16	15.3897	1.40116		A020328_01	AT4G34600.1
20346	A020346_01	1	0.25822	-1.354	0.63192	0.5803	3.0648e-06	6.97617	27.0152		A020346_01	AT5G54600.2
20382	A020382_01	1	0.38419	-0.95662	1.3718	0.5803	0.00097724	0.937327	2.43976		A020382_01	AT1G71220.1
20413	A020413_01	1	0.27608	-1.2871	1.3383	0.5803	9.1696e-06	3.99003	14.4515		A020413_01	AT3G08510.2
20454	A020454_01	1	0.36321	-1.0128	0.75426	0.5803	0.000482	63.225	174.06		A020454_01	AT3G48760.1
20501	A020501_01	1	3.1715	1.1542	0.99005	0.5803	6.9521e-05	52.0185	16.4036		A020501_01	AT5G61440.1
20563	A020563_01	1	0.38168	-0.96316	2.0399	0.5803	0.00090164	47.2428	123.779		A020563_01	AT3G23490.1
20590	A020590_01	1	0.31965	-1.1405	0.97819	0.5803	8.4646e-05	2.01653	6.30851		A020590_01	AT5G48380.1
20593	A020593_01	1	0.24678	-1.3993	1.2537	0.5803	1.4174e-06	31.9797	129.58		A020593_01	AT3G20970.2
20625	A020625_01	1	2.5383	0.9315	1.0273	0.5803	0.0013254	11.4364	4.50551		A020625_01	AT5G22060.1
20669	A020669_01	1	2.7762	1.0211	1.0631	0.5803	0.00043281	20.3402	7.32652		A020669_01	AT5G05010.2
20711	A020711_01	1	0.22544	-1.4897	0.39591	0.5803	2.8335e-07	2.87456	12.7496		A020711_01	AT5G05820.1
20717	A020717_01	1	3.5613	1.2701	1.2801	0.5803	1.2008e-05	18.3752	5.1593		A020717_01	AT3G20330.1
20774	A020774_01	1	3.8283	1.3424	0.83309	0.5803	3.7161e-06	26.9316	7.03502		A020774_01	AT5G14060.2
20846	A020846_01	1	4.1389	1.4204	1.486	0.5803	9.807e-07	19.8718	4.80136		A020846_01	AT1G71300.1
20847	A020847_01	1	6.126	1.8125	1.1004	0.5803	4.1855e-10	25.4242	4.14997		A020847_01	AT1G10070.2
20848	A020848_01	1	0.36211	-1.0158	1.2537	0.5803	0.00046356	12.2583	33.8521		A020848_01	AT4G10760.1
20900	A020900_01	1	0.35119	-1.0464	1.654	0.5803	0.00031034	2.38813	6.79985		A020900_01	AT1G20090.1
20941	A020941_01	1	0.35355	-1.0397	2.8016	0.5803	0.00033909	40.9029	115.688		A020941_01	AT2G27810.3
20948	A020948_01	1	0.33761	-1.0859	1.3547	0.5803	0.00018228	16.242	48.1057		A020948_01	AT5G47910.1
20994	A020994_01	1	7.4181	2.0039	1.9381	0.5803	4.966e-12	51.3467	6.92197		A020994_01	AT1G27090.1
21003	A021003_01	1	0.30774	-1.1785	1.8682	0.5803	4.8707e-05	44.5361	144.72		A021003_01	AT2G39140.1
21005	A021005_01	1	0.36827	-0.99893	1.3129	0.5803	0.00057572	14.2906	38.8031		A021005_01	AT3G26420.1
21055	A021055_01	1	4.4271	1.4877	1.0268	0.5803	2.9359e-07	289.281	65.3462		A021055_01	AT5G67420.1
21100	A021100_01	1	3.2789	1.1875	1.2539	0.5803	4.2634e-05	128.368	39.15		A021100_01	AT1G02780.1
21103	A021103_01	1	0.34257	-1.0713	1.2949	0.5803	0.00022234	5.2767	15.4036		A021103_01	AT5G62920.1
21106	A021106_01	1	0.18681	-1.6777	1.2315	0.5803	7.3752e-09	2.67089	14.2977		A021106_01	AT3G49560.1
21124	A021124_01	1	0.365	-1.0078	1.7454	0.5803	0.00051364	3.15851	8.65381		A021124_01	AT5G55100.2
21127	A021127_01	1	0.30754	-1.1792	1.3944	0.5803	4.8245e-05	4.27678	13.9057		A021127_01	AT1G76340.1
21131	A021131_01	1	2.6586	0.97782	1.1763	0.5803	0.00075155	2.62589	0.987676		A021131_01	AT1G76180.1
21132	A021132_01	1	5.8988	1.7747	1.9416	0.5803	9.556e-10	37.4348	6.34584		A021132_01	AT5G66140.1
21146	A021146_01	1	2.9344	1.0765	1.4132	0.5803	0.00020711	2.79156	0.951346		A021146_01	AT4G14455.1
21153	A021153_01	1	3.2089	1.1659	1.2775	0.5803	5.8602e-05	5.27142	1.6427		A021153_01	AT4G11680.1
21157	A021157_01	1	0.22028	-1.5128	1.0457	0.5803	1.848e-07	4.10908	18.6529		A021157_01	AT3G15950.2
21163	A021163_01	1	2.5782	0.94711	1.5973	0.5803	0.0010977	2.41377	0.936204		A021163_01	AT2G38960.1
21170	A021170_01	1	0.33213	-1.1022	0.81059	0.5803	0.00014539	12.9229	38.9119		A021170_01	AT5G67460.1
21174	A021174_01	1	0.23541	-1.4464	2.1462	0.5803	6.1938e-07	3.10341	13.1839		A021174_01	AT1G06890.2
21212	A021212_01	1	2.9998	1.0985	1.1113	0.5803	0.00015301	124.375	41.4629		A021212_01	AT4G13850.4
21222	A021222_01	1	3.1606	1.1508	1.2041	0.5803	7.3053e-05	16.3675	5.17842		A021222_01	AT3G62250.1
21240	A021240_01	1	2.9285	1.0745	1.388	0.5803	0.00021284	58.8623	20.0996		A021240_01	AT3G60540.2
21278	A021278_01	1	6.7711	1.9127	1.4884	0.5803	4.3402e-11	57.2713	8.45874		A021278_01	AT4G11630.1
21288	A021288_01	1	5.5118	1.7069	0.79069	0.5803	4.0337e-09	21.8194	3.95864		A021288_01	AT4G12500.1
21295	A021295_01	1	4.9412	1.5976	1.2073	0.5803	3.667e-08	46.5022	9.4112		A021295_01	AT4G25690.2
21302	A021302_01	1	3.2248	1.1709	1.4411	0.5803	5.45e-05	37.9436	11.7658		A021302_01	AT3G47360.1
21310	A021310_01	1	3.4705	1.2443	0.9034	0.5803	1.799e-05	45.7824	13.1919		A021310_01	AT4G01520.1
21314	A021314_01	1	2.7785	1.0219	1.3518	0.5803	0.00042835	24.3955	8.78021		A021314_01	OBSOLETE
21376	A021376_01	1	6.3266	1.8448	1.2655	0.5803	2.0443e-10	73.7883	11.6627		A021376_01	AT5G10990.1
21386	A021386_01	1	0.19069	-1.6571	1.5988	0.5803	1.1216e-08	25.1662	131.987		A021386_01	AT3G13710.1
21402	A021402_01	1	0.39285	-0.93434	1.0187	0.5803	0.001281	62.4022	158.84		A021402_01	AT3G28857.1
21414	A021414_01	1	0.37899	-0.97025	0.96133	0.5803	0.00082594	24.2326	63.9371		A021414_01	AT5G18050.1
21418	A021418_01	1	2.9166	1.0704	1.1513	0.5803	0.00022498	11.2223	3.84779		A021418_01	AT5G54640.1
21441	A021441_01	1	0.31206	-1.1646	0.95098	0.5803	5.9787e-05	1.49658	4.79561		A021441_01	AT5G59840.1
21446	A021446_01	1	2.698	0.99249	1.5576	0.5803	0.00062476	135.328	50.1591		A021446_01	AT5G53610.1
21461	A021461_01	1	2.9826	1.0928	0.92739	0.5803	0.00016566	16.3365	5.47723		A021461_01	AT5G35860.1
21468	A021468_01	1	2.5936	0.95304	0.87377	0.5803	0.0010211	152.429	58.7681		A021468_01	AT5G46930.1
21474	A021474_01	1	2.9498	1.0817	1.7772	0.5803	0.00019287	7.58824	2.57258		A021474_01	AT5G38650.1
21500	A021500_01	1	2.508	0.9195	1.2687	0.5803	0.0015293	4.73556	1.88814		A021500_01	AT5G47700.2
21521	A021521_01	1	0.24677	-1.3993	0.90311	0.5803	1.4165e-06	6.2827	25.4598		A021521_01	AT3G14310.1
21541	A021541_01	1	2.7178	0.99983	1.3621	0.5803	0.00056912	247.423	91.0401		A021541_01	AT4G10210.1
21542	A021542_01	1	0.35068	-1.0479	1.3138	0.5803	0.00030438	317.348	904.968		A021542_01	AT1G54690.1
21592	A021592_01	1	0.18265	-1.7002	1.1993	0.5803	4.6385e-09	2.69113	14.7331		A021592_01	AT2G29300.1
21630	A021630_01	1	0.38829	-0.94601	1.3597	0.5803	0.0011124	134.451	346.263		A021630_01	AT2G15130.1
21641	A021641_01	1	9.2309	2.2226	2.2223	0.5803	1.8652e-14	285.917	30.9725		A021641_01	AT2G05310.1
21679	A021679_01	1	0.23232	-1.4596	0.75617	0.5803	4.8888e-07	7.12493	30.6705		A021679_01	AT1G06090.1
21728	A021728_01	1	4.8867	1.5865	1.0272	0.5803	4.5532e-08	67.3565	13.7839		A021728_01	AT1G46336.1
21730	A021730_01	1	0.3849	-0.95477	1.4093	0.5803	0.00099964	31.106	80.818		A021730_01	AT3G06680.1
21750	A021750_01	1	0.14621	-1.9227	1.2663	0.5803	3.4344e-11	1.69948	11.6232		A021750_01	AT1G71330.1
21762	A021762_01	1	3.6183	1.286	1.1508	0.5803	9.3271e-06	317.698	87.8034		A021762_01	AT1G69820.1
21768	A021768_01	1	2.5379	0.93134	0.83174	0.5803	0.001328	14.3135	5.64009		A021768_01	AT3G03820.1
21808	A021808_01	1	0.28344	-1.2608	1.1835	0.5803	1.3915e-05	23.2197	81.9247		A021808_01	AT5G20990.1
21813	A021813_01	1	3.091	1.1285	1.7523	0.5803	0.00010049	60.9345	19.7134		A021813_01	AT2G33540.1
21822	A021822_01	1	2.8839	1.0592	1.5218	0.5803	0.00026184	52.8205	18.3165		A021822_01	AT1G11630.1
21848	A021848_01	1	2.559	0.93961	1.0034	0.5803	0.0012022	2.46155	0.961926		A021848_01	AT1G02880.3
21861	A021861_01	1	0.34006	-1.0786	1.1243	0.5803	0.00020117	36.3429	106.869		A021861_01	AT1G28240.1
21875	A021875_01	1	0.35612	-1.0325	1.5023	0.5803	0.00037307	16.6265	46.6886		A021875_01	AT5G60950.1
21924	A021924_01	1	0.2578	-1.3556	1.1443	0.5803	2.9832e-06	2.09476	8.12544		A021924_01	AT5G37690.1
21928	A021928_01	1	0.27998	-1.273	2.2829	0.5803	1.1466e-05	53.1118	189.692		A021928_01	AT2G26190.1
21940	A021940_01	1	0.35692	-1.0303	1.4599	0.5803	0.0003841	17.5385	49.1413		A021940_01	AT3G16430.2
21959	A021959_01	1	3.2047	1.1646	1.4361	0.5803	5.9727e-05	2.98888	0.932682		A021959_01	AT5G50700.1
22065	A022065_01	1	0.24738	-1.3968	1.3071	0.5803	1.4785e-06	2.88724	11.6709		A022065_01	AT2G10350.1
22077	A022077_01	1	2.5635	0.94138	1.3241	0.5803	0.0011767	280.283	109.333		A022077_01	AT3G28070.3
22085	A022085_01	1	0.34744	-1.0572	1.4601	0.5803	0.00026894	6.14476	17.6865		A022085_01	AT2G14020.1
22098	A022098_01	1	2.6533	0.97581	1.1039	0.5803	0.00077059	31.0966	11.72		A022098_01	AT2G10350.1
22126	A022126_01	1	3.5493	1.2667	1.3454	0.5803	1.2664e-05	3.18388	0.897017		A022126_01	AT3G23000.1
22139	A022139_01	1	0.18719	-1.6756	1.5311	0.5803	7.6907e-09	8.00527	42.7641		A022139_01	AT5G07970.1
22154	A022154_01	1	3.0102	1.102	1.1616	0.5803	0.00014586	4.91602	1.63317		A022154_01	AT3G58410.1
22169	A022169_01	1	3.8414	1.3458	1.2031	0.5803	3.511e-06	72.2477	18.8083		A022169_01	AT3G51360.1
22176	A022176_01	1	0.29843	-1.2092	1.3359	0.5803	3.0778e-05	2.37432	7.95579		A022176_01	AT3G61390.2
22178	A022178_01	1	0.29341	-1.2262	1.7599	0.5803	2.3789e-05	5.77998	19.6996		A022178_01	AT3G62090.2
22190	A022190_01	1	3.1101	1.1346	1.0696	0.5803	9.2087e-05	2.91014	0.93568		A022190_01	OBSOLETE
22199	A022199_01	1	4.8581	1.5807	1.2242	0.5803	5.1015e-08	4.75406	0.978561		A022199_01	AT3G43320.1
22214	A022214_01	1	7.7132	2.0429	1.0613	0.5803	1.9089e-12	15.6473	2.02871		A022214_01	AT3G42540.1
22241	A022241_01	1	2.7137	0.99832	1.2025	0.5803	0.00058018	108.614	40.0248		A022241_01	AT3G59260.1
22248	A022248_01	1	2.6221	0.96398	1.1509	0.5803	0.00089262	42.4361	16.1836		A022248_01	AT3G12620.2
22277	A022277_01	1	0.37279	-0.98674	0.97095	0.5803	0.00067191	266.534	714.941		A022277_01	AT4G18380.1
22289	A022289_01	1	2.5108	0.92061	1.2658	0.5803	0.0015093	8.28876	3.30125		A022289_01	AT4G19470.1
22310	A022310_01	1	0.29571	-1.2184	1.5279	0.5803	2.6789e-05	12.3382	41.725		A022310_01	AT4G17860.1
22394	A022394_01	1	0.25449	-1.3685	1.4611	0.5803	2.3987e-06	1.39197	5.46957		A022394_01	AT4G21326.1
22410	A022410_01	1	0.33613	-1.0903	1.1282	0.5803	0.00017156	3.4712	10.3274		A022410_01	AT4G28715.1
22415	A022415_01	1	0.23434	-1.451	0.74984	0.5803	5.7078e-07	29.4207	125.549		A022415_01	AT4G26770.1
22423	A022423_01	1	0.2906	-1.2358	1.3378	0.5803	2.0512e-05	76.9919	264.939		A022423_01	AT4G33230.1
22439	A022439_01	1	0.19083	-1.6564	1.109	0.5803	1.1389e-08	18.2014	95.383		A022439_01	AT4G27100.2
22450	A022450_01	1	0.37614	-0.97779	0.73764	0.5803	0.0007518	115.573	307.262		A022450_01	AT4G09990.1
22466	A022466_01	1	3.477	1.2462	1.1906	0.5803	1.7476e-05	22.3606	6.43081		A022466_01	AT4G10640.1
22489	A022489_01	1	0.35457	-1.0369	0.89112	0.5803	0.00035222	2.90519	8.19316		A022489_01	AT4G11200.1
22490	A022490_01	1	0.34942	-1.0515	1.4762	0.5803	0.00029016	4.74646	13.5841		A022490_01	AT4G39340.1
22516	A022516_01	1	3.0739	1.123	1.8018	0.5803	0.00010872	38.2522	12.4435		A022516_01	AT4G08300.1
22531	A022531_01	1	0.35349	-1.0399	1.4168	0.5803	0.00033841	196.39	555.573		A022531_01	AT4G09250.1
22533	A022533_01	1	0.19317	-1.6442	1.38	0.5803	1.4554e-08	82.5084	427.135		A022533_01	AT5G01630.1
22561	A022561_01	1	2.8844	1.0593	0.90608	0.5803	0.00026132	36.3866	12.6152		A022561_01	AT4G03630.1
22607	A022607_01	1	3.8153	1.339	1.6386	0.5803	3.9323e-06	28.8411	7.55946		A022607_01	AT4G15450.1
22618	A022618_01	1	2.5541	0.93771	1.4608	0.5803	0.00123	19.2325	7.53004		A022618_01	AT4G16540.1
22674	A022674_01	1	0.38354	-0.95831	1.5175	0.5803	0.00095723	0.998953	2.60455		A022674_01	AT5G02350.1
22685	A022685_01	1	2.5323	0.92914	1.0684	0.5803	0.0013634	296.367	117.038		A022685_01	AT5G07120.1
22699	A022699_01	1	0.26546	-1.3263	1.0034	0.5803	4.8524e-06	16.9167	63.7265		A022699_01	AT3G44550.1
22706	A022706_01	1	0.29345	-1.2261	1.0036	0.5803	2.3831e-05	6.45335	21.9903		A022706_01	AT3G18350.1
22709	A022709_01	1	8.8317	2.1784	0.74915	0.5803	6.0174e-14	42.6702	4.83122		A022709_01	AT3G20580.1
22724	A022724_01	1	0.32891	-1.112	1.0234	0.5803	0.0001269	139.882	425.26		A022724_01	AT5G52010.1
22733	A022733_01	1	9.399	2.2406	1.6105	0.5803	1.1324e-14	22.945	2.44132		A022733_01	AT3G31330.1
22817	A022817_01	1	0.099984	-2.3027	1.0443	0.5803	1.9984e-15	1.01413	10.1432		A022817_01	AT5G55310.1
22818	A022818_01	1	0.22588	-1.4877	1.2264	0.5803	2.9366e-07	8.65381	38.3096		A022818_01	AT5G54620.1
22921	A022921_01	1	0.27706	-1.2835	1.4922	0.5803	9.7048e-06	11.2189	40.4918		A022921_01	AT5G22710.1
22928	A022928_01	1	0.32788	-1.1151	1.6801	0.5803	0.00012144	21.6997	66.1814		A022928_01	AT5G44350.1
22936	A022936_01	1	0.35051	-1.0484	1.8704	0.5803	0.00030245	38.5363	109.947		A022936_01	AT5G49270.1
22948	A022948_01	1	3.6247	1.2878	1.4317	0.5803	9.0669e-06	49.3333	13.6099		A022948_01	AT5G43630.1
22949	A022949_01	1	0.14293	-1.9454	1.3176	0.5803	2.0181e-11	1.70233	11.9103		A022949_01	AT5G43650.1
23012	A023012_01	1	4.1929	1.4334	0.89784	0.5803	7.8032e-07	72.414	17.2705		A023012_01	AT5G05510.1
23014	A023014_01	1	0.2772	-1.283	1.2447	0.5803	9.7803e-06	21.557	77.7657		A023014_01	AT5G05560.1
23068	A023068_01	1	0.12054	-2.1158	1.8696	0.5803	3.0531e-13	1.05624	8.76266		A023068_01	AT5G63230.1
23089	A023089_01	1	0.30204	-1.1972	1.5558	0.5803	3.6886e-05	6.09824	20.1903		A023089_01	AT5G05380.1
23134	A023134_01	1	3.2207	1.1696	0.98029	0.5803	5.5532e-05	22.9703	7.13206		A023134_01	AT5G59390.1
23146	A023146_01	1	0.35968	-1.0225	1.0933	0.5803	0.00042483	28.0167	77.898		A023146_01	AT5G15080.1
23212	A023212_01	1	0.33599	-1.0907	0.6085	0.5803	0.00017062	0.934061	2.77986		A023212_01	AT1G02050.1
23225	A023225_01	1	7.288	1.9862	1.0248	0.5803	7.6181e-12	134.223	18.4175		A023225_01	AT1G23680.1
23263	A023263_01	1	3.2039	1.1644	1.0058	0.5803	5.9942e-05	6.49609	2.02747		A023263_01	AT4G21580.3
23276	A023276_01	1	0.137	-1.9878	1.2589	0.5803	7.3395e-12	27.8407	203.222		A023276_01	AT1G47600.1
23311	A023311_01	1	0.29161	-1.2323	1.3648	0.5803	2.1646e-05	24.1214	82.7149		A023311_01	AT1G56100.1
23324	A023324_01	1	0.2739	-1.295	1.1254	0.5803	8.0771e-06	12.3382	45.0467		A023324_01	AT3G51895.1
23381	A023381_01	1	0.32928	-1.1108	0.75616	0.5803	0.00012893	71.3288	216.632		A023381_01	AT2G29290.1
23404	A023404_01	1	0.36202	-1.0161	0.97748	0.5803	0.00046207	0.937892	2.5907		A023404_01	AT2G35290.1
23405	A023405_01	1	2.7619	1.0159	1.1542	0.5803	0.00046299	183.571	66.4666		A023405_01	AT2G35310.1
23413	A023413_01	1	0.26205	-1.3392	1.1448	0.5803	3.9184e-06	8.85693	33.7979		A023413_01	AT2G30960.1
23422	A023422_01	1	4.5336	1.5115	1.3666	0.5803	1.8943e-07	36.0245	7.94625		A023422_01	AT2G33700.1
23431	A023431_01	1	2.9962	1.0974	1.5068	0.5803	0.00015554	37.4198	12.4884		A023431_01	AT2G32560.1
23432	A023432_01	1	2.665	0.98021	1.2188	0.5803	0.00072941	24.6382	9.24516		A023432_01	AT2G32590.1
23438	A023438_01	1	0.36563	-1.0061	1.4094	0.5803	0.00052513	107.576	294.212		A023438_01	AT2G38350.1
23454	A023454_01	1	2.7059	0.99544	1.2185	0.5803	0.00060184	4.54487	1.67956		A023454_01	AT2G26150.1
23457	A023457_01	1	0.34995	-1.05	1.3753	0.5803	0.00029612	4.51407	12.8984		A023457_01	AT2G19730.1
23510	A023510_01	1	0.20888	-1.566	1.549	0.5803	6.771e-08	5.92511	28.3662		A023510_01	AT2G18570.1
23523	A023523_01	1	0.34496	-1.0643	1.3731	0.5803	0.00024428	1.71986	4.98583		A023523_01	AT2G31960.1
23537	A023537_01	1	0.16235	-1.818	1.1273	0.5803	3.7116e-10	37.1439	228.789		A023537_01	AT2G36800.1
23607	A023607_01	1	2.5222	0.92513	1.451	0.5803	0.0014302	32.9866	13.0789		A023607_01	AT2G13650.1
23621	A023621_01	1	0.39569	-0.92713	1.1615	0.5803	0.0013966	24.8361	62.7652		A023621_01	AT2G31510.1
23644	A023644_01	1	0.15985	-1.8335	2.0193	0.5803	2.63e-10	2.10728	13.1826		A023644_01	AT2G05647.1
23661	A023661_01	1	0.28818	-1.2442	0.80684	0.5803	1.803e-05	12.0733	41.8964		A023661_01	AT2G28580.1
23673	A023673_01	1	2.7356	1.0064	1.684	0.5803	0.00052347	16.229	5.93282		A023673_01	AT2G10930.1
23688	A023688_01	1	0.29029	-1.2369	1.353	0.5803	2.0184e-05	544.79	1876.57		A023688_01	AT2G17750.1
23745	A023745_01	1	0.24552	-1.4044	0.7662	0.5803	1.2975e-06	4.65341	18.9537		A023745_01	AT1G17370.1
23751	A023751_01	1	3.9103	1.3636	0.61635	0.5803	2.6059e-06	16.9489	4.33447		A023751_01	AT1G48090.2
23756	A023756_01	1	2.6518	0.97525	1.9642	0.5803	0.00077603	36.4376	13.7398		A023756_01	AT1G20650.1
23787	A023787_01	1	3.6225	1.2872	1.1269	0.5803	9.1543e-06	46.261	12.77		A023787_01	AT1G20540.1
23804	A023804_01	1	2.5657	0.94222	0.3405	0.5803	0.0011648	5.76151	2.24564		A023804_01	AT1G23320.1
23851	A023851_01	1	0.37024	-0.9936	1.7027	0.5803	0.00061602	0.988507	2.6699		A023851_01	AT1G56550.1
23927	A023927_01	1	2.5533	0.93739	1.0507	0.5803	0.0012348	29.2038	11.4375		A023927_01	AT1G65050.1
23933	A023933_01	1	0.37988	-0.9679	1.0636	0.5803	0.00085038	48.463	127.574		A023933_01	AT1G19260.1
23971	A023971_01	1	0.36588	-1.0055	1.1814	0.5803	0.00052958	1.25479	3.42945		A023971_01	AT1G55030.1
24024	A024024_01	1	0.37747	-0.97426	1.5364	0.5803	0.00078573	13.015	34.4773		A024024_01	AT1G36050.1
24065	A024065_01	1	4.14	1.4207	1.0195	0.5803	9.7588e-07	9.3008	2.24647		A024065_01	AT3G01890.1
24097	A024097_01	1	10.2182	2.3242	1.1916	0.5803	1.1102e-15	81.6303	7.98927		A024097_01	AT1G66770.1
24100	A024100_01	1	0.34751	-1.057	1.3338	0.5803	0.00026965	21.0079	60.449		A024100_01	AT1G31710.1
24136	A024136_01	1	3.8214	1.3406	1.3717	0.5803	3.8285e-06	3.91572	1.0247		A024136_01	AT1G59550.1
24153	A024153_01	1	2.8883	1.0607	1.4102	0.5803	0.00025658	32.1689	11.1384		A024153_01	AT5G12480.2
24154	A024154_01	1	2.9386	1.0779	1.4887	0.5803	0.00020312	254.805	86.704		A024154_01	AT4G11880.1
24159	A024159_01	1	0.31767	-1.1467	0.79568	0.5803	7.7423e-05	3.19185	10.0473		A024159_01	AT1G51390.1
24228	A024228_01	1	0.37602	-0.97811	1.4327	0.5803	0.00074877	5.23884	13.9322		A024228_01	AT4G35270.1
24237	A024237_01	1	6.2358	1.8303	1.5145	0.5803	2.824e-10	65.0398	10.4301		A024237_01	AT1G04630.1
24264	A024264_01	1	2.612	0.96011	1.1238	0.5803	0.00093618	102.678	39.3108		A024264_01	AT1G26600.1
24265	A024265_01	1	0.39046	-0.94042	0.75	0.5803	0.0011904	1.00828	2.58227		A024265_01	AT4G31000.1
24287	A024287_01	1	0.37069	-0.99238	0.36294	0.5803	0.00062567	1.55804	4.20301		A024287_01	AT5G35995.2
24313	A024313_01	1	4.7531	1.5588	0.96154	0.5803	7.7691e-08	7.77723	1.63625		A024313_01	AT2G38110.1
24323	A024323_01	1	0.33583	-1.0912	1.4704	0.5803	0.00016947	17.1226	50.9834		A024323_01	AT1G18070.2
24361	A024361_01	1	0.30259	-1.1954	1.1254	0.5803	3.7918e-05	4.31803	14.2706		A024361_01	AT2G31610.1
24369	A024369_01	1	0.30441	-1.1894	1.4452	0.5803	4.1459e-05	1.43923	4.72799		A024369_01	AT1G15970.1
24386	A024386_01	1	0.34027	-1.078	1.4955	0.5803	0.00020292	9.1294	26.8294		A024386_01	AT2G38720.1
24391	A024391_01	1	8.262	2.1117	0.98768	0.5803	3.3928e-13	63.8668	7.7307		A024391_01	AT3G53230.1
24457	A024457_01	1	2.5863	0.95024	1.3761	0.5803	0.0010566	8.50454	3.28807		A024457_01	AT4G20820.1
24471	A024471_01	1	2.8596	1.0507	1.5758	0.5803	0.00029327	45.0647	15.7588		A024471_01	AT1G70620.1
24494	A024494_01	1	0.1605	-1.8295	1.1432	0.5803	2.8774e-10	29.0611	181.055		A024494_01	AT2G25490.1
24516	A024516_01	1	0.30542	-1.1861	1.1003	0.5803	4.3543e-05	4.62326	15.1364		A024516_01	AT1G34750.1
24522	A024522_01	1	0.10689	-2.236	0.71104	0.5803	1.2879e-14	11.3577	106.251		A024522_01	AT3G09390.1
24538	A024538_01	1	3.0866	1.1271	0.97173	0.5803	0.00010256	5.34414	1.73143		A024538_01	AT3G06850.2
24559	A024559_01	1	0.20106	-1.6042	1.0573	0.5803	3.2251e-08	11.3816	56.6108		A024559_01	AT1G42550.1
24573	A024573_01	1	3.3369	1.205	0.89543	0.5803	3.2785e-05	2.98978	0.895977		A024573_01	AT5G52430.1
24586	A024586_01	1	0.27846	-1.2785	1.0061	0.5803	1.0517e-05	39.2048	140.794		A024586_01	AT1G19920.1
24589	A024589_01	1	0.0091606	-4.6928	1.048	0.5803	0	15.4576	1687.33		A024589_01	AT1G79010.1
24592	A024592_01	1	0.18858	-1.6682	1.3667	0.5803	8.9457e-09	5.30261	28.1177		A024592_01	AT1G43890.2
24596	A024596_01	1	0.3972	-0.92332	1.2047	0.5803	0.0014614	45.8695	115.48		A024596_01	AT3G28710.1
24600	A024600_01	1	0.33924	-1.081	0.94687	0.5803	0.00019469	5.53117	16.3038		A024600_01	AT4G31500.1
24619	A024619_01	1	0.3505	-1.0484	1.3933	0.5803	0.00030229	31.7725	90.6495		A024619_01	AT3G25500.1
24662	A024662_01	1	0.28158	-1.2674	0.93109	0.5803	1.2543e-05	37.551	133.366		A024662_01	AT2G18320.1
24671	A024671_01	1	2.8998	1.0647	1.2651	0.5803	0.00024318	4.21816	1.4546		A024671_01	AT3G13940.1
24672	A024672_01	1	4.6897	1.5454	1.3284	0.5803	1.0033e-07	27.0179	5.76151		A024672_01	AT4G24280.1
24680	A024680_01	1	0.25913	-1.3504	1.5325	0.5803	3.2515e-06	81.6303	315.009		A024680_01	AT5G54270.1
24690	A024690_01	1	0.38098	-0.96502	1.3821	0.5803	0.00088123	48.5018	127.32		A024690_01	AT5G38410.2
24697	A024697_01	1	3.638	1.2914	1.3396	0.5803	8.5517e-06	3.62372	0.99606		A024697_01	AT3G54590.1
24733	A024733_01	1	5.8161	1.7606	1.2934	0.5803	1.2952e-09	121.815	20.9429		A024733_01	AT3G28345.1
24736	A024736_01	1	0.12918	-2.0465	1.3358	0.5803	1.7473e-12	68.841	532.882		A024736_01	AT2G07770.1
24752	A024752_01	1	0.16598	-1.7959	1.5101	0.5803	6.0334e-10	6.43917	38.7953		A024752_01	OBSOLETE
24782	A024782_01	1	0.29103	-1.2343	1.1015	0.5803	2.0987e-05	81.1906	278.969		A024782_01	AT1G10780.1
24786	A024786_01	1	0.33156	-1.104	0.77416	0.5803	0.00014194	2.64889	7.98927		A024786_01	AT2G35520.2
24815	A024815_01	1	0.27191	-1.3023	0.98514	0.5803	7.1773e-06	37.0215	136.156		A024815_01	AT4G25540.1
24857	A024857_01	1	0.3419	-1.0732	1.5544	0.5803	0.00021656	4.00162	11.7048		A024857_01	AT3G12110.1
24879	A024879_01	1	2.8854	1.0596	1.3948	0.5803	0.00026013	31.0283	10.7532		A024879_01	AT4G21100.1
24886	A024886_01	1	0.3348	-1.0942	1.3724	0.5803	0.00016244	1983.66	5924.79		A024886_01	AT4G30910.1
24964	A024964_01	1	0.15903	-1.8386	1.4581	0.5803	2.3444e-10	5.45537	34.3019		A024964_01	AT3G46840.1
24971	A024971_01	1	0.23427	-1.4513	1.309	0.5803	5.6784e-07	27.2813	116.454		A024971_01	OBSOLETE
25055	A025055_01	1	0.35157	-1.0453	0.37212	0.5803	0.00031486	6.27579	17.8517		A025055_01	AT3G44090.1
25159	A025159_01	1	2.583	0.94894	1.3119	0.5803	0.0010735	305.913	118.439		A025159_01	AT5G51380.1
25199	A025199_01	1	0.35942	-1.0233	1.222	0.5803	0.00042082	17.472	48.6134		A025199_01	AT5G53990.1
25257	A025257_01	1	0.34083	-1.0764	1.367	0.5803	0.00020752	213.684	626.971		A025257_01	AT5G26860.1
25298	A025298_01	1	0.067104	-2.7015	1.3342	0.5803	0	19.7213	293.888		A025298_01	AT4G10540.1
25309	A025309_01	1	0.26913	-1.3126	1.973	0.5803	6.0755e-06	5.9566	22.1315		A025309_01	AT1G61550.1
25311	A025311_01	1	0.36905	-0.99683	0.57148	0.5803	0.00059131	55.4122	150.145		A025311_01	AT1G53940.1
25324	A025324_01	1	3.3836	1.219	1.3677	0.5803	2.656e-05	9.9672	2.94586		A025324_01	AT1G16300.1
25327	A025327_01	1	3.4293	1.2323	1.5973	0.5803	2.1639e-05	18.1487	5.29255		A025327_01	AT1G14080.1
25353	A025353_01	1	0.26828	-1.3157	0.96543	0.5803	5.7683e-06	1.50209	5.59907		A025353_01	AT1G53750.1
25354	A025354_01	1	0.36619	-1.0046	1.5869	0.5803	0.00053553	75.0309	204.895		A025354_01	AT4G08590.2
25358	A025358_01	1	0.35768	-1.0281	1.4569	0.5803	0.00039493	35.5735	99.4545		A025358_01	AT3G13250.1
25361	A025361_01	1	3.933	1.3694	1.6448	0.5803	2.3622e-06	278.523	70.81		A025361_01	AT1G56130.1
25370	A025370_01	1	0.29268	-1.2287	1.0515	0.5803	2.2897e-05	11.3181	38.6675		A025370_01	AT1G32940.1
25398	A025398_01	1	0.37006	-0.9941	1.0724	0.5803	0.00061217	149.605	404.277		A025398_01	AT2G34230.1
25401	A025401_01	1	0.29649	-1.2157	1.2594	0.5803	2.789e-05	6.34902	21.4152		A025401_01	AT2G29190.1
25416	A025416_01	1	0.3934	-0.93293	1.0202	0.5803	0.0013028	34.4531	87.5754		A025416_01	AT2G14670.1
25431	A025431_01	1	0.33332	-1.0986	1.1007	0.5803	0.00015279	26.5545	79.6705		A025431_01	AT5G56600.1
25457	A025457_01	1	2.7584	1.0146	1.7649	0.5803	0.00047063	273.09	99.0079		A025457_01	AT2G13900.1
25516	A025516_01	1	0.23963	-1.4287	1.34	0.5803	8.4851e-07	3.62916	15.1439		A025516_01	AT1G14660.1
25520	A025520_01	1	0.36956	-0.99544	0.91636	0.5803	0.00060182	0.96218	2.60359		A025520_01	AT1G17460.1
25542	A025542_01	1	0.1994	-1.6124	1.2924	0.5803	2.7414e-08	1.47685	7.40607		A025542_01	AT1G29310.1
25553	A025553_01	1	0.28353	-1.2604	1.3421	0.5803	1.3987e-05	24.5866	86.7213		A025553_01	AT1G66930.1
25556	A025556_01	1	0.35852	-1.0258	1.7597	0.5803	0.00040728	6.56137	18.3018		A025556_01	AT1G26410.1
25618	A025618_01	1	4.0916	1.4089	1.238	0.5803	1.1983e-06	12.7981	3.12771		A025618_01	AT5G25780.1
25619	A025619_01	1	0.3776	-0.97392	1.5016	0.5803	0.000789	246.115	651.775		A025619_01	AT1G32750.1
25626	A025626_01	1	2.6556	0.97669	1.311	0.5803	0.00076225	211.876	79.7822		A025626_01	AT1G65340.1
25678	A025678_01	1	7.227	1.9778	1.3913	0.5803	9.3245e-12	319.035	44.1459		A025678_01	AT1G34390.1
25687	A025687_01	1	0.15809	-1.8446	0.75748	0.5803	2.0522e-10	7.33091	46.3722		A025687_01	AT1G79950.1
25689	A025689_01	1	0.16013	-1.8317	1.2025	0.5803	2.7352e-10	6.6879	41.7667		A025689_01	AT1G74280.1
25693	A025693_01	1	3.5161	1.2573	1.5072	0.5803	1.4681e-05	3.243	0.922319		A025693_01	AT1G75290.1
25733	A025733_01	1	0.31178	-1.1655	1.548	0.5803	5.9001e-05	0.952574	3.05537		A025733_01	AT1G60810.1
25739	A025739_01	1	0.2967	-1.215	1.4126	0.5803	2.819e-05	4.01365	13.5272		A025739_01	AT1G73310.1
25759	A025759_01	1	0.21835	-1.5217	1.3807	0.5803	1.5675e-07	1.94683	8.91647		A025759_01	AT2G22980.4
25770	A025770_01	1	0.23826	-1.4344	1.257	0.5803	7.6668e-07	34.2196	143.624		A025770_01	AT3G14690.1
25771	A025771_01	1	3.607	1.2829	1.2086	0.5803	9.8053e-06	62.8468	17.4232		A025771_01	AT3G48730.1
25787	A025787_01	1	0.23957	-1.4289	1.2569	0.5803	8.4487e-07	19.0468	79.5034		A025787_01	AT3G05165.3
25792	A025792_01	1	0.3765	-0.97684	1.2667	0.5803	0.00076083	35.1105	93.2515		A025792_01	AT1G17420.1
25803	A025803_01	1	2.889	1.0609	0.70075	0.5803	0.0002557	4.79321	1.65916		A025803_01	AT5G07340.1
25824	A025824_01	1	0.32812	-1.1144	0.90163	0.5803	0.0001227	8.38295	25.549		A025824_01	AT4G34740.1
25827	A025827_01	1	5.1092	1.631	0.88203	0.5803	1.8942e-08	13.1879	2.58132		A025827_01	AT3G50820.1
25850	A025850_01	1	7.4992	2.0148	1.0958	0.5803	3.8114e-12	285.488	38.069		A025850_01	AT5G28350.2
25870	A025870_01	1	0.17563	-1.7394	0.89904	0.5803	2.0367e-09	2.36768	13.4813		A025870_01	AT4G14960.2
25881	A025881_01	1	3.8525	1.3487	0.8727	0.5803	3.3455e-06	7.25579	1.88342		A025881_01	AT2G17200.1
25884	A025884_01	1	2.8544	1.0489	0.98786	0.5803	0.00030051	47.6556	16.6965		A025884_01	AT3G13320.1
25893	A025893_01	1	3.3832	1.2188	1.4239	0.5803	2.6618e-05	32.4727	9.59843		A025893_01	AT5G47990.1
25937	A025937_01	1	5.6427	1.7304	0.91865	0.5803	2.4659e-09	17.1141	3.03314		A025937_01	AT3G14650.1
25938	A025938_01	1	0.39057	-0.94015	1.1567	0.5803	0.0011943	28.1177	71.9952		A025938_01	AT2G15390.1
25950	A025950_01	1	0.20211	-1.599	1.6087	0.5803	3.5712e-08	211.918	1048.59		A025950_01	AT3G54580.1
25957	A025957_01	1	2.7842	1.024	1.2527	0.5803	0.00041702	26.2299	9.42061		A025957_01	AT3G57290.1
25965	A025965_01	1	0.37815	-0.97245	1.1989	0.5803	0.00080357	4.71901	12.4797		A025965_01	AT1G17370.1
25975	A025975_01	1	0.3511	-1.0467	1.2778	0.5803	0.00030924	163.139	464.657		A025975_01	AT2G47040.1
