# Supplementary material for: Analysis of Gene Expression in Resynthesized Brassica napus Allopolyploids Using Arabidopsis 70mer Oligo Microarrays
Source: PLoS One. 2009 Mar 10;4(3):e4760. doi: 10.1371/journal.pone.0004760 (PMC2651575; doi:10.1371/journal.pone.0004760)
Supplement: Dataset S6 — Summary of statistically significant genes that were nonadditively expressed in allopolyploid line 6400 relative to the 1∶1 parent mix. (2.36 MB XLS) [file pone.0004760.s007.xls]

## Sheet: parentmix_6400_FDR_PergeneVar
GeneNum	GeneID	NumRep	FoldChange	Log.FoldChange.	StandDeviation	CommVar	Pvalue	X6400	parentmix
2	A000002_01	1	0.83214	-0.18375	0.012853	0.55424	2.3616e-05	2521.22	3029.95		A000002_01	AT1G26110.1
4	A000004_01	1	1.2733	0.2416	0.016411	0.55424	4.3705e-05	3504.14	2752.05		A000004_01	AT1G04140.1
6	A000006_01	1	0.73448	-0.30859	0.017351	0.55424	0.009584	1790.59	2437.92		A000006_01	AT1G09640.1
10	A000010_01	1	1.1059	0.10063	0.026653	0.55424	0.0096501	2769.99	2504.64		A000010_01	AT1G02450.1
11	A000011_01	1	1.3946	0.33259	0.0097388	0.55424	0.00023709	697.15	499.896		A000011_01	AT1G17665.1
18	A000018_01	1	1.1321	0.12409	0.020031	0.55424	0.0019726	6194.39	5472		A000018_01	AT1G12170.1
20	A000020_01	1	1.0898	0.086	0.00546	0.55424	0.0043217	1129.35	1036.29		A000020_01	AT1G60220.1
25	A000025_01	1	1.1611	0.14939	0.027014	0.55424	0.00035442	2259.5	1945.94		A000025_01	AT1G11650.1
26	A000026_01	1	0.80773	-0.21352	0.021215	0.55424	0.0060634	1212.57	1501.17		A000026_01	AT1G12120.1
28	A000028_01	1	1.1117	0.10592	0.024671	0.55424	0.0028406	3869.58	3480.74		A000028_01	AT1G09880.1
29	A000029_01	1	1.2357	0.21166	0.014789	0.55424	0.0022027	705.425	570.892		A000029_01	AT1G78580.1
31	A000031_01	1	1.3044	0.26571	0.022097	0.55424	0.0032594	884.215	677.9		A000031_01	AT1G19670.1
32	A000032_01	1	1.156	0.145	0.0078826	0.55424	0.010104	12457.8	10776.3		A000032_01	AT1G09930.1
38	A000038_01	1	0.9304	-0.072138	0.019977	0.55424	0.0075925	6177.69	6640.22		A000038_01	AT1G54060.1
44	A000044_01	1	1.3848	0.32554	0.013618	0.55424	2.0485e-05	2561.89	1849.92		A000044_01	AT1G53140.1
45	A000045_01	1	0.73497	-0.30792	0.021873	0.55424	0.0026106	256.185	348.556		A000045_01	AT1G65500.1
49	A000049_01	1	1.0859	0.082387	0.016611	0.55424	0.0137	5741.64	5288.02		A000049_01	AT1G65550.1
50	A000050_01	1	1.2391	0.21439	0.018636	0.55424	7.9686e-05	12710.7	10257.9		A000050_01	AT1G65590.1
58	A000058_01	1	0.8388	-0.17579	0.03344	0.55424	0.0034688	755.138	900.185		A000058_01	AT1G44000.1
60	A000060_01	1	1.1288	0.12112	0.013019	0.55424	0.001285	2313.23	2049.4		A000060_01	AT1G59077.1
61	A000061_01	1	0.96477	-0.035862	0.026667	0.55424	0.0061188	5264.28	5456.7		A000061_01	AT1G76590.1
63	A000063_01	1	1.4492	0.37099	0.021431	0.55424	9.4623e-05	2184.63	1507.49		A000063_01	AT1G76560.1
64	A000064_01	1	1.1946	0.17781	0.034274	0.55424	0.0042819	2324.13	1945.55		A000064_01	AT1G68060.1
65	A000065_01	1	0.90399	-0.10094	0.039666	0.55424	0.0033778	3827.63	4233.99		A000065_01	AT1G68110.1
66	A000066_01	1	1.2497	0.2229	0.020182	0.55424	0.011694	674.047	539.369		A000066_01	AT1G70130.1
67	A000067_01	1	1.4658	0.38237	0.030753	0.55424	0.003023	627.786	428.333		A000067_01	AT1G67940.1
71	A000071_01	1	1.9506	0.66816	0.01759	0.55424	1.4815e-05	789.737	404.843		A000071_01	AT1G70030.1
73	A000073_01	1	1.3206	0.27809	0.025233	0.55424	2.2361e-05	1226.84	928.992		A000073_01	AT1G68020.2
74	A000074_01	1	0.79755	-0.22621	0.024753	0.55424	0.00059646	1459.28	1829.69		A000074_01	AT1G69980.1
79	A000079_01	1	1.1738	0.16026	0.026641	0.55424	0.00025317	15441.3	13154.2		A000079_01	AT4G21460.1
80	A000080_01	1	0.79546	-0.22884	0.068699	0.55424	0.0039301	1386.86	1743.59		A000080_01	AT1G53050.1
87	A000087_01	1	1.1807	0.16614	0.045535	0.55424	0.00094664	1205.32	1020.86		A000087_01	AT1G73120.1
91	A000091_01	1	1.2761	0.24383	0.025478	0.55424	8.5831e-06	16066.6	12590.5		A000091_01	AT1G73200.1
92	A000092_01	1	1.3334	0.28775	0.016466	0.55424	7.1722e-05	7472.61	5603.8		A000092_01	AT1G08890.1
97	A000097_01	1	1.2692	0.23837	0.027456	0.55424	0.00042903	2087.04	1644.35		A000097_01	AT1G49350.1
115	A000115_01	1	0.76655	-0.26585	0.024915	0.55424	0.000119	13522.4	17641.3		A000115_01	AT1G49400.1
121	A000121_01	1	0.79221	-0.23293	0.019837	0.55424	6.6312e-06	4474.28	5647.68		A000121_01	AT1G30480.1
137	A000137_01	1	0.80762	-0.21366	0.025008	0.55424	0.0028958	1181.33	1462.79		A000137_01	AT1G49650.1
138	A000138_01	1	0.64155	-0.44387	0.033477	0.55424	0.00060883	518.687	808.516		A000138_01	AT1G48440.1
141	A000141_01	1	0.88448	-0.12275	0.019695	0.55424	0.0023003	2046.12	2313.23		A000141_01	AT1G80580.1
142	A000142_01	1	1.2737	0.24194	0.031562	0.55424	0.0064269	991.382	778.368		A000142_01	AT5G10340.1
143	A000143_01	1	1.4543	0.37455	0.033499	0.55424	0.0039935	3130.66	2152.53		A000143_01	AT3G13410.1
147	A000147_01	1	0.68455	-0.379	0.018445	0.55424	5.045e-05	6656.84	9724.46		A000147_01	AT5G57670.2
153	A000153_01	1	1.1411	0.13195	0.03347	0.55424	0.015114	960.352	841.596		A000153_01	AT1G09240.1
171	A000171_01	1	0.90022	-0.10511	0.036976	0.55424	0.00011384	1443.32	1603.27		A000171_01	AT1G23140.1
177	A000177_01	1	1.4241	0.35357	0.017076	0.55424	1.4215e-05	1154.82	810.945		A000177_01	AT1G44224.1
179	A000179_01	1	1.1282	0.12062	0.0147	0.55424	0.003707	4301.42	3812.73		A000179_01	AT1G34150.1
180	A000180_01	1	1.177	0.16295	0.034621	0.55424	0.0042476	4659.2	3958.42		A000180_01	AT1G55460.1
181	A000181_01	1	1.1113	0.10558	0.02514	0.55424	0.0087338	1780.59	1602.15		A000181_01	AT1G04150.1
182	A000182_01	1	1.4896	0.39849	0.035196	0.55424	3.9892e-05	1484.75	996.75		A000182_01	AT1G04070.1
184	A000184_01	1	2.0298	0.70794	0.0284	0.55424	0.00087219	212.767	104.826		A000184_01	AT1G04110.1
185	A000185_01	1	1.332	0.28668	0.029036	0.55424	0.00020553	3534.4	2653.41		A000185_01	AT1G75400.1
187	A000187_01	1	1.4152	0.34727	0.028249	0.55424	6.2026e-05	2682.76	1895.62		A000187_01	AT1G10090.1
188	A000188_01	1	1.1151	0.10894	0.012984	0.55424	0.0018812	1681.93	1508.39		A000188_01	AT1G79310.1
193	A000193_01	1	3.9428	1.3719	0.014149	0.55424	0.010589	34.7611	8.81628		A000193_01	AT1G10040.2
196	A000196_01	1	0.70063	-0.35578	0.018699	0.55424	0.0065811	470.361	671.289		A000196_01	AT1G50370.1
204	A000204_01	1	1.3175	0.27571	0.026163	0.55424	0.00011316	3796.37	2881.6		A000204_01	AT5G39690.1
216	A000216_01	1	1.2041	0.18571	0.020514	0.55424	0.0015007	15671.5	13014.2		A000216_01	AT1G17240.1
218	A000218_01	1	1.1952	0.17833	0.022649	0.55424	0.0013739	3010.62	2518.7		A000218_01	AT3G55030.1
222	A000222_01	1	1.2115	0.19182	0.026693	0.55424	1.455e-06	22498.4	18570		A000222_01	AT1G31260.1
224	A000224_01	1	0.78823	-0.23796	0.01941	0.55424	0.0061226	1985.65	2518.96		A000224_01	AT1G36990.1
225	A000225_01	1	1.0829	0.07965	0.035162	0.55424	0.012722	4928.06	4550.53		A000225_01	AT1G17180.1
228	A000228_01	1	1.3303	0.2854	0.018935	0.55424	0.0024401	856.111	643.55		A000228_01	AT1G11925.1
235	A000235_01	1	1.3181	0.27618	0.038042	0.55424	0.0084472	815.744	618.873		A000235_01	AT1G69470.1
236	A000236_01	1	1.2791	0.24614	0.032764	0.55424	4.629e-05	1100.59	860.488		A000236_01	AT1G76370.1
243	A000243_01	1	1.21	0.19064	0.019866	0.55424	0.0089097	931.038	769.468		A000243_01	AT1G66750.1
252	A000252_01	1	1.2685	0.23785	0.02712	0.55424	0.0086129	731.429	576.63		A000252_01	AT1G70270.1
255	A000255_01	1	1.1457	0.13601	0.034279	0.55424	0.0005292	2450.63	2139.01		A000255_01	AT1G75960.1
261	A000261_01	1	1.2272	0.20475	0.040369	0.55424	0.00037305	4945.34	4029.91		A000261_01	AT1G75230.1
262	A000262_01	1	1.2103	0.19084	0.030457	0.55424	0.0089057	1365.67	1128.45		A000262_01	AT1G75260.1
272	A000272_01	1	1.1803	0.16576	0.029969	0.55424	0.00033495	1777.21	1505.83		A000272_01	AT1G60340.1
277	A000277_01	1	0.78057	-0.24772	0.024752	0.55424	0.00025486	10307.2	13204.3		A000277_01	AT1G51550.1
298	A000298_01	1	1.8077	0.59205	0.025808	0.55424	0.0014386	842.101	465.82		A000298_01	AT1G62050.1
311	A000311_01	1	1.2906	0.25514	0.045612	0.55424	0.0004328	2604.77	2018.28		A000311_01	AT1G17310.1
312	A000312_01	1	1.2663	0.23609	0.018021	0.55424	0.00022498	1480	1168.76		A000312_01	AT1G77280.1
313	A000313_01	1	0.72599	-0.32023	0.021189	0.55424	0.013033	1126.53	1551.69		A000313_01	AT1G20220.1
318	A000318_01	1	1.2421	0.21684	0.031822	0.55424	0.0019607	4226.8	3402.96		A000318_01	AT1G74090.1
319	A000319_01	1	1.2537	0.22609	0.039004	0.55424	1.6053e-05	6478.21	5167.27		A000319_01	AT1G26820.1
320	A000320_01	1	0.81919	-0.19944	0.018797	0.55424	0.00064686	2221.64	2712.16		A000320_01	AT1G69330.1
325	A000325_01	1	1.3844	0.32526	0.031721	0.55424	0.013148	482.075	348.243		A000325_01	AT1G20070.1
326	A000326_01	1	1.3067	0.26749	0.021727	0.55424	0.0058783	1694.09	1296.6		A000326_01	AT1G59750.3
332	A000332_01	1	1.4237	0.35323	0.025827	0.55424	0.0021059	1272.32	893.727		A000332_01	AT3G16000.1
336	A000336_01	1	0.65487	-0.42332	0.021687	0.55424	0.00010711	1466.16	2238.81		A000336_01	AT1G63830.1
339	A000339_01	1	1.4473	0.36969	0.016512	0.55424	0.00024267	804.805	556.073		A000339_01	AT1G54820.1
342	A000342_01	1	0.85628	-0.15516	0.033915	0.55424	0.0071282	3370.11	3935.53		A000342_01	AT1G05950.1
343	A000343_01	1	1.2108	0.19128	0.025715	0.55424	0.0011857	2105.27	1738.71		A000343_01	AT1G63850.1
344	A000344_01	1	1.2821	0.2485	0.034072	0.55424	0.0020515	3864.16	3013.93		A000344_01	AT1G54560.1
351	A000351_01	1	0.90207	-0.10306	0.081929	0.55424	0.011213	3229.56	3580.29		A000351_01	AT1G03330.1
354	A000354_01	1	0.87685	-0.13143	0.089201	0.55424	0.00080351	2453.57	2798.39		A000354_01	AT1G06270.1
368	A000368_01	1	1.1175	0.11111	0.031261	0.55424	0.001432	2797.55	2503.39		A000368_01	AT1G74250.1
371	A000371_01	1	0.75925	-0.27542	0.024312	0.55424	0.00087524	405.897	534.59		A000371_01	AT1G74230.1
378	A000378_01	1	1.1649	0.1526	0.031799	0.55424	0.0039117	1940.89	1666.2		A000378_01	AT1G11040.1
380	A000380_01	1	0.80309	-0.21929	0.018014	0.55424	0.011748	373.045	464.518		A000380_01	AT1G10950.1
385	A000385_01	1	1.0978	0.09335	0.036288	0.55424	0.0089312	665.94	606.618		A000385_01	AT1G74400.1
387	A000387_01	1	1.1601	0.14849	0.014836	0.55424	0.00013896	2613.12	2252.51		A000387_01	AT1G74490.1
388	A000388_01	1	1.2259	0.20371	0.028361	0.55424	0.004486	1358.72	1108.32		A000388_01	AT1G68320.1
392	A000392_01	1	0.80267	-0.21981	0.040873	0.55424	0.00084341	1226.11	1527.52		A000392_01	AT1G10880.1
393	A000393_01	1	0.80085	-0.22209	0.029586	0.55424	5.1907e-05	1249.75	1560.56		A000393_01	AT1G74390.1
394	A000394_01	1	1.2002	0.18252	0.090232	0.55424	0.00037882	3283.94	2736.13		A000394_01	AT1G32340.1
395	A000395_01	1	1.4252	0.3543	0.026869	0.55424	0.0073931	96.1587	67.4711		A000395_01	AT1G74480.1
404	A000404_01	1	0.81923	-0.19939	0.037264	0.55424	0.010267	3353.97	4093.68		A000404_01	AT1G74620.1
411	A000411_01	1	1.1287	0.12104	0.014693	0.55424	0.0012354	3341.58	2960.46		A000411_01	AT1G32530.1
412	A000412_01	1	1.0958	0.091488	0.018835	0.55424	0.011706	708.11	646.194		A000412_01	AT1G70570.1
417	A000417_01	1	0.87636	-0.13197	0.032791	0.55424	0.0086803	1857.71	2119.64		A000417_01	AT1G67570.1
418	A000418_01	1	0.78708	-0.23942	0.057528	0.55424	0.0011281	1824.02	2317.4		A000418_01	AT1G21190.1
420	A000420_01	1	1.2202	0.199	0.022579	0.55424	7.4329e-05	2541.22	2082.66		A000420_01	AT1G67530.1
421	A000421_01	1	1.2314	0.20816	0.043326	0.55424	0.00037982	9301.21	7553		A000421_01	AT1G52810.1
427	A000427_01	1	1.1051	0.099938	0.035867	0.55424	0.0017251	5663.51	5125.07		A000427_01	AT1G13630.1
428	A000428_01	1	1.2174	0.19671	0.053196	0.55424	0.0002412	2033.27	1670.2		A000428_01	AT1G64195.1
431	A000431_01	1	1.2425	0.21716	0.038973	0.55424	0.0050454	726.472	584.701		A000431_01	AT1G03820.1
437	A000437_01	1	1.2608	0.23177	0.031064	0.55424	1.0233e-05	17417	13814.9		A000437_01	AT1G53020.1
445	A000445_01	1	0.84888	-0.16384	0.030831	0.55424	0.010294	820.981	967.098		A000445_01	AT5G48090.1
446	A000446_01	1	1.1585	0.14715	0.045775	0.55424	0.011264	1420.41	1226.11		A000446_01	AT1G33950.1
447	A000447_01	1	0.85789	-0.15327	0.01896	0.55424	0.0067802	1003.25	1169.46		A000447_01	AT1G07485.1
449	A000449_01	1	1.1454	0.13579	0.022858	0.55424	3.1694e-05	3717.1	3245.1		A000449_01	AT1G15770.1
458	A000458_01	1	0.87919	-0.12875	0.026318	0.55424	0.0027556	1123.5	1277.93		A000458_01	AT1G76190.1
459	A000459_01	1	1.6296	0.48834	0.025033	0.55424	0.0066846	408.871	250.886		A000459_01	AT1G15890.1
461	A000461_01	1	0.76891	-0.26279	0.026926	0.55424	0.0022916	3943.01	5128.15		A000461_01	AT1G04445.1
466	A000466_01	1	1.1852	0.16995	0.034126	0.55424	0.010831	1222.56	1031.43		A000466_01	AT1G66360.1
467	A000467_01	1	1.195	0.17818	0.043647	0.55424	0.00074816	7824.38	6547.25		A000467_01	AT1G03540.1
468	A000468_01	1	1.1668	0.15422	0.015505	0.55424	0.00061568	21853.1	18730.3		A000468_01	AT4G33520.3
487	A000487_01	1	0.80647	-0.21509	0.021891	0.55424	0.00145	2098.76	2602.43		A000487_01	AT1G31240.1
489	A000489_01	1	1.1275	0.11996	0.032745	0.55424	0.009327	3253.22	2885.63		A000489_01	AT1G03550.1
495	A000495_01	1	0.76393	-0.26927	0.030547	0.55424	0.0043916	450.789	590.105		A000495_01	AT1G31080.1
497	A000497_01	1	0.79372	-0.23102	0.023716	0.55424	0.00014316	1976.93	2490.65		A000497_01	AT1G73760.1
501	A000501_01	1	0.86023	-0.15055	0.031904	0.55424	0.0018396	990.49	1151.36		A000501_01	AT1G73800.1
503	A000503_01	1	1.1644	0.15219	0.022499	0.55424	0.0052459	5429.49	4662.93		A000503_01	AT1G07430.1
506	A000506_01	1	1.2572	0.22891	0.01741	0.55424	0.0047122	811.919	645.807		A000506_01	OBSOLETE
507	A000507_01	1	1.1583	0.14695	0.038668	0.55424	7.8687e-05	4390.07	3789.92		A000507_01	AT1G29830.1
512	A000512_01	1	0.85964	-0.15124	0.031622	0.55424	0.014646	902.619	1049.95		A000512_01	AT1G21990.1
514	A000514_01	1	1.2018	0.18384	0.021489	0.55424	0.001116	1931.01	1606.64		A000514_01	AT1G53760.1
515	A000515_01	1	0.83459	-0.18081	0.040254	0.55424	0.001005	668.944	801.512		A000515_01	AT1G54150.1
519	A000519_01	1	0.79852	-0.225	0.03239	0.55424	0.00087157	710.309	889.536		A000519_01	AT1G03140.1
520	A000520_01	1	0.71204	-0.33962	0.024273	0.55424	0.0097984	1389.36	1951.2		A000520_01	AT1G03120.1
523	A000523_01	1	1.0802	0.077125	0.035028	0.55424	0.00017841	5362.04	4964.16		A000523_01	AT1G03080.1
532	A000532_01	1	1.1592	0.14769	0.023446	0.55424	0.004801	1233.61	1064.22		A000532_01	AT1G26798.1
536	A000536_01	1	0.72182	-0.32597	0.02977	0.55424	0.00026819	13022.1	18039.2		A000536_01	AT1G64640.1
538	A000538_01	1	1.3282	0.28385	0.031378	0.55424	1.3795e-06	9245.57	6960.45		A000538_01	AT1G74130.1
539	A000539_01	1	0.69532	-0.36339	0.07317	0.55424	0.0075415	2411.01	3467.19		A000539_01	AT1G71520.1
540	A000540_01	1	0.82313	-0.19464	0.025617	0.55424	0.0093322	1378.43	1674.55		A000540_01	AT1G71470.1
542	A000542_01	1	1.16	0.14842	0.010872	0.55424	0.0076486	1331.95	1148.26		A000542_01	AT1G22380.1
546	A000546_01	1	0.89391	-0.11215	0.021237	0.55424	0.010644	1865.9	2087.24		A000546_01	AT1G11710.1
547	A000547_01	1	1.266	0.2359	0.021474	0.55424	0.00023363	1531.65	1209.79		A000547_01	AT1G22330.1
552	A000552_01	1	1.3253	0.28164	0.020446	0.55424	0.00053878	8520.24	6429.17		A000552_01	AT1G11600.1
553	A000553_01	1	1.3081	0.26861	0.057902	0.55424	0.0012199	1611.14	1231.64		A000553_01	AT1G11820.1
556	A000556_01	1	1.1848	0.16956	0.039053	0.55424	0.0070438	980.046	827.162		A000556_01	AT1G61460.1
560	A000560_01	1	1.1171	0.11076	0.023048	0.55424	0.0066829	2328.31	2084.12		A000560_01	AT1G22210.1
563	A000563_01	1	1.2295	0.20657	0.044422	0.55424	0.004431	631.501	513.68		A000563_01	AT1G72280.1
564	A000564_01	1	1.3584	0.30627	0.029441	0.55424	0.0040182	497.204	366.061		A000564_01	AT1G05580.2
566	A000566_01	1	0.8576	-0.15361	0.031762	0.55424	0.0037523	2466.36	2875.84		A000566_01	AT1G05590.1
567	A000567_01	1	0.79338	-0.23145	0.050175	0.55424	0.00081419	11124.4	14020.8		A000567_01	AT1G22190.1
587	A000587_01	1	1.2142	0.19405	0.034885	0.55424	0.002422	1447.65	1192.25		A000587_01	AT1G49870.1
592	A000592_01	1	0.84987	-0.16267	0.015385	0.55424	0.0072376	1712.14	2014.45		A000592_01	AT1G51340.1
611	A000611_01	1	1.0712	0.068763	0.032126	0.55424	0.001801	5697.6	5319.32		A000611_01	AT1G13230.1
615	A000615_01	1	0.64136	-0.44416	0.016166	0.55424	0.00098155	189.559	295.539		A000615_01	AT1G29550.1
616	A000616_01	1	0.84118	-0.17295	0.037948	0.55424	0.0070288	760.822	904.426		A000616_01	AT1G20300.1
622	A000622_01	1	1.1567	0.14554	0.031847	0.55424	0.00031809	15690.3	13565.7		A000622_01	AT1G10310.1
626	A000626_01	1	1.6051	0.47318	0.02984	0.55424	3.6841e-06	1019.84	635.365		A000626_01	AT1G50610.1
636	A000636_01	1	0.89111	-0.11529	0.046133	0.55424	0.0094047	7346.65	8244.49		A000636_01	AT1G50440.2
638	A000638_01	1	0.77324	-0.25716	0.032103	0.55424	2.6697e-05	546.645	706.978		A000638_01	AT1G29330.1
639	A000639_01	1	0.77866	-0.25018	0.037808	0.55424	0.00089936	831.557	1067.85		A000639_01	AT1G16320.1
642	A000642_01	1	1.1268	0.11939	0.016352	0.55424	0.010226	1866.09	1656.23		A000642_01	AT1G77620.1
645	A000645_01	1	1.2123	0.1925	0.041319	0.55424	0.00069884	1386.59	1143.79		A000645_01	AT1G77610.1
647	A000647_01	1	0.71215	-0.33946	0.028699	0.55424	0.0013074	2360.43	3314.63		A000647_01	AT1G16440.1
654	A000654_01	1	0.69006	-0.37098	0.014611	0.55424	0.00024647	4149.74	6013.73		A000654_01	AT1G29040.1
656	A000656_01	1	1.2097	0.19041	0.0247	0.55424	0.010887	1114.88	921.59		A000656_01	AT1G08310.2
661	A000661_01	1	1.1529	0.1423	0.034948	0.55424	0.0063207	574.96	498.698		A000661_01	AT1G60970.1
665	A000665_01	1	0.85217	-0.15998	0.027843	0.55424	0.004543	1172.27	1375.68		A000665_01	AT1G77710.1
669	A000669_01	1	0.75425	-0.28204	0.056636	0.55424	4.1331e-06	2781.93	3688.22		A000669_01	AT1G49190.1
670	A000670_01	1	1.1625	0.15057	0.051601	0.55424	0.00054093	3400.92	2925.73		A000670_01	AT1G17940.1
671	A000671_01	1	1.2191	0.19814	0.052652	0.55424	0.0016181	3326.91	2728.75		A000671_01	AT1G14160.1
674	A000674_01	1	1.403	0.33859	0.02889	0.55424	3.8251e-05	2218.75	1581.61		A000674_01	AT1G14205.1
677	A000677_01	1	0.886	-0.12104	0.058508	0.55424	0.0010824	1324.38	1494.73		A000677_01	AT1G59710.1
681	A000681_01	1	1.1463	0.1365	0.03036	0.55424	0.0015753	7012.85	6118.06		A000681_01	AT1G49110.1
683	A000683_01	1	1.119	0.11246	0.040177	0.55424	0.0093405	7308.55	6531.55		A000683_01	AT1G77720.1
687	A000687_01	1	1.7487	0.55886	0.025876	0.55424	0.0003454	521.652	298.3		A000687_01	AT1G59890.1
688	A000688_01	1	1.2425	0.21713	0.024077	0.55424	0.0044841	836.311	673.104		A000688_01	AT1G33770.1
689	A000689_01	1	0.87968	-0.1282	0.025392	0.55424	0.00031799	1629.78	1852.7		A000689_01	AT1G63200.1
691	A000691_01	1	0.82972	-0.18666	0.020825	0.55424	0.0021435	679.393	818.849		A000691_01	AT1G59920.1
704	A000704_01	1	1.1291	0.12146	0.025319	0.55424	0.014711	922.881	817.295		A000704_01	AT1G52260.1
706	A000706_01	1	1.1099	0.10431	0.057075	0.55424	0.0011165	6156.11	5546.38		A000706_01	AT1G52360.1
708	A000708_01	1	1.3827	0.32401	0.032885	0.55424	2.1187e-05	3362.37	2431.83		A000708_01	AT1G01410.1
709	A000709_01	1	1.3618	0.30878	0.036695	0.55424	0.01225	539.369	396.074		A000709_01	AT1G15210.1
713	A000713_01	1	1.2043	0.18594	0.031615	0.55424	4.5539e-05	4666.2	3874.22		A000713_01	AT1G42980.1
717	A000717_01	1	0.9112	-0.092987	0.045465	0.55424	0.010621	1800.28	1975.55		A000717_01	AT5G35794.1
718	A000718_01	1	0.81245	-0.2077	0.024373	0.55424	0.00018287	2543.76	3130.98		A000718_01	AT1G28080.1
722	A000722_01	1	0.80087	-0.22206	0.047591	0.55424	0.0063678	708.961	885.276		A000722_01	AT1G15415.1
726	A000726_01	1	1.3654	0.31145	0.023934	0.55424	8.5791e-05	2619.4	1918.31		A000726_01	AT1G49100.1
734	A000734_01	1	0.73473	-0.30825	0.019843	0.55424	0.0024751	429.834	584.993		A000734_01	AT1G42480.1
736	A000736_01	1	1.2702	0.23917	0.02205	0.55424	1.6984e-05	11043.5	8694.1		A000736_01	AT1G66090.1
737	A000737_01	1	0.87633	-0.13201	0.025731	0.55424	0.0011374	3217.95	3672.03		A000737_01	AT1G21695.1
745	A000745_01	1	1.2005	0.18274	0.026835	0.55424	0.0049222	959.776	799.511		A000745_01	AT1G51690.2
753	A000753_01	1	1.3375	0.29081	0.024049	0.55424	0.0034991	411.249	307.446		A000753_01	AT1G36640.1
755	A000755_01	1	0.78361	-0.24384	0.030114	0.55424	0.0031102	923.342	1178.27		A000755_01	AT1G24520.1
758	A000758_01	1	0.61583	-0.48479	0.028814	0.55424	9.3851e-05	844.885	1371.83		A000758_01	AT1G24580.1
760	A000760_01	1	1.3027	0.26442	0.02372	0.55424	0.0034234	855.597	656.813		A000760_01	AT3G15354.1
763	A000763_01	1	1.3164	0.27488	0.035427	0.55424	0.0046551	928.713	705.495		A000763_01	AT1G47510.1
765	A000765_01	1	0.7177	-0.3317	0.02834	0.55424	2.4474e-05	4965.16	6918.12		A000765_01	AT1G32540.2
770	A000770_01	1	1.1905	0.17434	0.046804	0.55424	1.4692e-05	7574.18	6362.01		A000770_01	AT1G27580.1
780	A000780_01	1	1.1114	0.1056	0.024655	0.55424	0.0097518	2057.2	1851.03		A000780_01	AT1G33390.1
781	A000781_01	1	0.79425	-0.23036	0.029807	0.55424	0.0012748	4230.18	5325.7		A000781_01	AT1G33490.1
796	A000796_01	1	1.1646	0.15234	0.029899	0.55424	2.2674e-05	2516.19	2160.73		A000796_01	AT1G66470.1
800	A000800_01	1	1.5826	0.45908	0.022767	0.55424	3.8568e-07	6889.82	4353.35		A000800_01	AT1G67050.1
801	A000801_01	1	1.5008	0.40598	0.019391	0.55424	2.6043e-06	2513.92	1675.05		A000801_01	AT1G76900.2
805	A000805_01	1	0.83334	-0.18231	0.022088	0.55424	0.010285	1259.41	1511.26		A000805_01	AT1G27670.1
808	A000808_01	1	1.1073	0.1019	0.058264	0.55424	0.013916	792.268	715.513		A000808_01	AT1G72060.1
813	A000813_01	1	1.1281	0.12054	0.051842	0.55424	0.0062475	2298.93	2037.95		A000813_01	AT1G54955.1
814	A000814_01	1	1.1829	0.16799	0.020389	0.55424	0.0010259	3768	3185.29		A000814_01	AT1G74840.1
825	A000825_01	1	0.81655	-0.20266	0.026398	0.55424	0.0028393	20562	25182.4		A000825_01	AT1G80120.1
827	A000827_01	1	1.0681	0.065925	0.035434	0.55424	0.0081711	9832.02	9204.98		A000827_01	AT1G80160.1
828	A000828_01	1	0.75884	-0.27596	0.043033	0.55424	0.0011495	1245.63	1641.39		A000828_01	AT1G80180.1
836	A000836_01	1	0.64872	-0.43275	0.045859	0.55424	7.4952e-06	11228.4	17309.3		A000836_01	AT1G62700.1
842	A000842_01	1	0.77393	-0.25628	0.026018	0.55424	0.0043131	571.692	738.632		A000842_01	AT1G70770.1
844	A000844_01	1	0.83972	-0.17469	0.017587	0.55424	0.00053054	2077.87	2474.52		A000844_01	AT1G26370.1
847	A000847_01	1	1.177	0.16296	0.034007	0.55424	0.0012301	438.825	372.859		A000847_01	AT1G70950.1
848	A000848_01	1	1.505	0.40882	0.021919	0.55424	0.0050917	376.418	250.11		A000848_01	OBSOLETE
852	A000852_01	1	1.1406	0.13157	0.020388	0.55424	0.00031941	14221.4	12467.7		A000852_01	AT1G52700.1
854	A000854_01	1	1.2256	0.20341	0.031343	0.55424	0.0006448	2607.64	2127.71		A000854_01	AT3G56270.1
858	A000858_01	1	1.4482	0.3703	0.042015	0.55424	0.0011341	687.939	475.04		A000858_01	AT1G55050.1
863	A000863_01	1	1.2325	0.20903	0.052527	0.55424	3.7803e-05	3684.9	2989.91		A000863_01	AT1G27490.1
870	A000870_01	1	1.2106	0.19109	0.025163	0.55424	0.00034686	708.535	585.286		A000870_01	AT1G72810.1
871	A000871_01	1	0.6544	-0.42404	0.034504	0.55424	0.0010203	298.39	455.958		A000871_01	AT1G25380.1
877	A000877_01	1	1.8681	0.6249	0.024969	0.55424	0.011589	136.006	72.8061		A000877_01	OBSOLETE
880	A000880_01	1	1.6582	0.50574	0.028121	0.55424	0.0054971	521.391	314.442		A000880_01	AT1G25480.1
884	A000884_01	1	2.0948	0.73948	0.025979	0.55424	0.0031943	432.378	206.417		A000884_01	AT4G02260.1
886	A000886_01	1	1.3544	0.30339	0.03544	0.55424	0.0016613	1261.3	931.224		A000886_01	AT1G32040.1
891	A000891_01	1	1.3	0.26239	0.022699	0.55424	0.010851	607.772	467.5		A000891_01	AT1G29710.1
892	A000892_01	1	0.7774	-0.2518	0.043059	0.55424	0.0056706	681.98	877.169		A000892_01	AT1G29740.1
907	A000907_01	1	0.60744	-0.4985	0.028961	0.55424	3.9534e-05	17742.2	29208.1		A000907_01	AT1G28290.2
909	A000909_01	1	1.2859	0.25144	0.032567	0.55424	2.8284e-05	6964.63	5416.47		A000909_01	AT1G11410.1
915	A000915_01	1	1.2121	0.19239	0.045516	0.55424	0.00073149	7887.23	6506.78		A000915_01	AT1G08270.1
917	A000917_01	1	0.89746	-0.10819	0.026498	0.55424	0.0047306	2376.54	2648.11		A000917_01	AT4G01590.2
923	A000923_01	1	0.89248	-0.11375	0.021609	0.55424	0.0076634	897.758	1005.96		A000923_01	AT1G16980.1
927	A000927_01	1	1.1795	0.1651	0.030817	0.55424	2.1612e-05	5058.37	4288.53		A000927_01	AT1G80810.2
938	A000938_01	1	0.67515	-0.39283	0.044569	0.55424	0.00016769	3832.99	5677.12		A000938_01	AT1G26250.1
945	A000945_01	1	0.64718	-0.43513	0.042727	0.55424	0.0063043	645.226	997.049		A000945_01	AT1G56050.1
958	A000958_01	1	0.87282	-0.13603	0.017841	0.55424	0.0018462	2526.27	2894.3		A000958_01	AT1G46408.1
960	A000960_01	1	0.66911	-0.4018	0.032223	0.55424	5.3498e-05	13282.5	19850.8		A000960_01	AT1G47200.1
970	A000970_01	1	0.81874	-0.19999	0.019816	0.55424	0.0022331	1539.33	1879.95		A000970_01	AT5G10330.3
973	A000973_01	1	1.3121	0.27161	0.032081	0.55424	0.0090147	874.454	666.473		A000973_01	AT1G28430.1
976	A000976_01	1	1.2004	0.18269	0.026885	0.55424	7.6292e-06	2233.44	1860.5		A000976_01	AT1G28390.1
979	A000979_01	1	0.7833	-0.24424	0.04976	0.55424	0.010227	756.044	965.166		A000979_01	AT1G54920.1
983	A000983_01	1	1.4965	0.4031	0.030359	0.55424	1.4562e-05	861.78	575.88		A000983_01	AT1G28470.1
984	A000984_01	1	1.1418	0.13264	0.068073	0.55424	0.001521	2274.69	1992.21		A000984_01	AT1G28490.2
985	A000985_01	1	0.59932	-0.51196	0.040412	0.55424	8.2908e-05	2745.17	4580.67		A000985_01	AT1G66900.1
991	A000991_01	1	0.7066	-0.34729	0.018232	0.55424	8.1004e-05	14414.6	20398.2		A000991_01	AT5G54430.1
993	A000993_01	1	1.2075	0.18859	0.032253	0.55424	0.0060768	648.33	536.894		A000993_01	AT1G30250.1
996	A000996_01	1	0.76857	-0.26322	0.030477	0.55424	0.0076342	568.158	739.297		A000996_01	AT1G16160.1
998	A000998_01	1	1.1364	0.12782	0.20327	0.55424	0.0017633	2654.2	2335.78		A000998_01	AT1G10220.1
1000	A001000_01	1	0.74236	-0.29792	0.028291	0.55424	9.722e-06	2882.75	3883.14		A001000_01	AT1G02360.1
1001	A001001_01	1	0.68603	-0.37684	0.045972	0.55424	0.0037631	820.571	1196.07		A001001_01	AT1G30460.1
1002	A001002_01	1	1.1207	0.11391	0.032492	0.55424	0.0053882	1846.78	1647.97		A001002_01	AT1G06180.1
1003	A001003_01	1	0.70766	-0.34579	0.02313	0.55424	0.00055114	1553.24	2194.92		A001003_01	AT1G30473.1
1006	A001006_01	1	1.184	0.16894	0.042379	0.55424	0.0037262	2134.95	1802.99		A001006_01	AT1G75310.1
1009	A001009_01	1	0.78672	-0.23989	0.063116	0.55424	0.0036322	994.162	1263.7		A001009_01	AT1G51110.1
1012	A001012_01	1	0.64744	-0.43472	0.030188	0.55424	0.00092842	301.298	465.401		A001012_01	AT1G27360.4
1014	A001014_01	1	1.1897	0.17371	0.050195	0.55424	0.0016741	841.764	707.544		A001014_01	AT1G59540.1
1017	A001017_01	1	0.77381	-0.25643	0.021269	0.55424	0.002147	967.679	1250.63		A001017_01	AT1G09140.2
1023	A001023_01	1	1.2374	0.21302	0.029478	0.55424	0.006141	2128.77	1720.38		A001023_01	AT1G01070.1
1028	A001028_01	1	0.70632	-0.34769	0.027946	0.55424	0.00038181	729.894	1033.39		A001028_01	AT1G18810.1
1029	A001029_01	1	1.4028	0.33849	0.060955	0.55424	9.896e-05	3146.67	2243.07		A001029_01	AT1G04640.1
1031	A001031_01	1	1.2398	0.21495	0.038687	0.55424	3.2373e-05	8340.68	6727.78		A001031_01	AT1G26130.1
1035	A001035_01	1	0.82078	-0.1975	0.029007	0.55424	0.0033792	526.368	641.302		A001035_01	AT1G25682.1
1039	A001039_01	1	0.88673	-0.12021	0.025033	0.55424	0.0033755	2645.72	2983.64		A001039_01	AT1G66680.1
1040	A001040_01	1	1.5567	0.44258	0.035172	0.55424	0.0033928	519.829	333.92		A001040_01	AT1G05800.1
1075	A001075_01	1	1.1021	0.097188	0.030683	0.55424	0.010898	649.433	589.279		A001075_01	AT2G30150.1
1093	A001093_01	1	1.2394	0.21459	0.041435	0.55424	0.0038112	1939.14	1564.62		A001093_01	AT1G79270.1
1095	A001095_01	1	0.85253	-0.15955	0.039001	0.55424	5.8851e-05	3311.98	3884.7		A001095_01	AT1G62480.1
1099	A001099_01	1	1.1675	0.15486	0.17974	0.55424	0.00011869	4363.81	3737.98		A001099_01	AT1G56720.3
1100	A001100_01	1	0.63169	-0.45935	0.030387	0.55424	0.011788	2541.22	4022.67		A001100_01	AT1G69360.1
1101	A001101_01	1	0.79241	-0.23268	0.040291	0.55424	0.00087165	2374.87	2997.1		A001101_01	AT1G08280.1
1108	A001108_01	1	0.75877	-0.27605	0.064126	0.55424	0.00049598	1721.07	2268.11		A001108_01	AT1G56670.1
1109	A001109_01	1	1.3227	0.27965	0.033709	0.55424	0.0018604	811.675	613.635		A001109_01	AT1G14390.1
1111	A001111_01	1	1.2017	0.18374	0.030847	0.55424	0.0017526	1590.02	1323.19		A001111_01	AT1G27900.1
1126	A001126_01	1	0.87814	-0.12995	0.026957	0.55424	0.00021234	1143.56	1302.19		A001126_01	AT1G43860.1
1129	A001129_01	1	0.76346	-0.2699	0.029037	0.55424	0.001695	761.127	996.949		A001129_01	AT1G78370.1
1133	A001133_01	1	1.2385	0.2139	0.02868	0.55424	0.0019771	598.006	482.847		A001133_01	AT1G08260.1
1137	A001137_01	1	0.83377	-0.1818	0.064751	0.55424	0.0010444	1384.78	1660.88		A001137_01	AT1G30690.2
1142	A001142_01	1	0.74265	-0.29752	0.034039	0.55424	0.00055504	2074.55	2793.64		A001142_01	AT1G44820.1
1143	A001143_01	1	0.7131	-0.33814	0.018454	0.55424	4.0634e-05	4138.96	5803.98		A001143_01	AT1G30670.1
1144	A001144_01	1	1.1163	0.11003	0.021105	0.55424	0.001378	6821.95	6111.33		A001144_01	AT1G72260.1
1145	A001145_01	1	1.1485	0.13847	0.027129	0.55424	0.0042107	1667.53	1451.86		A001145_01	AT1G78050.1
1147	A001147_01	1	1.1087	0.10316	0.037114	0.55424	0.0036548	4651.76	4195.64		A001147_01	AT1G60870.1
1149	A001149_01	1	0.82168	-0.1964	0.043044	0.55424	0.00056884	1414.88	1721.93		A001149_01	AT1G06750.1
1154	A001154_01	1	0.72431	-0.32254	0.050848	0.55424	0.00082301	2702.95	3732		A001154_01	AT1G21780.2
1155	A001155_01	1	1.327	0.28291	0.034619	0.55424	0.00056834	1737.15	1308.98		A001155_01	AT1G69490.1
1159	A001159_01	1	1.3821	0.32361	0.038735	0.55424	0.004277	155.742	112.685		A001159_01	AT1G80050.1
1161	A001161_01	1	0.88986	-0.11669	0.02558	0.55424	0.013286	2774.98	3118.48		A001161_01	AT1G13330.1
1162	A001162_01	1	0.87776	-0.13039	0.029102	0.55424	0.011208	1086.05	1237.32		A001162_01	AT1G02110.1
1166	A001166_01	1	0.78265	-0.24507	0.049917	0.55424	0.00055294	1103.23	1409.65		A001166_01	AT1G45130.1
1171	A001171_01	1	1.1706	0.15749	0.074609	0.55424	0.0046731	2490.15	2127.28		A001171_01	AT1G02950.3
1181	A001181_01	1	1.3301	0.28526	0.031938	0.55424	2.2082e-05	2416.32	1816.56		A001181_01	AT1G79740.1
1182	A001182_01	1	0.71973	-0.32888	0.025108	0.55424	0.011305	637.274	885.454		A001182_01	AT1G79720.1
1184	A001184_01	1	1.3047	0.26595	0.030251	0.55424	0.0009992	171.246	131.249		A001184_01	AT1G22700.3
1186	A001186_01	1	0.79595	-0.22822	0.025216	0.55424	0.0020458	778.602	978.186		A001186_01	AT1G30380.1
1189	A001189_01	1	0.61301	-0.48937	0.047622	0.55424	4.1235e-06	613.758	1001.25		A001189_01	AT1G06410.1
1192	A001192_01	1	1.0899	0.0861	0.03459	0.55424	0.001311	6414.4	5885.22		A001192_01	AT1G15310.1
1197	A001197_01	1	0.72288	-0.32451	0.030638	0.55424	0.001098	866.013	1197.99		A001197_01	AT1G27320.1
1201	A001201_01	1	0.8137	-0.20616	0.032678	0.55424	0.00075866	2674.45	3286.57		A001201_01	AT1G15080.1
1203	A001203_01	1	0.88336	-0.12403	0.037095	0.55424	0.0043706	1137.06	1287.17		A001203_01	AT1G67470.1
1207	A001207_01	1	1.1159	0.10967	0.029167	0.55424	0.01388	1869.45	1675.22		A001207_01	AT1G20020.3
1212	A001212_01	1	1.1058	0.1006	0.051701	0.55424	0.00013327	3446.45	3116.61		A001212_01	AT1G56220.4
1213	A001213_01	1	1.2175	0.19679	0.025211	0.55424	0.014947	399.654	328.258		A001213_01	AT1G19210.1
1214	A001214_01	1	0.86961	-0.13971	0.018565	0.55424	0.0039727	1174.03	1350.05		A001214_01	AT1G79720.1
1219	A001219_01	1	1.3352	0.28906	0.048736	0.55424	0.00026881	5986.73	4483.68		A001219_01	AT1G32160.1
1222	A001222_01	1	0.79755	-0.22621	0.060983	0.55424	3.599e-06	4112.56	5156.43		A001222_01	AT1G78320.1
1223	A001223_01	1	1.2887	0.25364	0.019488	0.55424	7.0097e-05	2516.94	1952.96		A001223_01	AT1G78150.2
1228	A001228_01	1	1.1552	0.14424	0.047202	0.55424	0.0089899	647.035	560.147		A001228_01	AT1G06440.1
1229	A001229_01	1	1.3772	0.32009	0.039575	0.55424	2.4059e-05	1971.4	1431.53		A001229_01	AT1G12090.1
1230	A001230_01	1	1.3924	0.331	0.032547	0.55424	0.00020751	1012.93	727.49		A001230_01	AT1G53280.1
1231	A001231_01	1	0.96676	-0.0338	0.025969	0.55424	0.009076	7293.95	7544.7		A001231_01	AT1G63940.2
1232	A001232_01	1	0.87365	-0.13508	0.064004	0.55424	0.0065787	2440.11	2793.08		A001232_01	AT1G69370.1
1235	A001235_01	1	0.90457	-0.1003	0.018894	0.55424	0.01089	515.79	570.207		A001235_01	AT1G66150.1
1236	A001236_01	1	0.84223	-0.1717	0.058841	0.55424	0.00023166	1827.86	2170.26		A001236_01	AT1G67450.1
1237	A001237_01	1	1.3847	0.32547	0.039913	0.55424	3.841e-06	5132.77	3707.08		A001237_01	AT1G67480.2
1242	A001242_01	1	0.89031	-0.11619	0.030924	0.55424	0.00018398	4612.84	5181.24		A001242_01	AT1G52400.2
1252	A001252_01	1	1.3782	0.32081	0.038775	0.55424	0.010207	409.321	296.99		A001252_01	AT1G14600.1
1255	A001255_01	1	0.75162	-0.28553	0.031816	0.55424	0.0022876	8837.86	11758.1		A001255_01	AT1G07745.2
1256	A001256_01	1	1.3512	0.30096	0.040201	0.55424	0.0088932	715.155	529.324		A001256_01	AT1G07740.1
1257	A001257_01	1	0.87563	-0.13281	0.026955	0.55424	0.0091236	2131.54	2434.26		A001257_01	AT1G15060.1
1263	A001263_01	1	0.86983	-0.13946	0.046694	0.55424	0.0058512	5157.98	5929.53		A001263_01	AT1G20380.1
1265	A001265_01	1	0.84627	-0.16691	0.028123	0.55424	0.011398	4952.76	5852.36		A001265_01	AT1G12805.1
1280	A001280_01	1	0.79652	-0.2275	0.024555	0.55424	0.0056575	893.637	1121.92		A001280_01	AT1G01950.1
1282	A001282_01	1	0.84362	-0.17005	0.044284	0.55424	0.0014439	2441.33	2893.73		A001282_01	AT1G57650.1
1289	A001289_01	1	1.0833	0.079975	0.066757	0.55424	0.015678	28552.5	26357.3		A001289_01	AT1G35680.1
1296	A001296_01	1	1.3864	0.32668	0.034337	0.55424	4.0716e-06	8260.17	5958.06		A001296_01	AT1G48840.1
1299	A001299_01	1	0.73752	-0.30446	0.046686	0.55424	0.0040201	590.991	801.352		A001299_01	AT1G07590.1
1304	A001304_01	1	1.673	0.5146	0.05104	0.55424	0.00067678	245.231	146.584		A001304_01	AT1G01680.1
1315	A001315_01	1	0.87253	-0.13636	0.033677	0.55424	0.001002	37733.4	43243.4		A001315_01	AT1G57580.1
1321	A001321_01	1	0.8613	-0.14931	0.020827	0.55424	0.013561	2418.25	2807.64		A001321_01	AT1G53610.1
1326	A001326_01	1	0.79011	-0.23559	0.018718	0.55424	0.00025833	6151.18	7785.36		A001326_01	AT1G65070.1
1327	A001327_01	1	1.1372	0.1286	0.036872	0.55424	0.011279	2113.5	1858.45		A001327_01	AT1G53550.1
1329	A001329_01	1	0.80794	-0.21326	0.024579	0.55424	7.0201e-05	2153.18	2665.11		A001329_01	AT1G31330.1
1333	A001333_01	1	0.90905	-0.09535	0.05469	0.55424	0.0024523	3512.21	3863.39		A001333_01	AT1G69510.2
1335	A001335_01	1	0.83144	-0.1846	0.059529	0.55424	0.00086103	2152.96	2589.45		A001335_01	AT1G32770.1
1336	A001336_01	1	0.66852	-0.40269	0.028881	0.55424	0.0011642	1902.45	2845.8		A001336_01	AT1G63450.1
1337	A001337_01	1	0.66728	-0.40455	0.044403	0.55424	0.00031278	3701.52	5546.93		A001337_01	AT1G31490.1
1340	A001340_01	1	1.3679	0.31331	0.028525	0.55424	1.1113e-05	3407.72	2491.15		A001340_01	AT1G33140.1
1344	A001344_01	1	0.82309	-0.19469	0.030325	0.55424	0.011325	370.665	450.339		A001344_01	AT1G32730.1
1345	A001345_01	1	0.85309	-0.15889	0.015074	0.55424	0.015077	1489.21	1745.68		A001345_01	AT1G67280.2
1348	A001348_01	1	0.8833	-0.12409	0.058626	0.55424	0.0061328	1555.42	1760.93		A001348_01	AT1G64090.1
1350	A001350_01	1	0.88116	-0.12651	0.050331	0.55424	0.0014756	4763.8	5406.19		A001350_01	AT1G19180.2
1356	A001356_01	1	0.66854	-0.40266	0.046756	0.55424	0.00067247	17326.6	25918.2		A001356_01	AT1G43700.1
1360	A001360_01	1	0.73862	-0.30297	0.054284	0.55424	0.0015611	2386.54	3230.85		A001360_01	AT1G59840.2
1366	A001366_01	1	0.76794	-0.26404	0.030232	0.55424	0.0078759	4171.79	5432.2		A001366_01	AT1G27910.1
1371	A001371_01	1	0.77865	-0.2502	0.044946	0.55424	0.00068123	11652.8	14965.5		A001371_01	AT1G10540.1
1372	A001372_01	1	1.2946	0.25818	0.019041	0.55424	6.7244e-05	2372.5	1832.62		A001372_01	AT1G64710.2
1373	A001373_01	1	0.88004	-0.12779	0.03391	0.55424	0.0062231	1325.84	1506.58		A001373_01	AT5G30490.2
1376	A001376_01	1	1.2125	0.19267	0.01412	0.55424	0.0079454	2866.08	2363.74		A001376_01	AT1G10580.1
1378	A001378_01	1	0.80065	-0.22234	0.042817	0.55424	0.010967	2031.44	2537.16		A001378_01	AT1G32460.1
1380	A001380_01	1	0.71902	-0.32986	0.043205	0.55424	0.0030726	527.949	734.214		A001380_01	AT1G31850.2
1388	A001388_01	1	0.56639	-0.56847	0.027733	0.55424	0.0004051	2924.27	5162.62		A001388_01	AT1G25290.1
1397	A001397_01	1	0.79817	-0.22544	0.028034	0.55424	0.0010414	11680.8	14634		A001397_01	AT1G21960.1
1401	A001401_01	1	0.82045	-0.1979	0.024459	0.55424	0.0046422	1876.19	2286.78		A001401_01	AT1G33290.2
1403	A001403_01	1	0.61195	-0.49111	0.040679	0.55424	9.0817e-05	4296.69	7021.27		A001403_01	AT1G66370.1
1404	A001404_01	1	1.3775	0.32026	0.044011	0.55424	4.9322e-07	14999.9	10890		A001404_01	AT1G14687.1
1405	A001405_01	1	0.82276	-0.19509	0.075895	0.55424	0.0054309	2314.16	2812.7		A001405_01	AT1G49230.1
1406	A001406_01	1	0.85313	-0.15884	0.068995	0.55424	0.0089725	5157.98	6046.29		A001406_01	AT1G14730.1
1407	A001407_01	1	0.6043	-0.50369	0.058873	0.55424	0.0047936	926.58	1533.33		A001407_01	AT1G14780.1
1428	A001428_01	1	1.0819	0.078738	0.052291	0.55424	0.0037856	31523.9	29135.1		A001428_01	AT1G76080.1
1438	A001438_01	1	1.1905	0.17434	0.045934	0.55424	0.0021156	2894.01	2430.86		A001438_01	AT1G73470.2
1441	A001441_01	1	1.1871	0.17154	0.042326	0.55424	0.013686	2732.3	2301.69		A001441_01	AT1G50250.1
1442	A001442_01	1	1.3036	0.26511	0.020263	0.55424	0.0023236	1109.43	851.075		A001442_01	AT1G10670.2
1450	A001450_01	1	0.7825	-0.24526	0.028971	0.55424	0.00048702	544.681	696.105		A001450_01	AT1G18920.1
1457	A001457_01	1	0.83614	-0.17896	0.067447	0.55424	0.01089	929.735	1111.98		A001457_01	AT1G19880.1
1458	A001458_01	1	1.3835	0.32459	0.024191	0.55424	2.4208e-05	5372.78	3883.53		A001458_01	AT4G20720.1
1465	A001465_01	1	0.84742	-0.16556	0.036085	0.55424	0.00018314	1894.48	2235.45		A001465_01	AT1G12840.1
1466	A001466_01	1	1.293	0.25694	0.02926	0.55424	0.0044172	655.173	506.741		A001466_01	AT1G57850.1
1467	A001467_01	1	1.1969	0.17971	0.040785	0.55424	2.7522e-05	1942.25	1622.79		A001467_01	AT1G78560.1
1469	A001469_01	1	0.74623	-0.29273	0.043944	0.55424	2.3725e-05	2665.11	3571.35		A001469_01	AT1G77360.1
1471	A001471_01	1	1.2682	0.23756	0.029816	0.55424	0.00081753	5039.69	3973.89		A001471_01	AT1G66430.1
1474	A001474_01	1	1.1559	0.14491	0.021117	0.55424	0.015544	1119.35	968.356		A001474_01	AT1G42990.1
1476	A001476_01	1	0.82973	-0.18665	0.021084	0.55424	0.010071	4280.39	5159.01		A001476_01	AT1G35625.1
1479	A001479_01	1	1.1538	0.14304	0.050967	0.55424	0.00022569	2956.61	2562.66		A001479_01	AT1G79810.2
1482	A001482_01	1	1.2555	0.22755	0.037938	0.55424	0.00408	997.847	794.808		A001482_01	AT1G77420.1
1484	A001484_01	1	0.88076	-0.12697	0.046998	0.55424	0.002456	1134.79	1288.46		A001484_01	AT5G45900.1
1489	A001489_01	1	0.73481	-0.30815	0.030934	0.55424	0.00021905	2769.72	3769.51		A001489_01	AT4G32610.1
1495	A001495_01	1	0.78411	-0.2432	0.036317	0.55424	0.0053076	987.326	1259.16		A001495_01	AT1G52890.1
1496	A001496_01	1	0.83374	-0.18184	0.041343	0.55424	0.0011823	806.094	966.905		A001496_01	AT1G15260.1
1501	A001501_01	1	0.76889	-0.26281	0.016963	0.55424	4.1624e-05	2074.76	2698.36		A001501_01	AT1G13870.1
1504	A001504_01	1	0.69189	-0.36833	0.032124	0.55424	0.0041473	704.438	1018.11		A001504_01	AT1G69660.1
1505	A001505_01	1	0.82835	-0.18832	0.050005	0.55424	3.818e-05	4951.77	5977.75		A001505_01	AT1G69650.1
1514	A001514_01	1	1.2226	0.20096	0.034317	0.55424	0.0029432	1238.18	1012.73		A001514_01	AT1G77405.1
1516	A001516_01	1	0.82545	-0.19182	0.062067	0.55424	0.0047111	2168.95	2627.79		A001516_01	AT1G77370.1
1520	A001520_01	1	0.88671	-0.12024	0.043318	0.55424	0.0047146	2905.61	3276.73		A001520_01	AT1G73560.1
1521	A001521_01	1	1.377	0.3199	0.035785	0.55424	6.3513e-06	588.043	427.05		A001521_01	AT1G73380.1
1524	A001524_01	1	1.3879	0.32779	0.063619	0.55424	0.0020077	1932.56	1392.42		A001524_01	AT1G73510.1
1529	A001529_01	1	0.75046	-0.28707	0.039761	0.55424	0.00082136	498.349	664.012		A001529_01	AT1G08750.3
1531	A001531_01	1	0.89998	-0.10539	0.030933	0.55424	0.00042066	10004.6	11115.5		A001531_01	AT1G09950.1
1534	A001534_01	1	1.2037	0.18538	0.041072	0.55424	0.0018921	1768.88	1469.68		A001534_01	AT1G01900.1
1536	A001536_01	1	0.80442	-0.21764	0.049052	0.55424	0.0061395	1810.39	2250.48		A001536_01	AT1G01960.1
1537	A001537_01	1	0.93818	-0.063812	0.033087	0.55424	0.011955	3822.65	4074.49		A001537_01	AT1G10840.1
1539	A001539_01	1	1.2718	0.24044	0.066189	0.55424	4.7217e-05	18124.1	14251.3		A001539_01	AT1G65470.1
1547	A001547_01	1	0.81692	-0.20221	0.053175	0.55424	0.00095312	1060.29	1297.9		A001547_01	AT1G59980.1
1557	A001557_01	1	0.75663	-0.27889	0.023957	0.55424	7.3629e-05	1841.99	2434.51		A001557_01	AT1G05060.1
1559	A001559_01	1	1.1904	0.17426	0.051064	0.55424	0.0031814	774.409	650.538		A001559_01	AT1G65295.1
1560	A001560_01	1	1.1556	0.14459	0.039373	0.55424	0.0025445	8104.7	7013.56		A001560_01	AT1G69970.1
1562	A001562_01	1	1.089	0.085275	0.030701	0.55424	0.00066678	28265.6	25954.5		A001562_01	AT1G79420.1
1565	A001565_01	1	1.2723	0.24084	0.030734	0.55424	0.0057567	561.213	441.068		A001565_01	AT4G23160.1
1567	A001567_01	1	1.0856	0.082163	0.022819	0.55424	0.014337	955.18	879.805		A001567_01	AT1G07040.1
1573	A001573_01	1	1.3828	0.32414	0.031592	0.55424	0.0002074	1244.64	900.095		A001573_01	AT1G01290.1
1575	A001575_01	1	0.83417	-0.18131	0.029381	0.55424	0.0054732	710.167	851.33		A001575_01	AT1G05310.1
1582	A001582_01	1	0.82041	-0.19795	0.024493	0.55424	1.7309e-07	4163.04	5074.08		A001582_01	AT1G30210.2
1583	A001583_01	1	0.80802	-0.21316	0.039738	0.55424	0.0015506	2656.33	3287.23		A001583_01	AT3G03450.1
1588	A001588_01	1	0.78503	-0.24204	0.030627	0.55424	0.00010153	5893.47	7507.82		A001588_01	AT1G61255.1
1590	A001590_01	1	1.3285	0.28408	0.050389	0.55424	0.00034599	882.36	664.145		A001590_01	AT1G61140.1
1591	A001591_01	1	0.76408	-0.26909	0.064939	0.55424	0.0012434	2705.12	3540.42		A001591_01	AT1G61120.1
1593	A001593_01	1	0.6194	-0.479	0.047197	0.55424	0.00047852	13893.8	22431		A001593_01	AT1G61100.1
1601	A001601_01	1	0.74839	-0.28984	0.022009	0.55424	0.00019334	1580.66	2112.23		A001601_01	AT1G31810.1
1602	A001602_01	1	0.23535	-1.4467	0.066816	0.55424	0.00010899	4.51091	19.1672		A001602_01	AT1G04590.2
1604	A001604_01	1	1.2572	0.22886	0.025643	0.55424	5.6071e-05	2800.63	2227.64		A001604_01	AT1G31910.1
1616	A001616_01	1	0.71661	-0.33323	0.036227	0.55424	6.7102e-06	905.693	1263.95		A001616_01	AT1G30170.1
1618	A001618_01	1	0.76704	-0.26521	0.023409	0.55424	0.0099311	240.977	314.159		A001618_01	AT1G24145.1
1619	A001619_01	1	1.2236	0.20181	0.028161	0.55424	1.0289e-05	5792.39	4733.88		A001619_01	AT1G24160.1
1624	A001624_01	1	1.4152	0.34729	0.020627	0.55424	2.9046e-05	1608.73	1136.72		A001624_01	AT1G50950.1
1627	A001627_01	1	1.1879	0.17222	0.059197	0.55424	0.00093075	18683.6	15726.5		A001627_01	AT1G68460.1
1631	A001631_01	1	0.65741	-0.41945	0.059034	0.55424	1.2726e-05	19576.8	29777.3		A001631_01	AT1G35910.1
1633	A001633_01	1	1.2199	0.19876	0.048226	0.55424	0.00015598	15911.5	13042.9		A001633_01	AT1G72100.1
1634	A001634_01	1	1.2176	0.1969	0.023386	0.55424	0.0059791	1314.09	1079.12		A001634_01	AT1G66480.1
1642	A001642_01	1	0.76446	-0.26859	0.034319	0.55424	0.00039347	8292.44	10847.6		A001642_01	AT1G33540.1
1644	A001644_01	1	0.83159	-0.18441	0.037313	0.55424	0.00099861	2499.88	3006.4		A001644_01	AT1G79280.1
1645	A001645_01	1	1.4665	0.3829	0.050317	0.55424	0.00066943	3639.13	2481.45		A001645_01	AT1G33410.1
1649	A001649_01	1	1.0814	0.0783	0.051604	0.55424	0.0085494	1438.42	1330.09		A001649_01	AT1G79130.1
1650	A001650_01	1	1.2378	0.21331	0.011756	0.55424	0.0013467	2364.68	1910.27		A001650_01	AT1G31460.1
1652	A001652_01	1	1.2776	0.245	0.075379	0.55424	0.00014885	1274.36	997.448		A001652_01	AT1G66070.1
1655	A001655_01	1	1.2969	0.25998	0.055726	0.55424	2.6766e-06	5609.41	4325.14		A001655_01	AT1G66190.1
1657	A001657_01	1	0.85368	-0.1582	0.042277	0.55424	0.008303	547.137	640.917		A001657_01	AT1G12100.1
1661	A001661_01	1	1.1919	0.17558	0.055049	0.55424	8.6634e-05	2015.86	1691.21		A001661_01	AT1G12030.1
1662	A001662_01	1	1.4862	0.39625	0.017758	0.55424	0.0012058	648.979	436.68		A001662_01	AT1G27990.1
1664	A001664_01	1	1.8232	0.60057	0.035324	0.55424	0.013988	284.975	156.319		A001664_01	AT1G28110.2
1669	A001669_01	1	1.4741	0.38807	0.065141	0.55424	1.5214e-05	155.867	105.731		A001669_01	AT1G11900.1
1673	A001673_01	1	1.1579	0.1466	0.02301	0.55424	0.0029555	3019.96	2608.16		A001673_01	AT1G56430.1
1674	A001674_01	1	1.3492	0.29948	0.055266	0.55424	0.006303	1117.44	828.238		A001674_01	AT1G43000.1
1676	A001676_01	1	1.1467	0.13693	0.043527	0.55424	0.0026249	377.209	328.915		A001676_01	AT1G52410.2
1678	A001678_01	1	0.77786	-0.25121	0.039574	0.55424	0.0029056	11628.3	14949		A001678_01	AT1G55190.1
1679	A001679_01	1	1.1789	0.16461	0.039916	0.55424	0.00028825	5662.95	4803.5		A001679_01	AT1G55330.1
1681	A001681_01	1	1.4465	0.36916	0.024318	0.55424	3.2386e-07	3090.54	2136.45		A001681_01	AT1G68920.3
1682	A001682_01	1	1.1737	0.16019	0.042307	0.55424	0.002161	10064.8	8574.95		A001682_01	AT1G68940.1
1685	A001685_01	1	0.83453	-0.18089	0.02922	0.55424	0.0005451	1840.15	2205.04		A001685_01	AT1G63100.1
1689	A001689_01	1	1.1016	0.096775	0.047964	0.55424	0.012243	1377.74	1250.63		A001689_01	AT4G22100.1
1693	A001693_01	1	1.1222	0.11526	0.024326	0.55424	1.4751e-05	12327.7	10985.2		A001693_01	AT1G61010.3
1697	A001697_01	1	0.81872	-0.20001	0.032894	0.55424	0.00074882	828.652	1012.12		A001697_01	AT1G77450.1
1698	A001698_01	1	0.74166	-0.29886	0.046855	0.55424	0.013209	2494.64	3363.37		A001698_01	AT1G71200.1
1705	A001705_01	1	0.77806	-0.25095	0.03181	0.55424	0.00027361	1681.6	2161.16		A001705_01	AT1G29600.1
1706	A001706_01	1	0.81705	-0.20205	0.023906	0.55424	0.0051982	6732.49	8240.37		A001706_01	AT1G29630.2
1707	A001707_01	1	0.69332	-0.36626	0.026042	0.55424	7.5197e-06	2975	4291.11		A001707_01	AT1G29480.1
1709	A001709_01	1	1.2461	0.22002	0.040715	0.55424	0.00011139	9872.42	7922.8		A001709_01	AT1G29490.1
1715	A001715_01	1	1.1452	0.13559	0.029841	0.55424	0.0037893	1565.56	1367.04		A001715_01	AT1G72240.1
1719	A001719_01	1	1.0942	0.090025	0.03953	0.55424	0.0071264	4507.96	4119.55		A001719_01	AT1G72170.1
1727	A001727_01	1	0.83586	-0.1793	0.040402	0.55424	0.00032602	10111.2	12096.8		A001727_01	AT1G34355.1
1730	A001730_01	1	1.2515	0.22433	0.031877	0.55424	1.4572e-05	5375.46	4294.97		A001730_01	AT1G75050.1
1741	A001741_01	1	1.2655	0.23546	0.028653	0.55424	1.0345e-05	20943.8	16551		A001741_01	AT1G73840.1
1747	A001747_01	1	0.75978	-0.27473	0.032646	0.55424	0.00088472	572.321	753.327		A001747_01	AT1G03260.1
1751	A001751_01	1	1.1888	0.17295	0.035004	0.55424	0.0010095	1366.76	1149.64		A001751_01	AT1G53700.1
1765	A001765_01	1	1.1072	0.10181	0.027866	0.55424	0.014734	3053.37	2757.83		A001765_01	AT1G74450.1
1767	A001767_01	1	0.74636	-0.29255	0.019707	0.55424	0.0021649	1571.37	2105.27		A001767_01	AT1G63670.3
1775	A001775_01	1	0.69419	-0.36501	0.046678	0.55424	0.00017126	1874.69	2700.52		A001775_01	AT1G23500.1
1777	A001777_01	1	0.77687	-0.25249	0.022267	0.55424	0.00034275	2865.51	3688.59		A001777_01	AT1G69280.1
1783	A001783_01	1	0.7863	-0.24041	0.034387	0.55424	0.0012481	2059.67	2619.4		A001783_01	AT1G74070.1
1784	A001784_01	1	0.80776	-0.21349	0.035168	0.55424	0.0096258	1439.14	1781.66		A001784_01	AT1G73870.1
1788	A001788_01	1	0.71843	-0.33069	0.038948	0.55424	0.0066255	1656.73	2306.07		A001788_01	AT1G77310.1
1789	A001789_01	1	0.60351	-0.505	0.042113	0.55424	1.9388e-05	13424	22243.4		A001789_01	AT1G77320.1
1790	A001790_01	1	1.1284	0.12078	0.034416	0.55424	0.00040219	3983.83	3530.87		A001790_01	AT1G64970.1
1791	A001791_01	1	0.68997	-0.37111	0.018853	0.55424	0.0016052	484.201	701.766		A001791_01	AT1G69800.2
1796	A001796_01	1	1.2742	0.24232	0.058901	0.55424	0.00017222	1477.19	1159.33		A001796_01	AT1G04020.1
1803	A001803_01	1	0.80677	-0.21471	0.045998	0.55424	2.2333e-05	2222.3	2754.8		A001803_01	AT1G68160.1
1812	A001812_01	1	1.1643	0.15209	0.03185	0.55424	0.00058892	5805.15	4986.05		A001812_01	AT1G69480.1
1813	A001813_01	1	0.81091	-0.2096	0.054269	0.55424	0.015091	1894.86	2336.71		A001813_01	AT1G52120.1
1826	A001826_01	1	1.2348	0.2109	0.054862	0.55424	0.0090416	653.995	529.641		A001826_01	AT1G17130.2
1831	A001831_01	1	0.79597	-0.2282	0.042465	0.55424	0.0037301	981.91	1233.61		A001831_01	AT5G10890.1
1832	A001832_01	1	1.1503	0.14005	0.036673	0.55424	0.0004827	4780.02	4155.13		A001832_01	AT1G50280.1
1835	A001835_01	1	1.151	0.14066	0.035507	0.55424	0.0040108	1137.74	988.412		A001835_01	AT1G49160.2
1840	A001840_01	1	0.68314	-0.38106	0.042084	0.55424	0.0034037	1050.27	1537.48		A001840_01	AT1G61795.1
1848	A001848_01	1	0.89062	-0.11584	0.021381	0.55424	0.0026633	309.916	347.999		A001848_01	AT1G55520.2
1853	A001853_01	1	1.2329	0.20934	0.033565	0.55424	0.00013878	5746.81	4661.07		A001853_01	AT1G61610.1
1856	A001856_01	1	1.2682	0.23756	0.043673	0.55424	0.0058008	680.345	536.518		A001856_01	AT1G78640.1
1857	A001857_01	1	0.77341	-0.25695	0.057189	0.55424	0.002707	8793.78	11370.8		A001857_01	AT1G53950.1
1858	A001858_01	1	0.76188	-0.27196	0.053247	0.55424	0.00041995	476.087	624.843		A001858_01	AT1G53950.1
1859	A001859_01	1	0.84615	-0.16706	0.048604	0.55424	0.0016281	2585.83	3055.81		A001859_01	AT1G78590.1
1863	A001863_01	1	1.1985	0.18104	0.094911	0.55424	0.0013731	928.249	774.564		A001863_01	AT1G49450.1
1866	A001866_01	1	1.208	0.189	0.039073	0.55424	0.0027682	1067.31	883.508		A001866_01	AT1G49320.1
1870	A001870_01	1	1.1689	0.1561	0.042795	0.55424	0.0020807	2318.56	1983.46		A001870_01	AT1G73180.1
1877	A001877_01	1	0.67921	-0.38682	0.026525	0.55424	0.00010186	693.049	1020.45		A001877_01	AT1G72570.1
1879	A001879_01	1	1.2008	0.18301	0.026707	0.55424	0.0027428	1012.02	842.775		A001879_01	AT1G68040.1
1888	A001888_01	1	0.6706	-0.39958	0.04645	0.55424	1.1911e-05	9087	13550.8		A001888_01	AT1G51630.1
1889	A001889_01	1	1.239	0.21429	0.032034	0.55424	0.0050243	827.658	668.008		A001889_01	AT1G11660.2
1890	A001890_01	1	1.2745	0.24253	0.045921	0.55424	8.837e-06	9261.3	7266.28		A001890_01	AT1G58643.1
1894	A001894_01	1	1.6194	0.48205	0.04256	0.55424	0.00043114	333.352	205.861		A001894_01	AT1G20960.1
1901	A001901_01	1	0.95405	-0.047038	0.078115	0.55424	0.0070682	1334.75	1398.98		A001901_01	AT1G05720.1
1905	A001905_01	1	0.6617	-0.41294	0.098307	0.55424	0.00065063	4309.17	6512.64		A001905_01	AT1G51370.1
1906	A001906_01	1	0.73434	-0.30879	0.073935	0.55424	0.010026	1147.8	1563.06		A001906_01	AT5G54745.1
1910	A001910_01	1	0.67525	-0.39267	0.055868	0.55424	6.8576e-06	3185.29	4717.34		A001910_01	AT1G51200.2
1912	A001912_01	1	0.76038	-0.27394	0.032356	0.55424	0.010822	566.57	745.086		A001912_01	AT1G79510.2
1914	A001914_01	1	0.81188	-0.2084	0.037025	0.55424	0.013149	393.468	484.637		A001914_01	AT1G50940.1
1924	A001924_01	1	1.3865	0.32678	0.054315	0.55424	8.5717e-07	3472.05	2504.14		A001924_01	AT1G09230.1
1930	A001930_01	1	1.1169	0.11056	0.036345	0.55424	0.011324	2546.05	2279.47		A001930_01	AT5G58940.1
1933	A001933_01	1	1.5587	0.44382	0.035416	0.55424	0.001915	807.708	518.168		A001933_01	AT1G10200.1
1934	A001934_01	1	2.3379	0.84925	0.038267	0.55424	0.00027254	144.2	61.6763		A001934_01	AT1G17745.1	AT1G19790	AT1G19830	AT1G19835	AT1G19840	-	AT1G19860	AT1G19870	AT1G19880	AT1G19890	AT1G19900	AT1G19910	AT1G19920	AT1G19940	AT1G19950	AT1G19960	AT1G20010
1936	A001936_01	1	0.91898	-0.084487	0.054953	0.55424	0.011487	831.557	904.787		A001936_01	AT1G20850.1
1942	A001942_01	1	1.2734	0.24171	0.071274	0.55424	0.00029568	1389.08	1090.84		A001942_01	AT1G35510.1
1943	A001943_01	1	0.81666	-0.20254	0.053555	0.55424	0.0013803	899.015	1100.81		A001943_01	AT1G16220.1
1945	A001945_01	1	0.70755	-0.34595	0.087593	0.55424	0.00026877	1816.38	2567.27		A001945_01	AT1G67300.1
1949	A001949_01	1	0.80174	-0.22098	0.033975	0.55424	0.00094745	1109.98	1384.51		A001949_01	AT1G18870.1
1951	A001951_01	1	0.54811	-0.60129	0.053157	0.55424	0.00023862	1378.71	2515.43		A001951_01	AT1G75180.3
1952	A001952_01	1	1.2537	0.2261	0.031728	0.55424	0.0059687	1215.73	969.713		A001952_01	AT1G04850.1
1955	A001955_01	1	1.1102	0.10455	0.015957	0.55424	0.00067232	3369.1	3034.49		A001955_01	AT1G16500.1
1956	A001956_01	1	0.82544	-0.19184	0.036951	0.55424	0.0068089	1348.3	1633.53		A001956_01	AT1G53165.2
1959	A001959_01	1	0.7994	-0.2239	0.018363	0.55424	0.0034777	3754.84	4697.1		A001959_01	AT1G04400.1
1960	A001960_01	1	0.80483	-0.21712	0.038458	0.55424	0.0054538	479.959	596.333		A001960_01	AT1G43690.1
1963	A001963_01	1	0.57725	-0.54947	0.048293	0.55424	8.5774e-06	2804.27	4858.09		A001963_01	AT1G08770.1
1967	A001967_01	1	0.84566	-0.16764	0.16941	0.55424	0.0016952	1723.13	2037.75		A001967_01	AT1G49430.1
1972	A001972_01	1	0.90807	-0.096438	0.06809	0.55424	0.0011994	11968.1	13179.3		A001972_01	AT1G71990.1
1973	A001973_01	1	0.87732	-0.13089	0.045665	0.55424	3.6747e-05	8684.54	9899.11		A001973_01	AT1G50240.2
1975	A001975_01	1	1.2987	0.26136	0.063981	0.55424	0.011259	336.972	259.459		A001975_01	AT1G64550.1
1978	A001978_01	1	0.83176	-0.18421	0.026813	0.55424	0.0047734	1358.86	1633.7		A001978_01	AT1G59800.1
1980	A001980_01	1	1.0721	0.069625	0.031787	0.55424	0.0023898	5042.72	4703.68		A001980_01	AT1G68570.1
1984	A001984_01	1	1.8637	0.62258	0.054364	0.55424	0.0046183	330.432	177.292		A001984_01	AT1G04170.1
1985	A001985_01	1	1.5509	0.43886	0.036873	0.55424	0.0012753	326.131	210.272		A001985_01	AT1G34290.1
1986	A001986_01	1	1.3522	0.30172	0.048184	0.55424	0.0055888	710.451	525.369		A001986_01	AT1G07080.1
1987	A001987_01	1	1.709	0.5359	0.042962	0.55424	0.0068584	512.551	299.915		A001987_01	AT5G19720.1
1989	A001989_01	1	2.0823	0.73348	0.029833	0.55424	0.0083566	362.165	173.921		A001989_01	AT1G71800.1
1990	A001990_01	1	1.9222	0.65345	0.018412	0.55424	0.0040236	247.225	128.612		A001990_01	AT1G15110.2
1991	A001991_01	1	1.4554	0.37526	0.073161	0.55424	0.0016555	306.311	210.461		A001991_01	AT1G71450.1
1993	A001993_01	1	1.4083	0.34236	0.028497	0.55424	0.0028767	561.1	398.417		A001993_01	AT1G15150.1
1994	A001994_01	1	1.3757	0.31899	0.043978	0.55424	0.0034312	656.945	477.517		A001994_01	AT1G15190.1
1998	A001998_01	1	1.2889	0.25377	0.039612	0.55424	0.00087235	743.598	576.918		A001998_01	AT1G15290.1
1999	A001999_01	1	2.0824	0.73353	0.043513	0.55424	0.0025563	177.541	85.251		A001999_01	AT2G41310.1
2002	A002002_01	1	1.8081	0.59229	0.057324	0.55424	0.0057665	355.74	196.743		A002002_01	AT1G76490.1
2006	A002006_01	1	2.5003	0.9164	0.060775	0.55424	0.011381	318.397	127.345		A002006_01	AT1G71010.1
2009	A002009_01	1	2.1737	0.77641	0.031154	0.55424	0.0052283	280.367	128.986		A002009_01	AT1G28140.1
2014	A002014_01	1	1.5734	0.45322	0.025675	0.55424	0.0011318	294.212	186.998		A002014_01	AT1G15950.2
2016	A002016_01	1	2.5756	0.94609	0.051466	0.55424	0.0014523	154.084	59.8236		A002016_01	AT1G54080.1
2024	A002024_01	1	2.7402	1.008	0.019466	0.55424	0.0060722	132.158	48.2309		A002024_01	AT1G79430.2
2033	A002033_01	1	1.361	0.30819	0.04108	0.55424	1.1795e-06	2516.94	1849.37		A002033_01	AT1G10940.1
2034	A002034_01	1	0.81403	-0.20576	0.069001	0.55424	0.0028997	2877.85	3535.11		A002034_01	AT1G06870.1
2037	A002037_01	1	1.1262	0.11885	0.081574	0.55424	0.0018808	2758.66	2449.4		A002037_01	AT1G74320.1
2039	A002039_01	1	1.1946	0.17784	0.025734	0.55424	0.0028477	1037.84	868.789		A002039_01	AT1G27550.1
2040	A002040_01	1	0.82727	-0.18962	0.048391	0.55424	0.0077714	1073.84	1298.16		A002040_01	AT1G49960.1
2043	A002043_01	1	0.90256	-0.10253	0.041016	0.55424	0.01125	1104.23	1223.41		A002043_01	AT1G34670.1
2050	A002050_01	1	0.8679	-0.14167	0.017668	0.55424	0.0027129	1126.2	1297.64		A002050_01	AT1G07200.2
2054	A002054_01	1	1.2802	0.24705	0.060235	0.55424	2.705e-06	6609.74	5162.62		A002054_01	AT1G22750.3
2056	A002056_01	1	0.83756	-0.17726	0.038709	0.55424	0.00088103	1703.6	2034.08		A002056_01	AT1G11320.1
2057	A002057_01	1	1.1276	0.12005	0.033615	0.55424	0.0084164	1816.92	1611.47		A002057_01	AT1G11160.1
2059	A002059_01	1	1.1364	0.12784	0.096973	0.55424	0.0020977	1420.41	1249.88		A002059_01	AT1G62390.1
2066	A002066_01	1	1.2102	0.19081	0.056844	0.55424	1.1178e-05	5594.84	4623		A002066_01	AT1G74920.1
2078	A002078_01	1	1.3566	0.30501	0.0443	0.55424	0.00093011	1384.23	1020.35		A002078_01	AT1G27760.1
2084	A002084_01	1	0.72724	-0.3185	0.030141	0.55424	0.0015613	1382.29	1900.74		A002084_01	AT1G01470.1
2090	A002090_01	1	0.73606	-0.30644	0.026757	0.55424	0.00020968	10406.6	14137.7		A002090_01	AT1G74730.1
2091	A002091_01	1	0.73302	-0.31059	0.038088	0.55424	1.3763e-05	2742.98	3742.09		A002091_01	AT1G80490.2
2093	A002093_01	1	0.87348	-0.13527	0.042078	0.55424	0.0048434	1418.28	1623.76		A002093_01	AT1G51470.1
2098	A002098_01	1	1.1472	0.13735	0.026309	0.55424	0.0094694	6372.84	5554.7		A002098_01	AT1G52570.1
2100	A002100_01	1	1.4991	0.40486	0.029123	0.55424	0.0067864	531.87	354.781		A002100_01	AT1G73330.1
2106	A002106_01	1	1.2405	0.21548	0.014295	0.55424	2.5681e-06	2631.74	2121.55		A002106_01	AT1G08680.3
2109	A002109_01	1	0.53839	-0.61918	0.023426	0.55424	0.0082958	829.979	1541.64		A002109_01	AT1G08710.2
2115	A002115_01	1	0.84849	-0.1643	0.043191	0.55424	0.011237	454.774	535.982		A002115_01	AT1G36310.2
2119	A002119_01	1	0.76652	-0.2659	0.047244	0.55424	0.0034672	3541.48	4620.23		A002119_01	AT1G53890.2
2127	A002127_01	1	1.3519	0.3015	0.042421	0.55424	4.5782e-05	1530.73	1132.29		A002127_01	AT5G61700.1
2129	A002129_01	1	0.86462	-0.14546	0.027025	0.55424	0.01485	1499.07	1733.85		A002129_01	AT1G41855.1
2141	A002141_01	1	0.36037	-1.0206	0.036507	0.55424	4.562e-07	708.677	1966.48		A002141_01	AT1G30950.1
2142	A002142_01	1	0.70273	-0.35279	0.039475	0.55424	0.00034499	13719.9	19524		A002142_01	AT1G56450.1
2147	A002147_01	1	1.206	0.18728	0.038514	0.55424	0.00087794	1314.75	1090.29		A002147_01	AT1G59650.1
2156	A002156_01	1	0.69278	-0.36704	0.077347	0.55424	2.3806e-05	1927.54	2782.49		A002156_01	AT3G49380.1
2159	A002159_01	1	0.78245	-0.24533	0.029674	0.55424	0.00044026	8578.38	10963.2		A002159_01	AT1G25220.1
2162	A002162_01	1	1.334	0.2882	0.057762	0.55424	8.9381e-05	2256.34	1691.38		A002162_01	AT1G54260.1
2166	A002166_01	1	0.60914	-0.49571	0.03985	0.55424	0.0052002	598.903	983.286		A002166_01	AT1G71695.1
2169	A002169_01	1	0.67227	-0.3971	0.054294	0.55424	0.0052352	1897.7	2822.84		A002169_01	AT1G54450.1
2171	A002171_01	1	0.77487	-0.25506	0.056952	0.55424	0.0019765	26726.2	34489.1		A002171_01	AT1G28410.1
2172	A002172_01	1	0.84936	-0.16328	0.036139	0.55424	0.0043623	1352.62	1592.4		A002172_01	AT1G28340.1
2173	A002173_01	1	1.3195	0.27726	0.035763	0.55424	0.015131	593.893	450.114		A002173_01	AT5G20070.1
2177	A002177_01	1	1.448	0.37019	0.05305	0.55424	4.8199e-05	3574.21	2468.34		A002177_01	AT1G16020.2
2179	A002179_01	1	1.0785	0.075575	0.043799	0.55424	0.0020117	8659.39	8029.68		A002179_01	AT1G16190.1
2180	A002180_01	1	2.7221	1.0014	0.078968	0.55424	0.0043523	146.834	53.9415		A002180_01	AT1G30450.2
2186	A002186_01	1	0.80911	-0.21182	0.035046	0.55424	2.5788e-05	2479.22	3064.07		A002186_01	AT1G18780.1
2192	A002192_01	1	0.80134	-0.22148	0.04614	0.55424	0.00085365	28911.7	36080.2		A002192_01	AT1G32810.2
2214	A002214_01	1	0.68247	-0.38204	0.033974	0.55424	0.0022115	1207.13	1768.7		A002214_01	AT1G16460.3
2217	A002217_01	1	1.1667	0.15418	0.043541	0.55424	0.0025829	1146.42	982.598		A002217_01	AT1G79820.3
2225	A002225_01	1	1.2298	0.20686	0.042288	0.55424	0.0016414	1221.21	993.069		A002225_01	AT1G78410.1
2229	A002229_01	1	0.77945	-0.24916	0.026221	0.55424	0.00085627	2742.16	3518.18		A002229_01	AT1G07880.2
2230	A002230_01	1	1.564	0.44727	0.054419	0.55424	0.0059411	175.002	111.888		A002230_01	AT1G07870.1
2234	A002234_01	1	1.377	0.31987	0.039461	0.55424	3.7887e-05	12486.5	9068.84		A002234_01	AT1G63140.2
2236	A002236_01	1	1.0621	0.060288	0.1911	0.55424	0.011251	10427.5	9817.29		A002236_01	AT1G63020.1
2238	A002238_01	1	0.84262	-0.17124	0.077487	0.55424	0.0082242	877.784	1041.69		A002238_01	AT5G18900.1
2241	A002241_01	1	0.8477	-0.16523	0.026888	0.55424	0.0076015	666.407	786.113		A002241_01	AT4G30190.1
2242	A002242_01	1	0.76699	-0.26528	0.020035	0.55424	1.0744e-05	904.697	1179.56		A002242_01	AT1G01840.1
2244	A002244_01	1	1.1542	0.1434	0.033576	0.55424	0.000109	8012.84	6942.38		A002244_01	AT1G53560.1
2246	A002246_01	1	1.1916	0.17527	0.090661	0.55424	0.0038466	965.359	810.134		A002246_01	AT1G12830.1
2262	A002262_01	1	0.74756	-0.29094	0.035033	0.55424	0.00022776	3852.97	5154.37		A002262_01	AT4G31610.1
2276	A002276_01	1	1.0975	0.093013	0.042661	0.55424	0.0044262	2289.75	2086.41		A002276_01	AT3G18210.2
2279	A002279_01	1	1.2804	0.24718	0.074344	0.55424	0.0057422	1317.12	1028.65		A002279_01	AT1G13880.1
2291	A002291_01	1	1.2218	0.20035	0.038553	0.55424	0.0076897	1032.77	845.223		A002291_01	AT1G20575.1
2298	A002298_01	1	0.75536	-0.28056	0.038868	0.55424	0.00060719	924.451	1223.9		A002298_01	AT1G44010.1
2310	A002310_01	1	0.80561	-0.21615	0.035099	0.55424	0.0033603	705.919	876.293		A002310_01	AT5G65930.1
2311	A002311_01	1	0.69956	-0.3573	0.021887	0.55424	0.0072836	476.468	681.094		A002311_01	AT1G05510.1
2312	A002312_01	1	1.3314	0.2862	0.060911	0.55424	7.4434e-05	1220.36	916.626		A002312_01	AT1G05490.1
2316	A002316_01	1	0.80959	-0.21123	0.036818	0.55424	0.00021989	5602.68	6920.2		A002316_01	AT1G37037.1
2319	A002319_01	1	0.84852	-0.16426	0.045477	0.55424	0.0044079	5644.29	6652.18		A002319_01	AT5G37020.2
2322	A002322_01	1	1.3257	0.28194	0.047447	0.55424	6.7437e-07	2602.43	1963.14		A002322_01	AT5G10320.3
2328	A002328_01	1	1.1567	0.1456	0.039415	0.55424	0.00017398	1924.27	1663.53		A002328_01	AT1G17330.1
2329	A002329_01	1	1.1327	0.12456	0.023784	0.55424	0.0012751	2338.82	2065.03		A002329_01	AT1G20200.1
2334	A002334_01	1	0.78949	-0.23636	0.023901	0.55424	0.011391	1613.72	2044.07		A002334_01	AT1G01570.1
2338	A002338_01	1	1.1655	0.15319	0.058006	0.55424	0.015459	1077.61	924.543		A002338_01	AT1G32360.1
2340	A002340_01	1	0.756	-0.27971	0.062772	0.55424	0.00093245	5815.6	7692.49		A002340_01	AT1G21170.1
2343	A002343_01	1	0.80207	-0.22056	0.054149	0.55424	0.0025564	2117.73	2640.17		A002343_01	AT1G15760.1
2345	A002345_01	1	1.2675	0.23705	0.023775	0.55424	7.4424e-07	2290.21	1806.96		A002345_01	AT1G15880.1
2346	A002346_01	1	1.1964	0.17935	0.031039	0.55424	0.0012262	2447.2	2045.3		A002346_01	AT1G72330.2
2348	A002348_01	1	0.74874	-0.28936	0.026389	0.55424	0.0011698	3186.25	4255.21		A002348_01	AT1G03650.1
2357	A002357_01	1	1.2887	0.25365	0.039742	0.55424	2.2416e-06	4500.3	3492.24		A002357_01	AT1G22370.2
2359	A002359_01	1	1.6874	0.52316	0.030161	0.55424	0.0065435	377.436	223.676		A002359_01	AT1G07110.1
2360	A002360_01	1	1.149	0.13889	0.029286	0.55424	0.0024803	3113.18	2709.45		A002360_01	AT1G22250.1
2366	A002366_01	1	0.81916	-0.19947	0.055782	0.55424	0.0027269	3485.62	4255.21		A002366_01	AT1G21510.1
2367	A002367_01	1	1.248	0.22155	0.029544	0.55424	0.011181	899.285	720.611		A002367_01	AT1G21480.2
2368	A002368_01	1	1.186	0.17062	0.034933	0.55424	0.0045788	2803.43	2363.74		A002368_01	AT5G01010.1
2373	A002373_01	1	0.79164	-0.23365	0.036215	0.55424	0.00037858	1748.48	2208.57		A002373_01	AT1G29200.1
2379	A002379_01	1	1.2476	0.22125	0.074302	0.55424	0.0050004	931.131	746.354		A002379_01	AT1G17960.1
2380	A002380_01	1	1.1715	0.15825	0.042173	0.55424	4.8411e-06	7666.38	6543.97		A002380_01	AT1G17970.1
2381	A002381_01	1	1.1498	0.13958	0.024377	0.55424	0.00012777	3788.02	3294.47		A002381_01	AT1G17980.1
2382	A002382_01	1	1.1835	0.16848	0.03822	0.55424	0.00034289	2868.66	2423.82		A002382_01	AT4G01550.2
2384	A002384_01	1	0.82637	-0.19071	0.033154	0.55424	0.0033256	1131.05	1368.81		A002384_01	AT1G01350.1
2388	A002388_01	1	0.78868	-0.2374	0.043745	0.55424	0.00097999	585.754	742.706		A002388_01	AT1G24470.1
2389	A002389_01	1	1.5113	0.413	0.062738	0.55424	1.9825e-05	2005.2	1326.77		A002389_01	AT1G24530.1
2390	A002390_01	1	0.81729	-0.20176	0.050004	0.55424	0.0013168	1165.03	1425.39		A002390_01	AT1G24610.1
2393	A002393_01	1	0.63967	-0.4468	0.041618	0.55424	6.0999e-05	7525.86	11765.2		A002393_01	AT1G26550.1
2395	A002395_01	1	0.78291	-0.24474	0.060336	0.55424	0.0024667	723.21	923.804		A002395_01	AT1G26360.1
2396	A002396_01	1	5.1192	1.633	0.041908	0.55424	0.0078276	18.278	3.57048		A002396_01	AT1G26350.1
2397	A002397_01	1	1.5287	0.42439	0.026479	0.55424	5.0555e-06	6157.95	4028.3		A002397_01	AT1G27240.1
2398	A002398_01	1	0.85258	-0.15949	0.032994	0.55424	0.00016145	6880.18	8069.93		A002398_01	AT3G25780.1
2399	A002399_01	1	1.2584	0.22988	0.035545	0.55424	1.2878e-06	11999.3	9534.77		A002399_01	AT1G27310.1
2401	A002401_01	1	0.84013	-0.1742	0.031338	0.55424	0.0013764	1198.59	1426.67		A002401_01	AT1G47750.1
2408	A002408_01	1	1.3278	0.28355	0.051595	0.55424	0.00042668	1845.67	1389.92		A002408_01	AT1G16960.1
2412	A002412_01	1	1.1597	0.14813	0.042115	0.55424	0.0027529	3524.17	3039.05		A002412_01	AT1G16900.1
2416	A002416_01	1	1.0829	0.079675	0.061429	0.55424	0.005427	16744.1	15462.9		A002416_01	AT1G54930.1
2418	A002418_01	1	0.71927	-0.32953	0.027922	0.55424	0.0053249	334.722	465.355		A002418_01	AT1G16705.2
2423	A002423_01	1	0.89079	-0.11565	0.041132	0.55424	0.0024481	3562.79	3999.4		A002423_01	AT1G47390.1
2424	A002424_01	1	1.0932	0.0891	0.034332	0.55424	0.01175	2620.45	2397.06		A002424_01	AT1G47340.1
2426	A002426_01	1	1.1321	0.1241	0.033886	0.55424	0.00037845	8762.18	7739.56		A002426_01	AT1G19630.1
2427	A002427_01	1	1.6001	0.47004	0.029922	0.55424	0.0013873	468.436	292.744		A002427_01	AT1G34070.1
2429	A002429_01	1	0.90483	-0.10001	0.020434	0.55424	0.0096736	3812.73	4213.72		A002429_01	AT1G19750.1
2430	A002430_01	1	1.3116	0.27124	0.034944	0.55424	2.438e-05	7734.14	5896.42		A002430_01	AT1G19780.1
2438	A002438_01	1	0.82981	-0.18656	0.051359	0.55424	0.0084673	564.421	680.141		A002438_01	AT1G75410.2
2440	A002440_01	1	1.1776	0.16345	0.032492	0.55424	0.0001824	12311.6	10454.6		A002440_01	AT1G27050.1
2446	A002446_01	1	1.5526	0.43993	0.057067	0.55424	1.9273e-05	1121.14	722.126		A002446_01	AT1G24764.1
2448	A002448_01	1	0.77205	-0.2587	0.041895	0.55424	0.011908	514.502	666.407		A002448_01	AT1G61410.1
2449	A002449_01	1	1.2055	0.18689	0.041255	0.55424	0.00099629	10510.2	8718.48		A002449_01	AT1G61280.1
2450	A002450_01	1	0.92576	-0.077137	0.031291	0.55424	2.5304e-05	9112.48	9842.84		A002450_01	AT1G62490.1
2451	A002451_01	1	1.3326	0.28711	0.034716	0.55424	0.0020026	1855.48	1392.28		A002451_01	AT1G62720.1
2452	A002452_01	1	0.73035	-0.31422	0.039625	0.55424	0.0011417	601.183	823.118		A002452_01	AT1G62730.1
2454	A002454_01	1	1.1668	0.15424	0.040264	0.55424	0.012694	1466.01	1256.39		A002454_01	AT1G28680.1
2456	A002456_01	1	1.3622	0.30914	0.024612	0.55424	6.2468e-06	7434.6	5457.25		A002456_01	AT1G29010.1
2461	A002461_01	1	0.88851	-0.11821	0.032645	0.55424	0.0053237	683.14	768.853		A002461_01	AT1G06530.1
2462	A002462_01	1	1.218	0.19725	0.059352	0.55424	0.00074484	678.307	556.908		A002462_01	AT1G06560.1
2463	A002463_01	1	1.1032	0.098238	0.053986	0.55424	0.00012015	5434.38	4926.09		A002463_01	AT1G31280.1
2464	A002464_01	1	0.8725	-0.13639	0.094489	0.55424	0.0012634	1946.91	2231.43		A002464_01	AT1G51580.1
2465	A002465_01	1	0.77795	-0.25109	0.040062	0.55424	0.0041518	1092.47	1404.31		A002465_01	AT1G31350.1
2471	A002471_01	1	1.1386	0.12978	0.044715	0.55424	7.7012e-05	2808.76	2466.86		A002471_01	AT1G53200.2
2473	A002473_01	1	1.1914	0.17515	0.066482	0.55424	0.000826	1745.51	1465.13		A002473_01	OBSOLETE
2477	A002477_01	1	1.1514	0.14101	0.033749	0.55424	0.0025436	1332.88	1157.6		A002477_01	AT1G77980.1
2484	A002484_01	1	1.1607	0.14906	0.047071	0.55424	0.0029864	3322.59	2862.64		A002484_01	AT1G76300.1
2495	A002495_01	1	0.8516	-0.16064	0.021276	0.55424	0.0023519	2167.44	2545.04		A002495_01	AT1G11390.1
2496	A002496_01	1	1.3423	0.29436	0.054762	0.55424	0.00026948	945.392	704.297		A002496_01	AT1G27680.1
2500	A002500_01	1	0.78925	-0.23668	0.04138	0.55424	0.0096636	881.831	1117.33		A002500_01	AT5G38020.1
2503	A002503_01	1	0.94561	-0.055925	0.036123	0.55424	0.0019139	2273.78	2404.51		A002503_01	AT1G18520.1
2513	A002513_01	1	1.333	0.28741	0.03106	0.55424	0.00093401	963.141	722.56		A002513_01	AT1G19370.1
2521	A002521_01	1	1.346	0.29712	0.034852	0.55424	0.00031014	38538	28632.6		A002521_01	AT5G59430.4
2529	A002529_01	1	1.3128	0.27215	0.028696	0.55424	0.0031451	1492.64	1136.94		A002529_01	AT1G76390.2
2531	A002531_01	1	1.4839	0.39465	0.031545	0.55424	0.0040339	446.527	300.907		A002531_01	AT1G68430.1
2532	A002532_01	1	0.78704	-0.23947	0.11267	0.55424	0.0035849	1316.46	1672.71		A002532_01	AT1G80610.1
2533	A002533_01	1	1.243	0.21754	0.03867	0.55424	0.00022874	875.154	704.015		A002533_01	AT1G80590.1
2540	A002540_01	1	0.74182	-0.29865	0.064921	0.55424	0.0024657	401.698	541.531		A002540_01	AT1G21710.1
2543	A002543_01	1	1.1805	0.1659	0.029965	0.55424	1.1342e-05	6837.65	5792.39		A002543_01	AT1G09650.1
2547	A002547_01	1	1.1516	0.14114	0.07233	0.55424	0.00065516	23447.1	20361.5		A002547_01	AT1G31250.1
2558	A002558_01	1	0.70344	-0.35178	0.054831	0.55424	5.4966e-06	1330.89	1892.02		A002558_01	AT1G62250.1
2559	A002559_01	1	1.3874	0.32742	0.052443	0.55424	0.00053777	2109.7	1520.66		A002559_01	AT3G01610.1
2560	A002560_01	1	1.4623	0.38002	0.025012	0.55424	4.2323e-05	909.596	622.037		A002560_01	AT1G67190.1
2561	A002561_01	1	0.72109	-0.32699	0.034851	0.55424	4.334e-05	6842.44	9489.11		A002561_01	AT1G55480.1
2567	A002567_01	1	0.73436	-0.30875	0.046778	0.55424	0.00043355	378.91	515.997		A002567_01	AT3G49500.1
2571	A002571_01	1	0.25537	-1.3651	0.023848	0.55424	0.013161	4.40791	17.2601		A002571_01	AT1G70180.2
2573	A002573_01	1	1.2435	0.21792	0.034873	0.55424	0.00065687	1913.52	1538.86		A002573_01	AT1G70170.1
2574	A002574_01	1	1.3225	0.2795	0.044436	0.55424	0.0014666	4198.57	3174.8		A002574_01	AT1G07230.1
2578	A002578_01	1	0.8955	-0.11038	0.074627	0.55424	0.0010093	2350.3	2624.64		A002578_01	AT1G70150.1
2580	A002580_01	1	0.8222	-0.19578	0.047835	0.55424	0.00024148	3247.69	3950.12		A002580_01	AT1G22480.1
2581	A002581_01	1	0.71391	-0.337	0.053845	0.55424	0.0016207	699.944	980.439		A002581_01	AT1G48870.1
2587	A002587_01	1	0.81307	-0.20694	0.038008	0.55424	0.0032042	857.653	1054.79		A002587_01	AT1G05360.1
2594	A002594_01	1	1.2188	0.19789	0.06075	0.55424	0.00039715	2295.26	1883.15		A002594_01	AT1G05120.1
2598	A002598_01	1	1.2046	0.18614	0.030974	0.55424	0.00022101	3638.77	3020.57		A002598_01	AT1G61095.1
2599	A002599_01	1	1.4893	0.39834	0.030007	0.55424	0.00033776	551.256	370.147		A002599_01	AT1G78600.1
2603	A002603_01	1	1.0982	0.09365	0.050087	0.55424	0.011836	1192.61	1086.05		A002603_01	AT1G31370.1
2604	A002604_01	1	0.81014	-0.21055	0.045624	0.55424	0.0039385	2002.6	2471.8		A002604_01	AT5G52550.1
2608	A002608_01	1	1.7672	0.5694	0.039162	0.55424	7.436e-05	584.876	330.961		A002608_01	AT1G30120.1
2610	A002610_01	1	1.4786	0.39106	0.024038	0.55424	0.0091979	403.026	272.598		A002610_01	AT1G22450.1
2617	A002617_01	1	1.1694	0.15645	0.038624	0.55424	0.00021332	3980.65	3403.98		A002617_01	AT1G24290.1
2625	A002625_01	1	1.5235	0.42104	0.054215	0.55424	0.00038323	2902.42	1904.93		A002625_01	AT1G79260.1
2632	A002632_01	1	0.79637	-0.22769	0.043568	0.55424	0.0052385	766.473	962.371		A002632_01	AT1G12580.1
2641	A002641_01	1	1.2429	0.21743	0.021773	0.55424	0.00013644	9622.89	7742.66		A002641_01	AT1G12350.1
2642	A002642_01	1	1.222	0.20045	0.050521	0.55424	0.0015689	1418.99	1161.19		A002642_01	AT1G73170.2
2644	A002644_01	1	0.84062	-0.17361	0.047738	0.55424	0.00028109	1569.17	1866.65		A002644_01	AT1G73530.1
2645	A002645_01	1	0.89459	-0.11139	0.059894	0.55424	0.010267	638.997	714.298		A002645_01	AT1G11915.1
2653	A002653_01	1	1.1052	0.10004	0.021866	0.55424	0.011556	2969.06	2686.51		A002653_01	AT1G70390.1
2655	A002655_01	1	0.95487	-0.046175	0.042159	0.55424	0.01239	4189.35	4387		A002655_01	AT5G55390.1
2661	A002661_01	1	0.66697	-0.40501	0.062898	0.55424	2.8809e-07	3270.18	4902.99		A002661_01	AT1G72560.2
2673	A002673_01	1	1.3079	0.26844	0.040129	0.55424	0.0073917	405.735	310.226		A002673_01	AT1G09220.1
2674	A002674_01	1	0.86394	-0.14625	0.069847	0.55424	0.0028189	3367.08	3897.54		A002674_01	AT1G67900.2
2676	A002676_01	1	0.59489	-0.51938	0.060528	0.55424	0.00075591	354.71	596.274		A002676_01	AT1G61810.1
2679	A002679_01	1	1.2843	0.25023	0.064501	0.55424	0.00025323	1272.07	990.49		A002679_01	AT1G61840.1
2683	A002683_01	1	1.2454	0.21945	0.049499	0.55424	9.9666e-05	3553.19	2853.21		A002683_01	AT1G73320.2
2685	A002685_01	1	0.87834	-0.12973	0.040782	0.55424	0.0020835	1796.51	2045.51		A002685_01	AT1G51620.1
2688	A002688_01	1	1.1765	0.16254	0.04278	0.55424	0.00049716	2239.03	1903.22		A002688_01	AT1G43160.1
2689	A002689_01	1	0.87076	-0.13839	0.037409	0.55424	0.0074293	897.219	1030.4		A002689_01	AT1G02580.1
2692	A002692_01	1	0.86226	-0.1482	0.069883	0.55424	0.00020317	1810.21	2099.39		A002692_01	AT1G31300.2
2703	A002703_01	1	0.82988	-0.18648	0.038905	0.55424	0.002162	2484.68	2994.1		A002703_01	AT1G03370.1
2704	A002704_01	1	0.829	-0.18754	0.031906	0.55424	0.0046493	999.545	1205.8		A002704_01	AT1G23490.1
2705	A002705_01	1	1.2566	0.22841	0.043855	0.55424	9.3548e-05	1590.18	1265.47		A002705_01	AT1G23440.2
2708	A002708_01	1	1.2313	0.20804	0.057549	0.55424	2.3697e-05	3552.48	2885.06		A002708_01	AT1G03250.1
2709	A002709_01	1	1.1392	0.13036	0.04647	0.55424	0.0090333	60367.1	52986.9		A002709_01	AT1G20030.1
2712	A002712_01	1	1.5335	0.42758	0.03995	0.55424	0.00012237	1989.22	1297.12		A002712_01	AT1G32220.1
2715	A002715_01	1	1.3323	0.28689	0.033436	0.55424	0.0048528	752.575	564.929		A002715_01	AT1G25370.1
2718	A002718_01	1	1.1707	0.15757	0.026378	0.55424	0.00095829	3851.05	3289.86		A002718_01	AT1G06890.2
2719	A002719_01	1	0.92394	-0.079112	0.049278	0.55424	0.012399	1771.89	1917.73		A002719_01	AT1G71692.1
2722	A002722_01	1	0.71268	-0.33873	0.036678	0.55424	0.0042354	747.549	1049.01		A002722_01	AT1G66230.1
2725	A002725_01	1	1.4587	0.37758	0.049209	0.55424	8.7216e-06	3191.99	2188.12		A002725_01	AT1G56345.1
2727	A002727_01	1	1.2467	0.2205	0.057264	0.55424	0.00057032	5823.17	4670.87		A002727_01	AT1G48240.1
2728	A002728_01	1	0.76225	-0.27148	0.042862	0.55424	0.0055176	621.54	815.336		A002728_01	AT1G11350.1
2729	A002729_01	1	1.286	0.25152	0.044295	0.55424	2.3753e-05	4713.09	3665.06		A002729_01	AT1G23480.3
2730	A002730_01	1	0.90231	-0.1028	0.058513	0.55424	0.0033377	2793.08	3095.49		A002730_01	AT1G25360.1
2733	A002733_01	1	1.1569	0.14578	0.030931	0.55424	0.00013571	14096.8	12184.3		A002733_01	AT1G15400.3
2734	A002734_01	1	0.86512	-0.14489	0.028826	0.55424	0.0024463	890.159	1028.96		A002734_01	AT1G25340.2
2735	A002735_01	1	1.3764	0.31949	0.06837	0.55424	0.00029222	1060.82	770.778		A002735_01	AT1G55680.1
2764	A002764_01	1	1.1856	0.17026	0.027013	0.55424	0.0010543	2775.82	2341.16		A002764_01	AT1G04490.2
2766	A002766_01	1	0.7956	-0.22866	0.033259	0.55424	0.0058769	422.843	531.498		A002766_01	AT4G17020.1
2768	A002768_01	1	0.80711	-0.2143	0.052815	0.55424	0.00039397	1338.63	1658.55		A002768_01	AT1G17100.1
2770	A002770_01	1	0.88044	-0.12734	0.038387	0.55424	0.013805	2867.23	3256.47		A002770_01	AT1G04330.1
2772	A002772_01	1	1.2784	0.24563	0.048408	0.55424	0.0075852	689.454	539.315		A002772_01	AT1G17470.2
2776	A002776_01	1	0.83671	-0.17827	0.032252	0.55424	0.00030539	945.865	1130.48		A002776_01	AT1G31175.1
2780	A002780_01	1	1.5001	0.40555	0.045387	0.55424	0.014112	1209.42	806.174		A002780_01	AT1G74210.1
2781	A002781_01	1	1.4275	0.35591	0.041414	0.55424	0.00080308	1158.87	811.837		A002781_01	AT1G17650.1
2782	A002782_01	1	1.4391	0.36404	0.051975	0.55424	3.5206e-06	4077.75	2833.59		A002782_01	AT1G67950.2
2783	A002783_01	1	1.1921	0.17572	0.044864	0.55424	0.013489	1064.12	892.655		A002783_01	AT5G13010.1
2790	A002790_01	1	0.88088	-0.12684	0.059725	0.55424	0.00037378	2920.18	3315.29		A002790_01	AT1G53990.1
2791	A002791_01	1	0.65133	-0.42874	0.053012	0.55424	0.00084352	1904.17	2923.68		A002791_01	AT1G54030.1
2792	A002792_01	1	0.801	-0.2219	0.045367	0.55424	0.0011356	593.597	741.074		A002792_01	AT1G08760.1
2794	A002794_01	1	0.79481	-0.22965	0.035212	0.55424	0.0038852	690.351	868.528		A002794_01	AT1G54095.1
2798	A002798_01	1	0.82433	-0.19319	0.029694	0.55424	6.5675e-06	13459	16327.4		A002798_01	AT1G53570.3
2802	A002802_01	1	1.2338	0.21014	0.069118	0.55424	3.5723e-05	13007.7	10542.8		A002802_01	AT1G13790.1
2815	A002815_01	1	1.2741	0.24225	0.041842	0.55424	0.00013369	2711.07	2127.71		A002815_01	AT1G05640.1
2817	A002817_01	1	0.63417	-0.45544	0.055415	0.55424	0.00017472	4653.62	7337.84		A002817_01	AT1G51210.1
2820	A002820_01	1	1.4067	0.34128	0.074736	0.55424	0.0035522	852.182	605.77		A002820_01	AT1G21600.2
2821	A002821_01	1	1.2341	0.21034	0.022008	0.55424	0.0013446	1019.02	825.757		A002821_01	AT1G51300.1
2822	A002822_01	1	0.83189	-0.18405	0.039429	0.55424	0.013013	703.03	845.054		A002822_01	AT1G19580.1
2824	A002824_01	1	1.4432	0.36689	0.06344	0.55424	0.0085932	320.57	222.116		A002824_01	AT1G13030.1
2827	A002827_01	1	1.4428	0.36656	0.035309	0.55424	7.7486e-07	1718.49	1191.18		A002827_01	AT1G13150.1
2828	A002828_01	1	1.2467	0.22051	0.048007	0.55424	0.00080134	2318.09	1859.38		A002828_01	AT5G41315.1
2831	A002831_01	1	1.1371	0.1285	0.036063	0.55424	0.0050677	1522.94	1339.43		A002831_01	AT1G52690.2
2832	A002832_01	1	0.76798	-0.26399	0.039435	0.55424	0.0015648	349.324	454.819		A002832_01	OBSOLETE
2837	A002837_01	1	0.61332	-0.48886	0.060269	0.55424	0.00072203	11828.9	19285.3		A002837_01	AT2G37600.2
2840	A002840_01	1	1.2946	0.25824	0.030562	0.55424	0.0033832	1207.49	932.715		A002840_01	AT1G16290.1
2857	A002857_01	1	1.4451	0.36817	0.027479	0.55424	3.7435e-06	3157.7	2185.06		A002857_01	AT1G13940.1
2870	A002870_01	1	0.79929	-0.22404	0.031791	0.55424	0.0013807	871.835	1090.73		A002870_01	AT1G55915.1
2874	A002874_01	1	1.9401	0.66276	0.039073	0.55424	3.8307e-05	471.302	242.912		A002874_01	AT1G15060.1
2875	A002875_01	1	0.693	-0.36673	0.01818	0.55424	0.0065754	1454.91	2099.39		A002875_01	AT1G79280.1
2882	A002882_01	1	1.0919	0.087888	0.027832	0.55424	0.0095766	6399.02	5860.56		A002882_01	AT1G30825.1
2883	A002883_01	1	0.66211	-0.41233	0.047977	0.55424	0.012659	4754.28	7180.33		A002883_01	AT1G10120.1
2884	A002884_01	1	1.1674	0.15479	0.019338	0.55424	0.0036679	4065.13	3482.13		A002884_01	AT1G15480.1
2897	A002897_01	1	1.245	0.21911	0.10547	0.55424	0.00010155	1708.89	1372.65		A002897_01	AT1G34650.1
2901	A002901_01	1	1.2344	0.2106	0.02656	0.55424	2.4228e-05	10402.5	8427.03		A002901_01	AT1G32790.2
2902	A002902_01	1	0.54068	-0.61492	0.032804	0.55424	0.00013388	1379.12	2550.9		A002902_01	AT1G76920.1
2905	A002905_01	1	0.84816	-0.16469	0.072327	0.55424	0.010128	1156.67	1363.76		A002905_01	AT1G47480.1
2909	A002909_01	1	1.2101	0.19074	0.04908	0.55424	7.5059e-05	924.174	763.719		A002909_01	AT1G27570.1
2912	A002912_01	1	1.3227	0.27965	0.025706	0.55424	8.7948e-05	2784.16	2104.85		A002912_01	AT1G10020.1
2914	A002914_01	1	0.8878	-0.11901	0.061538	0.55424	0.0078223	3628.59	4087.14		A002914_01	AT1G68730.1
2919	A002919_01	1	0.65242	-0.42706	0.057242	0.55424	0.0015839	657.208	1007.37		A002919_01	AT1G65260.1
2920	A002920_01	1	1.2564	0.22826	0.037994	0.55424	0.00047362	3620.62	2881.6		A002920_01	AT1G52325.1
2923	A002923_01	1	1.292	0.2562	0.068885	0.55424	0.0049831	624.093	483.04		A002923_01	AT1G74940.1
2924	A002924_01	1	1.1981	0.1807	0.061429	0.55424	0.011305	641.879	535.821		A002924_01	AT1G74900.1
2927	A002927_01	1	1.2347	0.21084	0.024596	0.55424	0.00028734	2498.14	2023.33		A002927_01	AT1G47900.1
2934	A002934_01	1	1.4192	0.35008	0.066089	0.55424	0.0015565	4696.63	3309.33		A002934_01	AT1G80000.2
2947	A002947_01	1	1.1369	0.12829	0.035085	0.55424	8.6651e-05	2547.07	2240.38		A002947_01	AT1G30330.2
2952	A002952_01	1	1.145	0.13537	0.036165	0.55424	0.00042842	5067.49	4425.77		A002952_01	AT1G34640.1
2953	A002953_01	1	1.0901	0.086225	0.048557	0.55424	0.0047362	2032.05	1864.22		A002953_01	AT1G15130.1
2957	A002957_01	1	1.2164	0.1959	0.048336	0.55424	0.012929	2841.82	2336.24		A002957_01	AT1G72860.1
2961	A002961_01	1	1.5013	0.40636	0.050164	0.55424	0.00031251	508.874	338.966		A002961_01	AT1G72990.2
2966	A002966_01	1	1.5987	0.46919	0.053881	0.55424	1.364e-07	4536.9	2837.84		A002966_01	AT1G53860.1
2967	A002967_01	1	1.1633	0.1513	0.060157	0.55424	0.0062056	1186.9	1020.25		A002967_01	AT5G47420.1
2976	A002976_01	1	0.8318	-0.18416	0.060589	0.55424	0.0097104	665.341	799.911		A002976_01	AT1G14680.1
2982	A002982_01	1	0.84667	-0.16645	0.017489	0.55424	0.0017556	1356.55	1602.15		A002982_01	AT1G14650.1
2987	A002987_01	1	1.5002	0.40559	0.069894	0.55424	0.00013885	785.013	523.271		A002987_01	AT1G63540.1
2992	A002992_01	1	0.84941	-0.16321	0.047216	0.55424	0.0087014	9027.22	10628.6		A002992_01	AT1G80870.1
2993	A002993_01	1	1.28	0.24689	0.038456	0.55424	0.0046021	1027.93	803.036		A002993_01	AT1G63430.1
2996	A002996_01	1	0.88965	-0.11692	0.025787	0.55424	0.00049338	2092.05	2351.71		A002996_01	AT1G56120.1
3004	A003004_01	1	1.149	0.13888	0.025825	0.55424	0.0023295	7853.39	6834.92		A003004_01	AT1G77930.2
3006	A003006_01	1	1.189	0.17308	0.046163	0.55424	0.0005742	3913.16	3291.18		A003006_01	AT1G79850.1
3010	A003010_01	1	0.76972	-0.26173	0.036288	0.55424	0.0020969	711.66	924.543		A003010_01	AT1G68780.1
3017	A003017_01	1	0.8121	-0.20814	0.033347	0.55424	0.0028535	2260.63	2783.6		A003017_01	AT1G27720.1
3020	A003020_01	1	0.934	-0.068275	0.065963	0.55424	0.00015259	3816.16	4085.5		A003020_01	AT3G23880.1
3032	A003032_01	1	0.89351	-0.1126	0.082448	0.55424	0.0052603	736.125	823.859		A003032_01	AT1G46840.1
3037	A003037_01	1	1.2891	0.25391	0.036184	0.55424	0.0003657	1754.78	1361.31		A003037_01	AT1G10690.1
3047	A003047_01	1	1.3264	0.2825	0.053637	0.55424	0.00036759	1586.52	1196.07		A003047_01	AT1G67500.1
3048	A003048_01	1	1.1108	0.10505	0.028599	0.55424	0.00081533	1669.7	1503.27		A003048_01	AT1G30760.1
3059	A003059_01	1	1.2504	0.22342	0.032287	0.55424	0.00023636	3734.24	2986.63		A003059_01	AT1G26220.1
3071	A003071_01	1	1.2275	0.20501	0.028867	0.55424	2.7841e-05	7186.07	5854.11		A003071_01	AT1G31814.1
3085	A003085_01	1	1.7669	0.56923	0.036238	0.55424	0.014866	178.359	100.947		A003085_01	AT1G13520.1
3087	A003087_01	1	1.3065	0.26733	0.018732	0.55424	0.013684	374.69	286.776		A003087_01	AT1G03380.1
3089	A003089_01	1	1.1623	0.1504	0.035494	0.55424	0.00011495	1641.56	1412.34		A003089_01	AT1G22800.1
3095	A003095_01	1	1.5638	0.4471	0.047334	0.55424	0.000113	1334.48	853.376		A003095_01	AT1G17750.1
3102	A003102_01	1	0.68977	-0.3714	0.021573	0.55424	0.0018056	3557.45	5157.46		A003102_01	AT1G12890.1
3107	A003107_01	1	1.3671	0.31273	0.037882	0.55424	0.00016461	710.664	519.829		A003107_01	AT1G27210.1
3115	A003115_01	1	0.77899	-0.24976	0.03758	0.55424	3.9138e-05	1091.38	1401.08		A003115_01	AT1G27480.1
3119	A003119_01	1	0.75501	-0.28102	0.046027	0.55424	0.015756	502.955	666.14		A003119_01	AT1G55170.1
3121	A003121_01	1	0.56514	-0.57068	0.056879	0.55424	0.015132	271.212	479.911		A003121_01	AT1G55110.1
3125	A003125_01	1	0.71505	-0.3354	0.056538	0.55424	0.00042921	1291.42	1806.05		A003125_01	AT1G53520.1
3127	A003127_01	1	1.2844	0.25027	0.056866	0.55424	0.0067049	848.865	660.898		A003127_01	AT1G30110.1
3130	A003130_01	1	1.5421	0.43314	0.016174	0.55424	0.00038835	416.173	269.886		A003130_01	AT1G30090.1
3141	A003141_01	1	0.78417	-0.24313	0.092165	0.55424	2.0423e-05	1874.32	2390.12		A003141_01	AT1G21065.1
3142	A003142_01	1	1.2955	0.25886	0.050879	0.55424	0.0048308	522.226	403.146		A003142_01	AT1G49170.1
3154	A003154_01	1	0.76852	-0.26329	0.038652	0.55424	3.9472e-05	4508.86	5867.01		A003154_01	AT1G61870.1
3156	A003156_01	1	0.7179	-0.33142	0.032842	0.55424	3.0845e-07	546.809	761.66		A003156_01	AT1G16670.1
3162	A003162_01	1	1.1612	0.14941	0.05415	0.55424	2.2949e-05	13952.3	12016.1		A003162_01	AT1G26530.1
3165	A003165_01	1	1.15	0.13978	0.028597	0.55424	0.010596	1396.47	1214.27		A003165_01	AT1G66160.1
3166	A003166_01	1	1.1552	0.14425	0.063844	0.55424	0.0005666	20518.9	17761.7		A003166_01	AT1G35900.1
3167	A003167_01	1	0.66746	-0.40427	0.066556	0.55424	8.2894e-06	10266.1	15379.6		A003167_01	AT3G04010.1
3168	A003168_01	1	0.86089	-0.14979	0.074845	0.55424	0.011198	1515.04	1759.88		A003168_01	AT1G08450.2
3169	A003169_01	1	0.80727	-0.2141	0.024697	0.55424	3.5035e-05	10226.1	12667.6		A003169_01	AT1G77855.1
3171	A003171_01	1	1.198	0.18066	0.049405	0.55424	6.6418e-05	2637.01	2201.29		A003171_01	AT1G30370.1
3179	A003179_01	1	1.2137	0.19371	0.053805	0.55424	0.0022083	1720.72	1417.71		A003179_01	AT1G72110.1
3180	A003180_01	1	0.70262	-0.35294	0.04298	0.55424	1.6713e-05	2339.52	3329.58		A003180_01	AT1G77810.2
3181	A003181_01	1	1.6729	0.51456	0.08346	0.55424	8.8471e-06	32610.8	19494.7		A003181_01	AT1G72090.1
3183	A003183_01	1	0.5623	-0.57571	0.023098	0.55424	0.0022109	133.433	237.294		A003183_01	AT1G18630.1
3190	A003190_01	1	1.2279	0.20532	0.039114	0.55424	7.9437e-06	5492.29	4472.93		A003190_01	AT1G60000.1
3191	A003191_01	1	0.8297	-0.18669	0.080478	0.55424	0.0022502	1602.15	1931.01		A003191_01	AT1G67020.1
3193	A003193_01	1	1.1409	0.13179	0.041296	0.55424	0.0044283	1573.41	1379.12		A003193_01	AT1G30972.1
3194	A003194_01	1	1.144	0.13453	0.061251	0.55424	0.0066168	26943.6	23550.4		A003194_01	AT1G18490.1
3199	A003199_01	1	1.5936	0.46599	0.032729	0.55424	0.008586	278.634	174.845		A003199_01	AT1G49150.1
3201	A003201_01	1	1.4544	0.37461	0.075268	0.55424	8.6279e-08	1732.12	1190.94		A003201_01	AT1G01640.2
3202	A003202_01	1	0.8689	-0.14053	0.031673	0.55424	0.0050749	503.408	579.346		A003202_01	AT1G72120.1
3206	A003206_01	1	1.4038	0.33917	0.024701	0.55424	0.00058611	1189.63	847.508		A003206_01	AT1G50680.1
3207	A003207_01	1	1.2291	0.20626	0.029166	0.55424	0.00031694	7213.43	5868.77		A003207_01	AT1G37130.1
3211	A003211_01	1	0.67581	-0.39184	0.041875	0.55424	5.1253e-05	727.708	1076.75		A003211_01	AT1G33530.1
3213	A003213_01	1	1.1263	0.11892	0.060658	0.55424	0.015332	1196.79	1062.63		A003213_01	AT1G49210.1
3219	A003219_01	1	1.1891	0.17319	0.039626	0.55424	0.00097333	849.969	714.798		A003219_01	AT1G31010.1
3223	A003223_01	1	1.1421	0.13286	0.068577	0.55424	0.00074029	3459.23	3028.73		A003223_01	AT1G53163.1
3226	A003226_01	1	0.91717	-0.086462	0.035658	0.55424	0.00057016	9662.43	10534.4		A003226_01	AT1G13410.1
3227	A003227_01	1	1.2383	0.21376	0.039729	0.55424	3.0321e-05	1815.65	1466.3		A003227_01	AT5G01215.2
3228	A003228_01	1	1.4259	0.35484	0.038045	0.55424	0.00013002	2818.33	1976.34		A003228_01	AT1G24480.1
3230	A003230_01	1	0.80092	-0.222	0.061014	0.55424	7.7125e-05	3337.58	4167.2		A003230_01	AT1G27910.1
3236	A003236_01	1	1.3317	0.28645	0.064616	0.55424	0.0053947	716.229	537.861		A003236_01	AT1G62940.1
3237	A003237_01	1	1.1518	0.14132	0.036864	0.55424	0.0031097	1960	1701.73		A003237_01	AT1G19380.1
3241	A003241_01	1	0.91141	-0.092762	0.041522	0.55424	0.011157	5197.85	5703.3		A003241_01	AT1G10870.1
3242	A003242_01	1	0.79941	-0.22389	0.060866	0.55424	0.012558	3824.56	4784.32		A003242_01	AT1G80300.1
3243	A003243_01	1	0.91731	-0.086313	0.065152	0.55424	0.0079501	1279.08	1394.37		A003243_01	AT1G62520.1
3244	A003244_01	1	1.1372	0.12856	0.038064	0.55424	0.005051	782.348	688.008		A003244_01	AT1G08650.1
3245	A003245_01	1	0.84599	-0.16725	0.079461	0.55424	5.986e-05	1198.47	1416.72		A003245_01	AT1G24450.1
3248	A003248_01	1	1.5199	0.41863	0.020355	0.55424	0.0041442	717.017	471.774		A003248_01	AT1G24390.1
3249	A003249_01	1	1.0867	0.083188	0.050033	0.55424	0.013257	1935.07	1780.59		A003249_01	AT1G64300.2
3251	A003251_01	1	1.0802	0.077125	0.049138	0.55424	0.0035767	3762.35	3482.83		A003251_01	AT1G19440.1
3252	A003252_01	1	1.2579	0.22943	0.034288	0.55424	0.014505	750.245	596.393		A003252_01	AT1G33270.2
3253	A003253_01	1	1.1526	0.14206	0.039954	0.55424	0.00078132	1164.68	1010.5		A003253_01	AT1G33330.1
3259	A003259_01	1	1.1332	0.12507	0.064755	0.55424	0.0057576	1105.99	975.939		A003259_01	AT1G70990.1
3265	A003265_01	1	0.76347	-0.26989	0.072662	0.55424	6.1795e-06	2086.2	2732.58		A003265_01	AT1G07840.3
3268	A003268_01	1	1.2719	0.24053	0.013539	0.55424	0.00014352	5931.31	4663.4		A003268_01	AT1G61370.1
3271	A003271_01	1	1.0782	0.075337	0.083496	0.55424	0.012809	5806.31	5385.15		A003271_01	AT1G01440.1
3279	A003279_01	1	1.2364	0.2122	0.05635	0.55424	0.0093812	776.037	627.661		A003279_01	AT1G31817.1
3280	A003280_01	1	1.3407	0.29317	0.046895	0.55424	0.00053273	3684.17	2748.2		A003280_01	AT1G28060.1
3284	A003284_01	1	1.8611	0.62117	0.08888	0.55424	0.002354	73.1125	39.2872		A003284_01	AT1G61420.1
3287	A003287_01	1	1.2877	0.25282	0.038923	0.55424	0.00079315	1078.69	837.733		A003287_01	AT1G56500.1
3291	A003291_01	1	1.2201	0.19892	0.043896	0.55424	1.3573e-05	12175.7	9978.62		A003291_01	AT1G58290.1
3296	A003296_01	1	0.81782	-0.20111	0.084848	0.55424	0.00051031	720.9	881.566		A003296_01	AT1G65010.1
3297	A003297_01	1	2.2569	0.814	0.068548	0.55424	0.00073504	1965.3	870.789		A003297_01	AT1G64890.1
3298	A003298_01	1	2.0383	0.71211	0.028833	0.55424	6.7796e-06	16966.6	8324.02		A003298_01	AT1G01420.1
3300	A003300_01	1	1.2044	0.18595	0.044092	0.55424	0.0029404	1117.22	927.599		A003300_01	AT1G13300.1
3303	A003303_01	1	1.298	0.26085	0.055108	0.55424	0.00384	1090.62	840.166		A003303_01	AT1G17330.1
3304	A003304_01	1	0.78911	-0.23685	0.043754	0.55424	0.00039238	1272.2	1612.27		A003304_01	AT1G27520.1
3309	A003309_01	1	1.5483	0.43715	0.038856	0.55424	0.00093166	1364.17	881.037		A003309_01	AT1G55350.4
3310	A003310_01	1	1.2905	0.25502	0.011372	0.55424	0.0017258	3437.16	2663.24		A003310_01	AT1G55180.1
3317	A003317_01	1	1.2102	0.19076	0.060008	0.55424	0.011621	1553.71	1283.95		A003317_01	AT1G27850.1
3318	A003318_01	1	0.7707	-0.26046	0.043323	0.55424	0.0020775	404.277	524.581		A003318_01	AT1G68810.1
3327	A003327_01	1	1.3309	0.28586	0.03525	0.55424	0.014377	558.861	419.893		A003327_01	AT1G78480.1
3328	A003328_01	1	1.1693	0.15638	0.029684	0.55424	0.00074755	1724.69	1475.13		A003328_01	AT1G33670.1
3339	A003339_01	1	0.90242	-0.10268	0.04056	0.55424	0.0057956	24360.1	26994.8		A003339_01	AT1G63050.1
3343	A003343_01	1	1.0858	0.082338	0.053554	0.55424	0.0012179	5270.08	4853.23		A003343_01	AT1G15630.1
3344	A003344_01	1	1.1353	0.12686	0.054338	0.55424	0.0070295	4503.9	3967.53		A003344_01	AT1G15600.1
3345	A003345_01	1	0.92268	-0.080475	0.052853	0.55424	0.0098089	1581.14	1713.51		A003345_01	AT1G11400.2
3347	A003347_01	1	0.89484	-0.11111	0.065811	0.55424	0.0013957	3204.78	3581.73		A003347_01	AT1G10780.1
3348	A003348_01	1	0.83455	-0.18086	0.060455	0.55424	0.001791	15220.5	18238.7		A003348_01	AT1G77760.1
3349	A003349_01	1	0.88634	-0.12065	0.027429	0.55424	0.01509	3013.33	3399.56		A003349_01	AT1G17910.1
3350	A003350_01	1	1.1901	0.17403	0.054113	0.55424	0.0016822	3207.35	2695.13		A003350_01	AT1G17890.1
3352	A003352_01	1	1.1841	0.16899	0.050037	0.55424	0.00019699	3861.46	3261.04		A003352_01	AT5G04510.1
3353	A003353_01	1	0.71894	-0.32997	0.080349	0.55424	8.8537e-05	3001.3	4174.29		A003353_01	AT1G07340.1
3355	A003355_01	1	0.66407	-0.40937	0.056657	0.55424	2.8006e-05	6720.38	10120.3		A003355_01	AT5G56760.1
3356	A003356_01	1	1.1231	0.11606	0.046682	0.55424	0.00090032	3324.58	2960.16		A003356_01	AT1G74100.1
3358	A003358_01	1	1.175	0.16125	0.03133	0.55424	0.00086336	7956.15	6771.65		A003358_01	AT1G17850.1
3359	A003359_01	1	0.8927	-0.1135	0.054399	0.55424	0.015541	3412.5	3822.65		A003359_01	AT1G30720.1
3360	A003360_01	1	1.2087	0.18954	0.021207	0.55424	4.7115e-05	20747.9	17166.2		A003360_01	AT1G70600.1
3362	A003362_01	1	1.3556	0.30425	0.065146	0.55424	0.00016985	1939.53	1430.67		A003362_01	AT1G60990.2
3363	A003363_01	1	1.2385	0.21389	0.050797	0.55424	9.7036e-05	17595.5	14207.1		A003363_01	AT1G29890.2
3366	A003366_01	1	1.156	0.14496	0.037561	0.55424	0.012116	21707.2	18779.1		A003366_01	AT1G11400.3
3367	A003367_01	1	1.1831	0.1681	0.059683	0.55424	0.0049834	518.427	438.211		A003367_01	AT1G67250.1
3376	A003376_01	1	1.2011	0.18327	0.027814	0.55424	0.0018571	6121.73	5096.45		A003376_01	AT1G30760.1
3379	A003379_01	1	0.88994	-0.1166	0.051665	0.55424	0.00058603	1126.98	1266.36		A003379_01	OBSOLETE
3389	A003389_01	1	1.364	0.31044	0.05294	0.55424	0.0012681	1782.01	1306.49		A003389_01	AT1G68560.1
3394	A003394_01	1	1.1786	0.16431	0.037115	0.55424	5.4885e-05	1362.53	1156.09		A003394_01	AT1G10740.2
3396	A003396_01	1	1.3081	0.26854	0.043536	0.55424	0.009579	640.276	489.459		A003396_01	AT5G59420.1
3397	A003397_01	1	1.2967	0.25983	0.070353	0.55424	0.00086792	844.462	651.254		A003397_01	AT1G79790.2
3407	A003407_01	1	1.2513	0.22416	0.027474	0.55424	0.0018991	1144.36	914.521		A003407_01	AT1G13420.1
3409	A003409_01	1	0.84338	-0.17034	0.02577	0.55424	0.0080464	3988.62	4729.62		A003409_01	AT1G21560.1
3417	A003417_01	1	1.06	0.0583	0.077944	0.55424	0.014551	12977.9	12242.9		A003417_01	AT1G10980.1
3418	A003418_01	1	0.73526	-0.30753	0.042837	0.55424	0.00044522	2440.11	3318.94		A003418_01	AT1G56570.1
3420	A003420_01	1	1.0488	0.047637	0.048237	0.55424	0.0053387	15401.2	14685.3		A003420_01	AT1G27930.1
3422	A003422_01	1	1.2208	0.19954	0.066219	0.55424	0.0053631	1405.71	1151.36		A003422_01	AT1G06820.1
3427	A003427_01	1	0.92612	-0.07675	0.082215	0.55424	0.0027712	6731.81	7269.19		A003427_01	AT1G06710.1
3428	A003428_01	1	1.2059	0.1872	0.03827	0.55424	0.0014113	5533.08	4588.46		A003428_01	AT1G49880.1
3433	A003433_01	1	1.1315	0.12358	0.029859	0.55424	0.009005	1420.83	1255.64		A003433_01	AT1G06700.2
3435	A003435_01	1	1.3862	0.32654	0.088475	0.55424	3.8981e-09	9790.82	7063.53		A003435_01	AT1G64180.1
3437	A003437_01	1	1.4696	0.38501	0.036378	0.55424	9.3689e-05	580.738	395.164		A003437_01	AT1G27040.1
3452	A003452_01	1	0.80478	-0.21719	0.047126	0.55424	0.00034754	5532.53	6874.68		A003452_01	AT1G65250.1
3454	A003454_01	1	1.2457	0.21969	0.031295	0.55424	0.0061399	754.836	605.952		A003454_01	AT1G71430.1
3455	A003455_01	1	0.61664	-0.48346	0.068272	0.55424	0.0011025	2682.49	4350.3		A003455_01	AT1G63650.2
3456	A003456_01	1	0.60253	-0.50661	0.083099	0.55424	0.0030101	4849.35	8048.17		A003456_01	AT1G31830.2
3457	A003457_01	1	1.1748	0.16111	0.030954	0.55424	0.00060629	1323.45	1126.53		A003457_01	AT1G11110.1
3461	A003461_01	1	1.1328	0.12472	0.040712	0.55424	0.0039089	3143.84	2775.26		A003461_01	AT1G71400.1
3465	A003465_01	1	0.81842	-0.20037	0.059978	0.55424	0.0032195	1997.8	2441.09		A003465_01	AT1G65320.1
3466	A003466_01	1	1.103	0.098025	0.085926	0.55424	0.0094361	1214.64	1101.14		A003466_01	AT1G74140.3
3467	A003467_01	1	1.1637	0.15157	0.025878	0.55424	0.0023075	3842.58	3302.05		A003467_01	AT1G19600.1
3468	A003468_01	1	0.79321	-0.23166	0.052318	0.55424	0.0030894	1824.75	2300.31		A003468_01	AT1G32130.1
3469	A003469_01	1	0.65153	-0.42842	0.035513	0.55424	0.00086113	1124.84	1726.58		A003469_01	AT3G60800.1
3473	A003473_01	1	1.1039	0.098887	0.038245	0.55424	0.0013457	13222.8	11977.7		A003473_01	AT5G51540.1
3474	A003474_01	1	0.75686	-0.27858	0.028679	0.55424	0.0012307	1039.19	1373.06		A003474_01	AT1G65380.1
3484	A003484_01	1	1.1541	0.14334	0.069611	0.55424	0.00029367	3061.93	2653.14		A003484_01	AT1G76640.1
3487	A003487_01	1	1.3757	0.31896	0.025434	0.55424	0.002148	1137.29	826.665		A003487_01	AT1G20480.1
3490	A003490_01	1	1.0867	0.083175	0.040435	0.55424	0.0019169	10523.9	9683.71		A003490_01	AT1G53660.1
3493	A003493_01	1	1.1742	0.16057	0.029639	0.55424	0.001532	3309.33	2818.61		A003493_01	AT1G49850.1
3495	A003495_01	1	1.1315	0.12354	0.073305	0.55424	0.0062171	1790.23	1582.09		A003495_01	AT4G12550.1
3501	A003501_01	1	1.2141	0.19404	0.033631	0.55424	0.0015876	1010.6	832.306		A003501_01	AT1G29990.1
3502	A003502_01	1	1.6034	0.47211	0.030323	0.55424	0.0039911	2097.71	1308.19		A003502_01	AT1G30000.1
3506	A003506_01	1	1.1502	0.1399	0.020968	0.55424	0.0023213	1482.23	1288.71		A003506_01	AT4G27940.1
3507	A003507_01	1	0.80877	-0.21224	0.035829	0.55424	1.0044e-05	7109.59	8791.14		A003507_01	AT1G12080.2
3508	A003508_01	1	0.77159	-0.2593	0.039397	0.55424	0.0023025	783.366	1015.26		A003508_01	AT1G43760.1
3510	A003510_01	1	1.3691	0.31416	0.031435	0.55424	0.00082172	181.653	132.688		A003510_01	AT1G10140.1
3511	A003511_01	1	1.235	0.2111	0.034205	0.55424	0.0035873	857.053	693.881		A003511_01	AT1G11520.1
3519	A003519_01	1	1.1354	0.127	0.033337	0.55424	0.0081694	27978.7	24641.8		A003519_01	AT1G27160.1
3520	A003520_01	1	0.75458	-0.28159	0.035611	0.55424	0.0037526	18073.5	23949.4		A003520_01	AT1G07260.1
3524	A003524_01	1	1.1875	0.17181	0.066398	0.55424	0.0063946	2388.45	2011.43		A003524_01	AT1G76770.1
3528	A003528_01	1	0.79651	-0.22751	0.030631	0.55424	0.0032141	435.851	547.192		A003528_01	AT1G76520.2
3529	A003529_01	1	0.77914	-0.24956	0.050117	0.55424	0.00027116	2367.76	3039.05		A003529_01	AT1G78190.1
3532	A003532_01	1	0.85137	-0.16091	0.075482	0.55424	0.0080729	2997.7	3521		A003532_01	AT1G64620.1
3535	A003535_01	1	0.87376	-0.13495	0.034571	0.55424	0.0029874	2960.16	3388.02		A003535_01	AT1G56170.2
3538	A003538_01	1	1.4467	0.36931	0.039753	0.55424	1.3355e-05	1640.41	1133.88		A003538_01	AT1G03610.1
3539	A003539_01	1	1.099	0.094412	0.043072	0.55424	0.0014216	15273.9	13898		A003539_01	AT1G35440.1
3543	A003543_01	1	1.2378	0.21336	0.025225	0.55424	2.6689e-05	3161.49	2554.21		A003543_01	AT1G21550.1
3544	A003544_01	1	1.0655	0.063437	0.034983	0.55424	0.0078474	7006.55	6576.12		A003544_01	AT1G16720.1
3546	A003546_01	1	1.1464	0.13666	0.068601	0.55424	3.0784e-05	16990.3	14819.5		A003546_01	AT1G23360.2
3548	A003548_01	1	1.0606	0.058837	0.062877	0.55424	0.010157	10865	10244.5		A003548_01	AT1G01450.1
3553	A003553_01	1	1.138	0.12931	0.040021	0.55424	0.00021121	5897.01	5181.76		A003553_01	AT1G15860.1
3554	A003554_01	1	1.1083	0.1028	0.016432	0.55424	0.01449	2610.25	2355.24		A003554_01	AT3G49430.2
3561	A003561_01	1	0.7732	-0.25721	0.070172	0.55424	0.0090899	4568.77	5908.81		A003561_01	AT1G15790.2
3562	A003562_01	1	1.2865	0.25192	0.023297	0.55424	7.5131e-05	3534.4	2747.37		A003562_01	AT1G33890.1
3564	A003564_01	1	1.3695	0.31442	0.038625	0.55424	2.6938e-06	14374.3	10495.5		A003564_01	AT1G15680.1
3575	A003575_01	1	0.7882	-0.238	0.054935	0.55424	0.0023142	2099.6	2663.78		A003575_01	AT2G23140.1
3578	A003578_01	1	1.2384	0.21385	0.03514	0.55424	3.6733e-07	1371.69	1107.65		A003578_01	AT1G13755.1
3580	A003580_01	1	0.81767	-0.2013	0.055767	0.55424	0.00099132	3196.78	3909.64		A003580_01	AT1G76410.1
3581	A003581_01	1	1.1159	0.10969	0.036188	0.55424	0.0034123	2331.81	2089.54		A003581_01	AT1G04880.1
3582	A003582_01	1	1.1423	0.13306	0.028429	0.55424	0.0036791	3707.82	3245.74		A003582_01	AT1G13730.1
3584	A003584_01	1	1.2871	0.25238	0.030271	0.55424	1.574e-07	13622.8	10585.1		A003584_01	AT1G52770.1
3588	A003588_01	1	0.84621	-0.16699	0.046658	0.55424	0.0034062	4244.59	5016.06		A003588_01	AT1G06960.3
3589	A003589_01	1	1.1782	0.16403	0.038028	0.55424	0.0015077	3746.21	3179.57		A003589_01	AT1G75430.1
3598	A003598_01	1	0.8689	-0.14052	0.057096	0.55424	0.0016291	2974.41	3423.09		A003598_01	AT2G22570.2
3601	A003601_01	1	1.2212	0.19986	0.054127	0.55424	2.3672e-05	1214.64	994.56		A003601_01	AT1G43880.1
3605	A003605_01	1	0.7999	-0.22326	0.036686	0.55424	0.00033312	907.415	1134.45		A003605_01	AT5G44880.1
3607	A003607_01	1	1.2318	0.20844	0.048819	0.55424	0.0035379	1674.55	1359.4		A003607_01	AT1G70740.1
3610	A003610_01	1	0.86226	-0.1482	0.047842	0.55424	0.00087403	1294.01	1500.72		A003610_01	AT1G76450.1
3611	A003611_01	1	1.4335	0.36009	0.052429	0.55424	1.0979e-05	13492.6	9412.56		A003611_01	AT1G21320.1
3628	A003628_01	1	1.0508	0.049512	0.021267	0.55424	0.0040098	1304.53	1241.53		A003628_01	AT1G12680.1
3630	A003630_01	1	1.2369	0.21262	0.057816	0.55424	0.0058092	1635.49	1322.26		A003630_01	AT1G32310.1
3633	A003633_01	1	1.2631	0.23355	0.050843	0.55424	0.00036374	2085.37	1650.94		A003633_01	AT1G14720.1
3635	A003635_01	1	1.438	0.36324	0.050952	0.55424	0.010642	551.201	383.293		A003635_01	AT1G05835.1
3638	A003638_01	1	1.3782	0.3208	0.056887	0.55424	8.6166e-06	3971.5	2881.6		A003638_01	AT1G20795.1
3651	A003651_01	1	0.81469	-0.20495	0.013355	0.55424	0.012928	4301.42	5280.1		A003651_01	AT3G26020.2
3652	A003652_01	1	0.7788	-0.25	0.037002	0.55424	9.293e-05	2291.36	2942.16		A003652_01	AT1G63610.2
3656	A003656_01	1	0.65215	-0.42748	0.052493	0.55424	0.014153	301.69	462.617		A003656_01	AT1G74970.1	AT2G02760	AT2G02770	AT2G02780	AT2G02790	AT2G02810	AT2G02840	AT2G02850	AT2G02870	AT2G02880	AT2G02890	AT2G02910	AT2G02930	-	AT2G02970	AT2G02980	AT2G02990
3660	A003660_01	1	1.2548	0.22696	0.070398	0.55424	0.0034434	802.314	639.381		A003660_01	AT1G07780.3
3662	A003662_01	1	0.75909	-0.27564	0.038867	0.55424	0.002617	1945.36	2562.66		A003662_01	AT1G01150.1
3665	A003665_01	1	1.187	0.17143	0.052789	0.55424	1.947e-07	8008.83	6747.32		A003665_01	AT1G80650.1
3670	A003670_01	1	0.87836	-0.1297	0.035603	0.55424	0.013552	3263.32	3715.25		A003670_01	AT1G63930.1
3671	A003671_01	1	0.79773	-0.22599	0.038772	0.55424	0.0008157	2139.01	2681.42		A003671_01	AT1G13450.1
3674	A003674_01	1	1.2847	0.25049	0.041264	0.55424	8.0365e-05	1610.5	1253.63		A003674_01	AT1G75450.1
3677	A003677_01	1	1.3487	0.29915	0.048581	0.55424	0.0013663	614.249	455.411		A003677_01	AT1G70460.1
3691	A003691_01	1	0.88679	-0.12015	0.048005	0.55424	0.0033017	5784.28	6522.42		A003691_01	AT1G10900.1
3693	A003693_01	1	1.1656	0.15324	0.10227	0.55424	0.00055097	8073.97	6926.43		A003693_01	AT1G20150.1
3695	A003695_01	1	1.3383	0.2914	0.060958	0.55424	0.00029762	1064.01	795.046		A003695_01	AT1G79440.1
3698	A003698_01	1	1.7079	0.53526	0.036794	0.55424	0.015668	179.038	104.826		A003698_01	AT1G30520.1
3700	A003700_01	1	0.93908	-0.06285	0.061725	0.55424	0.013779	1833.72	1952.76		A003700_01	AT1G30460.2
3701	A003701_01	1	1.5478	0.43681	0.054274	0.55424	0.0060889	165.224	106.751		A003701_01	AT1G51760.1
3704	A003704_01	1	1.0602	0.058487	0.072342	0.55424	0.00068654	5190.58	4895.64		A003704_01	AT1G08090.1
3705	A003705_01	1	1.0616	0.0598	0.033656	0.55424	0.0039258	1796.33	1692.06		A003705_01	AT1G77910.1
3710	A003710_01	1	1.1413	0.13213	0.023134	0.55424	0.0010641	4654.55	4078.16		A003710_01	AT1G69840.6
3720	A003720_01	1	0.79619	-0.22791	0.094924	0.55424	0.0003331	14701.4	18466.2		A003720_01	AT1G72430.1
3721	A003721_01	1	0.77988	-0.24861	0.045067	0.55424	0.01284	513.166	657.997		A003721_01	AT1G49560.1
3725	A003725_01	1	1.0781	0.075175	0.023902	0.55424	0.0042328	9862.55	9148.09		A003725_01	AT1G29020.1
3726	A003726_01	1	1.1062	0.10094	0.021191	0.55424	0.0039307	3071.74	2776.93		A003726_01	AT1G72500.1
3729	A003729_01	1	1.2504	0.22346	0.038585	0.55424	0.0006382	4504.36	3602.2		A003729_01	AT5G38190.1
3733	A003733_01	1	0.81975	-0.19875	0.037679	0.55424	0.0026543	709.032	864.888		A003733_01	AT1G68350.1
3736	A003736_01	1	1.4243	0.35366	0.081972	0.55424	5.9281e-05	1186.9	833.305		A003736_01	AT1G68230.1
3741	A003741_01	1	0.80788	-0.21334	0.053643	0.55424	0.00020718	3621.34	4482.34		A003741_01	AT1G76130.1
3746	A003746_01	1	1.1293	0.12157	0.040539	0.55424	0.0025329	1871.13	1656.89		A003746_01	AT1G08135.1
3751	A003751_01	1	0.95795	-0.042963	0.037282	0.55424	0.00046876	4610.08	4812.63		A003751_01	AT1G08035.1
3753	A003753_01	1	0.68178	-0.38305	0.044938	0.55424	0.0048064	571.406	838.152		A003753_01	AT1G32200.2
3754	A003754_01	1	0.7204	-0.32795	0.045023	0.55424	0.0068856	404.075	560.932		A003754_01	AT1G75980.1
3755	A003755_01	1	0.76629	-0.2662	0.054411	0.55424	0.01001	387.3	505.476		A003755_01	AT1G50200.1
3756	A003756_01	1	0.726	-0.3202	0.074523	0.55424	0.0032502	521.13	717.806		A003756_01	AT1G76060.1
3758	A003758_01	1	0.696	-0.36241	0.041809	0.55424	0.006419	774.641	1113.1		A003758_01	AT1G37000.1
3762	A003762_01	1	0.73182	-0.31222	0.030288	0.55424	0.0048449	786.506	1074.7		A003762_01	AT1G32090.1
3764	A003764_01	1	0.77193	-0.25886	0.051416	0.55424	0.0038016	505.324	654.65		A003764_01	AT1G12260.1
3771	A003771_01	1	0.61448	-0.48697	0.039358	0.55424	0.0057716	244.692	398.178		A003771_01	AT1G67650.1
3774	A003774_01	1	0.71769	-0.33171	0.048077	0.55424	0.00081936	607.954	847.084		A003774_01	AT1G36970.1
3775	A003775_01	1	0.66895	-0.40205	0.029072	0.55424	0.0016039	317.507	474.661		A003775_01	AT1G17160.2
3778	A003778_01	1	0.7162	-0.3338	0.039115	0.55424	0.012131	248.291	346.679		A003778_01	AT1G67590.2
3780	A003780_01	1	0.65659	-0.4207	0.062633	0.55424	0.014674	246.288	375.103		A003780_01	AT1G67623.1
3783	A003783_01	1	0.75281	-0.28394	0.026995	0.55424	0.0019589	464.146	616.526		A003783_01	AT1G67635.1
3784	A003784_01	1	0.75378	-0.28265	0.039001	0.55424	0.0028185	320.313	424.92		A003784_01	AT1G05410.2
3792	A003792_01	1	0.67229	-0.39706	0.028321	0.55424	0.0076279	377.247	561.1		A003792_01	AT1G05450.1
3794	A003794_01	1	0.75336	-0.28321	0.099511	0.55424	0.013946	476.23	632.196		A003794_01	AT1G77390.1
3800	A003800_01	1	0.66101	-0.41399	0.03157	0.55424	0.014181	377.247	570.721		A003800_01	AT1G07320.4
3808	A003808_01	1	1.1535	0.14279	0.060896	0.55424	3.8354e-05	10861.7	9416.32		A003808_01	AT1G09850.1
3817	A003817_01	1	0.79539	-0.22893	0.036916	0.55424	1.4643e-05	580.738	730.113		A003817_01	AT1G62280.1
3820	A003820_01	1	1.1898	0.17379	0.065251	0.55424	3.9232e-05	2514.68	2113.5		A003820_01	AT1G65540.1
3822	A003822_01	1	1.0955	0.091175	0.041607	0.55424	0.00064204	15897.2	14511.5		A003822_01	AT1G65670.1
3823	A003823_01	1	1.1732	0.1597	0.022698	0.55424	9.7374e-05	7247.41	6177.69		A003823_01	AT3G49480.1
3829	A003829_01	1	0.66206	-0.4124	0.043947	0.55424	8.1459e-05	16539.4	24981.7		A003829_01	AT1G49710.1
3832	A003832_01	1	1.2486	0.22204	0.043182	0.55424	0.0011299	1879.2	1505.08		A003832_01	AT1G05280.1
3838	A003838_01	1	0.8019	-0.22077	0.036086	0.55424	0.0098166	3421.38	4266.72		A003838_01	AT1G04600.1
3843	A003843_01	1	1.3794	0.32162	0.045561	0.55424	0.012922	407.932	295.746		A003843_01	AT1G24265.2
3846	A003846_01	1	1.2488	0.2222	0.05155	0.55424	0.0054932	1442.45	1155.05		A003846_01	AT1G04190.1
3847	A003847_01	1	1.4783	0.39092	0.072799	0.55424	0.0013528	696.105	470.831		A003847_01	AT1G04160.1
3848	A003848_01	1	0.8662	-0.14364	0.044814	0.55424	4.8833e-05	1209.79	1396.75		A003848_01	AT1G79150.1
3864	A003864_01	1	0.80786	-0.21336	0.072132	0.55424	0.0027812	859.284	1063.58		A003864_01	AT1G60160.1
3871	A003871_01	1	0.87332	-0.13545	0.053472	0.55424	0.0022552	897.309	1027.52		A003871_01	AT1G12210.1
3872	A003872_01	1	0.87675	-0.13154	0.028423	0.55424	0.00014368	23526.9	26836		A003872_01	AT1G69570.1
3873	A003873_01	1	1.2234	0.2016	0.039277	0.55424	0.0021125	1050.27	858.511		A003873_01	AT1G62040.1
3879	A003879_01	1	1.1886	0.1728	0.031395	0.55424	0.0068488	1464.4	1232.01		A003879_01	AT1G54590.1
3888	A003888_01	1	0.8098	-0.21096	0.037488	0.55424	0.0082627	1112.43	1373.75		A003888_01	AT1G78690.1
3890	A003890_01	1	1.4058	0.34057	0.093231	0.55424	1.9467e-05	2170.26	1543.8		A003890_01	AT1G18570.1
3893	A003893_01	1	1.3378	0.29103	0.057907	0.55424	1.3812e-05	3343.59	2499.14		A003893_01	AT1G23520.1
3895	A003895_01	1	0.15201	-1.8838	0.04438	0.55424	0.012846	2.68725	17.6776		A003895_01	AT1G23690.2
3897	A003897_01	1	0.77129	-0.25969	0.056474	0.55424	0.001986	1351.54	1752.15		A003897_01	AT1G23770.1
3898	A003898_01	1	1.2744	0.2425	0.072603	0.55424	0.015291	874.892	686.496		A003898_01	AT1G23780.1
3899	A003899_01	1	0.80032	-0.22274	0.069477	0.55424	0.00075998	1114.21	1392.14		A003899_01	AT1G23790.1
3903	A003903_01	1	1.2872	0.25246	0.065472	0.55424	0.00046719	1885.03	1464.4		A003903_01	AT1G04030.1
3905	A003905_01	1	1.1303	0.12245	0.047295	0.55424	0.0037276	4061.88	3593.92		A003905_01	AT1G03990.1
3906	A003906_01	1	1.1149	0.10876	0.075804	0.55424	0.0089281	1346.82	1207.97		A003906_01	AT1G03850.2
3909	A003909_01	1	1.2181	0.19726	0.025211	0.55424	0.0086493	1772.42	1455.06		A003909_01	AT1G51960.1
3911	A003911_01	1	1.5574	0.44301	0.037405	0.55424	0.0041022	486.287	312.249		A003911_01	AT1G52130.1
3915	A003915_01	1	1.2727	0.24111	0.066026	0.55424	0.0055669	869.571	683.277		A003915_01	AT1G31170.2
3916	A003916_01	1	1.3244	0.28095	0.043136	0.55424	0.0071974	760.975	574.557		A003916_01	AT1G31200.1
3918	A003918_01	1	0.67424	-0.39416	0.057918	0.55424	0.0046659	117.108	173.677		A003918_01	AT1G31120.1
3919	A003919_01	1	1.1752	0.16143	0.08592	0.55424	7.3425e-05	934.583	795.205		A003919_01	AT1G31163.1
3926	A003926_01	1	1.3047	0.26594	0.069623	0.55424	0.0051151	379.176	290.615		A003926_01	AT1G03150.1
3928	A003928_01	1	0.80054	-0.22247	0.061581	0.55424	0.00021702	741.593	926.394		A003928_01	AT1G03020.1
3929	A003929_01	1	0.90163	-0.10355	0.040578	0.55424	0.0016018	11953.7	13258.6		A003929_01	AT1G65180.1
3931	A003931_01	1	1.1756	0.16178	0.060754	0.55424	0.0044351	1383.82	1177.09		A003931_01	AT1G11800.1
3932	A003932_01	1	1.0885	0.084838	0.025352	0.55424	0.0091838	7428.65	6824.68		A003932_01	AT1G11790.2
3933	A003933_01	1	1.1461	0.13635	0.055638	0.55424	0.00052183	5365.26	4681.15		A003933_01	AT1G11765.1
3934	A003934_01	1	1.5303	0.42545	0.062752	0.55424	0.0047841	277.994	181.671		A003934_01	AT1G11670.1
3938	A003938_01	1	1.8039	0.58995	0.043975	0.55424	0.010491	193.524	107.286		A003938_01	AT1G51270.1
3945	A003945_01	1	0.81104	-0.20944	0.057747	0.55424	0.010436	252.068	310.816		A003945_01	AT1G10190.1
3947	A003947_01	1	1.0938	0.08965	0.028632	0.55424	5.0148e-06	19635.6	17952.8		A003947_01	AT1G10320.1
3949	A003949_01	1	1.1511	0.14072	0.037562	0.55424	0.0051671	5855.87	5087.29		A003949_01	AT1G10400.1
3952	A003952_01	1	1.1676	0.15494	0.033799	0.55424	6.2488e-05	6073.56	5202.01		A003952_01	AT1G16350.1
3957	A003957_01	1	1.1014	0.09655	0.078269	0.55424	0.01165	4658.74	4230.18		A003957_01	AT1G43630.1
3961	A003961_01	1	1.2195	0.19846	0.059479	0.55424	0.00011047	4230.18	3468.58		A003961_01	AT1G14140.1
3963	A003963_01	1	1.1969	0.17974	0.027966	0.55424	0.010924	700.644	585.344		A003963_01	AT2G39340.1
3966	A003966_01	1	1.1635	0.15146	0.0603	0.55424	0.0010199	18118.7	15571.5		A003966_01	AT1G59950.1
3968	A003968_01	1	1.1383	0.1295	0.061307	0.55424	0.0011144	9491.01	8339.01		A003968_01	AT1G15120.1
3970	A003970_01	1	0.94747	-0.053963	0.040401	0.55424	0.0058862	29795.1	31448.3		A003970_01	AT1G15390.1
3974	A003974_01	1	0.82353	-0.19415	0.067194	0.55424	0.0057906	640.276	777.513		A003974_01	AT1G21790.1
3976	A003976_01	1	0.84352	-0.17018	0.025163	0.55424	0.010282	3968.72	4705.09		A003976_01	AT1G34770.2
3977	A003977_01	1	0.8293	-0.18717	0.073874	0.55424	0.0019302	687.251	828.735		A003977_01	AT1G47720.1
3978	A003978_01	1	1.1561	0.14501	0.069008	0.55424	0.00013982	2830.48	2448.42		A003978_01	AT1G47655.1
3980	A003980_01	1	1.1521	0.14161	0.051889	0.55424	1.1113e-05	3519.94	3055.2		A003980_01	AT1G47580.1
3982	A003982_01	1	1.2058	0.18711	0.0613	0.55424	0.00097408	4628.55	3838.74		A003982_01	AT1G47410.1
3985	A003985_01	1	0.76813	-0.2638	0.038188	0.55424	4.8271e-05	2010.22	2617.04		A003985_01	AT1G27620.1
3986	A003986_01	1	1.1254	0.11818	0.051387	0.55424	0.00093952	7191.1	6389.43		A003986_01	AT1G27640.1
3989	A003989_01	1	1.1613	0.14952	0.020858	0.55424	9.4913e-05	7076.96	6094.24		A003989_01	AT1G11210.1
3990	A003990_01	1	1.3028	0.26451	0.070615	0.55424	4.8887e-05	4613.31	3541.13		A003990_01	AT1G74870.1
3996	A003996_01	1	0.68411	-0.37964	0.083944	0.55424	8.3363e-06	6470.44	9457.85		A003996_01	AT1G80150.1
3998	A003998_01	1	1.261	0.23187	0.014106	0.55424	3.7757e-06	6418.89	5090.34		A003998_01	AT1G70790.2
4002	A004002_01	1	0.82434	-0.19318	0.019637	0.55424	0.0025228	2213.43	2685.17		A004002_01	AT1G52620.1
4006	A004006_01	1	0.90422	-0.10069	0.024479	0.55424	0.0083996	822.46	909.596		A004006_01	AT1G73150.1
4010	A004010_01	1	1.3119	0.27148	0.02509	0.55424	9.1035e-06	6442.68	4910.84		A004010_01	AT1G02910.1
4013	A004013_01	1	0.71063	-0.3416	0.051775	0.55424	0.014073	409.403	576.111		A004013_01	AT1G65920.1
4019	A004019_01	1	0.81441	-0.20529	0.06213	0.55424	0.010036	657.01	806.739		A004019_01	AT1G80770.1
4021	A004021_01	1	0.83673	-0.17825	0.063276	0.55424	0.0012224	1728.83	2066.06		A004021_01	AT1G80865.1
4025	A004025_01	1	1.2005	0.18274	0.051656	0.55424	0.0057171	2299.39	1915.43		A004025_01	AT1G54280.1
4026	A004026_01	1	1.2215	0.20009	0.040461	0.55424	0.011118	746.279	610.941		A004026_01	AT1G54350.1
4028	A004028_01	1	0.79715	-0.22671	0.041515	0.55424	0.00021144	4888.79	6133.37		A004028_01	AT1G30220.1
4029	A004029_01	1	0.84425	-0.16931	0.062265	0.55424	0.00030588	3673.87	4352.04		A004029_01	AT1G02335.1
4030	A004030_01	1	1.2291	0.20625	0.054673	0.55424	0.0075305	739.593	601.725		A004030_01	AT1G30240.2
4031	A004031_01	1	1.2675	0.23702	0.034957	0.55424	1.1964e-06	2985.13	2355.24		A004031_01	AT1G02330.1
4033	A004033_01	1	1.5695	0.45075	0.038673	0.55424	3.533e-05	2635.95	1679.41		A004033_01	AT1G02310.1
4039	A004039_01	1	1.4054	0.34034	0.029786	0.55424	0.0077646	312.968	222.694		A004039_01	AT1G67195.1
4041	A004041_01	1	1.7609	0.56585	0.020245	0.55424	6.7794e-06	2290.67	1300.88		A004041_01	AT1G67290.1
4043	A004043_01	1	0.85383	-0.15802	0.059911	0.55424	0.0033274	860.919	1008.28		A004043_01	AT1G67210.2
4049	A004049_01	1	0.74552	-0.29368	0.028187	0.55424	0.0058143	2338.11	3136.3		A004049_01	AT1G58450.1
4055	A004055_01	1	1.5654	0.44814	0.060278	0.55424	0.0071601	289.774	185.119		A004055_01	AT1G18410.1
4062	A004062_01	1	1.2173	0.1966	0.029438	0.55424	0.00040742	2922.81	2401.14		A004062_01	AT1G58110.2
4063	A004063_01	1	1.48	0.39208	0.047476	0.55424	1.9267e-05	2120.27	1432.53		A004063_01	AT1G58060.1
4068	A004068_01	1	1.1643	0.15214	0.036147	0.55424	0.014385	4869.27	4182.23		A004068_01	AT1G31800.1
4073	A004073_01	1	0.57496	-0.55345	0.024445	0.55424	0.00060276	641.494	1115.77		A004073_01	AT1G17690.1
4077	A004077_01	1	0.87409	-0.13457	0.040625	0.55424	0.00693	833.472	953.558		A004077_01	AT1G50720.1
4078	A004078_01	1	1.2515	0.22437	0.078822	0.55424	0.00015197	4002.2	3197.74		A004078_01	AT2G25340.1
4080	A004080_01	1	0.84342	-0.17029	0.060044	0.55424	0.0038185	1786.83	2118.58		A004080_01	AT1G47790.1
4091	A004091_01	1	0.88595	-0.1211	0.037981	0.55424	0.0069495	800.071	903.07		A004091_01	AT1G27220.1
4093	A004093_01	1	0.78947	-0.23639	0.062505	0.55424	0.0064704	1626.85	2060.7		A004093_01	AT1G26380.1
4106	A004106_01	1	1.178	0.16379	0.052991	0.55424	0.0068739	3467.19	2943.34		A004106_01	AT1G77880.1
4107	A004107_01	1	0.85802	-0.15312	0.030695	0.55424	0.0010167	605.891	706.201		A004107_01	AT1G26560.1
4108	A004108_01	1	1.1195	0.11284	0.056627	0.55424	0.003514	2122.82	1896.38		A004108_01	AT1G30320.1
4121	A004121_01	1	0.82842	-0.18824	0.051658	0.55424	0.0081953	609.476	735.684		A004121_01	AT1G66580.1
4123	A004123_01	1	0.79623	-0.22786	0.074231	0.55424	7.3283e-05	1217.92	1529.51		A004123_01	AT1G66610.1
4127	A004127_01	1	0.7395	-0.30179	0.038839	0.55424	0.0063465	432.984	585.52		A004127_01	AT1G08340.1
4131	A004131_01	1	0.86816	-0.14138	0.051125	0.55424	0.01204	1502.52	1730.56		A004131_01	AT5G55570.1
4132	A004132_01	1	1.2136	0.19355	0.036027	0.55424	0.0024599	2789.73	2298.93		A004132_01	AT1G10600.3
4140	A004140_01	1	1.208	0.18894	0.069433	0.55424	0.0050453	1575.3	1304.14		A004140_01	AT1G24460.1
4146	A004146_01	1	1.0686	0.066325	0.044004	0.55424	0.0052758	1871.32	1751.28		A004146_01	AT1G66100.1
4149	A004149_01	1	0.81897	-0.19971	0.070709	0.55424	0.0071641	423.223	516.771		A004149_01	AT1G66110.1
4162	A004162_01	1	1.1821	0.16729	0.040417	0.55424	0.0038824	2312.07	1955.89		A004162_01	AT1G10710.2
4192	A004192_01	1	1.2234	0.20165	0.056281	0.55424	1.471e-05	3353.97	2741.33		A004192_01	AT1G77640.1
4193	A004193_01	1	1.2371	0.21279	0.038516	0.55424	0.00027726	1493.98	1207.61		A004193_01	AT1G77550.1
4195	A004195_01	1	1.094	0.0898	0.019919	0.55424	0.003977	1219.38	1114.65		A004195_01	AT1G77520.1
4206	A004206_01	1	1.7902	0.58234	0.024307	0.55424	0.010453	70.3794	39.3148		A004206_01	AT1G71090.1
4219	A004219_01	1	0.42848	-0.8475	0.014984	0.55424	0.0039658	5.46684	12.7585		A004219_01	AT1G21350.3
4234	A004234_01	1	1.2491	0.22245	0.046761	0.55424	0.0045637	1283.7	1027.72		A004234_01	AT1G26790.1
4240	A004240_01	1	1.2984	0.26113	0.06415	0.55424	0.00028794	3915.51	3015.74		A004240_01	AT1G74180.1
4247	A004247_01	1	1.1399	0.13096	0.030858	0.55424	0.0069668	1986.84	1743.06		A004247_01	AT1G48010.1
4251	A004251_01	1	0.71009	-0.34236	0.073126	0.55424	0.007375	186.737	262.986		A004251_01	AT1G26680.1
4252	A004252_01	1	1.3621	0.30902	0.021918	0.55424	0.012117	165.571	121.559		A004252_01	AT5G09400.1
4259	A004259_01	1	0.90754	-0.097013	0.044105	0.55424	0.0046226	3144.15	3464.42		A004259_01	AT1G22015.1
4265	A004265_01	1	0.58401	-0.53784	0.026582	0.55424	0.0012654	2371.32	4060.25		A004265_01	AT1G03390.1
4271	A004271_01	1	1.095	0.090737	0.0368	0.55424	0.00082888	5909.4	5397.01		A004271_01	AT1G03590.1
4273	A004273_01	1	1.2685	0.23784	0.028478	0.55424	2.5614e-05	1790.59	1411.49		A004273_01	AT1G03620.1
4278	A004278_01	1	1.1329	0.12474	0.035211	0.55424	0.0082907	1716.94	1515.65		A004278_01	AT1G03720.1
4286	A004286_01	1	1.2159	0.19548	0.045525	0.55424	0.0054669	2484.68	2043.46		A004286_01	AT1G03490.1
4289	A004289_01	1	1.243	0.21755	0.060516	0.55424	7.118e-05	10056.8	8090.13		A004289_01	AT1G58300.1
4290	A004290_01	1	1.4432	0.36684	0.065774	0.55424	0.010803	235.097	162.894		A004290_01	AT2G27390.1
4312	A004312_01	1	1.1365	0.12791	0.034904	0.55424	0.013338	1128.11	992.672		A004312_01	AT1G21200.1
4313	A004313_01	1	1.2346	0.21074	0.036403	0.55424	0.009264	532.562	431.385		A004313_01	AT5G37760.1
4317	A004317_01	1	0.86448	-0.14562	0.065481	0.55424	0.00047284	3600.4	4165.12		A004317_01	AT1G70690.1
4322	A004322_01	1	1.3261	0.28223	0.042191	0.55424	0.00054135	658.721	496.757		A004322_01	AT1G74350.1
4323	A004323_01	1	2.0611	0.72326	0.048045	0.55424	0.0027228	502.502	243.788		A004323_01	AT1G74340.1
4334	A004334_01	1	0.76675	-0.2656	0.036964	0.55424	0.00077284	5419.18	7067.77		A004334_01	AT1G68470.1
4336	A004336_01	1	0.92301	-0.080113	0.074169	0.55424	0.0045395	2301.23	2493.14		A004336_01	AT1G20800.1
4338	A004338_01	1	0.8609	-0.14977	0.051264	0.55424	0.00077663	2155.33	2503.39		A004338_01	AT1G20700.1
4344	A004344_01	1	1.2962	0.25944	0.039221	0.55424	5.1653e-05	1811.3	1397.44		A004344_01	AT1G06000.1
4349	A004349_01	1	1.1342	0.12591	0.047735	0.55424	0.0041205	4404.58	3883.53		A004349_01	AT1G70500.1
4359	A004359_01	1	1.4893	0.39828	0.082693	0.55424	5.4504e-07	2076.42	1394.37		A004359_01	AT1G49780.1
4361	A004361_01	1	1.2968	0.25993	0.053169	0.55424	3.772e-05	5548.59	4278.68		A004361_01	AT1G48280.1
4369	A004369_01	1	1.1893	0.1734	0.045025	0.55424	0.0074743	808.596	679.869		A004369_01	AT1G69880.1
4372	A004372_01	1	1.4043	0.33955	0.054194	0.55424	2.3004e-06	1796.51	1279.34		A004372_01	AT1G72520.1
4375	A004375_01	1	1.2406	0.21556	0.04257	0.55424	0.00026956	1778.1	1433.25		A004375_01	AT5G34838.1
4376	A004376_01	1	1.1779	0.16375	0.033078	0.55424	0.006368	778.213	660.634		A004376_01	AT1G72410.1
4380	A004380_01	1	0.71156	-0.3403	0.038625	0.55424	9.7641e-06	1054.16	1481.48		A004380_01	AT1G64450.1
4382	A004382_01	1	1.1411	0.13196	0.027752	0.55424	7.1017e-06	8706.28	7630.43		A004382_01	AT1G08020.1
4386	A004386_01	1	0.56782	-0.56595	0.057827	0.55424	0.00043501	3177.34	5595.4		A004386_01	AT1G23740.1
4390	A004390_01	1	1.0687	0.066425	0.024595	0.55424	0.0043523	1253.76	1173.21		A004390_01	AT1G06590.1
4392	A004392_01	1	1.1878	0.17207	0.058778	0.55424	0.001995	708.606	596.632		A004392_01	AT1G23180.1
4397	A004397_01	1	1.1503	0.14002	0.068958	0.55424	0.0012069	4738.14	4119.14		A004397_01	AT1G08700.1
4398	A004398_01	1	1.2051	0.18653	0.054736	0.55424	0.0036372	1532.87	1272.07		A004398_01	AT1G69870.1
4403	A004403_01	1	1.2132	0.19326	0.040531	0.55424	4.91e-05	11142.3	9184.75		A004403_01	AT1G66830.1
4405	A004405_01	1	0.81946	-0.19911	0.051772	0.55424	0.0023261	5695.89	6950.72		A004405_01	AT1G44090.1
4407	A004407_01	1	1.1738	0.16025	0.042849	0.55424	0.011018	657.273	559.979		A004407_01	AT1G56070.1
4408	A004408_01	1	1.3894	0.32889	0.039171	0.55424	0.00063743	489.85	352.553		A004408_01	AT1G49500.1
4409	A004409_01	1	1.0309	0.030462	0.030981	0.55424	0.014576	3480.74	3376.18		A004409_01	AT1G50220.1
4413	A004413_01	1	1.3605	0.30788	0.024177	0.55424	2.2721e-05	8835.21	6493.78		A004413_01	AT1G19000.2
4415	A004415_01	1	1.1864	0.1709	0.043001	0.55424	3.2608e-06	7731.82	6517.2		A004415_01	AT3G24517.1
4419	A004419_01	1	1.1583	0.14692	0.058113	0.55424	0.00087459	3022.68	2609.72		A004419_01	AT1G01760.1
4421	A004421_01	1	1.2183	0.19744	0.060192	0.55424	0.00034135	13277.2	10897.6		A004421_01	AT1G28760.1
4431	A004431_01	1	1.1646	0.15236	0.022018	0.55424	0.00052791	14200	12192.8		A004431_01	AT1G08630.5
4434	A004434_01	1	0.78046	-0.24788	0.04795	0.55424	0.0030878	560.82	718.596		A004434_01	AT1G31420.1
4439	A004439_01	1	1.1629	0.15094	0.038848	0.55424	0.0059827	775.339	666.673		A004439_01	AT1G01650.2
4441	A004441_01	1	0.80144	-0.22135	0.04742	0.55424	0.0015649	788.002	983.188		A004441_01	AT1G08720.1
4449	A004449_01	1	1.1678	0.15514	0.075381	0.55424	0.0012942	2885.35	2470.81		A004449_01	AT1G44750.3
4452	A004452_01	1	1.2783	0.24554	0.062768	0.55424	6.0435e-05	10417.1	8149.4		A004452_01	AT1G25280.2
4454	A004454_01	1	1.3927	0.33122	0.059722	0.55424	0.00066406	531.445	381.61		A004454_01	AT1G57720.2
4458	A004458_01	1	1.349	0.29937	0.058859	0.55424	0.00011606	2578.85	1911.61		A004458_01	AT1G52870.2
4459	A004459_01	1	1.4233	0.35299	0.050563	0.55424	0.0092587	307.938	216.351		A004459_01	AT1G49290.1
4460	A004460_01	1	0.83713	-0.17777	0.048004	0.55424	0.012656	575.19	687.045		A004460_01	AT1G69325.1
4464	A004464_01	1	0.69189	-0.36833	0.048232	0.55424	0.00010435	2274.01	3286.57		A004464_01	AT1G17290.1
4465	A004465_01	1	0.85574	-0.15579	0.038801	0.55424	0.0010795	1403.61	1640.24		A004465_01	AT1G55880.2
4466	A004466_01	1	1.2475	0.22115	0.019798	0.55424	0.00070338	4729.62	3791.44		A004466_01	AT1G19690.1
4469	A004469_01	1	0.88177	-0.12582	0.059402	0.55424	0.00039742	7455.45	8454.89		A004469_01	AT1G08230.2
4474	A004474_01	1	0.8529	-0.15911	0.045406	0.55424	0.0044459	6524.37	7649.53		A004474_01	AT1G13390.2
4477	A004477_01	1	0.85104	-0.1613	0.034549	0.55424	8.0379e-05	13677.4	16071.5		A004477_01	AT1G30560.1
4478	A004478_01	1	0.89662	-0.10913	0.041522	0.55424	0.0038282	1219.75	1360.35		A004478_01	AT1G69440.1
4479	A004479_01	1	0.83524	-0.18004	0.035019	0.55424	0.00035548	2052.68	2457.5		A004479_01	AT1G32660.1
4487	A004487_01	1	0.79389	-0.23081	0.051898	0.55424	0.00046082	1502.07	1892.02		A004487_01	AT3G58740.1
4491	A004491_01	1	0.92776	-0.074988	0.034622	0.55424	0.014785	1500.87	1617.76		A004491_01	AT1G36980.1
4493	A004493_01	1	1.1182	0.11175	0.062981	0.55424	4.5479e-05	9659.53	8638.64		A004493_01	AT1G72630.1
4495	A004495_01	1	1.1585	0.14711	0.084168	0.55424	9.7415e-07	14247	12298.1		A004495_01	AT1G68520.1
4498	A004498_01	1	0.7382	-0.30354	0.12331	0.55424	0.01508	203.182	275.256		A004498_01	AT1G80910.1
4504	A004504_01	1	0.81993	-0.19854	0.026573	0.55424	0.0092854	7355.47	8970.53		A004504_01	AT1G05470.1
4506	A004506_01	1	1.4578	0.37696	0.064005	0.55424	3.8673e-05	14488.3	9937.79		A004506_01	AT1G32190.2
4509	A004509_01	1	1.1483	0.13826	0.099079	0.55424	0.00085014	4918.21	4282.96		A004509_01	AT1G50600.1
4511	A004511_01	1	1.4891	0.39818	0.058809	0.55424	8.3422e-06	2475.51	1662.37		A004511_01	AT1G15740.1
4515	A004515_01	1	0.91184	-0.092287	0.043353	0.55424	0.00412	13048.1	14309.8		A004515_01	AT1G60070.1
4516	A004516_01	1	1.2776	0.24499	0.070253	0.55424	3.5101e-06	5960.44	4665.27		A004516_01	AT1G04200.1
4521	A004521_01	1	0.74087	-0.29993	0.036725	0.55424	0.0051189	178.199	240.543		A004521_01	AT1G57690.1
4522	A004522_01	1	1.0917	0.087725	0.043946	0.55424	0.0071652	30384.9	27833.6		A004522_01	AT1G73350.2
4523	A004523_01	1	0.7111	-0.34094	0.046645	0.55424	0.00018015	843.956	1186.9		A004523_01	AT1G64850.1
4524	A004524_01	1	0.71405	-0.3368	0.061715	0.55424	0.00012587	3917.46	5486.25		A004524_01	AT1G64840.1
4527	A004527_01	1	0.74543	-0.2938	0.032469	0.55424	0.00027115	2992.91	4015.03		A004527_01	AT1G64770.2
4528	A004528_01	1	1.1287	0.12104	0.02956	0.55424	0.0003118	2462.42	2181.79		A004528_01	AT1G08570.2
4530	A004530_01	1	0.80001	-0.22313	0.053017	0.55424	0.0031416	2598.79	3248.34		A004530_01	AT1G72760.1
4531	A004531_01	1	1.3731	0.3171	0.051903	0.55424	0.000798	258.139	187.992		A004531_01	AT2G33120.2
4537	A004537_01	1	1.255	0.22716	0.039621	0.55424	0.00038002	11745.2	9358.12		A004537_01	AT1G55360.1
4538	A004538_01	1	0.6908	-0.3699	0.037731	0.55424	0.0053671	5605.48	8114.44		A004538_01	AT1G64690.1
4542	A004542_01	1	0.6733	-0.39556	0.049243	0.55424	1.8963e-05	897.488	1332.88		A004542_01	AT1G55810.2
4546	A004546_01	1	0.70375	-0.35133	0.076083	0.55424	4.168e-05	2015.05	2863.21		A004546_01	AT1G36756.1
4549	A004549_01	1	1.3629	0.3096	0.093262	0.55424	0.00075417	2944.22	2160.29		A004549_01	AT1G30680.1
4553	A004553_01	1	0.81062	-0.20995	0.078083	0.55424	0.001339	1627.01	2007.01		A004553_01	AT1G13560.1
4555	A004555_01	1	0.67793	-0.38871	0.06336	0.55424	0.00073483	2609.46	3849.12		A004555_01	AT1G67880.1
4556	A004556_01	1	1.1481	0.13813	0.02422	0.55424	0.00035055	15273.9	13302.4		A004556_01	AT1G15660.1
4560	A004560_01	1	1.3215	0.2788	0.056189	0.55424	4.7541e-06	3205.1	2425.27		A004560_01	AT1G19140.1
4563	A004563_01	1	1.2068	0.18797	0.074668	0.55424	0.0015308	3875.38	3211.2		A004563_01	AT1G80550.1
4566	A004566_01	1	1.2131	0.19319	0.048237	0.55424	0.00011062	10560.8	8706.28		A004566_01	AT1G54040.2
4570	A004570_01	1	1.2178	0.19701	0.036012	0.55424	0.0014655	1566.81	1286.65		A004570_01	AT1G30710.1
4573	A004573_01	1	0.87155	-0.13749	0.047032	0.55424	0.013265	8914.19	10228.2		A004573_01	AT1G07350.2
4580	A004580_01	1	0.84361	-0.17006	0.026135	0.55424	0.0018456	711.945	843.956		A004580_01	AT1G62420.1
4581	A004581_01	1	1.2967	0.25979	0.049239	0.55424	4.2263e-06	4606.85	3553.19		A004581_01	AT1G62440.1
4583	A004583_01	1	1.1082	0.10276	0.079504	0.55424	0.013305	22561.5	20357.4		A004583_01	AT1G19770.1
4589	A004589_01	1	1.1174	0.111	0.063564	0.55424	0.0045108	9366.55	8382.49		A004589_01	AT1G67910.1
4590	A004590_01	1	1.0902	0.086375	0.034438	0.55424	0.0013946	2786.11	2555.75		A004590_01	AT1G12845.1
4592	A004592_01	1	0.88715	-0.11974	0.033498	0.55424	0.010117	2454.55	2766.95		A004592_01	AT1G04990.1
4594	A004594_01	1	1.1061	0.10086	0.053187	0.55424	0.011878	4946.82	4472.49		A004594_01	AT1G70230.1
4596	A004596_01	1	0.7626	-0.27103	0.037288	0.55424	9.1109e-05	3895.2	5108.19		A004596_01	AT1G68070.1
4597	A004597_01	1	1.1273	0.11979	0.051023	0.55424	0.012072	8790.26	7797.82		A004597_01	AT1G23390.1
4598	A004598_01	1	0.4285	-0.84746	0.060623	0.55424	0.0031482	229.041	534.483		A004598_01	AT1G28200.1
4599	A004599_01	1	1.146	0.13625	0.069943	0.55424	0.0027133	11506.9	10040.7		A004599_01	AT1G14570.4
4600	A004600_01	1	0.8011	-0.22178	0.078686	0.55424	0.0021518	355.1	443.279		A004600_01	AT2G34655.1
4603	A004603_01	1	1.0642	0.06225	0.019947	0.55424	0.010694	6186.97	5813.86		A004603_01	AT1G79600.1
4604	A004604_01	1	1.2457	0.21968	0.06134	0.55424	5.1392e-05	1769.41	1420.41		A004604_01	AT1G05100.1
4610	A004610_01	1	1.0965	0.092125	0.08705	0.55424	0.015244	2087.45	1903.79		A004610_01	AT1G12270.1
4611	A004611_01	1	0.95936	-0.041487	0.032713	0.55424	0.011278	8215.68	8563.81		A004611_01	AT1G76510.2
4614	A004614_01	1	1.2132	0.19326	0.040653	0.55424	0.0022122	5310.81	4377.79		A004614_01	AT1G79660.1
4617	A004617_01	1	0.6035	-0.50501	0.10576	0.55424	0.0055784	786.899	1303.88		A004617_01	AT1G79730.1
4620	A004620_01	1	0.74108	-0.29965	0.078606	0.55424	1.2012e-05	3864.16	5213.99		A004620_01	AT1G76850.1
4621	A004621_01	1	1.1861	0.17071	0.064436	0.55424	5.0414e-05	21826.9	18399.9		A004621_01	AT1G15580.1
4622	A004622_01	1	1.1907	0.1745	0.054798	0.55424	0.0040447	740.111	621.602		A004622_01	AT1G44970.1
4625	A004625_01	1	1.1908	0.17462	0.049612	0.55424	0.00094071	9680.8	8129.87		A004625_01	AT1G05250.1
4630	A004630_01	1	1.0495	0.048325	0.078377	0.55424	0.013192	2515.94	2397.06		A004630_01	AT1G32990.1
4631	A004631_01	1	0.7962	-0.2279	0.066336	0.55424	0.0036251	617.945	776.114		A004631_01	AT1G65020.1
4636	A004636_01	1	1.0824	0.079225	0.066004	0.55424	0.0030287	1727.1	1595.43		A004636_01	AT1G28540.1
4637	A004637_01	1	0.74056	-0.30035	0.035877	0.55424	0.0083342	626.219	845.561		A004637_01	AT1G34430.1
4638	A004638_01	1	1.0655	0.063463	0.019253	0.55424	0.003526	6741.92	6327.12		A004638_01	AT1G76460.1
4641	A004641_01	1	0.90272	-0.10234	0.095956	0.55424	0.010843	3179.88	3522.76		A004641_01	AT1G36960.1
4642	A004642_01	1	1.1886	0.17276	0.090444	0.55424	0.0010717	3711.53	3122.85		A004642_01	AT1G51790.1
4643	A004643_01	1	1.324	0.28064	0.024342	0.55424	7.384e-05	1979.5	1495.18		A004643_01	AT1G51770.2
4644	A004644_01	1	0.86258	-0.14783	0.029847	0.55424	0.0021025	10890	12624.6		A004644_01	AT1G11430.1
4645	A004645_01	1	0.80391	-0.21826	0.071947	0.55424	0.00020489	3685.64	4584.79		A004645_01	AT1G15750.4
4647	A004647_01	1	1.1393	0.13045	0.047979	0.55424	0.0016693	1550.14	1360.63		A004647_01	AT4G23490.1
4648	A004648_01	1	1.2794	0.24636	0.085009	0.55424	1.374e-05	1908.74	1491.89		A004648_01	AT1G06720.1
4650	A004650_01	1	1.3282	0.2838	0.050999	0.55424	0.0002323	2090.59	1574.04		A004650_01	AT1G71820.1
4652	A004652_01	1	1.2906	0.25511	0.061352	0.55424	0.00027331	1232.01	954.607		A004652_01	AT1G67830.1
4655	A004655_01	1	1.1095	0.10394	0.077868	0.55424	0.007031	2351.48	2119.21		A004655_01	AT1G06560.1
4657	A004657_01	1	0.64316	-0.44136	0.063024	0.55424	0.00013604	1667.7	2592.82		A004657_01	AT1G63640.2
4658	A004658_01	1	0.75684	-0.2786	0.033866	0.55424	0.0045444	19704.5	26035.1		A004658_01	AT1G01880.1
4662	A004662_01	1	0.8049	-0.21704	0.027938	0.55424	0.0039226	38522.6	47858.3		A004662_01	AT1G34140.1
4665	A004665_01	1	1.5043	0.40831	0.043847	0.55424	0.002765	302.536	201.12		A004665_01	AT1G14810.1
4668	A004668_01	1	1.1873	0.17165	0.054972	0.55424	0.00096352	5792.39	4879.02		A004668_01	AT1G14970.1
4671	A004671_01	1	1.1248	0.11756	0.054898	0.55424	0.0022702	7375.36	6557.08		A004671_01	AT1G50120.1
4672	A004672_01	1	0.94098	-0.060837	0.033646	0.55424	0.013062	1762.17	1872.82		A004672_01	AT1G01430.1
4673	A004673_01	1	0.69287	-0.36691	0.088387	0.55424	0.0087085	304.083	438.869		A004673_01	AT1G23550.1
4676	A004676_01	1	0.77726	-0.25198	0.027588	0.55424	0.00041727	3478.65	4475.62		A004676_01	AT1G31640.1
4677	A004677_01	1	1.159	0.14755	0.023151	0.55424	0.0031763	2486.67	2145.44		A004677_01	AT1G65330.1
4679	A004679_01	1	0.65706	-0.41999	0.062163	0.55424	0.00018652	1228.07	1869.08		A004679_01	AT1G25230.1
4681	A004681_01	1	0.90168	-0.1035	0.023677	0.55424	0.003055	9616.16	10664.8		A004681_01	AT1G50430.2
4683	A004683_01	1	0.78203	-0.24586	0.038074	0.55424	0.00011629	3050.01	3900.27		A004683_01	AT1G14610.1
4684	A004684_01	1	1.2388	0.21411	0.067016	0.55424	0.00013775	2790.85	2252.96		A004684_01	AT1G08830.1
4685	A004685_01	1	1.1083	0.10286	0.021845	0.55424	0.00084673	3143.21	2835.86		A004685_01	AT1G21890.1
4688	A004688_01	1	0.7861	-0.24067	0.085769	0.55424	0.00026541	9220.64	11729.9		A004688_01	AT1G78620.2
4697	A004697_01	1	1.2011	0.18325	0.045997	0.55424	0.00026896	2364.45	1968.45		A004697_01	AT1G30970.2
4710	A004710_01	1	1.1563	0.1452	0.050937	0.55424	0.0014738	14030.7	12134.4		A004710_01	AT1G67800.4
4713	A004713_01	1	0.72334	-0.32387	0.056477	0.55424	0.00049815	605.588	837.231		A004713_01	AT5G44973.1
4715	A004715_01	1	0.84636	-0.16681	0.041182	0.55424	0.0099617	1356.14	1602.31		A004715_01	AT1G31600.3
4719	A004719_01	1	1.3759	0.31912	0.052293	0.55424	0.00022055	846.83	615.417		A004719_01	AT1G43770.1
4723	A004723_01	1	0.68946	-0.37185	0.058156	0.55424	0.0038474	283.525	411.249		A004723_01	AT1G68210.1
4725	A004725_01	1	0.78128	-0.24682	0.054175	0.55424	0.00017665	835.308	1069.13		A004725_01	AT1G57870.1
4746	A004746_01	1	0.73065	-0.31383	0.064825	0.55424	7.3402e-08	2538.68	3474.83		A004746_01	AT5G44920.2
4747	A004747_01	1	0.79082	-0.23469	0.044409	0.55424	0.00050263	3858.37	4879.02		A004747_01	AT1G14270.3
4753	A004753_01	1	0.91157	-0.092588	0.057858	0.55424	0.0014218	2348.19	2576.02		A004753_01	AT1G48200.1
4755	A004755_01	1	1.0577	0.056113	0.020621	0.55424	0.012032	1179.8	1115.44		A004755_01	AT1G77090.1
4756	A004756_01	1	1.1734	0.15989	0.051634	0.55424	0.00089356	55642.4	47420		A004756_01	AT1G07060.1
4758	A004758_01	1	1.5879	0.46241	0.06273	0.55424	0.013907	596.632	375.741		A004758_01	AT1G10550.1
4759	A004759_01	1	0.82114	-0.19706	0.021424	0.55424	0.011438	383.446	466.94		A004759_01	AT1G16740.1
4762	A004762_01	1	0.76813	-0.2638	0.035655	0.55424	0.0013756	19627.8	25552.7		A004762_01	AT1G18210.2
4765	A004765_01	1	1.0862	0.082712	0.028031	0.55424	0.012558	6808.32	6267.92		A004765_01	AT1G36940.1
4775	A004775_01	1	0.77501	-0.25488	0.089326	0.55424	0.0003397	3110.38	4013.42		A004775_01	AT1G67790.1
4777	A004777_01	1	1.3563	0.30475	0.046979	0.55424	0.0082987	473.617	349.219		A004777_01	AT1G51700.1
4780	A004780_01	1	1.1798	0.16534	0.044671	0.55424	0.00089227	3576	3030.85		A004780_01	AT1G55630.1
4781	A004781_01	1	0.61698	-0.48292	0.057868	0.55424	7.4069e-05	612.776	993.168		A004781_01	AT1G10420.1
4784	A004784_01	1	0.76208	-0.2717	0.097668	0.55424	0.00014809	7710.98	10117.3		A004784_01	AT1G62620.1
4788	A004788_01	1	0.72218	-0.32549	0.034424	0.55424	4.1227e-05	1466.74	2031.03		A004788_01	AT1G56600.1
4790	A004790_01	1	1.1482	0.13822	0.060537	0.55424	0.00099134	7453.21	6490.53		A004790_01	AT1G48560.1
4796	A004796_01	1	0.82361	-0.19406	0.036624	0.55424	0.0077555	758.923	921.497		A004796_01	AT1G12630.1
4797	A004797_01	1	1.1861	0.17065	0.047334	0.55424	0.0024704	875.767	738.411		A004797_01	AT1G28710.1
4801	A004801_01	1	0.88543	-0.12169	0.043176	0.55424	0.00060994	10132.5	11443.8		A004801_01	AT1G47490.1
4802	A004802_01	1	1.122	0.11513	0.043375	0.55424	0.006238	8394.23	7481.59		A004802_01	AT5G01330.1
4805	A004805_01	1	1.2317	0.20841	0.076342	0.55424	0.0002508	2230.54	1810.94		A004805_01	AT1G72370.2
4808	A004808_01	1	1.1841	0.16896	0.038091	0.55424	0.014705	624.406	527.316		A004808_01	AT1G12660.1
4812	A004812_01	1	0.61266	-0.48995	0.063732	0.55424	5.9548e-05	9627.7	15713.9		A004812_01	AT4G39370.1
4824	A004824_01	1	0.78666	-0.23996	0.027372	0.55424	0.0020285	3856.83	4902.99		A004824_01	AT3G17440.2
4825	A004825_01	1	1.1608	0.14911	0.036495	0.55424	0.00053831	12211.1	10519.6		A004825_01	AT1G74960.1
4826	A004826_01	1	0.83973	-0.17468	0.05231	0.55424	0.0083572	5968.79	7108.17		A004826_01	AT1G03905.1
4831	A004831_01	1	0.84736	-0.16563	0.043767	0.55424	0.014245	811.188	957.284		A004831_01	AT1G75910.1
4833	A004833_01	1	0.82327	-0.19447	0.034008	0.55424	0.00094088	1054.27	1280.49		A004833_01	AT1G24380.1
4835	A004835_01	1	0.89554	-0.11032	0.03234	0.55424	0.0022843	1127.55	1259.03		A004835_01	AT1G12610.1
4837	A004837_01	1	1.4346	0.36089	0.036562	0.55424	2.2949e-06	4581.58	3193.59		A004837_01	AT1G79050.2
4841	A004841_01	1	0.73594	-0.30661	0.10233	0.55424	0.00025822	1471	1998.8		A004841_01	AT1G31810.1
4842	A004842_01	1	1.2555	0.22756	0.085954	0.55424	0.00030831	2099.39	1672.21		A004842_01	AT1G14400.2
4843	A004843_01	1	1.0739	0.071262	0.046398	0.55424	0.0066604	6094.85	5675.99		A004843_01	AT1G05805.1
4845	A004845_01	1	0.7985	-0.22503	0.057813	0.55424	0.00049513	949.751	1189.39		A004845_01	AT1G17250.1
4846	A004846_01	1	1.2338	0.21008	0.037294	0.55424	0.00040994	2149.09	1741.84		A004846_01	AT1G07570.1
4853	A004853_01	1	0.88515	-0.122	0.069076	0.55424	0.00075063	906.146	1023.72		A004853_01	AT1G18800.1
4855	A004855_01	1	0.7671	-0.26514	0.044327	0.55424	0.00012908	1907.22	2486.17		A004855_01	AT1G19190.1
4862	A004862_01	1	1.3743	0.31794	0.061955	0.55424	0.00011464	9672.09	7038.15		A004862_01	AT1G16470.1
4864	A004864_01	1	1.157	0.1458	0.058017	0.55424	0.003723	35932.6	31057.6		A004864_01	AT1G16800.1
4870	A004870_01	1	1.1974	0.18011	0.037697	0.55424	0.0013443	12610.7	10532.3		A004870_01	AT1G22550.1
4871	A004871_01	1	0.78431	-0.24295	0.061689	0.55424	1.0041e-07	3166.24	4037.17		A004871_01	AT1G01180.1
4872	A004872_01	1	0.90744	-0.097125	0.084359	0.55424	0.002354	1284.34	1415.45		A004872_01	AT1G48880.1
4873	A004873_01	1	1.1795	0.16511	0.048336	0.55424	0.00016081	24071.9	20408.4		A004873_01	AT1G22500.1
4874	A004874_01	1	0.83545	-0.17979	0.069523	0.55424	0.0022381	1614.53	1932.56		A004874_01	AT1G58430.1
4880	A004880_01	1	1.2424	0.21702	0.048209	0.55424	0.0016029	4353.78	3504.14		A004880_01	AT1G68330.1
4883	A004883_01	1	1.3183	0.27631	0.039025	0.55424	0.00077017	2187.91	1659.71		A004883_01	AT1G11680.1
4888	A004888_01	1	0.78324	-0.24431	0.036319	0.55424	0.00016265	747.25	954.035		A004888_01	AT1G21060.1
4889	A004889_01	1	1.2136	0.19359	0.071694	0.55424	0.00014263	2977.09	2453.08		A004889_01	AT1G58080.1
4891	A004891_01	1	0.82189	-0.19615	0.051103	0.55424	0.011976	1072.13	1304.53		A004891_01	AT1G04860.1
4893	A004893_01	1	1.1172	0.11082	0.03934	0.55424	0.010924	1662.04	1487.72		A004893_01	AT1G22730.1
4894	A004894_01	1	0.77714	-0.25214	0.065088	0.55424	0.0095343	1931.21	2484.93		A004894_01	AT1G53160.1
4898	A004898_01	1	1.1265	0.1191	0.066661	0.55424	0.0043025	2104.01	1867.77		A004898_01	AT4G26080.1
4900	A004900_01	1	1.3748	0.31834	0.032514	0.55424	1.3227e-05	3349.61	2436.21		A004900_01	AT1G75080.2
4906	A004906_01	1	1.0958	0.091487	0.073215	0.55424	0.0095295	453.502	413.89		A004906_01	AT1G17060.1
4907	A004907_01	1	1.2364	0.21218	0.098332	0.55424	0.010925	559.084	452.189		A004907_01	AT1G37010.1
4910	A004910_01	1	1.1285	0.12085	0.046088	0.55424	0.0068355	8973.22	7952.17		A004910_01	AT1G75330.1
4913	A004913_01	1	1.1381	0.12934	0.027882	0.55424	0.012224	5331.03	4683.96		A004913_01	AT1G22680.1
4917	A004917_01	1	0.7383	-0.3034	0.045377	0.55424	0.0063852	410.264	555.684		A004917_01	AT1G69190.1
4918	A004918_01	1	1.5825	0.45902	0.051355	0.55424	0.0071958	407.443	257.469		A004918_01	AT1G66820.1
4923	A004923_01	1	0.75653	-0.27901	0.03297	0.55424	0.00049329	1521.73	2011.43		A004923_01	AT3G49330.1
4924	A004924_01	1	1.2081	0.18909	0.043643	0.55424	1.5839e-06	8615.34	7130.95		A004924_01	AT3G49370.1
4925	A004925_01	1	0.69323	-0.36639	0.045354	0.55424	0.0026289	3130.35	4515.63		A004925_01	AT1G14800.1
4926	A004926_01	1	1.2045	0.18609	0.053615	0.55424	0.00010963	17236.8	14309.8		A004926_01	AT1G02010.1
4927	A004927_01	1	0.7375	-0.30449	0.03755	0.55424	1.5312e-05	2109.7	2860.64		A004927_01	AT3G49390.2
4928	A004928_01	1	0.78012	-0.24831	0.051451	0.55424	0.0017728	2273.78	2914.64		A004928_01	AT1G22120.1
4929	A004929_01	1	0.6686	-0.40258	0.097345	0.55424	0.00091565	1339.03	2002.8		A004929_01	AT5G56250.1
4937	A004937_01	1	1.1927	0.17621	0.046782	0.55424	0.0040504	3422.41	2869.52		A004937_01	AT4G21540.4
4938	A004938_01	1	1.1293	0.12157	0.042453	0.55424	0.0047611	780.083	690.765		A004938_01	AT3G05990.1
4939	A004939_01	1	1.1879	0.17221	0.040689	0.55424	6.3838e-05	3975.48	3346.6		A004939_01	AT2G33205.1
4945	A004945_01	1	0.86895	-0.14048	0.041226	0.55424	0.0015106	762.498	877.52		A004945_01	OBSOLETE
4946	A004946_01	1	1.2294	0.20654	0.049352	0.55424	0.0021718	1477.79	1202.07		A004946_01	AT5G39100.1
4947	A004947_01	1	0.87769	-0.13046	0.045841	0.55424	0.004871	2704.3	3080.97		A004947_01	AT4G12810.1
4949	A004949_01	1	0.53487	-0.62572	0.040117	0.55424	0.0027297	1772.6	3313.96		A004949_01	AT3G47980.1
4953	A004953_01	1	1.6419	0.49585	0.072921	0.55424	0.0014651	384.291	234.042		A004953_01	AT3G21400.1
4962	A004962_01	1	1.1721	0.15881	0.023776	0.55424	0.0013935	3130.98	2671.25		A004962_01	AT1G60710.1
4964	A004964_01	1	0.67995	-0.38574	0.051018	0.55424	0.0028337	1703.43	2505.39		A004964_01	OBSOLETE
4967	A004967_01	1	1.1066	0.1013	0.067487	0.55424	0.0061192	2476.25	2237.69		A004967_01	AT1G31220.1
4969	A004969_01	1	0.70149	-0.35455	0.082099	0.55424	0.0036016	501.448	714.798		A004969_01	AT1G22950.1
4974	A004974_01	1	1.3689	0.31401	0.055214	0.55424	0.0022813	980.144	715.943		A004974_01	AT5G17900.1
4978	A004978_01	1	1.5546	0.44124	0.033323	0.55424	1.4172e-05	3273.12	2105.48		A004978_01	AT5G04340.1
4983	A004983_01	1	0.57798	-0.54821	0.073989	0.55424	0.00083485	386.063	667.941		A004983_01	AT5G51600.1
4986	A004986_01	1	0.87392	-0.13476	0.081342	0.55424	0.0047965	882.272	1009.59		A004986_01	AT5G02390.1
4989	A004989_01	1	0.92543	-0.0775	0.038811	0.55424	0.0054395	2931	3167.19		A004989_01	AT1G02100.1
4991	A004991_01	1	0.8525	-0.15959	0.059463	0.55424	0.00096438	3382.6	3967.93		A004991_01	AT2G22660.2
4993	A004993_01	1	1.08	0.07695	0.035332	0.55424	0.0067298	2271.28	2103.17		A004993_01	AT2G20760.1
4997	A004997_01	1	0.69823	-0.3592	0.041495	0.55424	0.0025994	1028.65	1473.21		A004997_01	AT2G37430.1
4999	A004999_01	1	1.1622	0.15028	0.045539	0.55424	0.010515	33577.1	28891.4		A004999_01	AT1G23900.2
5000	A005000_01	1	1.3003	0.26259	0.029086	0.55424	0.00057567	42826	32935.3		A005000_01	AT5G63370.1
5005	A005005_01	1	1.2684	0.23775	0.048632	0.55424	5.7134e-06	3513.26	2769.99		A005005_01	AT5G20290.1
5006	A005006_01	1	0.81162	-0.20872	0.076707	0.55424	0.010765	1259.41	1551.85		A005006_01	AT4G29720.1
5007	A005007_01	1	0.74666	-0.29215	0.11448	0.55424	7.5495e-06	9168.23	12279.7		A005007_01	AT5G66055.2
5011	A005011_01	1	1.1559	0.14484	0.043024	0.55424	0.0013897	1618.41	1400.24		A005011_01	AT1G50410.1
5012	A005012_01	1	1.5074	0.41038	0.077474	0.55424	0.00026327	3924.13	2603.21		A005012_01	AT4G15920.1
5015	A005015_01	1	1.2443	0.21857	0.10058	0.55424	0.0047982	887.315	713.156		A005015_01	OBSOLETE
5027	A005027_01	1	1.0936	0.089488	0.052375	0.55424	0.0068331	5422.98	4958.71		A005027_01	AT5G26060.1
5033	A005033_01	1	1.3558	0.3044	0.050857	0.55424	6.3221e-05	3226.65	2379.87		A005033_01	AT3G52180.2
5035	A005035_01	1	1.1427	0.13339	0.083034	0.55424	0.00063748	4878.53	4269.28		A005035_01	OBSOLETE
5039	A005039_01	1	1.1959	0.17886	0.043573	0.55424	0.0011023	3111.31	2601.91		A005039_01	AT4G39860.2
5054	A005054_01	1	0.79186	-0.23337	0.035754	0.55424	0.0080309	782.583	988.215		A005054_01	AT3G62360.1
5055	A005055_01	1	0.70965	-0.34299	0.079844	0.55424	0.0023838	710.664	1001.45		A005055_01	AT5G28210.1
5062	A005062_01	1	0.71553	-0.33474	0.060186	0.55424	0.0078882	6318.9	8830.79		A005062_01	AT1G30210.2
5064	A005064_01	1	0.70468	-0.35001	0.02072	0.55424	2.3304e-06	5647.68	8014.44		A005064_01	AT4G30130.1
5069	A005069_01	1	1.0926	0.088575	0.064035	0.55424	0.0022143	2712.16	2482.45		A005069_01	AT4G39660.1
5071	A005071_01	1	1.1931	0.17653	0.054714	0.55424	0.0017183	2503.64	2098.55		A005071_01	OBSOLETE
5073	A005073_01	1	1.071	0.068638	0.04459	0.55424	0.010426	1841.25	1719		A005073_01	AT5G06980.2
5076	A005076_01	1	0.73456	-0.30849	0.034829	0.55424	0.0076359	1878.45	2557.28		A005076_01	AT4G05130.1
5078	A005078_01	1	1.2061	0.18742	0.078048	0.55424	0.0010103	2151.46	1783.8		A005078_01	AT1G31280.1
5092	A005092_01	1	1.0997	0.095025	0.056524	0.55424	0.0011262	718.453	653.342		A005092_01	AT1G75560.2
5093	A005093_01	1	0.77093	-0.26016	0.057612	0.55424	0.0098749	1073.52	1392.42		A005093_01	AT1G02140.1
5097	A005097_01	1	0.88072	-0.12701	0.091053	0.55424	0.0015983	1038.67	1179.33		A005097_01	AT3G51840.1	AT4G10480	AT4G10490	AT4G10500	AT4G10510	AT4G10510	AT4G10520	AT4G10530	AT4G10540	AT4G10550	AT4G10560	AT4G10600	AT4G10610	AT4G10620	AT4G10630	AT4G10640	AT4G10650
5100	A005100_01	1	1.3808	0.32266	0.026039	0.55424	0.00224	790.527	572.493		A005100_01	AT5G14230.1
5101	A005101_01	1	0.86533	-0.14465	0.079249	0.55424	0.000162	1402.76	1621		A005101_01	AT3G20620.1
5103	A005103_01	1	1.2534	0.22582	0.044714	0.55424	0.00074281	1872.63	1493.98		A005103_01	AT5G54050.1
5104	A005104_01	1	0.75559	-0.28026	0.056562	0.55424	0.0058986	506.792	670.752		A005104_01	AT1G50680.1
5108	A005108_01	1	1.2608	0.23176	0.049274	0.55424	1.1173e-05	23114.1	18333.8		A005108_01	AT5G19960.1
5111	A005111_01	1	1.2749	0.24289	0.04061	0.55424	1.2842e-05	4003.8	3140.38		A005111_01	AT5G52660.2
5113	A005113_01	1	1.0829	0.079638	0.043805	0.55424	0.0070025	13001.2	12006.5		A005113_01	AT5G28610.1
5115	A005115_01	1	0.77672	-0.25268	0.040312	0.55424	0.00012343	2291.13	2949.82		A005115_01	AT3G24320.1
5118	A005118_01	1	0.84404	-0.16955	0.075698	0.55424	0.00033417	4758.56	5638.09		A005118_01	AT3G17609.3
5120	A005120_01	1	1.2903	0.25485	0.039076	0.55424	0.00019384	2257.92	1750.05		A005120_01	AT2G34640.1
5128	A005128_01	1	1.2106	0.1911	0.037088	0.55424	0.0014792	1486.68	1228.07		A005128_01	AT5G25040.1
5129	A005129_01	1	0.87176	-0.13724	0.035252	0.55424	0.0021032	4436.85	5089.83		A005129_01	AT5G24800.1
5131	A005131_01	1	1.079	0.076	0.064836	0.55424	7.5111e-05	30034.4	27836.4		A005131_01	AT1G01080.2
5137	A005137_01	1	1.2494	0.22265	0.051912	0.55424	3.1362e-06	10003.6	8006.43		A005137_01	AT4G27670.1
5140	A005140_01	1	0.70516	-0.34934	0.032554	0.55424	1.006e-05	6745.97	9566.28		A005140_01	AT5G58120.1
5144	A005144_01	1	0.76704	-0.26521	0.04437	0.55424	0.00056878	7435.34	9694.36		A005144_01	AT5G46260.1
5147	A005147_01	1	0.84134	-0.17276	0.046369	0.55424	0.00034347	2891.41	3436.47		A005147_01	AT2G44065.2
5149	A005149_01	1	0.58174	-0.54172	0.057718	0.55424	3.6549e-07	20537.3	35302.2		A005149_01	AT3G18290.1
5151	A005151_01	1	1.0587	0.05705	0.036518	0.55424	0.0070689	9469.2	8943.66		A005151_01	AT4G30170.1
5152	A005152_01	1	0.77619	-0.25336	0.048376	0.55424	0.00011092	1397.3	1800.1		A005152_01	AT3G49960.1
5156	A005156_01	1	0.80967	-0.21112	0.035622	0.55424	0.0082608	7153.81	8835.21		A005156_01	AT4G24010.1
5157	A005157_01	1	0.72241	-0.32516	0.045513	0.55424	0.0017206	1389.5	1923.3		A005157_01	AT4G07940.1
5160	A005160_01	1	1.6433	0.49671	0.03655	0.55424	0.0017194	96.7761	58.8917		A005160_01	AT4G21960.1
5164	A005164_01	1	0.9135	-0.090475	0.066877	0.55424	0.0071804	3013.93	3299.41		A005164_01	AT3G44310.3
5167	A005167_01	1	0.77092	-0.26018	0.058299	0.55424	0.00028378	3388.69	4395.78		A005167_01	AT3G54860.1
5169	A005169_01	1	0.8876	-0.11924	0.046569	0.55424	0.00035672	5870.53	6613.71		A005169_01	AT4G21450.1
5170	A005170_01	1	0.7902	-0.23547	0.10248	0.55424	0.00040077	1557.44	1971.01		A005170_01	AT3G19050.1
5175	A005175_01	1	1.1535	0.14279	0.029962	0.55424	0.0043737	639.956	554.796		A005175_01	AT4G36990.1
5177	A005177_01	1	0.85352	-0.15839	0.030427	0.55424	0.0076276	2363.5	2769.16		A005177_01	AT3G15540.1
5178	A005178_01	1	1.2252	0.20314	0.064434	0.55424	0.00027137	1373.61	1121.14		A005178_01	AT3G53750.1	AT4G13000	AT4G12850	AT4G12860	AT4G12870	AT4G12880	AT4G12890	AT4G12900	AT4G12910	AT4G12920	AT4G12930	AT4G12940	AT4G12950	AT4G12960	AT4G12970	AT4G12980	AT4G12990
5181	A005181_01	1	1.1835	0.16844	0.066187	0.55424	0.0025601	2110.96	1783.8		A005181_01	AT2G20145.1
5189	A005189_01	1	1.675	0.51579	0.1316	0.55424	1.594e-05	2786.94	1664.03		A005189_01	AT1G76405.2
5191	A005191_01	1	1.3444	0.29594	0.1023	0.55424	0.00014034	743.003	552.636		A005191_01	AT4G10250.1
5195	A005195_01	1	0.80362	-0.21863	0.080266	0.55424	0.0088368	2568.56	3196.14		A005195_01	AT3G55440.1
5199	A005199_01	1	1.4337	0.36022	0.025029	0.55424	2.0251e-05	1019.33	710.949		A005199_01	AT5G41360.1
5200	A005200_01	1	2.5635	0.94138	0.055418	0.55424	0.0014629	332.055	129.528		A005200_01	AT5G22220.3
5201	A005201_01	1	1.53	0.42528	0.036367	0.55424	0.00021475	726.763	475.04		A005201_01	AT1G70070.1
5203	A005203_01	1	0.77887	-0.24991	0.035625	0.55424	8.3653e-06	1051.21	1349.65		A005203_01	AT5G49910.1	AT2G27530	AT2G27810	AT2G27840	AT2G27920	AT2G28290	AT2G28310	AT2G28550	AT2G28760	AT2G28800	AT2G28940	AT2G29070	AT2G29340	AT2G29350	AT2G29630	AT2G29680	AT2G29910
5207	A005207_01	1	0.64347	-0.44088	0.027041	0.55424	2.3726e-05	5902.91	9173.74		A005207_01	AT1G60470.1
5208	A005208_01	1	1.3364	0.28995	0.032609	0.55424	0.0064376	613.328	458.977		A005208_01	AT1G60590.1
5209	A005209_01	1	0.86955	-0.13978	0.046643	0.55424	0.0043097	3008.81	3460.26		A005209_01	AT1G70940.1
5218	A005218_01	1	0.54319	-0.6103	0.034426	0.55424	3.6727e-06	898.296	1653.75		A005218_01	AT5G27020.1
5219	A005219_01	1	1.1445	0.13494	0.059164	0.55424	8.7199e-05	32292.8	28214.7		A005219_01	AT4G24190.2
5228	A005228_01	1	0.84694	-0.16613	0.029669	0.55424	0.0089616	527.527	622.909		A005228_01	AT5G49140.1
5232	A005232_01	1	0.80289	-0.21954	0.084347	0.55424	0.0002015	9844.81	12261.3		A005232_01	AT3G54870.1
5233	A005233_01	1	0.70912	-0.34373	0.02689	0.55424	0.00030411	1056.17	1489.36		A005233_01	AT4G12580.1
5235	A005235_01	1	1.0909	0.087025	0.049962	0.55424	0.002135	26055.9	23884.9		A005235_01	AT1G02065.1
5236	A005236_01	1	1.2744	0.24246	0.081486	0.55424	0.00013917	3595.72	2821.71		A005236_01	AT1G65580.1
5239	A005239_01	1	0.87207	-0.13689	0.086895	0.55424	0.0067201	4289.82	4919.19		A005239_01	AT5G20930.1
5242	A005242_01	1	0.89321	-0.11294	0.033045	0.55424	0.0027894	892.566	999.245		A005242_01	AT5G60900.1
5245	A005245_01	1	0.85605	-0.15543	0.056536	0.55424	0.0067545	3496.44	4084.28		A005245_01	AT4G35600.1
5247	A005247_01	1	0.87255	-0.13634	0.067391	0.55424	0.0031568	3665.06	4200.67		A005247_01	AT2G21385.2
5249	A005249_01	1	0.85856	-0.1525	0.07106	0.55424	0.0080339	1764.28	2054.94		A005249_01	AT1G20880.1
5254	A005254_01	1	0.89224	-0.11402	0.031999	0.55424	0.010967	2416.08	2707.82		A005254_01	AT3G60470.1
5255	A005255_01	1	0.86079	-0.1499	0.063463	0.55424	0.0035568	2687.86	3122.53		A005255_01	AT4G31350.1
5256	A005256_01	1	0.89161	-0.11473	0.036483	0.55424	0.0034022	2527.54	2834.72		A005256_01	AT4G03300.1
5265	A005265_01	1	0.83518	-0.18011	0.1574	0.55424	0.0058283	1960.2	2347.02		A005265_01	AT5G01370.1
5277	A005277_01	1	0.81377	-0.20607	0.092708	0.55424	0.010756	2847.79	3499.59		A005277_01	AT5G50850.1
5281	A005281_01	1	0.80903	-0.21192	0.067611	0.55424	0.0047053	2495.64	3084.98		A005281_01	AT5G26660.1
5290	A005290_01	1	0.80157	-0.22119	0.071021	0.55424	0.015748	325.773	406.425		A005290_01	AT2G32900.1
5292	A005292_01	1	0.79554	-0.22874	0.06132	0.55424	0.0024095	385.253	484.249		A005292_01	AT5G19040.1
5294	A005294_01	1	0.61722	-0.48254	0.06509	0.55424	0.00039928	1141.73	1849.74		A005294_01	AT4G00231.1
5298	A005298_01	1	1.3595	0.30714	0.098468	0.55424	0.0011332	1408.81	1036.29		A005298_01	AT2G35050.1
5300	A005300_01	1	1.2227	0.20108	0.051584	0.55424	0.0022172	1954.91	1598.79		A005300_01	OBSOLETE
5303	A005303_01	1	0.84288	-0.17093	0.033644	0.55424	0.00080954	913.789	1084.09		A005303_01	AT2G20835.1
5306	A005306_01	1	0.84451	-0.169	0.056002	0.55424	0.014426	799.111	946.244		A005306_01	AT3G43240.1
5308	A005308_01	1	0.75812	-0.27691	0.078703	0.55424	8.1801e-06	1632.72	2153.61		A005308_01	AT4G00100.1
5311	A005311_01	1	0.83121	-0.18487	0.072494	0.55424	0.00013285	4326.44	5204.61		A005311_01	AT5G25470.2
5312	A005312_01	1	1.3621	0.30905	0.076723	0.55424	0.0075971	493.982	362.672		A005312_01	AT4G25360.2
5322	A005322_01	1	1.3875	0.32754	0.028404	0.55424	0.0022992	371.333	267.602		A005322_01	AT5G25990.1
5324	A005324_01	1	1.1007	0.095937	0.070422	0.55424	0.0076337	2179.39	1980.09		A005324_01	AT1G11200.1
5334	A005334_01	1	1.2456	0.21964	0.10342	0.55424	5.4589e-06	9349.7	7506.32		A005334_01	AT5G26980.2
5335	A005335_01	1	0.73988	-0.30126	0.050283	0.55424	0.001118	419.515	567.023		A005335_01	AT1G32920.1
5336	A005336_01	1	0.75434	-0.28191	0.035406	0.55424	0.0028063	1251	1658.39		A005336_01	AT3G52072.1
5350	A005350_01	1	1.2015	0.18356	0.049475	0.55424	7.3647e-05	5153.85	4289.82		A005350_01	AT3G51770.2
5352	A005352_01	1	2.32	0.84159	0.034651	0.55424	0.0029639	5151.79	2220.53		A005352_01	AT1G44090.1
5353	A005353_01	1	1.2836	0.24964	0.050236	0.55424	0.001456	1239.3	965.455		A005353_01	AT3G51890.1
5354	A005354_01	1	0.72107	-0.32703	0.090176	0.55424	7.2485e-06	2725.48	3779.7		A005354_01	AT3G41979.1
5356	A005356_01	1	0.68992	-0.37118	0.054966	0.55424	0.0016887	5666.35	8213.22		A005356_01	AT4G16840.1
5360	A005360_01	1	1.1948	0.17796	0.031865	0.55424	0.013563	1911.03	1599.43		A005360_01	AT5G06010.1
5371	A005371_01	1	1.3072	0.26788	0.041089	0.55424	0.00054319	772.244	590.754		A005371_01	AT3G15880.1
5372	A005372_01	1	1.2753	0.2432	0.031708	0.55424	0.0050056	1459.87	1144.7		A005372_01	AT2G21380.1
5373	A005373_01	1	1.3937	0.33195	0.11042	0.55424	5.6918e-05	1555.89	1116.33		A005373_01	AT4G14096.1
5374	A005374_01	1	1.3162	0.27471	0.043052	0.55424	0.00016517	2491.4	1892.97		A005374_01	AT5G10010.1
5375	A005375_01	1	1.3194	0.27715	0.029607	0.55424	2.6843e-06	2953.95	2238.81		A005375_01	AT1G75700.1
5378	A005378_01	1	1.2579	0.22944	0.022728	0.55424	0.00015872	2766.39	2199.31		A005378_01	OBSOLETE
5380	A005380_01	1	1.2836	0.24969	0.070295	0.55424	0.0022112	709.244	552.526		A005380_01	AT5G59170.1
5381	A005381_01	1	1.463	0.38046	0.041044	0.55424	0.00020355	1282.16	876.468		A005381_01	AT2G47450.1
5382	A005382_01	1	1.2672	0.23681	0.059067	0.55424	0.0010718	1327.43	1047.54		A005382_01	AT5G04560.2
5383	A005383_01	1	1.3527	0.30208	0.092667	0.55424	2.1383e-05	2378.68	1758.47		A005383_01	AT5G28530.1
5384	A005384_01	1	1.406	0.34072	0.068126	0.55424	0.00011809	2625.17	1867.21		A005384_01	AT4G08685.1
5385	A005385_01	1	1.1667	0.15421	0.031403	0.55424	3.522e-06	3446.79	2954.25		A005385_01	AT1G65840.1
5386	A005386_01	1	1.2221	0.2006	0.089039	0.55424	0.0030883	3210.56	2627.01		A005386_01	AT1G09795.1
5389	A005389_01	1	1.5763	0.45506	0.070072	0.55424	0.0014664	794.967	504.365		A005389_01	AT5G27450.2
5390	A005390_01	1	1.3423	0.29436	0.061813	0.55424	0.00017407	926.58	690.282		A005390_01	AT5G37020.2
5392	A005392_01	1	1.6525	0.50226	0.048949	0.55424	0.0098219	444.922	269.239		A005392_01	AT1G17950.1
5393	A005393_01	1	1.4801	0.39211	0.060784	0.55424	0.0092664	847.762	572.779		A005393_01	AT2G45190.1
5394	A005394_01	1	0.78817	-0.23804	0.061267	0.55424	0.0020411	4628.55	5872.29		A005394_01	AT5G62700.1	AT5G61880	AT5G62090	AT5G62100	AT5G62165	AT5G62470	AT5G62470	AT5G62480	AT5G62520	AT5G62720	AT5G62760	AT5G62890	AT5G63040	AT5G63120	AT5G63190	AT5G63440	AT5G63460
5396	A005396_01	1	1.5593	0.44424	0.053477	0.55424	0.00011906	623.345	399.774		A005396_01	AT3G46230.1
5398	A005398_01	1	1.4234	0.35303	0.054328	0.55424	0.0093378	763.49	536.411		A005398_01	AT5G19890.1
5401	A005401_01	1	1.2718	0.2404	0.060433	0.55424	0.0079773	936.266	736.199		A005401_01	AT5G20020.1
5402	A005402_01	1	1.2497	0.22294	0.094258	0.55424	0.015026	1078.47	862.987		A005402_01	AT1G60930.1
5405	A005405_01	1	1.1874	0.17175	0.061823	0.55424	0.011776	1259.92	1061.14		A005405_01	AT1G65390.1
5406	A005406_01	1	1.2633	0.23375	0.067334	0.55424	0.0016301	1296.21	1025.98		A005406_01	AT1G29840.1
5407	A005407_01	1	0.94548	-0.056063	0.042257	0.55424	0.0054532	5305.5	5611.09		A005407_01	AT1G02475.1
5414	A005414_01	1	1.2686	0.2379	0.043039	0.55424	0.0077691	1464.4	1154.36		A005414_01	AT1G60670.2
5422	A005422_01	1	0.88112	-0.12656	0.035036	0.55424	0.0057976	1254.13	1423.25		A005422_01	AT2G43160.4
5424	A005424_01	1	0.80154	-0.22123	0.092875	0.55424	0.0010219	3299.74	4116.67		A005424_01	AT2G01600.1
5425	A005425_01	1	0.7964	-0.22765	0.045335	0.55424	0.0019331	2833.02	3557.45		A005425_01	OBSOLETE
5426	A005426_01	1	0.83517	-0.18013	0.077893	0.55424	0.013296	1894.29	2268.11		A005426_01	AT5G38980.1
5432	A005432_01	1	0.83488	-0.18046	0.049195	0.55424	0.0045911	3128.47	3746.96		A005432_01	AT4G24000.1
5476	A005476_01	1	0.71728	-0.33229	0.033566	0.55424	4.2769e-05	1622.79	2262.44		A005476_01	AT5G02100.1
5478	A005478_01	1	0.76284	-0.27071	0.028154	0.55424	0.001972	4496.7	5894.65		A005478_01	AT5G23050.1
5485	A005485_01	1	0.81257	-0.20755	0.092917	0.55424	0.0026411	1178.86	1450.84		A005485_01	AT3G09050.1
5486	A005486_01	1	1.1223	0.11534	0.08338	0.55424	0.0087136	691.18	615.909		A005486_01	AT4G09510.2
5487	A005487_01	1	1.2523	0.225	0.083619	0.55424	1.4093e-05	4995.54	3989.02		A005487_01	AT5G11710.1
5491	A005491_01	1	0.73575	-0.30686	0.062988	0.55424	0.0015702	3115.67	4234.84		A005491_01	AT5G13590.1
5492	A005492_01	1	0.76792	-0.26408	0.048154	0.55424	0.00039083	1484.9	1933.52		A005492_01	AT3G06455.1
5493	A005493_01	1	0.73629	-0.30613	0.047227	0.55424	0.00012174	1495.03	2030.42		A005493_01	AT3G59710.1
5494	A005494_01	1	0.75572	-0.28009	0.045547	0.55424	0.0013343	1459.43	1931.21		A005494_01	AT1G78800.1
5495	A005495_01	1	0.74979	-0.28796	0.072235	0.55424	9.5767e-06	850.905	1134.79		A005495_01	AT1G05890.1
5496	A005496_01	1	0.78437	-0.24287	0.029925	0.55424	0.005967	2488.66	3172.9		A005496_01	AT3G02620.1
5498	A005498_01	1	0.77916	-0.24954	0.10041	0.55424	0.0057122	1992.61	2557.54		A005498_01	AT4G31040.1
5499	A005499_01	1	0.78611	-0.24066	0.054617	0.55424	0.0090047	2001.4	2545.8		A005499_01	AT1G32990.1
5500	A005500_01	1	0.83994	-0.17443	0.037012	0.55424	0.0050903	1125.07	1339.43		A005500_01	AT1G43190.3
5501	A005501_01	1	0.84905	-0.16364	0.10827	0.55424	0.0072025	1325.44	1561.03		A005501_01	AT5G24930.1
5503	A005503_01	1	0.85241	-0.15969	0.041619	0.55424	0.0046973	1043.25	1223.9		A005503_01	AT3G09850.1
5504	A005504_01	1	0.83073	-0.18545	0.030218	0.55424	0.010534	1747.08	2102.96		A005504_01	AT1G76930.2
5506	A005506_01	1	0.83666	-0.17834	0.03593	0.55424	0.010822	1987.43	2375.35		A005506_01	AT5G20920.3
5509	A005509_01	1	0.80715	-0.21425	0.053006	0.55424	0.0093179	832.722	1031.74		A005509_01	AT1G74190.1
5510	A005510_01	1	0.81247	-0.20767	0.023439	0.55424	0.0041255	699.874	861.435		A005510_01	AT5G27230.1
5512	A005512_01	1	0.78334	-0.24419	0.047583	0.55424	0.0032177	608.989	777.435		A005512_01	AT4G18670.1
5514	A005514_01	1	0.77559	-0.25413	0.035618	0.55424	1.7538e-05	760.518	980.537		A005514_01	AT1G22910.3
5518	A005518_01	1	0.72645	-0.31959	0.046162	0.55424	0.003872	736.199	1013.43		A005518_01	AT1G22860.1
5520	A005520_01	1	0.78232	-0.24549	0.028939	0.55424	0.0037729	711.233	909.141		A005520_01	AT1G02020.2
5521	A005521_01	1	0.80316	-0.2192	0.05455	0.55424	0.0044737	1037.22	1291.42		A005521_01	AT1G02150.1
5522	A005522_01	1	0.84947	-0.16314	0.029024	0.55424	0.012933	1018.92	1199.55		A005522_01	AT5G43910.1
5523	A005523_01	1	0.79171	-0.23356	0.15594	0.55424	0.00055471	1048.38	1324.25		A005523_01	AT5G57180.3
5524	A005524_01	1	0.80619	-0.21544	0.072217	0.55424	0.0071118	969.228	1202.19		A005524_01	AT4G23530.1
5525	A005525_01	1	0.73949	-0.3018	0.059536	0.55424	0.006061	1049.43	1419.13		A005525_01	AT1G02230.1
5527	A005527_01	1	0.65743	-0.41941	0.060805	0.55424	0.0055744	335.358	510.097		A005527_01	AT5G43420.1
5528	A005528_01	1	0.72968	-0.31515	0.07422	0.55424	0.00010398	920.761	1261.81		A005528_01	AT1G35515.1
5529	A005529_01	1	0.74324	-0.29674	0.041684	0.55424	0.00091563	1325.31	1783.08		A005529_01	OBSOLETE
5530	A005530_01	1	0.70899	-0.34391	0.053733	0.55424	3.8366e-05	1139.9	1607.76		A005530_01	AT5G26780.2
5531	A005531_01	1	0.73208	-0.31186	0.056176	0.55424	0.0020742	1035.98	1415.16		A005531_01	AT5G19790.1
5532	A005532_01	1	0.7467	-0.29209	0.052457	0.55424	0.00012107	969.131	1297.9		A005532_01	AT4G00335.3
5533	A005533_01	1	0.78912	-0.23684	0.044118	0.55424	0.00039211	1282.67	1625.39		A005533_01	AT1G67420.1
5534	A005534_01	1	0.80412	-0.21801	0.076168	0.55424	0.0021331	1300.88	1617.76		A005534_01	AT5G20850.1
5535	A005535_01	1	0.63526	-0.45373	0.071713	0.55424	0.014981	619.616	975.451		A005535_01	OBSOLETE
5536	A005536_01	1	0.73308	-0.3105	0.080341	0.55424	0.00067503	1278.7	1744.28		A005536_01	AT1G75410.2
5537	A005537_01	1	0.73717	-0.30494	0.042158	0.55424	0.0017172	1599.11	2169.17		A005537_01	AT5G25870.1
5538	A005538_01	1	0.74709	-0.29158	0.087713	0.55424	0.00028465	1306.88	1749.35		A005538_01	AT1G02830.1
5539	A005539_01	1	0.70217	-0.35357	0.03977	0.55424	0.000364	1120.58	1595.75		A005539_01	AT5G26010.1
5540	A005540_01	1	1.1697	0.15676	0.058702	0.55424	2.7549e-06	42689.1	36497.5		A005540_01	AT5G40080.1
5543	A005543_01	1	0.84521	-0.16817	0.08843	0.55424	0.0015192	2508.15	2967.57		A005543_01	AT3G13310.1
5544	A005544_01	1	0.56752	-0.56649	0.057333	0.55424	2.7517e-05	157.024	276.691		A005544_01	AT3G57800.2
5547	A005547_01	1	1.3089	0.26919	0.084736	0.55424	0.0065347	187.973	143.61		A005547_01	AT5G27030.1
5548	A005548_01	1	1.4039	0.33924	0.040938	0.55424	1.3974e-05	3184.02	2268.11		A005548_01	AT4G14340.1
5550	A005550_01	1	1.198	0.18066	0.035151	0.55424	0.00011685	4033.14	3366.74		A005550_01	AT1G73660.1
5551	A005551_01	1	1.1159	0.10965	0.26007	0.55424	0.0010232	11243	10074.9		A005551_01	AT4G13260.1
5554	A005554_01	1	1.2752	0.24314	0.045115	0.55424	1.8107e-05	3297.43	2585.83		A005554_01	AT2G22795.1
5561	A005561_01	1	1.2313	0.20808	0.041242	0.55424	0.00012638	8617.93	6998.84		A005561_01	AT5G18900.1
5562	A005562_01	1	0.76009	-0.27433	0.097346	0.55424	0.0005165	3281.32	4317.36		A005562_01	AT1G23870.1
5565	A005565_01	1	0.80074	-0.22222	0.017603	0.55424	0.0057547	9934.81	12406.8		A005565_01	OBSOLETE
5568	A005568_01	1	1.2005	0.18273	0.059752	0.55424	0.0016518	4077.34	3396.16		A005568_01	AT5G01210.1
5574	A005574_01	1	1.1313	0.1234	0.041424	0.55424	0.002809	806.739	713.085		A005574_01	AT5G66020.1
5580	A005580_01	1	0.75969	-0.27485	0.054559	0.55424	0.00030023	2640.97	3476.22		A005580_01	AT5G28320.1
5584	A005584_01	1	1.2631	0.23359	0.070839	0.55424	2.3653e-06	1248.88	988.709		A005584_01	AT5G50970.1
5591	A005591_01	1	1.3268	0.28276	0.057238	0.55424	4.0781e-05	1751.63	1320.15		A005591_01	AT1G08380.1
5611	A005611_01	1	0.883	-0.12442	0.033561	0.55424	0.012823	726.399	822.707		A005611_01	OBSOLETE
5612	A005612_01	1	0.73862	-0.30297	0.044246	0.55424	0.0001232	12905.4	17471		A005612_01	AT3G56680.1
5618	A005618_01	1	0.70638	-0.3476	0.03622	0.55424	0.011123	325.675	461.047		A005618_01	AT1G80360.1
5621	A005621_01	1	1.4544	0.37462	0.073389	0.55424	0.00033989	1089.31	748.971		A005621_01	AT3G02750.2
5624	A005624_01	1	0.79935	-0.22396	0.028366	0.55424	3.5821e-06	559.979	700.504		A005624_01	AT2G27170.2
5631	A005631_01	1	1.3458	0.29702	0.030878	0.55424	3.6252e-05	1151.94	855.94		A005631_01	AT2G30615.1
5641	A005641_01	1	0.76995	-0.26143	0.14481	0.55424	0.0016001	2220.08	2883.33		A005641_01	AT5G43980.1
5643	A005643_01	1	0.82884	-0.18773	0.040253	0.55424	0.0048113	853.973	1030.29		A005643_01	AT4G39520.1
5653	A005653_01	1	1.4984	0.40437	0.037206	0.55424	0.012008	201.341	134.37		A005653_01	AT5G39840.1
5662	A005662_01	1	0.60677	-0.4996	0.047496	0.55424	0.0046806	747.624	1232.13		A005662_01	AT3G02930.1
5663	A005663_01	1	1.2159	0.1955	0.055925	0.55424	0.00033625	1292.07	1062.63		A005663_01	AT2G44180.1
5665	A005665_01	1	1.2945	0.25812	0.033659	0.55424	0.00052856	1017.6	786.113		A005665_01	OBSOLETE
5667	A005667_01	1	0.74102	-0.29973	0.035035	0.55424	0.00011927	4225.95	5702.73		A005667_01	AT1G24040.2
5668	A005668_01	1	1.259	0.23029	0.06254	0.55424	8.3256e-05	1837.57	1459.57		A005668_01	AT1G12770.1
5677	A005677_01	1	0.70229	-0.35341	0.097295	0.55424	2.255e-05	11125.6	15841.7		A005677_01	AT1G04160.1
5682	A005682_01	1	0.79194	-0.23328	0.049501	0.55424	0.0020022	388.658	490.782		A005682_01	AT1G53030.1
5689	A005689_01	1	1.2623	0.23292	0.055725	0.55424	3.3557e-06	2937.16	2326.92		A005689_01	OBSOLETE
5698	A005698_01	1	1.5595	0.44436	0.05818	0.55424	0.0063531	161.128	103.317		A005698_01	AT1G15290.1
5702	A005702_01	1	1.2552	0.22731	0.038296	0.55424	0.0040628	750.17	597.647		A005702_01	OBSOLETE
5703	A005703_01	1	0.72772	-0.31784	0.043836	0.55424	0.00015265	30351.5	41706		A005703_01	AT5G26880.1
5705	A005705_01	1	0.86021	-0.15057	0.1074	0.55424	0.0043344	881.39	1024.54		A005705_01	AT3G02885.1
5707	A005707_01	1	0.79035	-0.23528	0.04354	0.55424	0.00032572	818.522	1035.67		A005707_01	AT3G16830.1
5718	A005718_01	1	1.1913	0.17502	0.058575	0.55424	0.0046163	798.153	670.015		A005718_01	AT1G08900.3
5723	A005723_01	1	1.673	0.51461	0.10085	0.55424	4.7318e-06	1697.31	1014.45		A005723_01	AT1G60660.1
5726	A005726_01	1	1.3092	0.26942	0.031585	0.55424	0.00096313	408.462	311.999		A005726_01	AT3G62030.1
5729	A005729_01	1	0.79569	-0.22855	0.027799	0.55424	1.0288e-05	7282.29	9152.66		A005729_01	AT2G25625.1
5730	A005730_01	1	0.77011	-0.26122	0.032186	0.55424	0.00017242	4377.36	5683.94		A005730_01	AT2G22670.3
5731	A005731_01	1	0.74534	-0.29391	0.076128	0.55424	0.0013793	6743.27	9047.1		A005731_01	AT1G28610.2
5732	A005732_01	1	0.73226	-0.31162	0.058846	0.55424	0.00089895	5677.69	7754.28		A005732_01	AT1G72740.2
5733	A005733_01	1	0.74165	-0.29888	0.041584	0.55424	0.0012552	5013.05	6759.47		A005733_01	AT2G46830.2
5734	A005734_01	1	0.72945	-0.31546	0.11899	0.55424	0.00055813	7858.88	10774.1		A005734_01	AT1G22970.1
5735	A005735_01	1	0.73	-0.31471	0.05982	0.55424	0.0020028	10781.6	14769.2		A005735_01	AT4G29900.1
5736	A005736_01	1	0.7222	-0.32545	0.09493	0.55424	0.0020615	12023.3	16647.2		A005736_01	AT1G11910.1
5737	A005737_01	1	0.72136	-0.32661	0.067747	0.55424	0.00058935	11267.8	15619.9		A005737_01	AT5G26680.1
5738	A005738_01	1	0.79092	-0.23456	0.038932	0.55424	0.001611	5315.59	6721.05		A005738_01	AT5G26670.2
5739	A005739_01	1	0.77064	-0.26054	0.065329	0.55424	0.0037782	8289.96	10757.9		A005739_01	AT5G43700.1
5740	A005740_01	1	0.77893	-0.24984	0.11145	0.55424	0.00097051	6821.26	8757.8		A005740_01	AT1G12730.2
5741	A005741_01	1	0.77999	-0.24848	0.026054	0.55424	0.0011698	6664.83	8544.99		A005741_01	AT2G34420.1
5742	A005742_01	1	0.76036	-0.27396	0.039926	0.55424	0.0013353	11741.7	15441.3		A005742_01	AT3G08580.2
5743	A005743_01	1	0.75585	-0.27991	0.015911	0.55424	0.0016654	13449.5	17793.7		A005743_01	AT1G05010.1
5744	A005744_01	1	0.74893	-0.28911	0.052743	0.55424	0.0018663	12691.7	16946.2		A005744_01	AT2G22430.1
5745	A005745_01	1	0.75191	-0.28514	0.056493	0.55424	0.0025015	9569.15	12726		A005745_01	AT2G35605.1
5746	A005746_01	1	0.75582	-0.27995	0.053625	0.55424	0.0055638	17627.2	23320.8		A005746_01	AT3G49010.5
5747	A005747_01	1	0.80922	-0.21169	0.055748	0.55424	0.0018137	3774.41	4664.33		A005747_01	AT1G04230.1
5748	A005748_01	1	0.78988	-0.23588	0.054868	0.55424	0.0038495	5470.91	6926.43		A005748_01	AT3G30470.1
5749	A005749_01	1	0.8376	-0.17721	0.023022	0.55424	0.013358	3772.53	4504.36		A005749_01	AT2G47730.1
5751	A005751_01	1	0.84916	-0.16351	0.03952	0.55424	0.0064156	3198.7	3766.87		A005751_01	AT4G37520.1
5752	A005752_01	1	0.81065	-0.20992	0.038268	0.55424	0.0051163	4803.5	5925.38		A005752_01	AT5G17820.1
5753	A005753_01	1	0.80604	-0.21563	0.040375	0.55424	0.012403	3911.2	4852.26		A005753_01	AT5G09660.3
5754	A005754_01	1	0.83681	-0.17816	0.038911	0.55424	0.014512	3436.81	4107.21		A005754_01	AT4G11290.1
5755	A005755_01	1	0.82235	-0.19559	0.1011	0.55424	0.0071881	3683.06	4478.75		A005755_01	AT5G05430.1
5756	A005756_01	1	0.80315	-0.21921	0.070351	0.55424	0.014748	5545.27	6904.3		A005756_01	AT5G64100.1
5757	A005757_01	1	0.82918	-0.18731	0.022635	0.55424	0.01149	3985.43	4806.38		A005757_01	AT2G01905.1
5758	A005758_01	1	0.80283	-0.21961	0.066394	0.55424	0.0039516	4327.74	5390.54		A005758_01	AT5G39580.2
5759	A005759_01	1	0.8294	-0.18705	0.057975	0.55424	0.010226	3072.05	3704.12		A005759_01	OBSOLETE
5760	A005760_01	1	0.79352	-0.23128	0.067681	0.55424	0.0032082	5271.66	6643.54		A005760_01	AT4G35900.1
5762	A005762_01	1	0.80305	-0.21934	0.027288	0.55424	0.0016023	3393.1	4225.11		A005762_01	AT2G24940.1
5763	A005763_01	1	0.84357	-0.17011	0.058312	0.55424	0.0071749	3524.52	4178.05		A005763_01	AT3G15250.1
5764	A005764_01	1	0.78908	-0.23689	0.046693	0.55424	0.0066733	5381.38	6819.9		A005764_01	AT3G50620.1
5766	A005766_01	1	0.80516	-0.21671	0.04579	0.55424	0.01286	4162.62	5169.86		A005766_01	AT1G48520.1
5767	A005767_01	1	0.80262	-0.21987	0.049233	0.55424	0.013978	3152.97	3928.06		A005767_01	AT5G18810.1
5768	A005768_01	1	0.79203	-0.23315	0.026199	0.55424	0.0042497	5180.21	6540.7		A005768_01	AT1G10520.1
5769	A005769_01	1	0.80643	-0.21514	0.083397	0.55424	0.0025294	3497.14	4336.4		A005769_01	AT5G42610.1
5771	A005771_01	1	0.80336	-0.21895	0.048771	0.55424	0.012179	3513.96	4374.29		A005771_01	AT5G27850.1
5772	A005772_01	1	0.77826	-0.2507	0.036025	0.55424	0.0042882	5595.4	7189.67		A005772_01	AT2G02500.1
5773	A005773_01	1	0.80699	-0.21445	0.040353	0.55424	0.0013794	3840.28	4759.03		A005773_01	OBSOLETE
5774	A005774_01	1	0.75256	-0.28427	0.063178	0.55424	0.0024402	4148.49	5512.65		A005774_01	AT4G29040.1
5775	A005775_01	1	0.80475	-0.21723	0.027906	0.55424	0.0074864	3398.54	4223.42		A005775_01	AT5G09420.1
5776	A005776_01	1	0.74078	-0.30005	0.050199	0.55424	0.0016629	5395.39	7283.01		A005776_01	AT5G24910.1
5777	A005777_01	1	0.73645	-0.30591	0.053451	0.55424	0.001437	3632.59	4932.49		A005777_01	AT1G66950.1
5778	A005778_01	1	0.74497	-0.29441	0.031017	0.55424	0.00064246	4373.42	5870.53		A005778_01	AT4G27100.2
5783	A005783_01	1	1.2129	0.193	0.02039	0.55424	0.0053739	1616.47	1332.75		A005783_01	AT1G02280.1
5785	A005785_01	1	0.7764	-0.25309	0.056419	0.55424	0.0030558	3275.42	4218.77		A005785_01	AT1G20760.1
5793	A005793_01	1	1.1327	0.12464	0.11243	0.55424	0.00098239	4363.81	3852.59		A005793_01	AT4G16670.1
5797	A005797_01	1	1.6854	0.52203	0.076116	0.55424	7.4049e-06	1002.15	594.607		A005797_01	AT5G25930.1
5802	A005802_01	1	0.74104	-0.2997	0.045352	0.55424	0.010589	272.054	367.124		A005802_01	AT4G16340.1
5806	A005806_01	1	0.719	-0.32989	0.050686	0.55424	0.0069535	479.959	667.54		A005806_01	OBSOLETE
5808	A005808_01	1	1.2443	0.21858	0.034639	0.55424	0.00076612	970.101	779.615		A005808_01	AT5G01250.1
5821	A005821_01	1	1.3187	0.27662	0.038124	0.55424	1.0647e-05	4688.18	3555.32		A005821_01	AT3G51760.1
5822	A005822_01	1	0.84533	-0.16802	0.11141	0.55424	0.0039953	989.105	1170.05		A005822_01	AT4G05380.1
5829	A005829_01	1	1.34	0.29266	0.053068	0.55424	2.3386e-06	7584.79	5660.12		A005829_01	AT1G23980.1
5831	A005831_01	1	1.3471	0.29798	0.034174	0.55424	8.1165e-06	3406.7	2529.05		A005831_01	AT1G23890.1
5832	A005832_01	1	1.3336	0.28787	0.092295	0.55424	1.9245e-06	560.988	420.65		A005832_01	AT1G23850.1
5839	A005839_01	1	0.7785	-0.25039	0.055471	0.55424	0.014755	775.494	996.152		A005839_01	AT5G27150.1
5841	A005841_01	1	0.91076	-0.093475	0.043683	0.55424	0.004201	1869.82	2053.09		A005841_01	AT5G40380.1
5843	A005843_01	1	1.45	0.37157	0.083943	0.55424	2.4187e-06	1885.22	1300.1		A005843_01	OBSOLETE
5846	A005846_01	1	0.55484	-0.58908	0.061705	0.55424	2.5718e-05	6357.56	11457.5		A005846_01	AT1G23950.5
5847	A005847_01	1	0.79091	-0.23457	0.073679	0.55424	0.00023336	1249.63	1580.03		A005847_01	AT5G40760.1
5849	A005849_01	1	1.339	0.29194	0.10279	0.55424	0.0064132	965.842	721.26		A005849_01	OBSOLETE
5854	A005854_01	1	1.2319	0.20859	0.053458	0.55424	0.0014811	5314	4313.91		A005854_01	AT2G03710.3
5860	A005860_01	1	1.351	0.30085	0.072193	0.55424	0.013224	598.903	443.324		A005860_01	OBSOLETE
5865	A005865_01	1	1.266	0.23587	0.08758	0.55424	0.00015906	2814.95	2223.42		A005865_01	AT5G28810.1
5868	A005868_01	1	1.2337	0.21005	0.043841	0.55424	0.00028596	2372.26	1922.73		A005868_01	AT4G29370.1
5869	A005869_01	1	1.0919	0.087875	0.07629	0.55424	0.00052162	931.69	853.29		A005869_01	AT3G44340.2
5871	A005871_01	1	0.83676	-0.17821	0.074327	0.55424	0.0021917	1047.44	1251.75		A005871_01	AT4G16440.1
5879	A005879_01	1	1.2325	0.20901	0.068307	0.55424	0.00045709	2822.56	2290.21		A005879_01	AT1G23860.2
5881	A005881_01	1	0.81429	-0.20544	0.053816	0.55424	0.0024199	2092.05	2569.33		A005881_01	AT3G28480.1
5882	A005882_01	1	1.3136	0.27274	0.056642	0.55424	0.0020376	1366.9	1040.55		A005882_01	AT3G24760.1
5884	A005884_01	1	0.93371	-0.068588	0.065188	0.55424	0.0044026	3094.56	3314.29		A005884_01	AT5G46580.1
5886	A005886_01	1	1.0558	0.054287	0.08943	0.55424	0.013716	6420.17	6081.46		A005886_01	AT3G26220.1
5889	A005889_01	1	1.0981	0.093612	0.015841	0.55424	0.0014598	5008.54	4561.01		A005889_01	AT1G21200.1
5894	A005894_01	1	0.69768	-0.36	0.040486	0.55424	3.4505e-05	4007.81	5744.51		A005894_01	AT4G28703.1
5896	A005896_01	1	1.1778	0.16369	0.092483	0.55424	0.0034293	752.575	638.933		A005896_01	AT3G61820.1
5897	A005897_01	1	1.1081	0.10264	0.031785	0.55424	0.011449	2817.2	2542.49		A005897_01	OBSOLETE
5898	A005898_01	1	1.3513	0.30108	0.10906	0.55424	0.003209	792.902	586.751		A005898_01	AT3G59330.1
5899	A005899_01	1	1.4194	0.35026	0.059118	0.55424	0.00094068	1720.72	1212.21		A005899_01	AT3G60380.1
5905	A005905_01	1	0.82622	-0.1909	0.049094	0.55424	0.0049357	1103.89	1336.09		A005905_01	AT4G03440.1
5914	A005914_01	1	1.2076	0.18866	0.051231	0.55424	8.8169e-05	4259.47	3526.99		A005914_01	AT5G17020.1
5919	A005919_01	1	1.1455	0.13588	0.036646	0.55424	0.0031428	876.468	765.095		A005919_01	AT3G09830.2
5922	A005922_01	1	1.6721	0.51408	0.027166	0.55424	0.00030133	617.451	369.297		A005922_01	AT1G14940.1
5926	A005926_01	1	1.1827	0.16777	0.043403	0.55424	4.6913e-05	5810.37	4912.8		A005926_01	AT5G26990.1
5933	A005933_01	1	1.284	0.24998	0.040714	0.55424	0.0014825	3021.47	2353.13		A005933_01	AT1G50640.1
5944	A005944_01	1	1.1574	0.14619	0.055029	0.55424	5.8982e-06	11020.4	9522.38		A005944_01	AT5G10740.1
5946	A005946_01	1	1.2088	0.18965	0.038916	0.55424	0.0026671	2219.42	1835.92		A005946_01	AT1G76090.1
5948	A005948_01	1	0.84836	-0.16445	0.052453	0.55424	0.015143	874.979	1031.43		A005948_01	AT1G23960.2
5955	A005955_01	1	0.77325	-0.25715	0.047389	0.55424	0.001383	1254.13	1621.98		A005955_01	AT3G16190.1
5957	A005957_01	1	1.189	0.17307	0.039087	0.55424	0.0074626	3871.9	3256.47		A005957_01	AT1G60650.2
5958	A005958_01	1	1.4957	0.40258	0.072802	0.55424	2.2456e-05	2536.65	1695.95		A005958_01	AT4G26940.2
5960	A005960_01	1	0.89237	-0.11387	0.093295	0.55424	0.005774	17666.1	19795.3		A005960_01	AT5G03730.1
5961	A005961_01	1	1.8844	0.63363	0.066749	0.55424	0.0081831	738.632	391.937		A005961_01	AT1G51170.1
5966	A005966_01	1	0.9304	-0.072138	0.068985	0.55424	0.012721	11209.3	12048.6		A005966_01	AT3G14205.1
5967	A005967_01	1	1.367	0.31264	0.069503	0.55424	6.1654e-06	4578.84	3349.28		A005967_01	AT3G21720.1
5968	A005968_01	1	0.83727	-0.17761	0.060468	0.55424	2.3339e-05	8349.86	9972.63		A005968_01	AT4G32690.1
5969	A005969_01	1	0.92275	-0.0804	0.057442	0.55424	0.015441	21722.4	23541		A005969_01	AT1G61520.2
5976	A005976_01	1	0.76684	-0.26548	0.067854	0.55424	0.0013973	2629.9	3429.6		A005976_01	AT2G23110.1
5978	A005978_01	1	1.2924	0.25651	0.048739	0.55424	1.068e-06	4744.78	3671.3		A005978_01	AT4G22860.2
5982	A005982_01	1	1.4463	0.36899	0.063242	0.55424	0.002242	536.464	370.925		A005982_01	AT4G14130.1
5996	A005996_01	1	1.2491	0.22246	0.037694	0.55424	0.00078041	3089.92	2473.77		A005996_01	AT1G72175.1
5997	A005997_01	1	0.84942	-0.1632	0.027543	0.55424	5.7611e-05	22285.7	26238.9		A005997_01	AT5G19550.1
6011	A006011_01	1	1.4222	0.35224	0.057837	0.55424	4.3536e-05	1407.96	989.995		A006011_01	AT3G62920.1
6012	A006012_01	1	0.78297	-0.24466	0.059508	0.55424	0.0011681	638.422	815.417		A006012_01	AT2G31710.1
6018	A006018_01	1	0.68232	-0.38225	0.083439	0.55424	1.3962e-05	2177.86	3191.99		A006018_01	AT5G48657.2
6027	A006027_01	1	0.78044	-0.2479	0.054525	0.55424	0.001075	2719.49	3484.57		A006027_01	AT5G53300.2
6031	A006031_01	1	1.3995	0.3361	0.051043	0.55424	0.00021155	1779.34	1271.43		A006031_01	AT2G17530.1
6033	A006033_01	1	1.1329	0.12478	0.029003	0.55424	0.00025248	2640.17	2330.64		A006033_01	AT2G36060.3
6036	A006036_01	1	1.3535	0.30267	0.065123	0.55424	8.6254e-06	1966.28	1452.88		A006036_01	AT2G28370.1
6037	A006037_01	1	0.87482	-0.13374	0.034696	0.55424	0.0013214	2327.62	2660.58		A006037_01	AT2G31450.2
6042	A006042_01	1	1.5377	0.43029	0.047373	0.55424	5.6394e-07	3101.99	2017.47		A006042_01	AT2G29590.1
6045	A006045_01	1	0.35676	-1.0307	0.040729	0.55424	9.0882e-08	634.603	1778.63		A006045_01	AT2G18710.1
6047	A006047_01	1	0.81051	-0.21009	0.060197	0.55424	2.7566e-05	592.825	731.429		A006047_01	AT2G16630.1
6055	A006055_01	1	1.2162	0.1957	0.061892	0.55424	0.00097278	4005	3293.15		A006055_01	AT2G17390.1
6057	A006057_01	1	1.1575	0.14625	0.040629	0.55424	0.013423	710.238	613.635		A006057_01	AT2G01830.1
6062	A006062_01	1	1.1679	0.1552	0.071114	0.55424	0.0014852	3629.68	3107.89		A006062_01	AT2G36810.1
6064	A006064_01	1	0.80983	-0.21092	0.065234	0.55424	0.0023164	1590.49	1963.92		A006064_01	AT2G04680.1
6066	A006066_01	1	1.2218	0.20029	0.0471	0.55424	0.0023667	3975.87	3254.19		A006066_01	AT2G24220.1
6079	A006079_01	1	1.199	0.1815	0.037272	0.55424	0.011659	506.437	422.378		A006079_01	AT2G05830.4
6085	A006085_01	1	1.1664	0.1539	0.056374	0.55424	0.0010757	3597.88	3084.67		A006085_01	AT2G24280.1
6093	A006093_01	1	0.94561	-0.055925	0.066752	0.55424	0.0095218	1913.71	2023.73		A006093_01	AT1G01010.1
6094	A006094_01	1	1.2327	0.2092	0.044398	0.55424	4.9395e-05	4596.27	3728.64		A006094_01	AT2G40320.1
6097	A006097_01	1	0.90802	-0.096488	0.062215	0.55424	0.012081	2072.68	2282.44		A006097_01	AT2G20740.1
6098	A006098_01	1	0.84336	-0.17036	0.045397	0.55424	0.00077575	2460.7	2917.55		A006098_01	AT2G32930.1
6099	A006099_01	1	1.2682	0.23756	0.036128	0.55424	3.8771e-06	4059.03	3200.62		A006099_01	AT2G35680.1
6106	A006106_01	1	1.359	0.30672	0.055358	0.55424	7.3802e-06	5294.9	3896.37		A006106_01	AT2G44740.1
6108	A006108_01	1	1.1301	0.12234	0.030435	0.55424	0.0072711	1731.42	1531.96		A006108_01	AT2G39880.1
6111	A006111_01	1	1.2984	0.26115	0.045869	0.55424	0.0033785	705.072	542.995		A006111_01	AT2G01750.1
6113	A006113_01	1	1.0921	0.088075	0.02908	0.55424	0.0002912	11986.1	10976.4		A006113_01	AT2G26140.1
6114	A006114_01	1	1.2017	0.18375	0.048928	0.55424	0.00023158	2958.39	2461.68		A006114_01	AT2G20680.1
6126	A006126_01	1	0.66575	-0.40684	0.028654	0.55424	5.1997e-05	6138.28	9219.72		A006126_01	AT2G46225.1
6128	A006128_01	1	0.69782	-0.3598	0.021848	0.55424	0.0010318	2343.03	3357.66		A006128_01	AT2G25780.1
6129	A006129_01	1	1.4247	0.35398	0.10632	0.55424	3.6689e-06	3271.81	2296.4		A006129_01	AT2G33270.1
6130	A006130_01	1	0.53109	-0.63283	0.078202	0.55424	0.0055235	1933.91	3641.31		A006130_01	AT2G01340.1
6140	A006140_01	1	1.4909	0.3994	0.058706	0.55424	9.1201e-06	2765.56	1854.93		A006140_01	AT2G33460.1
6153	A006153_01	1	1.2152	0.19489	0.090767	0.55424	0.014779	699.524	575.65		A006153_01	AT2G24530.1
6155	A006155_01	1	0.57962	-0.54539	0.058995	0.55424	0.00026695	1154.24	1991.41		A006155_01	AT2G21140.1
6157	A006157_01	1	1.2402	0.21526	0.079759	0.55424	0.00051504	1642.71	1324.51		A006157_01	AT2G43740.2
6160	A006160_01	1	1.2378	0.21332	0.024573	0.55424	0.00019594	1937.2	1564.94		A006160_01	AT2G04370.1
6165	A006165_01	1	1.2769	0.24444	0.051386	0.55424	3.7951e-05	6946.55	5440.36		A006165_01	AT2G43870.1
6166	A006166_01	1	1.2437	0.21806	0.05695	0.55424	0.00011265	2877.85	2313.92		A006166_01	AT2G46650.1
6168	A006168_01	1	1.2486	0.22199	0.068947	0.55424	0.00019903	2247.11	1799.74		A006168_01	AT2G40060.1
6169	A006169_01	1	0.83135	-0.1847	0.076586	0.55424	0.002725	1230.53	1480.15		A006169_01	AT2G24270.1
6176	A006176_01	1	1.3265	0.28252	0.054342	0.55424	0.00020983	1139.33	858.941		A006176_01	AT2G33200.1
6177	A006177_01	1	1.3069	0.26768	0.060521	0.55424	0.00055562	1037.43	793.775		A006177_01	AT2G43790.1
6180	A006180_01	1	1.3405	0.29304	0.051054	0.55424	0.00023806	780.629	582.308		A006180_01	AT2G35700.1
6183	A006183_01	1	0.84765	-0.16529	0.037502	0.55424	0.00052867	1859.94	2194.26		A006183_01	OBSOLETE
6185	A006185_01	1	0.73716	-0.30495	0.036051	0.55424	1.7233e-05	4649.43	6306.9		A006185_01	AT2G20040.1
6191	A006191_01	1	0.68398	-0.37983	0.081754	0.55424	0.0002702	1357.23	1984.26		A006191_01	AT2G14120.2
6194	A006194_01	1	1.3993	0.33594	0.060467	0.55424	5.6408e-05	25432.9	18176.8		A006194_01	AT2G43500.1
6196	A006196_01	1	0.74853	-0.28964	0.049708	0.55424	0.0061704	773.171	1032.98		A006196_01	AT2G20300.1
6197	A006197_01	1	1.2104	0.19093	0.032973	0.55424	0.0018822	26755.6	22105.9		A006197_01	AT2G01610.1
6203	A006203_01	1	1.4531	0.37371	0.043299	0.55424	0.00026075	527.052	362.672		A006203_01	AT2G36290.1
6204	A006204_01	1	1.1811	0.16643	0.069505	0.55424	0.0013254	1853.44	1569.32		A006204_01	AT2G03380.1
6205	A006205_01	1	1.3076	0.26816	0.08381	0.55424	5.1509e-06	2099.6	1605.68		A006205_01	AT2G40500.1
6210	A006210_01	1	1.17	0.15697	0.040471	0.55424	0.0020505	1845.67	1577.66		A006210_01	AT2G46480.1
6211	A006211_01	1	0.85579	-0.15573	0.10556	0.55424	0.0017344	956.327	1117.44		A006211_01	AT2G46370.3
6213	A006213_01	1	0.89799	-0.1076	0.069187	0.55424	0.0026634	2092.68	2330.41		A006213_01	AT2G47200.1
6214	A006214_01	1	0.72399	-0.32297	0.038143	0.55424	0.00021547	9862.55	13622.8		A006214_01	AT2G01660.2
6220	A006220_01	1	1.3994	0.33608	0.045216	0.55424	0.0083837	258.889	185.008		A006220_01	AT2G46090.1
6229	A006229_01	1	0.79239	-0.2327	0.089276	0.55424	0.00046463	915.161	1154.94		A006229_01	AT2G42800.1
6231	A006231_01	1	0.79669	-0.22729	0.085642	0.55424	0.0036158	513.526	644.581		A006231_01	AT2G44410.1
6232	A006232_01	1	0.73337	-0.3101	0.031833	0.55424	0.00021785	2960.46	4037.17		A006232_01	AT2G28140.1
6236	A006236_01	1	1.5786	0.45651	0.080898	0.55424	0.00022227	978.969	620.112		A006236_01	AT2G23360.1
6239	A006239_01	1	1.2857	0.25134	0.075582	0.55424	2.3806e-06	7296.13	5674.29		A006239_01	AT2G01720.1
6244	A006244_01	1	1.3231	0.27996	0.032623	0.55424	0.00076702	704.015	532.136		A006244_01	AT2G30630.1
6247	A006247_01	1	0.73675	-0.3055	0.065128	0.55424	0.0097403	424.92	576.745		A006247_01	AT2G41540.3
6248	A006248_01	1	0.77062	-0.26056	0.040994	0.55424	0.00045829	2591.26	3362.7		A006248_01	AT2G01790.1
6251	A006251_01	1	0.83915	-0.17536	0.045359	0.55424	0.012061	430.221	512.705		A006251_01	AT2G30695.2
6255	A006255_01	1	1.1643	0.15211	0.03897	0.55424	0.0011161	2700.52	2319.25		A006255_01	AT2G22610.1
6264	A006264_01	1	0.82388	-0.19373	0.039919	0.55424	0.014401	577.149	700.574		A006264_01	AT2G37460.1
6278	A006278_01	1	0.78753	-0.23885	0.053462	0.55424	0.00017699	4268.42	5419.72		A006278_01	AT2G30020.1
6282	A006282_01	1	0.79888	-0.22455	0.0834	0.55424	0.00021267	1771.53	2217.42		A006282_01	AT2G38740.1
6283	A006283_01	1	1.4825	0.39371	0.056404	0.55424	5.0021e-06	2662.71	1796.15		A006283_01	AT2G14600.1
6292	A006292_01	1	1.1249	0.1177	0.077674	0.55424	0.00068493	11578.4	10292.8		A006292_01	AT2G47450.1
6306	A006306_01	1	1.1986	0.18111	0.053024	0.55424	0.015044	672.162	560.764		A006306_01	AT2G34920.1
6310	A006310_01	1	1.2459	0.21985	0.065877	0.55424	0.00010842	5187.98	4163.87		A006310_01	AT2G23160.1
6313	A006313_01	1	1.4287	0.35676	0.043416	0.55424	0.0010914	7140.94	4998.03		A006313_01	AT2G19000.1
6318	A006318_01	1	0.72762	-0.31797	0.040598	0.55424	0.0037222	1050.48	1443.61		A006318_01	AT2G39620.1
6325	A006325_01	1	0.71318	-0.33802	0.069388	0.55424	0.0084879	31669.2	44404.7		A006325_01	AT2G19200.1
6327	A006327_01	1	0.71077	-0.3414	0.04113	0.55424	0.0028322	3587.46	5047.26		A006327_01	AT2G30080.1
6331	A006331_01	1	1.191	0.17481	0.050708	0.55424	0.00055004	725.746	609.354		A006331_01	AT2G03430.1
6338	A006338_01	1	1.2651	0.23518	0.054312	0.55424	0.0037825	1093.13	864.024		A006338_01	AT2G36920.1
6339	A006339_01	1	1.2836	0.24966	0.10429	0.55424	0.012593	1314.22	1023.93		A006339_01	AT2G03290.1
6341	A006341_01	1	1.1297	0.12194	0.075803	0.55424	0.0099523	2179.83	1929.66		A006341_01	AT2G03030.1
6343	A006343_01	1	0.60145	-0.50841	0.046849	0.55424	4.6013e-05	15687.2	26084.6		A006343_01	AT2G38470.1
6349	A006349_01	1	0.81678	-0.20239	0.058163	0.55424	0.0023122	632.007	773.79		A006349_01	AT2G03450.1
6356	A006356_01	1	0.88977	-0.11679	0.035002	0.55424	0.0051238	13244	14884.9		A006356_01	AT4G04635.1
6359	A006359_01	1	1.2572	0.22887	0.044175	0.55424	0.010146	716.874	570.207		A006359_01	AT2G36330.1
6361	A006361_01	1	0.67028	-0.40006	0.064529	0.55424	0.0070956	5874.05	8763.93		A006361_01	AT2G18370.1
6367	A006367_01	1	0.88445	-0.12279	0.076132	0.55424	0.0065258	1400.66	1583.51		A006367_01	AT2G34570.1
6368	A006368_01	1	0.806	-0.21568	0.044044	0.55424	0.0024386	336.568	417.59		A006368_01	AT2G34510.1
6376	A006376_01	1	1.1846	0.16944	0.0744	0.55424	0.013227	3046.96	2572.16		A006376_01	AT2G38570.1
6378	A006378_01	1	0.84916	-0.16351	0.059138	0.55424	0.00011799	2508.65	2954.25		A006378_01	AT2G02730.2
6382	A006382_01	1	1.2165	0.19594	0.060925	0.55424	0.00024083	1664.87	1368.54		A006382_01	AT2G02790.1
6384	A006384_01	1	1.4116	0.34471	0.027194	0.55424	0.0037342	324.31	229.752		A006384_01	AT2G47410.1
6389	A006389_01	1	1.2126	0.19274	0.035075	0.55424	0.00058573	3061.62	2525.01		A006389_01	AT2G32800.1
6393	A006393_01	1	1.3179	0.27605	0.048296	0.55424	0.00060975	2072.27	1572.31		A006393_01	AT3G07040.1
6394	A006394_01	1	1.2592	0.2305	0.064456	0.55424	0.00037678	7123.82	5657.85		A006394_01	AT5G18490.1
6396	A006396_01	1	1.2955	0.25887	0.023924	0.55424	3.7575e-05	3989.02	3079.12		A006396_01	AT2G32660.1
6397	A006397_01	1	1.5983	0.46896	0.042448	0.55424	0.00023096	2195.14	1373.34		A006397_01	AT2G42130.2
6400	A006400_01	1	1.141	0.13186	0.03943	0.55424	0.00080702	21853.1	19152.7		A006400_01	AT2G32650.2
6404	A006404_01	1	1.1193	0.11267	0.049394	0.55424	0.0044821	5874.05	5247.99		A006404_01	AT2G38660.2
6405	A006405_01	1	0.73635	-0.30605	0.061203	0.55424	0.0009514	2992.61	4064.31		A006405_01	AT2G45600.1
6406	A006406_01	1	0.85928	-0.15166	0.073129	0.55424	0.0044935	2189	2547.33		A006406_01	AT2G42250.1
6411	A006411_01	1	0.8658	-0.1441	0.03874	0.55424	0.0071909	3727.15	4304.86		A006411_01	AT2G18610.1
6413	A006413_01	1	0.88416	-0.12311	0.053442	0.55424	0.0061924	1308.71	1480.15		A006413_01	AT2G39640.1
6416	A006416_01	1	1.2681	0.23751	0.048382	0.55424	0.00014207	3347.94	2640.17		A006416_01	AT2G38160.1
6417	A006417_01	1	1.4666	0.38298	0.065217	0.55424	0.0084213	560.315	382.03		A006417_01	AT2G38690.1
6418	A006418_01	1	0.6447	-0.43896	0.049947	0.55424	0.0065472	965.552	1497.72		A006418_01	AT2G38720.1
6422	A006422_01	1	0.81472	-0.20491	0.08546	0.55424	0.0087312	2486.17	3051.84		A006422_01	AT2G18950.1
6426	A006426_01	1	0.87542	-0.13305	0.061627	0.55424	0.00082753	10118.3	11558.8		A006426_01	AT2G32840.2
6429	A006429_01	1	1.2937	0.25749	0.057336	0.55424	0.0011923	2601.91	2011.23		A006429_01	AT2G01400.1
6431	A006431_01	1	0.6926	-0.3673	0.053961	0.55424	0.00062908	1763.4	2545.8		A006431_01	AT2G32905.1
6433	A006433_01	1	0.66328	-0.41056	0.059408	0.55424	2.8595e-05	6032.4	9095.18		A006433_01	AT2G36480.1
6434	A006434_01	1	0.89878	-0.10671	0.063509	0.55424	0.010602	4796.3	5336.37		A006434_01	AT2G15680.1
6435	A006435_01	1	0.66128	-0.41357	0.015935	0.55424	0.014082	1480	2238.14		A006435_01	AT2G44730.1
6436	A006436_01	1	1.1062	0.10097	0.054566	0.55424	0.00054128	5208.78	4708.85		A006436_01	AT2G26430.3
6440	A006440_01	1	0.88797	-0.11881	0.065864	0.55424	0.00014652	6257.9	7047.3		A006440_01	AT2G01460.1
6441	A006441_01	1	0.87688	-0.13139	0.025687	0.55424	0.00022213	20294.4	23144.2		A006441_01	AT2G47190.1
6442	A006442_01	1	0.86229	-0.14816	0.06988	0.55424	0.0012493	1867.21	2165.49		A006442_01	AT2G30600.4
6447	A006447_01	1	0.9162	-0.087525	0.056521	0.55424	0.015746	7238	7899.86		A006447_01	AT2G23580.1
6449	A006449_01	1	0.81077	-0.20978	0.081722	0.55424	1.0657e-05	15679.4	19339.4		A006449_01	AT2G19210.1
6451	A006451_01	1	0.76279	-0.27078	0.050708	0.55424	0.00033818	5920.64	7761.26		A006451_01	AT2G30590.1
6456	A006456_01	1	1.3195	0.27729	0.051801	0.55424	7.7058e-05	1314.09	995.953		A006456_01	AT2G30540.1
6459	A006459_01	1	1.2216	0.20017	0.031045	0.55424	0.015661	1310.29	1072.56		A006459_01	AT2G19320.1
6460	A006460_01	1	1.2208	0.19947	0.04463	0.55424	0.002813	3855.67	3158.65		A006460_01	AT2G19330.1
6463	A006463_01	1	1.1583	0.14695	0.040932	0.55424	0.0070667	839.579	724.803		A006463_01	AT2G01580.1
6464	A006464_01	1	1.1485	0.13849	0.033325	0.55424	7.5344e-06	2995	2607.64		A006464_01	AT2G41990.1
6466	A006466_01	1	0.72367	-0.32342	0.053167	0.55424	0.00058817	1205.08	1665.2		A006466_01	AT2G37420.1
6472	A006472_01	1	0.91377	-0.090175	0.061545	0.55424	0.0071782	1367.04	1496.07		A006472_01	AT2G33690.1
6473	A006473_01	1	1.1235	0.11645	0.045655	0.55424	1.6533e-05	33382.9	29714.8		A006473_01	AT2G33680.1
6479	A006479_01	1	1.1716	0.15838	0.070649	0.55424	0.0031823	13107	11186.9		A006479_01	AT2G36440.1
6480	A006480_01	1	0.71719	-0.33241	0.038974	0.55424	2.842e-06	12953.2	18060.8		A006480_01	AT2G22790.1
6485	A006485_01	1	1.0862	0.082725	0.042015	0.55424	0.013241	9861.56	9077.92		A006485_01	AT2G26970.2
6489	A006489_01	1	1.1691	0.1562	0.03669	0.55424	0.013324	45433.3	38863.1		A006489_01	AT2G40030.1
6494	A006494_01	1	0.75113	-0.28617	0.050999	0.55424	0.012095	654.322	871.051		A006494_01	AT2G25090.1
6495	A006495_01	1	1.1072	0.1018	0.08954	0.55424	0.00025547	4684.9	4231.45		A006495_01	AT3G31980.1
6497	A006497_01	1	1.2806	0.24735	0.048729	0.55424	1.4906e-06	27046.2	21118.4		A006497_01	AT2G41190.1
6500	A006500_01	1	0.87375	-0.13496	0.094362	0.55424	0.0073071	875.067	1001.55		A006500_01	AT2G36430.1
6502	A006502_01	1	1.0875	0.0839	0.043107	0.55424	0.0063958	9657.6	8880.38		A006502_01	AT2G23060.2
6505	A006505_01	1	1.1093	0.10371	0.053617	0.55424	0.0067757	10337.2	9318.9		A006505_01	AT2G38010.2
6507	A006507_01	1	1.4638	0.38106	0.053119	0.55424	6.0168e-05	7000.94	4782.41		A006507_01	AT2G46530.3
6508	A006508_01	1	0.84805	-0.16481	0.059453	0.55424	0.005115	2499.39	2947.46		A006508_01	AT5G46070.1
6514	A006514_01	1	1.1372	0.12857	0.051251	0.55424	0.0028685	4960.19	4361.63		A006514_01	AT2G36370.1
6516	A006516_01	1	0.74088	-0.29991	0.040499	0.55424	0.003716	18273.4	24664		A006516_01	AT2G46970.1
6517	A006517_01	1	1.1354	0.12699	0.055361	0.55424	0.0019983	6454.29	5684.51		A006517_01	AT2G21510.1
6520	A006520_01	1	1.1333	0.12513	0.09309	0.55424	0.0073185	1601.03	1412.76		A006520_01	AT2G18010.1
6523	A006523_01	1	1.2172	0.19653	0.018209	0.55424	0.0077952	6289.27	5166.75		A006523_01	AT2G43070.1
6525	A006525_01	1	1.263	0.23346	0.10905	0.55424	0.014837	889.447	704.226		A006525_01	AT5G45840.1
6528	A006528_01	1	1.12	0.11336	0.049112	0.55424	9.1481e-05	19005.8	16968.3		A006528_01	AT2G37840.2
6531	A006531_01	1	1.3178	0.27595	0.090936	0.55424	4.9094e-05	1556.66	1181.22		A006531_01	AT2G28210.1
6532	A006532_01	1	1.0899	0.086125	0.049488	0.55424	0.005885	5627.38	5163.14		A006532_01	AT2G40740.2
6534	A006534_01	1	0.60949	-0.49514	0.033034	0.55424	0.0026712	1063.8	1745.51		A006534_01	AT3G14650.1
6535	A006535_01	1	1.199	0.18145	0.039414	0.55424	0.0001079	8036.11	6702.26		A006535_01	AT2G28230.1
6539	A006539_01	1	0.64483	-0.43877	0.042325	0.55424	0.00032733	18788.5	29138		A006539_01	AT2G34260.2
6540	A006540_01	1	0.68407	-0.3797	0.32347	0.55424	0.0013439	772.475	1129.24		A006540_01	AT2G41350.2
6545	A006545_01	1	1.2252	0.20311	0.032064	0.55424	6.6491e-05	2679	2186.37		A006545_01	AT2G34340.1
6546	A006546_01	1	1.3104	0.27034	0.044558	0.55424	0.0031928	897.398	684.782		A006546_01	AT2G21430.1
6550	A006550_01	1	1.7257	0.54564	0.051576	0.55424	2.6021e-05	1804.43	1045.55		A006550_01	AT2G45160.1
6554	A006554_01	1	1.2739	0.2421	0.041651	0.55424	1.9179e-05	3354.98	2633.58		A006554_01	AT2G17550.2
6556	A006556_01	1	0.73531	-0.30746	0.068268	0.55424	2.6454e-05	8669.79	11791.1		A006556_01	AT2G17480.1
6559	A006559_01	1	1.6161	0.48001	0.047064	0.55424	1.1307e-05	901.175	557.632		A006559_01	AT2G18245.1
6561	A006561_01	1	0.42275	-0.86097	0.042899	0.55424	0.0023528	191.139	452.144		A006561_01	AT1G80900.1
6562	A006562_01	1	0.88967	-0.1169	0.044482	0.55424	0.0047866	4555.54	5120.46		A006562_01	AT2G42370.1
6565	A006565_01	1	1.3348	0.28879	0.029712	0.55424	3.7777e-06	3009.41	2254.54		A006565_01	AT2G27200.1
6566	A006566_01	1	0.75408	-0.28226	0.043309	0.55424	0.014428	7205.5	9555.77		A006566_01	AT2G26160.1
6568	A006568_01	1	0.85556	-0.156	0.079516	0.55424	0.0081485	1496.22	1748.83		A006568_01	AT2G27180.1
6570	A006570_01	1	0.76108	-0.27301	0.056827	0.55424	0.0011502	7238.72	9510.96		A006570_01	AT2G32310.2
6571	A006571_01	1	1.2528	0.22539	0.06715	0.55424	0.01425	743.226	593.241		A006571_01	AT2G15320.1
6574	A006574_01	1	1.3975	0.33465	0.058281	0.55424	1.711e-05	3378.88	2417.77		A006574_01	AT2G10450.1
6577	A006577_01	1	0.87014	-0.1391	0.030391	0.55424	0.0076613	1913.71	2199.31		A006577_01	AT2G44230.1
6579	A006579_01	1	1.297	0.26004	0.050887	0.55424	2.0262e-05	4067.16	3135.99		A006579_01	AT2G22080.1
6583	A006583_01	1	0.75177	-0.28533	0.049387	0.55424	1.345e-05	4694.75	6244.77		A006583_01	AT2G18180.1
6591	A006591_01	1	0.78285	-0.24481	0.12797	0.55424	0.0015741	8037.71	10268.1		A006591_01	AT2G31320.1
6593	A006593_01	1	1.1511	0.14072	0.010804	0.55424	6.7857e-05	14022.2	12181.8		A006593_01	AT2G29220.1
6599	A006599_01	1	0.80121	-0.22164	0.041552	0.55424	0.00011375	1649.12	2058.43		A006599_01	AT4G35580.1
6603	A006603_01	1	0.86197	-0.14854	0.09476	0.55424	0.0010407	985.944	1143.79		A006603_01	AT2G32440.1
6604	A006604_01	1	1.1454	0.13574	0.08108	0.55424	0.0057499	2010.42	1755.13		A006604_01	AT3G01480.1
6610	A006610_01	1	0.71286	-0.33847	0.051693	0.55424	0.0021677	683.482	958.721		A006610_01	AT2G22400.1
6613	A006613_01	1	1.07	0.067675	0.047506	0.55424	0.0055156	26121.1	24413.7		A006613_01	AT2G37740.1
6619	A006619_01	1	1.1228	0.1158	0.049044	0.55424	0.012622	1352.76	1204.84		A006619_01	AT2G39190.2
6620	A006620_01	1	0.8221	-0.19589	0.040278	0.55424	0.014479	749.345	911.508		A006620_01	AT2G18650.1
6622	A006622_01	1	1.5614	0.44556	0.10061	0.55424	4.7131e-05	978.186	626.469		A006622_01	AT2G36710.1
6625	A006625_01	1	1.3025	0.26429	0.055214	0.55424	0.0017912	1339.7	1028.54		A006625_01	AT3G60830.1
6627	A006627_01	1	0.8886	-0.11811	0.062061	0.55424	0.013402	926.116	1042.32		A006627_01	AT2G39300.1
6628	A006628_01	1	0.87852	-0.12951	0.14363	0.55424	0.001844	2576.02	2932.47		A006628_01	AT2G28650.1
6629	A006629_01	1	1.2885	0.25349	0.049935	0.55424	4.1044e-06	10142.6	7871.47		A006629_01	AT2G37070.1
6631	A006631_01	1	1.0761	0.073313	0.023685	0.55424	0.0075443	2671.25	2482.45		A006631_01	AT2G24470.1
6636	A006636_01	1	0.83384	-0.18171	0.032697	0.55424	0.011831	867.4	1040.23		A006636_01	AT2G14820.1
6638	A006638_01	1	0.82013	-0.19829	0.051092	0.55424	0.0074021	6337.88	7727.96		A006638_01	AT2G31350.1
6640	A006640_01	1	1.1866	0.17106	0.081696	0.55424	0.00602	2644.93	2228.98		A006640_01	AT2G31340.1
6642	A006642_01	1	1.2804	0.24714	0.028063	0.55424	0.01228	580.738	453.593		A006642_01	AT2G26040.1
6646	A006646_01	1	0.81949	-0.19908	0.07173	0.55424	0.00029693	1127.32	1375.54		A006646_01	AT2G22320.1
6647	A006647_01	1	0.8114	-0.209	0.033948	0.55424	0.00027915	2337.41	2880.73		A006647_01	AT2G22250.3
6648	A006648_01	1	1.268	0.23748	0.045312	0.55424	2.2983e-05	10050.7	7925.97		A006648_01	AT2G32000.2
6649	A006649_01	1	0.75918	-0.27551	0.06769	0.55424	0.0061271	807.788	1064.01		A006649_01	AT2G22850.1
6650	A006650_01	1	1.2763	0.24398	0.11979	0.55424	0.0001025	7468.88	5851.77		A006650_01	AT2G32010.1
6651	A006651_01	1	1.0771	0.074237	0.022957	0.55424	0.006173	3422.41	3177.66		A006651_01	AT2G18830.1
6653	A006653_01	1	1.1962	0.17911	0.055611	0.55424	9.9828e-05	2469.82	2064.82		A006653_01	AT2G32020.1
6657	A006657_01	1	0.8013	-0.22152	0.08557	0.55424	0.0045156	553.687	690.972		A006657_01	AT2G16850.1
6659	A006659_01	1	1.2177	0.19694	0.097866	0.55424	0.00072465	13438.8	11036.9		A006659_01	AT2G16870.1
6661	A006661_01	1	1.1749	0.16122	0.049824	0.55424	0.0028078	14436.3	12285.8		A006661_01	AT2G16890.2
6663	A006663_01	1	1.4526	0.37339	0.063445	0.55424	0.006166	250.16	172.207		A006663_01	AT2G09910.1
6664	A006664_01	1	1.1347	0.12637	0.040898	0.55424	0.00026282	22936.8	20213.4		A006664_01	AT2G16920.1
6665	A006665_01	1	1.285	0.25075	0.031533	0.55424	1.4489e-05	2410.77	1876.19		A006665_01	AT2G16940.1
6677	A006677_01	1	0.63267	-0.4578	0.071916	0.55424	8.4849e-07	1601.51	2531.33		A006677_01	AT2G26870.1
6680	A006680_01	1	1.1738	0.16027	0.063477	0.55424	0.00079697	11708.8	9974.63		A006680_01	AT2G32120.2
6692	A006692_01	1	1.2699	0.23894	0.12234	0.55424	0.0079883	1166.19	918.278		A006692_01	AT2G19860.2
6697	A006697_01	1	1.3044	0.26574	0.064832	0.55424	0.0012496	680.277	521.495		A006697_01	AT2G23820.2
6698	A006698_01	1	1.5064	0.4097	0.054958	0.55424	9.4239e-05	1632.23	1083.55		A006698_01	AT2G20380.1
6702	A006702_01	1	1.2844	0.2503	0.055705	0.55424	1.1825e-05	3374.83	2627.53		A006702_01	AT2G16140.1
6714	A006714_01	1	1.2277	0.20511	0.047677	0.55424	0.0025752	4931.01	4016.64		A006714_01	AT5G43470.2
6715	A006715_01	1	1.2195	0.19843	0.03708	0.55424	0.012612	606.983	497.751		A006715_01	AT2G38780.1
6716	A006716_01	1	1.4747	0.38844	0.040921	0.55424	0.0034498	678.036	459.758		A006716_01	AT2G17230.1
6719	A006719_01	1	1.3634	0.31001	0.10548	0.55424	0.0061284	758.468	556.296		A006719_01	AT2G27430.1
6721	A006721_01	1	1.2005	0.18276	0.077278	0.55424	0.00072267	2336.24	1945.94		A006721_01	AT2G27460.1
6726	A006726_01	1	0.66751	-0.4042	0.044492	0.55424	0.0017436	347.999	521.339		A006726_01	AT2G20340.1
6737	A006737_01	1	1.3344	0.2885	0.041031	0.55424	0.00089412	173.73	130.191		A006737_01	AT2G20280.1
6739	A006739_01	1	1.242	0.2167	0.037214	0.55424	0.00057781	4372.54	3520.65		A006739_01	AT2G46750.1
6744	A006744_01	1	1.2324	0.20898	0.035155	0.55424	2.2724e-05	4602.25	3734.24		A006744_01	AT2G27260.1
6746	A006746_01	1	1.3524	0.3019	0.076937	0.55424	0.0046624	435.633	322.112		A006746_01	AT2G21820.1
6758	A006758_01	1	0.72048	-0.32784	0.060378	0.55424	0.0021036	667.874	926.95		A006758_01	AT2G27300.1
6762	A006762_01	1	1.1623	0.1504	0.1009	0.55424	0.00035593	7493.57	6447.19		A006762_01	AT2G05170.1
6770	A006770_01	1	1.0744	0.07175	0.068099	0.55424	0.015698	4418.25	4112.14		A006770_01	AT2G27750.1
6771	A006771_01	1	1.1064	0.10113	0.051703	0.55424	0.00087529	1787.55	1615.66		A006771_01	AT2G35900.1
6772	A006772_01	1	1.1952	0.17833	0.032085	0.55424	0.0037412	934.863	782.192		A006772_01	AT2G35890.1
6773	A006773_01	1	1.1708	0.15765	0.034227	0.55424	0.015434	1985.65	1695.95		A006773_01	AT2G35880.1
6778	A006778_01	1	0.46691	-0.76162	0.05505	0.55424	0.0018264	1736.45	3718.96		A006778_01	AT2G03230.1
6781	A006781_01	1	1.0641	0.062112	0.022349	0.55424	0.0008154	5051.3	4747.15		A006781_01	AT2G35780.1
6782	A006782_01	1	0.81867	-0.20008	0.035334	0.55424	0.00033576	1284.34	1568.7		A006782_01	AT2G27380.1
6783	A006783_01	1	1.1819	0.16713	0.027617	0.55424	0.012459	1207.13	1021.27		A006783_01	AT2G27830.1
6784	A006784_01	1	0.82358	-0.1941	0.046961	0.55424	0.011905	1915.82	2326.22		A006784_01	AT2G35450.1
6786	A006786_01	1	0.88165	-0.12596	0.094085	0.55424	0.0075147	2540.97	2882.17		A006786_01	AT2G04870.1
6793	A006793_01	1	0.78773	-0.2386	0.078673	0.55424	0.00079052	2725.21	3459.57		A006793_01	AT2G13980.1
6805	A006805_01	1	0.84164	-0.1724	0.066541	0.55424	0.00035315	2757.56	3276.4		A006805_01	AT2G45990.4
6806	A006806_01	1	0.55066	-0.59664	0.061731	0.55424	0.0085321	262.775	477.231		A006806_01	AT2G01680.1
6808	A006808_01	1	1.24	0.21513	0.036149	0.55424	0.0049732	1792.38	1445.48		A006808_01	AT2G23420.1
6810	A006810_01	1	1.1393	0.13039	0.073946	0.55424	0.015644	954.894	838.236		A006810_01	AT2G39870.1
6814	A006814_01	1	0.75054	-0.28696	0.069808	0.55424	5.3092e-05	4288.96	5714.72		A006814_01	AT2G33100.1
6818	A006818_01	1	1.346	0.29715	0.076952	0.55424	0.0014964	322.854	239.871		A006818_01	AT2G30140.2
6827	A006827_01	1	0.7968	-0.22715	0.054801	0.55424	4.6804e-05	2247.56	2820.87		A006827_01	AT2G44210.2
6830	A006830_01	1	1.2985	0.26117	0.098061	0.55424	0.0032481	430.867	331.822		A006830_01	AT2G42890.3
6843	A006843_01	1	1.292	0.25621	0.097592	0.55424	0.00074356	1306.36	1011.11		A006843_01	AT2G31220.1
6856	A006856_01	1	0.82119	-0.197	0.027467	0.55424	0.00064678	1118.9	1362.53		A006856_01	AT2G40620.1
6857	A006857_01	1	1.2199	0.19879	0.058774	0.55424	0.0001647	3136.3	2571.13		A006857_01	AT2G34520.1
6864	A006864_01	1	1.5202	0.41886	0.063068	0.55424	0.0021927	629.862	414.345		A006864_01	AT2G19080.1
6871	A006871_01	1	1.3299	0.28513	0.095868	0.55424	0.00021211	36684.1	27584.2		A006871_01	AT2G40930.1
6875	A006875_01	1	1.119	0.11245	0.062466	0.55424	0.0091382	13692.5	12236.8		A006875_01	AT2G26370.1
6881	A006881_01	1	1.4063	0.34099	0.069236	0.55424	0.0012145	44.3273	31.5193		A006881_01	AT2G41510.1
6889	A006889_01	1	1.1724	0.15904	0.057761	0.55424	0.0010638	2903.58	2476.5		A006889_01	AT2G47560.1
6891	A006891_01	1	0.6398	-0.4466	0.066089	0.55424	0.00019256	584.642	913.789		A006891_01	AT2G42270.1
6894	A006894_01	1	1.3494	0.29965	0.028537	0.55424	0.0012186	1244.76	922.419		A006894_01	AT2G38180.1
6897	A006897_01	1	1.2688	0.23804	0.13366	0.55424	0.012165	139.728	110.134		A006897_01	AT2G32880.1
6909	A006909_01	1	1.2503	0.22336	0.085526	0.55424	2.1384e-05	7822.03	6256.02		A006909_01	AT2G01240.1
6926	A006926_01	1	0.8557	-0.15584	0.04004	0.55424	0.00028479	1603.27	1873.76		A006926_01	AT2G34270.1
6927	A006927_01	1	1.1166	0.11028	0.059894	0.55424	0.0096125	1470.27	1316.72		A006927_01	AT2G34290.1
6931	A006931_01	1	1.42	0.35066	0.04767	0.55424	0.0029767	284.434	200.297		A006931_01	AT2G23770.1
6932	A006932_01	1	1.1827	0.16783	0.078946	0.55424	0.015197	1159.33	980.243		A006932_01	AT2G28270.1
6933	A006933_01	1	0.89674	-0.10899	0.076862	0.55424	0.014759	911.964	1016.99		A006933_01	AT5G39865.1
6934	A006934_01	1	0.73098	-0.31336	0.022863	0.55424	0.001042	174.635	238.913		A006934_01	AT2G07740.1
6935	A006935_01	1	1.0853	0.081837	0.048122	0.55424	0.0035877	1938.17	1785.94		A006935_01	AT2G26170.2
6937	A006937_01	1	1.2512	0.2241	0.17873	0.55424	9.8757e-06	6566.26	5247.99		A006937_01	AT2G26210.2
6944	A006944_01	1	0.88939	-0.11722	0.054365	0.55424	0.00025358	1469.24	1651.93		A006944_01	AT2G44490.1
6949	A006949_01	1	1.0699	0.067575	0.07726	0.55424	0.0089532	1046.28	977.893		A006949_01	AT2G45710.1
6955	A006955_01	1	1.2547	0.22689	0.047765	0.55424	0.0033313	509.23	405.897		A006955_01	AT1G20030.1
6961	A006961_01	1	1.1763	0.16234	0.059174	0.55424	0.00095243	2723.3	2315.31		A006961_01	AT2G16910.1
6965	A006965_01	1	1.3273	0.28315	0.050625	0.55424	1.2233e-07	2451.36	1846.78		A006965_01	AT2G24490.1
6971	A006971_01	1	1.086	0.082525	0.048157	0.55424	3.3289e-05	10745	9893.17		A006971_01	AT2G19880.1
6972	A006972_01	1	0.90317	-0.10185	0.096211	0.55424	0.003942	1245.39	1378.98		A006972_01	AT2G32230.1
6973	A006973_01	1	0.62123	-0.47605	0.073994	0.55424	0.00055224	2366.58	3809.68		A006973_01	AT1G32390.1
6975	A006975_01	1	1.3363	0.28994	0.06757	0.55424	0.0032229	892.655	667.941		A006975_01	AT2G46680.2
6979	A006979_01	1	1.1332	0.12508	0.042178	0.55424	0.0051357	1609.05	1419.84		A006979_01	AT2G24080.1
6986	A006986_01	1	0.87229	-0.13664	0.032103	0.55424	0.0064152	1366.76	1566.81		A006986_01	AT2G47900.2
6987	A006987_01	1	1.2843	0.25021	0.057904	0.55424	0.00026448	4442.62	3459.23		A006987_01	AT2G47930.1
6989	A006989_01	1	0.85976	-0.1511	0.112	0.55424	0.0014341	1427.53	1660.38		A006989_01	AT2G27220.1
6991	A006991_01	1	0.78295	-0.24469	0.086325	0.55424	0.0062643	714.084	911.964		A006991_01	AT2G27240.1
7001	A007001_01	1	1.231	0.20782	0.052561	0.55424	1.915e-05	2282.67	1854.37		A007001_01	AT2G02380.1
7007	A007007_01	1	1.1656	0.15328	0.026276	0.55424	0.0024738	3681.22	3158.02		A007007_01	AT2G35350.1
7008	A007008_01	1	1.2355	0.21151	0.081195	0.55424	0.00052841	8163.27	6607.1		A007008_01	AT2G35420.1
7009	A007009_01	1	1.1623	0.15041	0.061094	0.55424	5.6612e-05	6575.46	5656.72		A007009_01	AT2G35530.1
7017	A007017_01	1	0.90955	-0.0948	0.040222	0.55424	0.0018963	4342.04	4773.81		A007017_01	AT2G29090.1
7018	A007018_01	1	1.2007	0.18291	0.037703	0.55424	0.0026837	846.237	704.72		A007018_01	AT2G25820.1
7021	A007021_01	1	1.2718	0.2404	0.055745	0.55424	0.00010745	2358.31	1854.37		A007021_01	AT2G25870.1
7028	A007028_01	1	0.70429	-0.35056	0.08187	0.55424	6.8545e-05	4513.82	6408.62		A007028_01	AT2G46070.1
7029	A007029_01	1	1.2829	0.2491	0.12666	0.55424	0.0007666	1000.54	779.927		A007029_01	AT2G22590.1
7030	A007030_01	1	1.1938	0.17713	0.04247	0.55424	0.00063854	32106.1	26892.4		A007030_01	AT2G46140.1
7033	A007033_01	1	0.79092	-0.23456	0.055776	0.55424	0.0026517	1051.32	1329.16		A007033_01	AT2G15480.1
7041	A007041_01	1	0.6888	-0.3728	0.057424	0.55424	9.1261e-06	3495.74	5075.09		A007041_01	AT2G15600.1
7042	A007042_01	1	1.4904	0.39904	0.071618	0.55424	4.3459e-06	13460.3	9031.74		A007042_01	AT2G38500.1
7045	A007045_01	1	0.77664	-0.25278	0.086248	0.55424	0.0014695	1713	2205.7		A007045_01	AT2G01440.1
7051	A007051_01	1	1.1254	0.11814	0.059758	0.55424	0.00030493	1317.38	1170.63		A007051_01	AT2G27040.1
7061	A007061_01	1	1.1487	0.13863	0.066201	0.55424	0.0042891	1132.63	986.043		A007061_01	AT2G37120.1
7063	A007063_01	1	1.2357	0.2116	0.023435	0.55424	0.00035249	630.177	509.995		A007063_01	AT2G28920.1
7069	A007069_01	1	1.2193	0.19825	0.046647	0.55424	0.00018755	3341.25	2740.51		A007069_01	AT2G39110.1
7070	A007070_01	1	1.1677	0.15507	0.038636	0.55424	0.00057472	6392.62	5474.19		A007070_01	AT2G27630.1
7074	A007074_01	1	1.1376	0.12894	0.028958	0.55424	0.0026521	57371.3	50432.9		A007074_01	AT2G16810.1
7077	A007077_01	1	1.5378	0.43034	0.042819	0.55424	0.007369	510.148	331.723		A007077_01	AT2G28180.1
7081	A007081_01	1	1.2173	0.19664	0.18513	0.55424	0.00071682	3102.92	2549.11		A007081_01	AT2G12170.1
7086	A007086_01	1	1.3204	0.27793	0.042628	0.55424	0.00041714	798.312	604.62		A007086_01	AT2G36740.1
7087	A007087_01	1	1.1242	0.11704	0.055539	0.55424	0.0051492	1365.53	1214.76		A007087_01	AT2G02080.1
7088	A007088_01	1	0.85936	-0.15156	0.065062	0.55424	0.00072578	1696.46	1974.16		A007088_01	AT2G02150.1
7092	A007092_01	1	1.2847	0.25055	0.023313	0.55424	2.4574e-06	9466.36	7368.73		A007092_01	AT2G42380.2
7095	A007095_01	1	1.356	0.30451	0.061904	0.55424	0.0053482	865.494	638.295		A007095_01	AT2G42450.1
7097	A007097_01	1	0.78018	-0.24822	0.075545	0.55424	0.0010913	494.477	633.779		A007097_01	AT2G11370.1
7099	A007099_01	1	1.1881	0.17232	0.056171	0.55424	0.0011248	15388.9	12953.2		A007099_01	AT4G11400.1
7104	A007104_01	1	1.1783	0.16406	0.14262	0.55424	0.0082852	1436.69	1219.26		A007104_01	AT2G18460.2
7107	A007107_01	1	0.83992	-0.17445	0.063486	0.55424	0.0087737	1530.27	1821.84		A007107_01	AT2G14050.1
7111	A007111_01	1	1.3739	0.31769	0.12278	0.55424	0.00016218	300.065	218.416		A007111_01	AT2G31790.1
7112	A007112_01	1	1.11	0.10439	0.064495	0.55424	0.0010029	1334.62	1202.31		A007112_01	AT2G31820.1
7115	A007115_01	1	2.0428	0.71434	0.068262	0.55424	0.013091	55.5898	27.2104		A007115_01	AT2G20210.1
7116	A007116_01	1	1.1416	0.13246	0.033892	0.55424	9.0426e-05	5461.62	4783.85		A007116_01	AT2G20320.1
[truncated: 6,231 more rows]

## Sheet: parentmix_6400_FDR_CommonVar
GeneNum	GeneID	NumRep	FoldChange	Log.FoldChange.	StandDeviation	CommVar	Pvalue	X6400	parentmix
43	A000043_01	1	2.6338	0.96842	1.4631	0.55424	0.0004748	13.2355	5.02537		A000043_01	AT5G26910.2
59	A000059_01	1	3.9364	1.3703	1.5693	0.55424	7.6262e-07	176.903	44.9387		A000059_01	AT1G12110.1
81	A000081_01	1	0.26602	-1.3242	1.2068	0.55424	1.7674e-06	7.92086	29.7759		A000081_01	AT1G50110.1
94	A000094_01	1	0.29676	-1.2148	2.0288	0.55424	1.1667e-05	5.53228	18.6417		A000094_01	AT1G73240.1
99	A000099_01	1	0.31062	-1.1692	1.3334	0.55424	2.4536e-05	34.897	112.348		A000099_01	AT1G05320.3
148	A000148_01	1	2.371	0.86332	1.4236	0.55424	0.0018375	107.953	45.5313		A000148_01	AT3G29800.1
160	A000160_01	1	0.41259	-0.8853	0.94192	0.55424	0.0014	38.4708	93.2422		A000160_01	AT1G48550.1
193	A000193_01	1	3.9428	1.3719	1.4315	0.55424	7.4013e-07	34.7611	8.81628		A000193_01	AT1G10040.2
209	A000209_01	1	2.564	0.94157	1.2113	0.55424	0.0006796	91.1768	35.5592		A000209_01	AT4G17880.1
226	A000226_01	1	2.7889	1.0256	1.3465	0.55424	0.00021467	54.0225	19.3714		A000226_01	AT1G17990.2
244	A000244_01	1	3.7572	1.3237	1.6239	0.55424	1.7833e-06	30.1535	8.02531		A000244_01	AT1G66850.1
249	A000249_01	1	2.8947	1.0629	1.1365	0.55424	0.00012536	3.65392	1.26227		A000249_01	AT1G70360.1
290	A000290_01	1	2.9811	1.0923	1.3155	0.55424	8.0954e-05	40.911	13.7247		A000290_01	AT1G51690.1
314	A000314_01	1	4.2386	1.4442	1.3751	0.55424	1.8726e-07	22.9794	5.42165		A000314_01	AT1G15550.1
464	A000464_01	1	0.37752	-0.97412	1.1285	0.55424	0.0004395	1.61231	4.2708		A000464_01	AT1G66290.1
573	A000573_01	1	0.38723	-0.94873	1.5436	0.55424	0.00061815	57.2599	147.88		A000573_01	AT1G05730.1
628	A000628_01	1	4.5859	1.523	0.58892	0.55424	3.8907e-08	92.2406	20.1137		A000628_01	AT1G60815.1
675	A000675_01	1	0.27733	-1.2826	1.3657	0.55424	3.6898e-06	23.9771	86.4529		A000675_01	AT1G08430.1
766	A000766_01	1	2.4442	0.89371	1.5324	0.55424	0.0012598	6.41732	2.62565		A000766_01	AT1G24620.1
786	A000786_01	1	2.9471	1.0808	1.2218	0.55424	9.6094e-05	42.7214	14.4949		A000786_01	AT1G50690.1
789	A000789_01	1	2.5409	0.9325	1.5971	0.55424	0.00076549	86.9297	34.2128		A000789_01	AT1G66660.2
857	A000857_01	1	2.8302	1.0403	1.6957	0.55424	0.00017397	57.3057	20.2489		A000857_01	AT1G55070.1
865	A000865_01	1	0.32202	-1.1331	1.4574	0.55424	4.3327e-05	16.0018	49.6948		A000865_01	AT1G52470.1
883	A000883_01	1	4.4924	1.5024	1.5501	0.55424	5.9137e-08	9.31476	2.07357		A000883_01	AT1G28630.4
920	A000920_01	1	6.562	1.8813	1.4386	0.55424	1.1313e-11	15.721	2.39581		A000920_01	AT1G28327.1
929	A000929_01	1	0.19979	-1.6105	0.87598	0.55424	6.1931e-09	8.39805	42.0349		A000929_01	AT1G80840.1
989	A000989_01	1	4.7804	1.5645	1.9057	0.55424	1.6459e-08	19.6387	4.10826		A000989_01	AT1G15990.1
1037	A001037_01	1	2.4213	0.88429	1.7795	0.55424	0.0014179	6.03756	2.49356		A001037_01	AT5G02110.1
1120	A001120_01	1	0.26465	-1.3294	1.5602	0.55424	1.6102e-06	9.5477	36.0786		A001120_01	AT1G56630.1
1122	A001122_01	1	2.7624	1.0161	1.2857	0.55424	0.00024571	11.5329	4.17452		A001122_01	AT1G13320.2
1243	A001243_01	1	0.35978	-1.0223	1.4601	0.55424	0.00022528	92.5177	257.16		A001243_01	AT1G16560.4
1334	A001334_01	1	0.42178	-0.86328	1.2687	0.55424	0.0018383	81.6793	193.659		A001334_01	AT1G12820.1
1353	A001353_01	1	2.5202	0.92435	0.60978	0.55424	0.00085135	198.403	78.7202		A001353_01	AT1G71900.1
1473	A001473_01	1	0.32389	-1.1274	1.0996	0.55424	4.739e-05	46.6699	144.085		A001473_01	AT4G29370.1
1545	A001545_01	1	0.41386	-0.88223	1.5917	0.55424	0.0014547	48.0432	116.082		A001545_01	AT1G19250.1
1602	A001602_01	1	0.23535	-1.4467	1.3898	0.55424	1.7858e-07	4.51091	19.1672		A001602_01	AT1G04590.2
1670	A001670_01	1	3.0165	1.1041	2.2807	0.55424	6.7704e-05	153.7	50.9528		A001670_01	AT1G27960.1
1743	A001743_01	1	0.30772	-1.1786	1.2765	0.55424	2.11e-05	45.1098	146.584		A001743_01	AT1G73700.1
1851	A001851_01	1	0.32132	-1.1353	1.5485	0.55424	4.1879e-05	19.5857	60.9528		A001851_01	AT1G67170.1
1934	A001934_01	1	2.3379	0.84925	1.3698	0.55424	0.00218	144.2	61.6763		A001934_01	AT1G17745.1	AT1G19790	AT1G19830	AT1G19835	AT1G19840	-	AT1G19860	AT1G19870	AT1G19880	AT1G19890	AT1G19900	AT1G19910	AT1G19920	AT1G19940	AT1G19950	AT1G19960	AT1G20010
1983	A001983_01	1	3.1994	1.163	2.0081	0.55424	2.7092e-05	243.618	76.1496		A001983_01	AT1G34320.1
1988	A001988_01	1	2.733	1.0054	1.5913	0.55424	0.0002856	472.388	172.846		A001988_01	AT1G27950.1
1992	A001992_01	1	2.3587	0.8581	1.2743	0.55424	0.0019583	157.938	66.9603		A001992_01	AT1G15125.1
1996	A001996_01	1	4.5846	1.5227	1.4358	0.55424	3.9125e-08	113.727	24.8064		A001996_01	AT1G07790.1
2000	A002000_01	1	4.9843	1.6063	1.7045	0.55424	6.7771e-09	171.469	34.4015		A002000_01	AT1G19540.1
2003	A002003_01	1	7.8507	2.0606	1.679	0.55424	1.0392e-13	179.972	22.9244		A002003_01	AT1G21610.2
2005	A002005_01	1	2.9183	1.071	1.3489	0.55424	0.00011119	233.878	80.142		A002005_01	AT1G48960.1
2006	A002006_01	1	2.5003	0.9164	2.0609	0.55424	0.00094346	318.397	127.345		A002006_01	AT1G71010.1
2008	A002008_01	1	3.1994	1.163	1.6845	0.55424	2.7099e-05	194.766	60.8736		A002008_01	AT1G47960.1
2011	A002011_01	1	5.6906	1.7388	1.8129	0.55424	3.5058e-10	51.0497	8.97103		A002011_01	AT1G20440.1
2013	A002013_01	1	2.547	0.93492	1.0769	0.55424	0.00074162	173.591	68.1561		A002013_01	AT1G10470.1
2015	A002015_01	1	2.9508	1.0821	1.3573	0.55424	9.4321e-05	20.2125	6.84967		A002015_01	AT1G07310.1
2016	A002016_01	1	2.5756	0.94609	1.733	0.55424	0.00064018	154.084	59.8236		A002016_01	AT1G54080.1
2017	A002017_01	1	3.0586	1.118	1.2738	0.55424	5.4784e-05	182.108	59.5371		A002017_01	AT1G21830.1
2020	A002020_01	1	3.1864	1.1589	1.8881	0.55424	2.8903e-05	36.9402	11.593		A002020_01	AT1G34780.1
2022	A002022_01	1	10.0148	2.3041	1.3666	0.55424	0	149.74	14.9528		A002022_01	AT5G48385.1
2023	A002023_01	1	10.1213	2.3146	1.3177	0.55424	0	30.0121	2.96536		A002023_01	AT1G54780.1
2024	A002024_01	1	2.7402	1.008	1.6485	0.55424	0.0002753	132.158	48.2309		A002024_01	AT1G79430.2
2025	A002025_01	1	3.0389	1.1115	1.3222	0.55424	6.0501e-05	44.8983	14.7745		A002025_01	AT1G47730.1
2027	A002027_01	1	4.3971	1.4809	1.0002	0.55424	9.0907e-08	66.967	15.2305		A002027_01	AT1G06210.1
2030	A002030_01	1	3.4897	1.2498	0.20327	0.55424	6.4834e-06	104.952	30.0752		A002030_01	AT5G59150.1
2052	A002052_01	1	0.37881	-0.97073	1.2532	0.55424	0.00046021	51.1315	134.99		A002052_01	AT1G20340.1
2067	A002067_01	1	2.7875	1.0251	1.4527	0.55424	0.00021621	36.4339	13.0711		A002067_01	AT1G56560.1
2083	A002083_01	1	0.2501	-1.3859	1.0763	0.55424	5.7002e-07	32.5963	130.334		A002083_01	AT1G60200.1
2139	A002139_01	1	2.4017	0.87616	1.6351	0.55424	0.0015687	30.9694	12.8945		A002139_01	AT1G09770.1
2141	A002141_01	1	0.36037	-1.0206	1.7201	0.55424	0.00023054	708.677	1966.48		A002141_01	AT1G30950.1
2180	A002180_01	1	2.7221	1.0014	1.9206	0.55424	0.00030193	146.834	53.9415		A002180_01	AT1G30450.2
2232	A002232_01	1	0.1695	-1.7749	1.4408	0.55424	1.5053e-10	5.85444	34.5394		A002232_01	AT1G07720.1
2255	A002255_01	1	3.3041	1.1952	1.5799	0.55424	1.6118e-05	13.7412	4.15911		A002255_01	AT1G63570.1
2273	A002273_01	1	0.3115	-1.1664	1.8445	0.55424	2.5664e-05	26.0183	83.5295		A002273_01	AT1G35570.1
2318	A002318_01	1	4.0393	1.3961	1.2617	0.55424	4.7088e-07	20.1802	4.99581		A002318_01	AT2G24240.1
2396	A002396_01	1	5.1192	1.633	1.2117	0.55424	3.7979e-09	18.278	3.57048		A002396_01	AT1G26350.1
2508	A002508_01	1	2.5283	0.92753	1.3948	0.55424	0.00081681	46.857	18.5339		A002508_01	AT1G48990.1
2571	A002571_01	1	0.25537	-1.3651	1.4659	0.55424	8.3998e-07	4.40791	17.2601		A002571_01	AT1G70180.2
2597	A002597_01	1	0.40387	-0.90666	0.81775	0.55424	0.001069	189.825	470.032		A002597_01	AT1G48910.1
2601	A002601_01	1	0.36639	-1.0041	1.4131	0.55424	0.000291	30.6551	83.6716		A002601_01	AT1G04660.1
2637	A002637_01	1	0.14127	-1.9571	1.8122	0.55424	1.6391e-12	17.5912	124.524		A002637_01	AT1G78980.1
2668	A002668_01	1	3.6843	1.3041	1.1234	0.55424	2.528e-06	12.337	3.34846		A002668_01	AT1G09190.1
2670	A002670_01	1	2.5653	0.94208	1.4413	0.55424	0.00067497	12.2032	4.75692		A002670_01	AT1G09160.1
2672	A002672_01	1	5.045	1.6184	1.4669	0.55424	5.2177e-09	16.2892	3.22844		A002672_01	AT2G20680.1
2711	A002711_01	1	3.8712	1.3536	1.2054	0.55424	1.0374e-06	85.8842	22.1846		A002711_01	AT1G48100.1
2761	A002761_01	1	2.3573	0.85751	0.89999	0.55424	0.0019724	32.5084	13.7908		A002761_01	AT1G26950.1
2787	A002787_01	1	3.8789	1.3556	0.74146	0.55424	1.0003e-06	5.4871	1.41455		A002787_01	AT1G52300.1
2804	A002804_01	1	2.333	0.84715	1.1975	0.55424	0.0022359	458.197	196.39		A002804_01	AT1G35614.1
2819	A002819_01	1	4.255	1.4481	1.4714	0.55424	1.7366e-07	35.2935	8.29456		A002819_01	AT1G51260.1
2858	A002858_01	1	3.191	1.1603	1.2299	0.55424	2.8246e-05	96.6214	30.2804		A002858_01	AT1G26580.1
2862	A002862_01	1	2.371	0.86333	2.1155	0.55424	0.0018371	476.563	200.999		A002862_01	AT1G09390.1
2865	A002865_01	1	3.1187	1.1374	1.7108	0.55424	4.0539e-05	140.654	45.1008		A002865_01	AT1G59740.1
2879	A002879_01	1	0.30051	-1.2023	1.5351	0.55424	1.4348e-05	2.09261	6.96362		A002879_01	AT1G15330.1
2885	A002885_01	1	2.6125	0.9603	1.4481	0.55424	0.00052964	1082.04	414.18		A002885_01	AT1G15490.1
2892	A002892_01	1	2.3396	0.84997	0.72795	0.55424	0.0021611	72.472	30.9787		A002892_01	AT1G21810.1
2975	A002975_01	1	3.6197	1.2864	1.2759	0.55424	3.4508e-06	64.3412	17.7751		A002975_01	AT1G02770.1
2983	A002983_01	1	5.3604	1.679	1.6639	0.55424	1.3705e-09	8.85339	1.65158		A002983_01	AT1G36320.1
3001	A003001_01	1	2.5752	0.94594	1.3929	0.55424	0.00064141	34.7333	13.4866		A003001_01	AT1G08970.2
3039	A003039_01	1	0.37319	-0.98566	1.8421	0.55424	0.00037542	8.54802	22.9037		A003039_01	AT1G28440.1
3064	A003064_01	1	2.8615	1.0513	1.3441	0.55424	0.00014835	5.87085	2.05174		A003064_01	AT5G19610.1
3074	A003074_01	1	2.6832	0.98702	1.4541	0.55424	0.00036847	77.1615	28.7547		A003074_01	AT1G18300.1
3076	A003076_01	1	2.7293	1.0041	1.5654	0.55424	0.00029102	202.027	74.0174		A003076_01	AT1G18265.1
3096	A003096_01	1	3.2959	1.1927	1.6564	0.55424	1.6788e-05	83.1046	25.2165		A003096_01	AT1G12960.1
3184	A003184_01	1	0.22711	-1.4823	1.2768	0.55424	8.8398e-08	4.79896	21.1301		A003184_01	AT1G72050.1
3229	A003229_01	1	4.6283	1.5322	1.7871	0.55424	3.2218e-08	24.3249	5.25563		A003229_01	AT1G24120.1
3361	A003361_01	1	0.27593	-1.2876	1.3714	0.55424	3.3786e-06	28.2163	102.258		A003361_01	AT1G62340.1
3415	A003415_01	1	0.33671	-1.0885	0.83377	0.55424	8.5661e-05	19.354	57.4836		A003415_01	AT1G21430.1
3557	A003557_01	1	0.22597	-1.4873	0.98013	0.55424	8.0015e-08	14.9693	66.241		A003557_01	AT1G71740.1
3577	A003577_01	1	0.39173	-0.93718	1.4799	0.55424	0.00072	2.4879	6.35092		A003577_01	AT1G76380.2
3645	A003645_01	1	0.41133	-0.88836	1.9113	0.55424	0.0013474	31.8807	77.5017		A003645_01	AT1G20823.1
3673	A003673_01	1	3.7023	1.3089	1.0978	0.55424	2.3196e-06	14.8782	4.01887		A003673_01	AT1G16780.1
3748	A003748_01	1	0.40143	-0.91273	1.0958	0.55424	0.00098909	24.4248	60.8493		A003748_01	AT1G51440.1
3769	A003769_01	1	0.24874	-1.3914	1.3914	0.55424	5.1464e-07	52.2897	210.23		A003769_01	AT1G31660.1
3776	A003776_01	1	0.37877	-0.97083	1.4389	0.55424	0.00045958	78.3276	206.789		A003776_01	AT4G18030.1
3777	A003777_01	1	0.42818	-0.8482	1.5768	0.55424	0.0022076	131.973	308.216		A003777_01	AT1G17070.1
3786	A003786_01	1	0.41218	-0.88629	1.1495	0.55424	0.0013829	294.801	715.155		A003786_01	AT1G10000.1
3789	A003789_01	1	0.38873	-0.94487	1.3218	0.55424	0.00065059	108.505	279.108		A003789_01	AT1G05570.1
3796	A003796_01	1	0.34192	-1.0732	0.72483	0.55424	0.00010767	88.5706	259.045		A003796_01	AT1G44542.1
3804	A003804_01	1	0.31099	-1.168	1.2319	0.55424	2.501e-05	53.0641	170.63		A003804_01	AT1G15960.1
3895	A003895_01	1	0.15201	-1.8838	1.8313	0.55424	1.062e-11	2.68725	17.6776		A003895_01	AT1G23690.2
3955	A003955_01	1	3.3902	1.2209	2.2815	0.55424	1.0546e-05	24.7321	7.29508		A003955_01	AT3G63250.1
3967	A003967_01	1	0.39346	-0.93278	1.3214	0.55424	0.00076278	4.9234	12.5121		A003967_01	AT1G34180.2
3975	A003975_01	1	3.8869	1.3576	1.1897	0.55424	9.6311e-07	44.6833	11.496		A003975_01	AT1G21830.1
4065	A004065_01	1	0.35828	-1.0264	1.0903	0.55424	0.00021225	15.7856	44.0621		A004065_01	AT1G28220.1
4069	A004069_01	1	0.15287	-1.8782	1.4396	0.55424	1.2235e-11	15.8046	103.379		A004069_01	AT2G21030.1
4101	A004101_01	1	0.35449	-1.0371	1.0651	0.55424	0.00018229	37.431	105.594		A004101_01	AT1G50800.1
4109	A004109_01	1	0.36729	-1.0016	1.7312	0.55424	0.00030117	16.6982	45.4631		A004109_01	AT1G18530.1
4125	A004125_01	1	3.0228	1.1062	1.1428	0.55424	6.5585e-05	4.22492	1.39772		A004125_01	AT1G30930.1
4137	A004137_01	1	0.19117	-1.6546	1.4365	0.55424	2.3641e-09	1.86068	9.73278		A004137_01	AT1G24490.1
4154	A004154_01	1	3.0194	1.1051	1.0723	0.55424	6.6724e-05	15.8632	5.25405		A004154_01	AT1G01220.1
4159	A004159_01	1	3.0619	1.1191	0.9875	0.55424	5.3877e-05	129.257	42.216		A004159_01	AT1G19360.1
4160	A004160_01	1	3.6134	1.2846	1.8108	0.55424	3.5575e-06	4.5736	1.26573		A004160_01	AT1G01310.1
4168	A004168_01	1	5.2572	1.6596	2.0089	0.55424	2.1146e-09	7.31188	1.39076		A004168_01	AT1G17400.1
4172	A004172_01	1	0.37546	-0.97959	1.2969	0.55424	0.00040793	1.33276	3.54948		A004172_01	AT1G69020.1
4196	A004196_01	1	6.6478	1.8943	1.5929	0.55424	8.1655e-12	10.5129	1.58138		A004196_01	AT1G29195.1
4210	A004210_01	1	4.1475	1.4225	0.17974	0.55424	2.849e-07	13.8974	3.3508		A004210_01	AT1G50650.1
4219	A004219_01	1	0.42848	-0.8475	1.7253	0.55424	0.0022263	5.46684	12.7585		A004219_01	AT1G21350.3
4227	A004227_01	1	2.8156	1.0352	1.163	0.55424	0.0001874	10.8623	3.85781		A004227_01	AT1G72140.1
4229	A004229_01	1	3.8257	1.3417	1.8116	0.55424	1.287e-06	6.67921	1.74593		A004229_01	AT1G72300.1
4230	A004230_01	1	3.6978	1.3077	1.313	0.55424	2.3701e-06	7.30165	1.97453		A004230_01	AT1G72210.1
4263	A004263_01	1	4.8001	1.5686	1.4898	0.55424	1.5095e-08	17.8893	3.72699		A004263_01	AT1G73820.1
4277	A004277_01	1	5.6864	1.7381	1.3736	0.55424	3.5669e-10	44.5673	7.83734		A004277_01	AT1G78120.1
4320	A004320_01	1	2.5492	0.93577	2.2025	0.55424	0.00073345	27.9104	10.9485		A004320_01	AT1G32480.1
4326	A004326_01	1	3.1519	1.148	1.9192	0.55424	3.4328e-05	153.009	48.5454		A004326_01	AT1G74460.1
4327	A004327_01	1	0.37445	-0.9823	0.98353	0.55424	0.00039309	63.7966	170.375		A004327_01	AT1G74370.1
4331	A004331_01	1	0.41711	-0.8744	0.55887	0.55424	0.0016032	70.2036	168.309		A004331_01	AT1G68500.1
4332	A004332_01	1	0.37828	-0.97211	1.1123	0.55424	0.00045165	20.2489	53.5277		A004332_01	AT1G21050.1
4357	A004357_01	1	0.33826	-1.0839	1.6831	0.55424	9.1762e-05	14.3335	42.3768		A004357_01	AT1G80540.1
4400	A004400_01	1	0.34933	-1.0517	1.3832	0.55424	0.00014751	51.1008	146.277		A004400_01	AT1G16650.1
4401	A004401_01	1	0.40522	-0.90332	1.3438	0.55424	0.0011155	42.1738	104.084		A004401_01	AT1G63810.1
4432	A004432_01	1	5.7089	1.742	1.3489	0.55424	3.2534e-10	15.9794	2.79883		A004432_01	AT4G27190.1
4462	A004462_01	1	0.39185	-0.93688	1.4865	0.55424	0.00072288	75.6638	193.098		A004462_01	AT1G68300.1
4468	A004468_01	1	2.4119	0.8804	1.5223	0.55424	0.0014882	9.57543	3.97013		A004468_01	AT1G69030.1
4519	A004519_01	1	4.279	1.4537	1.2982	0.55424	1.5559e-07	6.44433	1.50602		A004519_01	AT1G54460.1
4558	A004558_01	1	0.29291	-1.2279	1.3704	0.55424	9.3833e-06	6.07572	20.7428		A004558_01	AT1G12230.1
4598	A004598_01	1	0.4285	-0.84746	1.1563	0.55424	0.0022274	229.041	534.483		A004598_01	AT1G28200.1
4651	A004651_01	1	0.17677	-1.7329	0.96503	0.55424	4.022e-10	1.76735	9.99815		A004651_01	AT1G77800.1
4699	A004699_01	1	0.35505	-1.0355	1.2762	0.55424	0.00018648	3.1623	8.90667		A004699_01	AT1G48175.1
4707	A004707_01	1	0.3768	-0.97604	1.2615	0.55424	0.00042817	9.43098	25.0306		A004707_01	AT1G19610.1
4760	A004760_01	1	0.32238	-1.132	1.1922	0.55424	4.4077e-05	141.968	440.363		A004760_01	AT1G66140.1
4772	A004772_01	1	3.0047	1.1002	1.2006	0.55424	7.1866e-05	28.6743	9.54292		A004772_01	AT1G13060.1
4972	A004972_01	1	0.41454	-0.8806	1.5101	0.55424	0.0014847	20.3728	49.1462		A004972_01	OBSOLETE
5003	A005003_01	1	0.41652	-0.87583	1.6154	0.55424	0.0015752	19.3463	46.4464		A005003_01	AT4G30380.1
5014	A005014_01	1	0.26729	-1.3194	0.64755	0.55424	1.9243e-06	42.0559	157.339		A005014_01	AT5G09900.2
5016	A005016_01	1	3.5974	1.2802	1.4194	0.55424	3.8423e-06	12.4847	3.4705		A005016_01	AT4G02075.1
5017	A005017_01	1	0.25423	-1.3695	0.98071	0.55424	7.7371e-07	2.05337	8.07683		A005017_01	AT5G42540.1
5107	A005107_01	1	0.23108	-1.465	1.6843	0.55424	1.2465e-07	7.27104	31.4658		A005107_01	OBSOLETE
5130	A005130_01	1	0.31928	-1.1417	1.0821	0.55424	3.7912e-05	33.5052	104.941		A005130_01	AT2G42370.1
5155	A005155_01	1	4.8716	1.5834	1.8492	0.55424	1.1044e-08	24.3809	5.00481		A005155_01	AT1G28660.1
5179	A005179_01	1	0.37076	-0.99221	1.7035	0.55424	0.00034303	12.667	34.1649		A005179_01	AT2G17480.1
5185	A005185_01	1	0.39488	-0.92918	1.0296	0.55424	0.00079943	136.319	345.192		A005185_01	AT2G16005.1
5198	A005198_01	1	2.3235	0.84307	1.0077	0.55424	0.0023483	16.3463	7.03572		A005198_01	AT4G00480.1
5200	A005200_01	1	2.5635	0.94138	1.3625	0.55424	0.00068132	332.055	129.528		A005200_01	AT5G22220.3
5216	A005216_01	1	0.35425	-1.0377	1.1072	0.55424	0.00018057	7.92958	22.383		A005216_01	AT5G26810.1
5296	A005296_01	1	0.29826	-1.2098	1.289	0.55424	1.2677e-05	55.7234	186.83		A005296_01	AT3G58130.2
5320	A005320_01	1	2.3745	0.86478	1.3166	0.55424	0.0018048	15.0293	6.32937		A005320_01	AT5G43080.1
5332	A005332_01	1	4.9113	1.5915	0.98914	0.55424	9.2956e-09	36.0029	7.33091		A005332_01	AT5G59710.1
5357	A005357_01	1	2.8266	1.0391	1.6019	0.55424	0.00017717	4.51949	1.59889		A005357_01	AT1G60490.1
5364	A005364_01	1	0.38283	-0.96015	1.5021	0.55424	0.00053071	10.592	27.6686		A005364_01	AT2G33860.1
5366	A005366_01	1	2.6343	0.96861	1.2569	0.55424	0.0004736	5.72991	2.17522		A005366_01	AT5G20250.3
5489	A005489_01	1	3.1512	1.1478	1.4872	0.55424	3.4456e-05	125.952	39.9688		A005489_01	AT5G05160.1
5517	A005517_01	1	0.41943	-0.86885	1.3187	0.55424	0.0017169	365.659	871.748		A005517_01	AT1G22882.1
5549	A005549_01	1	3.0367	1.1108	1.7555	0.55424	6.1178e-05	7.86404	2.58982		A005549_01	AT3G57720.1
5571	A005571_01	1	0.31007	-1.171	1.2756	0.55424	2.3842e-05	3.86013	12.4497		A005571_01	AT1G75690.1
5582	A005582_01	1	9.5284	2.2543	1.1205	0.55424	4.4409e-16	69.5538	7.29946		A005582_01	ATCG01020.1
5607	A005607_01	1	0.40806	-0.89633	1.1835	0.55424	0.0012188	32.4565	79.5352		A005607_01	AT4G32714.1
5635	A005635_01	1	3.679	1.3026	1.4644	0.55424	2.5935e-06	5.42111	1.47357		A005635_01	AT5G60630.1
5656	A005656_01	1	3.183	1.1578	1.6287	0.55424	2.9401e-05	6.90606	2.16972		A005656_01	AT4G08500.1
5659	A005659_01	1	2.5291	0.92787	0.45199	0.55424	0.00081321	6.48635	2.5647		A005659_01	AT1G02260.1
5660	A005660_01	1	2.6977	0.99239	1.3735	0.55424	0.0003422	344.158	127.574		A005660_01	AT5G64040.2
5687	A005687_01	1	2.6509	0.97489	1.0429	0.55424	0.00043495	4.79513	1.80881		A005687_01	AT5G58570.1
5696	A005696_01	1	3.6051	1.2823	1.5785	0.55424	3.7027e-06	10.7801	2.99008		A005696_01	AT2G26850.1
5697	A005697_01	1	2.3911	0.87173	1.5395	0.55424	0.001657	8.50114	3.55552		A005697_01	AT5G23540.2
5701	A005701_01	1	3.0182	1.1047	1.0457	0.55424	6.7135e-05	8.89687	2.94763		A005701_01	AT3G51880.3
5704	A005704_01	1	0.28709	-1.2479	1.6018	0.55424	6.6918e-06	48.1538	167.721		A005704_01	AT1G80270.3
5710	A005710_01	1	0.33087	-1.106	1.6986	0.55424	6.5755e-05	76.1268	230.097		A005710_01	AT5G20730.2
5712	A005712_01	1	0.42661	-0.85188	1.2732	0.55424	0.0021119	2.94174	6.89571		A005712_01	AT4G38620.1
5719	A005719_01	1	2.9256	1.0735	1.3289	0.55424	0.00010719	8.11407	2.77347		A005719_01	AT5G62470.2
5809	A005809_01	1	3.2265	1.1714	1.1019	0.55424	2.3676e-05	27.4702	8.5139		A005809_01	AT5G54310.1
5859	A005859_01	1	0.27701	-1.2837	1.3959	0.55424	3.6171e-06	28.0531	101.271		A005859_01	AT3G52540.1
5900	A005900_01	1	0.38578	-0.95248	1.3933	0.55424	0.00058808	13.0593	33.8487		A005900_01	AT5G65950.1
5949	A005949_01	1	2.7844	1.024	1.4089	0.55424	0.00021969	90.1613	32.3819		A005949_01	AT1G60800.1
5971	A005971_01	1	3.1892	1.1598	1.5327	0.55424	2.8509e-05	139.338	43.6935		A005971_01	AT2G22800.1
5977	A005977_01	1	2.7445	1.0096	1.6752	0.55424	0.00026926	98.8694	36.0245		A005977_01	AT4G08035.2
5988	A005988_01	1	2.9577	1.0844	1.0517	0.55424	9.1118e-05	9.59939	3.2456		A005988_01	AT4G00730.1
6008	A006008_01	1	2.4098	0.87954	0.32347	0.55424	0.0015043	3.34745	1.38905		A006008_01	AT1G10560.1
6045	A006045_01	1	0.35676	-1.0307	1.6948	0.55424	0.00019976	634.603	1778.63		A006045_01	AT2G18710.1
6058	A006058_01	1	2.4261	0.8863	2.0716	0.55424	0.0013826	68.9789	28.4316		A006058_01	AT2G24150.1
6069	A006069_01	1	0.3448	-1.0648	1.499	0.55424	0.00012188	14.1173	40.9438		A006069_01	AT4G27180.1
6073	A006073_01	1	2.82	1.0367	1.4935	0.55424	0.00018323	11.2268	3.98127		A006073_01	AT2G28870.1
6132	A006132_01	1	0.35906	-1.0243	1.9227	0.55424	0.0002189	19.6701	54.7841		A006132_01	AT2G25720.1
6154	A006154_01	1	0.35424	-1.0378	1.4729	0.55424	0.00018048	12.0903	34.1308		A006154_01	AT2G20710.2
6156	A006156_01	1	0.37482	-0.98132	1.3262	0.55424	0.00039842	115.18	307.323		A006156_01	AT2G39050.1
6170	A006170_01	1	0.20028	-1.6081	1.5265	0.55424	6.5248e-09	1.54598	7.71912		A006170_01	AT2G28040.1
6195	A006195_01	1	2.4682	0.90348	1.3927	0.55424	0.0011131	86.3665	34.9948		A006195_01	AT2G43520.1
6235	A006235_01	1	3.1201	1.1379	1.465	0.55424	4.0258e-05	15.1409	4.85301		A006235_01	AT2G42790.1
6250	A006250_01	1	2.8305	1.0404	1.5485	0.55424	0.00017371	3.48895	1.23264		A006250_01	AT2G30690.1
6258	A006258_01	1	3.0524	1.1159	1.4259	0.55424	5.6537e-05	7.24854	2.3747		A006258_01	AT2G41640.1
6259	A006259_01	1	2.6912	0.98998	1.1145	0.55424	0.00035375	11.0917	4.12143		A006259_01	AT2G34010.1
6261	A006261_01	1	3.4957	1.2515	1.0431	0.55424	6.2952e-06	11.1875	3.20016		A006261_01	AT2G46260.1
6268	A006268_01	1	3.6691	1.3	1.9645	0.55424	2.7195e-06	11.3816	3.10216		A006268_01	AT2G42670.2
6285	A006285_01	1	6.9959	1.9453	1.3219	0.55424	2.2218e-12	20.9555	2.99547		A006285_01	AT2G45310.1
6302	A006302_01	1	3.3253	1.2016	1.459	0.55424	1.4519e-05	111.364	33.4884		A006302_01	AT2G19970.1
6303	A006303_01	1	3.4461	1.2372	1.3618	0.55424	8.0218e-06	10.5888	3.07253		A006303_01	AT2G34940.1
6323	A006323_01	1	2.8104	1.0333	1.7767	0.55424	0.00019237	63.6882	22.6622		A006323_01	AT2G21190.1
6334	A006334_01	1	2.534	0.9298	1.295	0.55424	0.00079299	7.70524	3.04074		A006334_01	AT2G03050.1
6375	A006375_01	1	7.8415	2.0594	1.2546	0.55424	1.0725e-13	106.602	13.5936		A006375_01	AT2G02700.1
6561	A006561_01	1	0.42275	-0.86097	1.469	0.55424	0.0018908	191.139	452.144		A006561_01	AT1G80900.1
6633	A006633_01	1	0.33017	-1.1081	1.3272	0.55424	6.368e-05	2.33691	7.07806		A006633_01	AT2G28540.2
6673	A006673_01	1	3.5121	1.2562	1.2092	0.55424	5.8129e-06	34.4945	9.82176		A006673_01	AT2G16200.1
6686	A006686_01	1	0.31772	-1.1466	1.177	0.55424	3.5118e-05	21.1788	66.6597		A006686_01	AT2G19530.1
6713	A006713_01	1	0.39992	-0.91649	1.4635	0.55424	0.00094235	9.35583	23.3945		A006713_01	AT5G01930.1
6717	A006717_01	1	0.30875	-1.1752	1.4419	0.55424	2.2273e-05	3.06179	9.9165		A006717_01	AT2G39030.1
6723	A006723_01	1	4.1381	1.4202	1.0755	0.55424	2.9759e-07	33.2183	8.02772		A006723_01	AT2G16290.1
6729	A006729_01	1	0.35188	-1.0445	1.2815	0.55424	0.00016389	8.95937	25.4623		A006729_01	AT4G04480.1
6736	A006736_01	1	0.31727	-1.148	1.2106	0.55424	3.4332e-05	5.25773	16.5718		A006736_01	AT2G46690.1
6747	A006747_01	1	3.1862	1.1588	1.6274	0.55424	2.894e-05	7.29362	2.28906		A006747_01	AT2G31060.2
6752	A006752_01	1	0.42181	-0.86319	0.73515	0.55424	0.0018403	39.5316	93.7189		A006752_01	AT2G21780.1
6753	A006753_01	1	0.41689	-0.87494	1.2883	0.55424	0.0015927	1.0209	2.44885		A006753_01	AT2G05230.1
6795	A006795_01	1	3.796	1.334	1.2563	0.55424	1.4821e-06	36.2196	9.54197		A006795_01	AT2G21560.1
6833	A006833_01	1	2.4342	0.88962	1.455	0.55424	0.0013263	26.7143	10.9737		A006833_01	AT2G41460.1
6873	A006873_01	1	0.40123	-0.91323	1.2232	0.55424	0.00098278	2.11632	5.27458		A006873_01	AT2G40960.1
6876	A006876_01	1	3.3552	1.2105	1.4775	0.55424	1.2529e-05	194.747	58.0439		A006876_01	AT2G03440.1
6878	A006878_01	1	0.30078	-1.2014	1.448	0.55424	1.4564e-05	30.1625	100.283		A006878_01	AT2G26460.1
6887	A006887_01	1	0.3073	-1.1799	1.2215	0.55424	2.0642e-05	63.1429	205.491		A006887_01	AT3G14640.1
6892	A006892_01	1	2.4777	0.90734	1.0834	0.55424	0.0010598	10.5286	4.24949		A006892_01	AT2G38100.1
6906	A006906_01	1	3.4222	1.2303	1.5	0.55424	9.0138e-06	9.37363	2.73902		A006906_01	AT2G19390.1
6908	A006908_01	1	0.29453	-1.2224	1.6183	0.55424	1.0291e-05	3.16547	10.7478		A006908_01	AT2G34700.1
6912	A006912_01	1	2.3414	0.85075	1.4495	0.55424	0.0021408	29.8893	12.7649		A006912_01	AT2G44660.1
6921	A006921_01	1	2.6172	0.96212	1.44	0.55424	0.00051692	52.1279	19.9175		A006921_01	AT2G15180.1
7058	A007058_01	1	0.25478	-1.3673	0.74983	0.55424	8.0515e-07	8.34698	32.763		A007058_01	AT2G32290.1
7071	A007071_01	1	2.3656	0.86104	1.2326	0.55424	0.0018894	343.779	145.314		A007071_01	OBSOLETE
7126	A007126_01	1	0.33302	-1.0996	1.355	0.55424	7.2537e-05	39.1187	117.472		A007126_01	AT2G03890.2
7145	A007145_01	1	0.23518	-1.4474	0.92263	0.55424	1.7608e-07	22.874	97.2612		A007145_01	AT2G36970.1
7162	A007162_01	1	2.3917	0.87202	1.1268	0.55424	0.0016511	2.38005	0.995108		A007162_01	AT2G21730.1
7167	A007167_01	1	2.3682	0.86215	1.127	0.55424	0.001864	3.35248	1.41562		A007167_01	AT2G21900.1
7174	A007174_01	1	2.346	0.8527	1.4552	0.55424	0.002091	4.40042	1.87579		A007174_01	AT2G27140.1
7252	A007252_01	1	0.22244	-1.5031	1.6478	0.55424	5.8269e-08	5.77998	25.9845		A007252_01	AT2G37990.1
7348	A007348_01	1	0.41984	-0.86789	0.78477	0.55424	0.0017374	31.8902	75.9595		A007348_01	AT2G20990.1
7354	A007354_01	1	0.42844	-0.8476	1.2143	0.55424	0.0022237	145.707	340.087		A007354_01	AT2G33490.1
7374	A007374_01	1	4.6235	1.5311	1.0513	0.55424	3.2909e-08	4.76883	1.03144		A007374_01	AT2G33090.1
7377	A007377_01	1	2.6404	0.97091	1.5834	0.55424	0.00045906	11.0751	4.19461		A007377_01	AT2G43320.2
7396	A007396_01	1	0.39123	-0.93846	1.277	0.55424	0.00070796	664.809	1699.35		A007396_01	AT2G18840.1
7431	A007431_01	1	2.3723	0.86386	1.3373	0.55424	0.0018254	18.6697	7.86954		A007431_01	AT2G28200.1
7477	A007477_01	1	0.30257	-1.1955	1.6688	0.55424	1.6043e-05	1.78005	5.8832		A007477_01	AT2G10920.1
7511	A007511_01	1	2.9988	1.0982	1.8087	0.55424	7.4041e-05	215.121	71.7365		A007511_01	AT2G15230.1
7580	A007580_01	1	0.34416	-1.0667	1.5538	0.55424	0.00011857	12.8494	37.3338		A007580_01	AT2G30430.1
7616	A007616_01	1	2.6199	0.96314	1.1776	0.55424	0.00050982	1494.13	570.264		A007616_01	AT2G18940.1
7641	A007641_01	1	0.26124	-1.3423	1.3892	0.55424	1.2738e-06	35.9921	137.772		A007641_01	AT2G18530.1
7696	A007696_01	1	2.3435	0.85166	1.4393	0.55424	0.0021174	23.7789	10.1462		A007696_01	AT2G39400.1
7776	A007776_01	1	0.2853	-1.2542	1.556	0.55424	6.0146e-06	215.832	756.498		A007776_01	AT2G37230.1
7788	A007788_01	1	4.2482	1.4465	1.4226	0.55424	1.7915e-07	15.5195	3.65319		A007788_01	AT2G23560.1
7812	A007812_01	1	0.30659	-1.1822	0.7099	0.55424	1.9889e-05	42.5934	138.934		A007812_01	AT2G23840.1
7816	A007816_01	1	0.33218	-1.1021	1.6455	0.55424	6.9809e-05	13.1445	39.5711		A007816_01	AT2G43530.1
7917	A007917_01	1	0.17569	-1.7391	1.2843	0.55424	3.4862e-10	4.94067	28.1233		A007917_01	AT2G27990.1
7938	A007938_01	1	0.42585	-0.85366	1.8622	0.55424	0.0020667	32.0629	75.2864		A007938_01	AT2G24350.1
7939	A007939_01	1	0.40896	-0.89413	1.1668	0.55424	0.0012532	120.061	293.565		A007939_01	AT2G38770.1
7951	A007951_01	1	8.5713	2.1484	1.5859	0.55424	9.1038e-15	34.141	3.98326		A007951_01	AT2G21130.1
7978	A007978_01	1	4.1149	1.4146	2.2534	0.55424	3.3127e-07	28.9914	7.04558		A007978_01	AT2G30500.1
8009	A008009_01	1	0.29589	-1.2178	1.1853	0.55424	1.1113e-05	14.225	48.0768		A008009_01	AT2G30980.1
8018	A008018_01	1	0.30399	-1.1908	1.4284	0.55424	1.7316e-05	18.967	62.3959		A008018_01	AT2G17130.2
8024	A008024_01	1	0.42676	-0.85153	1.7507	0.55424	0.0021209	18.9386	44.3761		A008024_01	AT2G04800.2
8027	A008027_01	1	3.8182	1.3398	1.8129	0.55424	1.3341e-06	7.76324	2.0333		A008027_01	AT2G17420.1
8047	A008047_01	1	3.5389	1.2638	1.8618	0.55424	5.103e-06	43.6499	12.3333		A008047_01	AT2G26300.1
8051	A008051_01	1	0.136	-1.9951	1.2427	0.55424	6.0529e-13	14.3924	105.826		A008051_01	AT2G27330.1
8052	A008052_01	1	0.26017	-1.3464	1.4021	0.55424	1.1821e-06	15.1409	58.195		A008052_01	AT2G34680.1
8067	A008067_01	1	5.1176	1.6327	1.5953	0.55424	3.8247e-09	9.82569	1.92003		A008067_01	AT2G42360.1
8123	A008123_01	1	3.2602	1.1818	1.4083	0.55424	2.0031e-05	16.6565	5.10898		A008123_01	AT2G22010.1
8154	A008154_01	1	3.7181	1.3132	1.4729	0.55424	2.1497e-06	13.4988	3.63024		A008154_01	AT2G25460.1
8176	A008176_01	1	0.36523	-1.0072	2.1569	0.55424	0.00027839	77.7112	212.789		A008176_01	AT2G14710.1
8305	A008305_01	1	0.2657	-1.3254	1.2877	0.55424	1.7294e-06	469.186	1765.87		A008305_01	AT2G42840.1
8350	A008350_01	1	3.4306	1.2327	1.0848	0.55424	8.6503e-06	118.096	34.4256		A008350_01	AT3G23685.1
8387	A008387_01	1	2.384	0.86878	1.4038	0.55424	0.0017183	11.6779	4.89836		A008387_01	AT2G24130.1
8427	A008427_01	1	2.6698	0.982	1.0475	0.55424	0.00039474	48.9305	18.3275		A008427_01	AT2G27900.2
8456	A008456_01	1	4.7906	1.5667	0.1911	0.55424	1.5735e-08	11.256	2.34949		A008456_01	AT2G20780.1
8504	A008504_01	1	2.3439	0.8518	1.2698	0.55424	0.0021139	5.29096	2.25748		A008504_01	AT2G31470.1
8525	A008525_01	1	0.17189	-1.7609	1.1054	0.55424	2.0947e-10	9.93437	57.7949		A008525_01	AT2G06090.1
8550	A008550_01	1	0.28824	-1.244	1.5973	0.55424	7.1595e-06	13.5977	47.172		A008550_01	AT2G11010.1
8551	A008551_01	1	0.26218	-1.3387	1.3784	0.55424	1.3594e-06	5.02336	19.1614		A008551_01	AT2G11090.1
8569	A008569_01	1	0.43	-0.84396	1.2382	0.55424	0.0023232	20.1539	46.8664		A008569_01	AT2G40260.1
8589	A008589_01	1	7.8494	2.0604	1.4115	0.55424	1.0436e-13	9.27015	1.18097		A008589_01	AT2G17300.1
8654	A008654_01	1	0.268	-1.3168	1.3537	0.55424	2.0183e-06	8.72419	32.554		A008654_01	AT2G35260.1
8702	A008702_01	1	2.7472	1.0106	0.89535	0.55424	0.00026556	134.963	49.1266		A008702_01	AT2G16780.1
8712	A008712_01	1	0.36503	-1.0078	1.0392	0.55424	0.00027624	24.1045	66.036		A008712_01	AT2G31945.1
8746	A008746_01	1	2.6974	0.99227	1.1982	0.55424	0.00034272	1848.26	685.193		A008746_01	AT2G39810.1
8755	A008755_01	1	3.065	1.12	2.1202	0.55424	5.3064e-05	4.9303	1.60866		A008755_01	AT2G23310.2
8786	A008786_01	1	3.0233	1.1063	1.2608	0.55424	6.5446e-05	65.5754	21.6911		A008786_01	AT5G18770.1
8796	A008796_01	1	5.7281	1.7454	1.2252	0.55424	3.0101e-10	5.39191	0.941298		A008796_01	AT2G10070.1
8817	A008817_01	1	2.3749	0.86496	1.7903	0.55424	0.0018009	13.6467	5.74598		A008817_01	AT2G47020.1
8900	A008900_01	1	0.41841	-0.87129	1.5202	0.55424	0.0016661	1.66213	3.97252		A008900_01	AT3G55910.1
8901	A008901_01	1	2.789	1.0257	1.0451	0.55424	0.00021462	2.69377	0.965869		A008901_01	AT3G57600.1
8905	A008905_01	1	0.25179	-1.3792	1.1958	0.55424	6.4667e-07	9.79527	38.9002		A008905_01	AT3G55890.1
8924	A008924_01	1	0.25578	-1.3634	1.7874	0.55424	8.6546e-07	3.67627	14.3737		A008924_01	AT3G62230.1
8925	A008925_01	1	0.29321	-1.2269	1.4646	0.55424	9.5446e-06	111.397	379.935		A008925_01	AT3G63440.1
8996	A008996_01	1	3.8935	1.3593	1.9322	0.55424	9.3359e-07	40.9438	10.515		A008996_01	AT3G25700.1
9001	A009001_01	1	0.28842	-1.2434	0.97616	0.55424	7.2338e-06	30.3046	105.078		A009001_01	AT3G45440.1
9018	A009018_01	1	0.3637	-1.0114	1.6835	0.55424	0.00026247	7.02096	19.3057		A009018_01	AT3G57660.1
9133	A009133_01	1	0.33485	-1.0941	1.4172	0.55424	7.8818e-05	6.90883	20.6332		A009133_01	AT3G48550.1
9149	A009149_01	1	4.3766	1.4763	1.2071	0.55424	9.9743e-08	31.2713	7.14562		A009149_01	AT3G49055.1
9150	A009150_01	1	0.40319	-0.90836	1.0509	0.55424	0.001046	58.9683	146.262		A009150_01	AT3G31300.1
9158	A009158_01	1	2.654	0.97607	1.4778	0.55424	0.00042802	4.5855	1.72782		A009158_01	AT3G16380.1
9187	A009187_01	1	2.6085	0.95878	1.1293	0.55424	0.00054062	21.9441	8.41234		A009187_01	AT3G28270.1
9191	A009191_01	1	0.42677	-0.85151	1.3614	0.55424	0.0021212	8.58143	20.1076		A009191_01	AT3G57700.1
9209	A009209_01	1	0.17588	-1.7379	1.5893	0.55424	3.5787e-10	20.4381	116.199		A009209_01	AT3G07660.1
9229	A009229_01	1	0.32553	-1.1223	1.2579	0.55424	5.1243e-05	3.55729	10.9277		A009229_01	AT5G63800.1
9331	A009331_01	1	0.28011	-1.2726	1.3091	0.55424	4.3868e-06	5.4412	19.4258		A009331_01	AT3G50510.1
9378	A009378_01	1	0.24835	-1.3929	1.4119	0.55424	4.9988e-07	3.93142	15.8299		A009378_01	AT3G27820.1
9398	A009398_01	1	0.37947	-0.96898	1.5163	0.55424	0.00047119	58.8269	155.027		A009398_01	AT3G59400.1
9405	A009405_01	1	2.875	1.0561	1.0882	0.55424	0.00013851	7.51725	2.61475		A009405_01	AT3G15010.2
9451	A009451_01	1	5.9639	1.7857	1.8291	0.55424	1.1646e-10	81.8019	13.7165		A009451_01	AT3G24690.1
9529	A009529_01	1	0.26576	-1.3251	0.96365	0.55424	1.737e-06	8.43424	31.7375		A009529_01	AT3G49950.1
9546	A009546_01	1	0.36827	-0.99895	1.3182	0.55424	0.00031246	20.3402	55.2297		A009546_01	AT3G16160.1
9569	A009569_01	1	0.41699	-0.87468	1.5404	0.55424	0.0015977	46.6699	111.922		A009569_01	AT3G14000.2
9623	A009623_01	1	2.6846	0.98754	1.1836	0.55424	0.00036583	214.305	79.8221		A009623_01	AT3G20780.1
9628	A009628_01	1	0.34662	-1.0595	1.3653	0.55424	0.00013163	2.79156	8.05345		A009628_01	AT3G10680.1
9644	A009644_01	1	7.7478	2.0474	1.4321	0.55424	1.4899e-13	55.307	7.13848		A009644_01	AT3G17750.1
9725	A009725_01	1	2.5835	0.94914	1.4286	0.55424	0.00061481	101.069	39.1226		A009725_01	AT3G19190.1
9728	A009728_01	1	4.443	1.4913	1.1021	0.55424	7.3847e-08	106.431	23.9532		A009728_01	AT3G19280.1
9739	A009739_01	1	2.5445	0.93395	1.5579	0.55424	0.00075113	204.65	80.431		A009739_01	AT3G09160.1
9765	A009765_01	1	0.38716	-0.94891	0.93374	0.55424	0.00061662	88.4555	228.469		A009765_01	AT3G24190.1
9801	A009801_01	1	2.3672	0.86172	1.3922	0.55424	0.0018737	13.8877	5.86675		A009801_01	AT3G58620.1
9802	A009802_01	1	4.7219	1.5522	1.8189	0.55424	2.1281e-08	13.5963	2.87916		A009802_01	AT3G03490.1
9803	A009803_01	1	3.5309	1.2615	1.3091	0.55424	5.3054e-06	5.90323	1.67192		A009803_01	AT3G03480.1
9805	A009805_01	1	2.5075	0.9193	1.7899	0.55424	0.00090876	5.16446	2.05956		A009805_01	AT3G52060.2
9809	A009809_01	1	3.7439	1.3201	1.1945	0.55424	1.9004e-06	14.5866	3.8958		A009809_01	AT3G03340.1
9813	A009813_01	1	2.3271	0.84463	1.1628	0.55424	0.0023045	6.21957	2.67252		A009813_01	AT3G27520.1
9827	A009827_01	1	4.3	1.4586	1.6753	0.55424	1.4139e-07	6.40193	1.48887		A009827_01	AT3G46990.1
9837	A009837_01	1	2.7114	0.99748	1.5034	0.55424	0.00031892	11.084	4.08777		A009837_01	AT3G01990.1
9846	A009846_01	1	2.7792	1.0221	1.5475	0.55424	0.00022562	6.39426	2.30074		A009846_01	AT3G50910.1
9853	A009853_01	1	3.6357	1.2908	1.1329	0.55424	3.1938e-06	5.53948	1.52361		A009853_01	AT3G20590.1
9889	A009889_01	1	0.31887	-1.143	0.95249	0.55424	3.7169e-05	82.4919	258.708		A009889_01	AT3G09930.1
9895	A009895_01	1	4.0027	1.387	1.3682	0.55424	5.5875e-07	135.247	33.7878		A009895_01	AT3G19870.1
9912	A009912_01	1	0.34397	-1.0672	1.348	0.55424	0.00011762	7.52627	21.8806		A009912_01	AT3G53070.1
9961	A009961_01	1	0.29472	-1.2217	1.2947	0.55424	1.04e-05	49.437	167.754		A009961_01	AT3G26700.1
9998	A009998_01	1	0.39848	-0.92009	1.3175	0.55424	0.00089955	36.485	91.5605		A009998_01	AT3G04100.1
10027	A010027_01	1	0.42176	-0.86332	1.3047	0.55424	0.0018374	36.6825	86.9819		A010027_01	AT3G09470.2
10043	A010043_01	1	0.3985	-0.92005	1.3928	0.55424	0.0009001	1.61617	4.05561		A010043_01	AT3G56660.1
10060	A010060_01	1	0.41644	-0.87602	1.3523	0.55424	0.0015714	240.495	577.495		A010060_01	AT3G10780.1
10079	A010079_01	1	2.37	0.86291	1.3583	0.55424	0.0018466	3.73295	1.57499		A010079_01	AT3G53320.1
10089	A010089_01	1	0.34405	-1.067	1.4645	0.55424	0.00011802	40.3786	117.355		A010089_01	AT3G18070.2
10121	A010121_01	1	0.37336	-0.98522	0.91349	0.55424	0.00037768	61.2828	164.137		A010121_01	AT3G45200.1
10139	A010139_01	1	0.42214	-0.86241	1.4499	0.55424	0.001858	10.1655	24.0804		A010139_01	AT3G25650.1
10209	A010209_01	1	2.4087	0.87908	1.2687	0.55424	0.0015129	88.0848	36.569		A010209_01	AT3G60380.1
10312	A010312_01	1	0.33677	-1.0883	1.3644	0.55424	8.5893e-05	7.25724	21.5505		A010312_01	AT3G60720.1
10347	A010347_01	1	2.6723	0.98296	1.5295	0.55424	0.00038959	13.3471	4.99431		A010347_01	AT3G24520.1
10364	A010364_01	1	0.39278	-0.9345	1.5126	0.55424	0.00074579	33.8859	86.2716		A010364_01	AT3G11100.1
10370	A010370_01	1	3.831	1.3431	1.3236	0.55424	1.2549e-06	26.1252	6.81891		A010370_01	AT3G12440.1
10376	A010376_01	1	0.24969	-1.3875	1.3008	0.55424	5.5289e-07	78.9173	316.05		A010376_01	AT3G52770.1
10408	A010408_01	1	0.13526	-2.0006	0.93115	0.55424	5.2336e-13	3.75054	27.7268		A010408_01	AT3G11540.2
10442	A010442_01	1	0.39293	-0.93412	1.1793	0.55424	0.00074944	33.947	86.3924		A010442_01	AT3G09020.1
10458	A010458_01	1	2.9997	1.0985	1.2204	0.55424	7.3713e-05	5.54003	1.84694		A010458_01	AT3G03610.1
10462	A010462_01	1	3.256	1.1805	0.94346	0.55424	2.0455e-05	11.488	3.52824		A010462_01	AT3G25855.1
10463	A010463_01	1	5.3016	1.668	1.5708	0.55424	1.7542e-09	21.8129	4.11443		A010463_01	AT3G50920.2
10464	A010464_01	1	4.1953	1.434	1.0884	0.55424	2.2851e-07	17.6635	4.21016		A010464_01	AT3G19900.1
10465	A010465_01	1	3.576	1.2742	1.8965	0.55424	4.2624e-06	4.75692	1.33023		A010465_01	AT3G01760.1
10469	A010469_01	1	3.3557	1.2107	1.5961	0.55424	1.2495e-05	45.6453	13.6018		A010469_01	AT3G33530.1
10471	A010471_01	1	8.5356	2.1442	1.2404	0.55424	1.0214e-14	30.923	3.62299		A010471_01	AT3G03510.1
10478	A010478_01	1	2.4834	0.90961	0.26007	0.55424	0.0010294	13.9071	5.60019		A010478_01	AT3G26115.2
10479	A010479_01	1	2.7418	1.0086	1.2141	0.55424	0.00027308	18.1978	6.63727		A010479_01	AT3G01810.2
10481	A010481_01	1	2.9881	1.0946	1.3764	0.55424	7.8128e-05	18.638	6.23763		A010481_01	AT3G01860.2
10483	A010483_01	1	3.3064	1.1959	1.4385	0.55424	1.5938e-05	4.92833	1.49059		A010483_01	AT3G01960.1
10486	A010486_01	1	2.3675	0.86184	1.0903	0.55424	0.0018709	8.85781	3.74155		A010486_01	AT3G01840.1
10494	A010494_01	1	2.8557	1.0493	1.4201	0.55424	0.00015278	38.5093	13.4853		A010494_01	AT3G04680.2
10496	A010496_01	1	2.8929	1.0623	0.98594	0.55424	0.00012646	13.2912	4.59422		A010496_01	AT3G04740.1
10500	A010500_01	1	0.34088	-1.0762	0.87292	0.55424	0.00010294	2.79883	8.21039		A010500_01	AT3G01360.2
10508	A010508_01	1	4.185	1.4315	1.3106	0.55424	2.3961e-07	12.8546	3.0716		A010508_01	AT3G18500.2
10509	A010509_01	1	2.4865	0.91088	1.2096	0.55424	0.0010128	7.44766	2.99517		A010509_01	AT3G03970.2
10514	A010514_01	1	0.29388	-1.2246	1.1958	0.55424	9.9199e-06	4.08818	13.9113		A010514_01	AT3G49750.1
10518	A010518_01	1	4.0612	1.4015	1.3357	0.55424	4.2519e-07	6.85926	1.68892		A010518_01	AT3G50770.1
10523	A010523_01	1	2.5583	0.93933	1.0738	0.55424	0.0006999	21.7236	8.49094		A010523_01	AT3G04430.1
10524	A010524_01	1	2.9319	1.0756	0.77837	0.55424	0.00010382	9.0205	3.07652		A010524_01	AT3G63430.1
10529	A010529_01	1	3.227	1.1716	1.1508	0.55424	2.3616e-05	4.79177	1.48489		A010529_01	AT3G25905.1
10534	A010534_01	1	0.40764	-0.89737	1.1105	0.55424	0.0012028	3.36962	8.26641		A010534_01	AT3G23600.2
10535	A010535_01	1	3.3651	1.2134	0.95492	0.55424	1.1934e-05	34.2436	10.1757		A010535_01	AT3G23170.1
10538	A010538_01	1	0.37039	-0.99321	1.2113	0.55424	0.00033834	7.21527	19.4802		A010538_01	AT3G57230.2
10539	A010539_01	1	3.5288	1.261	1.5018	0.55424	5.3584e-06	6.07147	1.72063		A010539_01	AT3G23270.1
10547	A010547_01	1	3.5717	1.273	2.2862	0.55424	4.3519e-06	6.53845	1.83063		A010547_01	AT3G17180.1
10549	A010549_01	1	2.8211	1.0371	2.0781	0.55424	0.00018218	6.93444	2.45803		A010549_01	AT3G07180.1
10561	A010561_01	1	3.6584	1.297	1.1013	0.55424	2.8636e-06	17.3189	4.73414		A010561_01	AT5G16110.1
10563	A010563_01	1	2.469	0.90381	1.2767	0.55424	0.0011085	6.20155	2.51183		A010563_01	AT3G18810.1
10564	A010564_01	1	3.373	1.2158	0.98353	0.55424	1.1481e-05	8.9031	2.63947		A010564_01	AT3G18830.1
10570	A010570_01	1	2.4311	0.88835	1.2219	0.55424	0.0013477	14.6421	6.02249		A010570_01	AT2G20710.2
10583	A010583_01	1	2.8043	1.0312	1.3845	0.55424	0.00019844	17.0049	6.06358		A010583_01	AT3G43950.1
10588	A010588_01	1	0.39141	-0.938	1.0446	0.55424	0.0007123	8.61324	22.0057		A010588_01	AT1G71490.1
10593	A010593_01	1	2.5437	0.93361	1.1185	0.55424	0.00075449	12.4996	4.91406		A010593_01	AT3G27430.2
10595	A010595_01	1	3.1718	1.1543	0.93565	0.55424	3.1084e-05	15.841	4.99381		A010595_01	AT3G14290.1
10597	A010597_01	1	5.8669	1.7693	1.0857	0.55424	1.7174e-10	14.911	2.54149		A010597_01	AT3G63200.1
10598	A010598_01	1	0.33104	-1.1055	1.8657	0.55424	6.6256e-05	3.23394	9.76886		A010598_01	AT3G21820.1
10605	A010605_01	1	3.5716	1.273	1.6708	0.55424	4.3533e-06	6.61474	1.8521		A010605_01	AT3G09700.1
10607	A010607_01	1	3.8161	1.3392	0.83475	0.55424	1.3472e-06	9.48489	2.48559		A010607_01	AT3G23700.1
10613	A010613_01	1	3.1536	1.1485	1.2982	0.55424	3.4049e-05	11.6686	3.70025		A010613_01	AT3G09710.1
10614	A010614_01	1	2.9863	1.094	1.5713	0.55424	7.8847e-05	33.6597	11.2718		A010614_01	AT1G04780.1
10616	A010616_01	1	2.614	0.96087	1.2132	0.55424	0.00052567	25.2695	9.66779		A010616_01	AT3G27850.1
10620	A010620_01	1	4.3737	1.4756	1.1149	0.55424	1.0109e-07	11.6733	2.66899		A010620_01	AT3G20240.1
10624	A010624_01	1	4.1102	1.4135	1.062	0.55424	3.3856e-07	25.5721	6.22143		A010624_01	AT3G14230.3
10629	A010629_01	1	3.103	1.1324	1.1955	0.55424	4.3843e-05	14.8976	4.80088		A010629_01	AT3G23990.1
10642	A010642_01	1	0.31465	-1.1563	1.522	0.55424	3.0118e-05	1.75057	5.56335		A010642_01	AT3G02920.1
10645	A010645_01	1	2.5486	0.93553	1.0532	0.55424	0.00073577	58.8858	23.1039		A010645_01	AT3G62940.2
10648	A010648_01	1	0.40916	-0.89365	0.962	0.55424	0.0012608	1.17854	2.88032		A010648_01	AT3G22890.1
10666	A010666_01	1	0.36539	-1.0068	1.5582	0.55424	0.00028012	7.96295	21.7932		A010666_01	AT3G30180.1
10671	A010671_01	1	0.39472	-0.92957	1.3379	0.55424	0.00079541	14.6099	37.0141		A010671_01	AT3G18360.1
10681	A010681_01	1	0.41802	-0.87223	1.7701	0.55424	0.0016469	36.9956	88.5086		A010681_01	AT3G27050.1
10721	A010721_01	1	2.7022	0.99407	0.16941	0.55424	0.00033433	128.766	47.6508		A010721_01	AT3G50370.1
10722	A010722_01	1	13.2411	2.5833	1.1097	0.55424	0	62.1034	4.69032		A010722_01	AT2G43420.1
10919	A010919_01	1	0.32734	-1.1167	2.0025	0.55424	5.5818e-05	41.4754	126.71		A010919_01	AT3G55870.1
10967	A010967_01	1	0.28501	-1.2552	1.119	0.55424	5.9102e-06	8.96654	31.4595		A010967_01	AT3G62960.1
11002	A011002_01	1	0.36909	-0.99672	1.1448	0.55424	0.0003223	3.91572	10.609		A011002_01	AT3G26710.1
11023	A011023_01	1	2.581	0.94818	1.0647	0.55424	0.00062264	31.1558	12.0709		A011023_01	AT3G27540.1
11025	A011025_01	1	0.38092	-0.96518	1.0843	0.55424	0.00049606	27.7185	72.7697		A011025_01	AT3G19830.1
11054	A011054_01	1	0.41027	-0.89095	1.0491	0.55424	0.0013043	161.758	394.256		A011054_01	AT3G12650.1
11071	A011071_01	1	2.6669	0.98093	1.2904	0.55424	0.00040055	34.4394	12.9138		A011071_01	AT3G15130.1
11108	A011108_01	1	0.29707	-1.2138	1.1844	0.55424	1.1867e-05	21.366	71.9233		A011108_01	AT3G19990.1
11117	A011117_01	1	0.21475	-1.5383	1.4297	0.55424	2.841e-08	160.148	745.757		A011117_01	AT3G46630.1
11146	A011146_01	1	0.28034	-1.2717	1.5228	0.55424	4.4508e-06	19.747	70.4427		A011146_01	AT3G49570.1
11181	A011181_01	1	3.5807	1.2756	1.3827	0.55424	4.1657e-06	6.11901	1.70892		A011181_01	AT3G43580.1
11204	A011204_01	1	0.32075	-1.1371	2.0514	0.55424	4.0734e-05	36.4412	113.613		A011204_01	AT3G55390.1
11215	A011215_01	1	0.36346	-1.0121	1.2342	0.55424	0.00026009	75.9215	208.888		A011215_01	AT1G50200.1
11240	A011240_01	1	0.35188	-1.0445	1.2157	0.55424	0.0001639	29.8117	84.7241		A011240_01	AT3G27150.1
11254	A011254_01	1	4.5668	1.5188	1.5161	0.55424	4.2362e-08	176.355	38.6173		A011254_01	AT3G63370.1
11266	A011266_01	1	2.7189	1.0002	1.3046	0.55424	0.00030691	9.69684	3.56655		A011266_01	AT3G22400.1
11272	A011272_01	1	4.9973	1.6089	1.3923	0.55424	6.4064e-09	9.28036	1.85705		A011272_01	AT3G17560.1
11290	A011290_01	1	3.0034	1.0998	1.9145	0.55424	7.2316e-05	7.59963	2.53043		A011290_01	AT3G22790.1
11365	A011365_01	1	3.0917	1.1287	1.3899	0.55424	4.6411e-05	13.151	4.25375		A011365_01	AT3G11040.1
11370	A011370_01	1	0.30516	-1.1869	0.84849	0.55424	1.8435e-05	20.3016	66.5331		A011370_01	AT2G01940.3
11374	A011374_01	1	0.27958	-1.2745	1.0964	0.55424	4.2471e-06	2.80219	10.0232		A011374_01	AT3G12360.1
11383	A011383_01	1	6.0498	1.8	1.3486	0.55424	8.2782e-11	56.906	9.40649		A011383_01	AT3G52810.1
11400	A011400_01	1	0.31191	-1.165	1.0426	0.55424	2.6211e-05	5.7019	18.2817		A011400_01	AT3G14980.1
11450	A011450_01	1	0.34847	-1.0542	0.98083	0.55424	0.00014229	17.7503	50.9375		A011450_01	AT3G01680.1
11466	A011466_01	1	2.6578	0.97751	1.1943	0.55424	0.00041968	160.389	60.3463		A011466_01	AT3G10030.2
11505	A011505_01	1	0.41867	-0.87068	1.5178	0.55424	0.0016786	203.385	485.801		A011505_01	AT3G52840.1
11519	A011519_01	1	0.32053	-1.1378	1.4844	0.55424	4.0311e-05	10.6558	33.2449		A011519_01	AT3G49230.1
11521	A011521_01	1	2.4324	0.88887	0.79147	0.55424	0.0013388	167.386	68.8135		A011521_01	AT3G02060.2
11532	A011532_01	1	0.40581	-0.90188	1.3474	0.55424	0.001136	6.84761	16.8744		A011532_01	AT3G49780.1
11649	A011649_01	1	0.315	-1.1552	1.1048	0.55424	3.0657e-05	23.5777	74.851		A011649_01	AT3G10770.2
11691	A011691_01	1	0.32797	-1.1148	1.5567	0.55424	5.7487e-05	6.42695	19.5955		A011691_01	AT3G20290.2
11693	A011693_01	1	2.3448	0.85219	0.99377	0.55424	0.002104	374.953	159.908		A011693_01	AT3G25545.1
11700	A011700_01	1	0.36047	-1.0203	1.2791	0.55424	0.00023144	28.517	79.1069		A011700_01	AT3G20410.1
11727	A011727_01	1	2.7764	1.0211	0.79571	0.55424	0.00022885	11.0541	3.98166		A011727_01	AT3G13820.1
11735	A011735_01	1	0.2899	-1.2382	1.1858	0.55424	7.8893e-06	9.43287	32.5377		A011735_01	AT3G25900.1
11740	A011740_01	1	0.42637	-0.85246	0.82147	0.55424	0.0020971	124.462	291.926		A011740_01	AT3G54810.1
11865	A011865_01	1	5.4778	1.7007	1.2235	0.55424	8.4078e-10	6.64856	1.21379		A011865_01	AT3G54220.1
11926	A011926_01	1	2.9071	1.0672	0.63236	0.55424	0.00011768	12.7458	4.38417		A011926_01	AT3G45900.1
11947	A011947_01	1	3.8843	1.357	1.4952	0.55424	9.7499e-07	32.0437	8.24989		A011947_01	AT3G30840.1
11954	A011954_01	1	2.5896	0.9515	1.7462	0.55424	0.00059582	9.33061	3.60312		A011954_01	AT3G06220.1
11986	A011986_01	1	0.37525	-0.98017	1.698	0.55424	0.00040471	1.81997	4.8501		A011986_01	AT3G13882.1
12000	A012000_01	1	0.41614	-0.87673	1.9041	0.55424	0.0015578	2.6907	6.46563		A012000_01	AT3G04370.2
12005	A012005_01	1	0.33214	-1.1022	1.3738	0.55424	6.9701e-05	5.95779	17.9376		A012005_01	AT3G06810.1
12017	A012017_01	1	3.3478	1.2083	1.0444	0.55424	1.2995e-05	13.2355	3.9535		A012017_01	AT3G02640.1
12020	A012020_01	1	0.28182	-1.2665	1.1331	0.55424	4.8739e-06	6.05086	21.4709		A012020_01	AT3G17500.1
12024	A012024_01	1	2.3942	0.87304	1.5583	0.55424	0.0016304	12.5322	5.23413		A012024_01	AT3G27473.1
12036	A012036_01	1	2.7621	1.016	1.34	0.55424	0.00024615	2558.56	926.302		A012036_01	AT3G04280.3
12040	A012040_01	1	2.7489	1.0112	1.2467	0.55424	0.00026333	16.6598	6.06055		A012040_01	AT3G22650.1
12089	A012089_01	1	0.41873	-0.87052	0.95114	0.55424	0.0016819	48.6037	116.071		A012089_01	AT3G07210.1
12198	A012198_01	1	0.32721	-1.1171	1.7501	0.55424	5.5479e-05	1242.28	3796.75		A012198_01	AT3G11680.1
12207	A012207_01	1	4.5502	1.5152	1.2319	0.55424	4.5634e-08	16.9692	3.72922		A012207_01	AT3G26520.1
12240	A012240_01	1	0.35674	-1.0307	1.1235	0.55424	0.00019962	1.53439	4.30123		A012240_01	AT3G28870.1
12244	A012244_01	1	2.4687	0.90371	1.7398	0.55424	0.0011099	257.546	104.324		A012244_01	AT3G03620.1
12263	A012263_01	1	2.5975	0.95456	1.0712	0.55424	0.00057194	11.5779	4.45711		A012263_01	AT3G45770.1
12273	A012273_01	1	8.2806	2.1139	1.0279	0.55424	2.3759e-14	51.5473	6.22517		A012273_01	AT3G07800.1
12300	A012300_01	1	0.3957	-0.92709	0.90954	0.55424	0.00082154	2.29495	5.79966		A012300_01	AT3G10390.1
12314	A012314_01	1	3.0836	1.1261	1.4221	0.55424	4.8328e-05	5.53228	1.79417		A012314_01	AT3G08670.1
12323	A012323_01	1	2.4618	0.9009	0.93834	0.55424	0.0011503	32.3172	13.1274		A012323_01	AT3G15110.1
12327	A012327_01	1	2.6719	0.9828	2.1577	0.55424	0.00039042	7.89635	2.9553		A012327_01	AT3G53290.1
12332	A012332_01	1	0.15164	-1.8863	0.95025	0.55424	9.9887e-12	2.84824	18.7839		A012332_01	AT3G06500.1
12353	A012353_01	1	0.419	-0.86989	0.80172	0.55424	0.001695	111.108	265.178		A012353_01	AT3G21530.1
12357	A012357_01	1	0.42849	-0.84749	1.0506	0.55424	0.0022266	58.3991	136.292		A012357_01	AT3G18040.2
12374	A012374_01	1	0.35829	-1.0264	1.6542	0.55424	0.00021237	101.342	282.845		A012374_01	AT3G16070.1
12382	A012382_01	1	2.6156	0.96148	1.5277	0.55424	0.00052134	5.82582	2.22732		A012382_01	AT3G55690.1
12389	A012389_01	1	0.39966	-0.91715	0.94277	0.55424	0.00093438	20.1479	50.4156		A012389_01	AT3G46820.1
12472	A012472_01	1	0.10419	-2.2615	1.3859	0.55424	2.2204e-16	5.21375	50.0389		A012472_01	AT3G48830.1
12493	A012493_01	1	4.8805	1.5853	1.545	0.55424	1.0624e-08	11.1954	2.29396		A012493_01	AT3G50100.1
12511	A012511_01	1	0.2855	-1.2535	0.91603	0.55424	6.0881e-06	26.1147	91.469		A012511_01	AT3G52430.1
12575	A012575_01	1	0.33655	-1.089	0.98511	0.55424	8.5051e-05	1.75283	5.20802		A012575_01	AT3G60120.1
12602	A012602_01	1	4.54	1.5129	0.88383	0.55424	4.7753e-08	130.726	28.7949		A012602_01	AT3G62670.1
12624	A012624_01	1	3.1065	1.1335	1.7847	0.55424	4.3077e-05	1128	363.108		A012624_01	AT3G22142.1
12655	A012655_01	1	0.20817	-1.5694	1.3446	0.55424	1.4848e-08	27.2159	130.739		A012655_01	AT3G23970.1
12687	A012687_01	1	0.31769	-1.1467	1.2035	0.55424	3.5067e-05	83.4878	262.802		A012687_01	AT3G17600.1
12735	A012735_01	1	0.21746	-1.5257	1.3104	0.55424	3.6775e-08	38.3556	176.373		A012735_01	AT3G57200.1
12778	A012778_01	1	0.30329	-1.1931	1.2414	0.55424	1.6677e-05	24.7568	81.6303		A012778_01	AT3G53260.1
12839	A012839_01	1	3.046	1.1138	1.361	0.55424	5.8362e-05	82.8557	27.2023		A012839_01	AT3G08860.1
12938	A012938_01	1	0.31024	-1.1704	1.7347	0.55424	2.4054e-05	22.7622	73.3762		A012938_01	OBSOLETE
12943	A012943_01	1	0.39108	-0.93883	1.398	0.55424	0.0007045	25.0031	63.9307		A012943_01	AT4G32080.1
12987	A012987_01	1	0.38307	-0.95955	1.5107	0.55424	0.00053503	25.5031	66.5797		A012987_01	AT4G12730.1
13002	A013002_01	1	3.0254	1.107	1.3225	0.55424	6.4756e-05	63.8477	21.1048		A013002_01	AT4G00080.1
13035	A013035_01	1	0.1712	-1.7649	1.2126	0.55424	1.9043e-10	3.37232	19.6977		A013035_01	AT4G18160.1
13053	A013053_01	1	3.8651	1.352	0.93163	0.55424	1.0681e-06	3.82822	0.9905		A013053_01	AT4G01690.1
13098	A013098_01	1	0.39402	-0.93136	0.91934	0.55424	0.00077699	21.4109	54.3421		A013098_01	AT1G76880.1
13111	A013111_01	1	0.32982	-1.1092	1.3366	0.55424	6.264e-05	2.53415	7.68369		A013111_01	AT4G08350.1
13113	A013113_01	1	0.41188	-0.88703	1.1596	0.55424	0.00137	40.4675	98.2485		A013113_01	AT4G30260.1
13130	A013130_01	1	0.35686	-1.0304	1.1566	0.55424	0.00020059	2.52778	7.08302		A013130_01	AT4G33520.3
13151	A013151_01	1	2.3288	0.84536	1.1824	0.55424	0.0022844	3.35919	1.44242		A013151_01	AT4G19110.1
13159	A013159_01	1	4.7069	1.549	1.1326	0.55424	2.2743e-08	22.6057	4.8028		A013159_01	AT4G13370.1
13165	A013165_01	1	0.21241	-1.5493	1.0607	0.55424	2.2634e-08	14.7907	69.6373		A013165_01	AT4G36370.1
13166	A013166_01	1	0.42236	-0.8619	1.315	0.55424	0.0018695	5.50854	13.0423		A013166_01	AT4G12930.1
13174	A013174_01	1	0.36098	-1.0189	1.1192	0.55424	0.00023611	7.84519	21.7323		A013174_01	AT4G38910.1
13192	A013192_01	1	0.28069	-1.2705	1.58	0.55424	4.5476e-06	20.6848	73.6924		A013192_01	AT4G32640.1
13210	A013210_01	1	0.34344	-1.0688	1.0279	0.55424	0.00011496	36.3429	105.816		A013210_01	AT4G27910.1
13229	A013229_01	1	2.4476	0.8951	1.5135	0.55424	0.0012379	213.13	87.0776		A013229_01	AT4G24390.1
13232	A013232_01	1	0.2308	-1.4662	1.0725	0.55424	1.2176e-07	4.6302	20.0614		A013232_01	AT4G39860.2
13241	A013241_01	1	2.5601	0.94004	1.8877	0.55424	0.00069343	4523.77	1767.11		A013241_01	AT4G34430.2
13243	A013243_01	1	0.40505	-0.90375	1.4416	0.55424	0.0011094	2.94497	7.27104		A013243_01	AT4G19370.1
13247	A013247_01	1	0.4244	-0.85709	0.79258	0.55424	0.0019826	28.2361	66.5331		A013247_01	AT4G27620.2
13252	A013252_01	1	0.22246	-1.503	1.6475	0.55424	5.8384e-08	6.84967	30.7903		A013252_01	AT4G28940.1
13270	A013270_01	1	0.39769	-0.92209	1.2054	0.55424	0.0008766	6.52473	16.4069		A013270_01	AT4G36210.3
13298	A013298_01	1	2.3439	0.8518	1.5615	0.55424	0.0021138	484.976	206.913		A013298_01	AT4G33830.1
13309	A013309_01	1	0.29545	-1.2193	1.1509	0.55424	1.0837e-05	61.4424	207.971		A013309_01	AT4G33960.1
13329	A013329_01	1	0.39377	-0.93199	1.3314	0.55424	0.00077068	167.989	426.623		A013329_01	AT4G18640.1
13359	A013359_01	1	0.27538	-1.2896	1.9863	0.55424	3.2626e-06	7.34192	26.661		A013359_01	AT4G38600.1
13360	A013360_01	1	3.6748	1.3015	1.3428	0.55424	2.6463e-06	1302.45	354.426		A013360_01	AT4G33700.1
13374	A013374_01	1	0.35931	-1.0236	1.4048	0.55424	0.00022113	8.65468	24.0877		A013374_01	AT4G15955.2
13410	A013410_01	1	0.3838	-0.95764	1.4556	0.55424	0.00054887	278.3	725.166		A013410_01	AT4G13880.1
13461	A013461_01	1	0.1068	-2.2368	1.5123	0.55424	6.6613e-16	11.0419	103.389		A013461_01	AT4G03140.1
13490	A013490_01	1	2.3825	0.86815	0.99885	0.55424	0.0017318	2489.91	1045.03		A013490_01	AT4G04920.1
13524	A013524_01	1	3.0194	1.1051	1.1786	0.55424	6.6729e-05	10.375	3.43597		A013524_01	AT4G09080.1
13532	A013532_01	1	8.3683	2.1245	1.7046	0.55424	1.7764e-14	58.0613	6.93791		A013532_01	AT4G10740.1
13533	A013533_01	1	3.4553	1.2399	1.4825	0.55424	7.6678e-06	79.6228	23.0439		A013533_01	AT4G10780.1
13537	A013537_01	1	3.0195	1.1051	1.3819	0.55424	6.67e-05	21.2956	7.05263		A013537_01	AT4G14270.2
13542	A013542_01	1	4.642	1.5351	1.0172	0.55424	3.0315e-08	12.7089	2.73792		A013542_01	AT4G14590.1
13569	A013569_01	1	0.41062	-0.89009	1.0886	0.55424	0.0013185	6.40321	15.5942		A013569_01	AT4G16270.1
13587	A013587_01	1	6.1586	1.8179	1.0652	0.55424	5.388e-11	29.3004	4.75739		A013587_01	AT1G07970.1
13589	A013589_01	1	0.42786	-0.84895	0.66005	0.55424	0.0021878	2.01502	4.70959		A013589_01	AT4G17120.1
13590	A013590_01	1	0.31232	-1.1637	1.2643	0.55424	2.6761e-05	24.8535	79.583		A013590_01	AT4G17150.1
13613	A013613_01	1	2.3777	0.86613	1.3694	0.55424	0.0017753	6.09702	2.56434		A013613_01	AT4G30430.1
13617	A013617_01	1	0.41351	-0.88306	1.8612	0.55424	0.0014397	105.509	255.162		A013617_01	AT4G30620.1
13620	A013620_01	1	6.7208	1.9052	1.3692	0.55424	6.199e-12	10.6377	1.58273		A013620_01	AT4G31120.1
13625	A013625_01	1	0.24248	-1.4168	1.4201	0.55424	3.1761e-07	12.3185	50.8002		A013625_01	AT4G36420.1
13651	A013651_01	1	0.41773	-0.87292	0.95284	0.55424	0.0016329	20.0815	48.072		A013651_01	AT4G16360.2
13653	A013653_01	1	5.5427	1.7125	1.9546	0.55424	6.4285e-10	48.4581	8.74253		A013653_01	AT4G28300.2
13690	A013690_01	1	2.3918	0.87206	0.91807	0.55424	0.0016504	12.9838	5.4287		A013690_01	AT4G23380.1
13692	A013692_01	1	3.331	1.2033	0.93609	0.55424	1.4116e-05	14.5866	4.37891		A013692_01	AT4G02480.1
13696	A013696_01	1	4.5391	1.5127	1.2648	0.55424	4.7962e-08	128.175	28.2389		A013696_01	AT2G01440.1
13700	A013700_01	1	2.4244	0.88558	1.7049	0.55424	0.0013951	14.8011	6.10495		A013700_01	AT4G18280.1
13711	A013711_01	1	4.4069	1.4832	0.95196	0.55424	8.6963e-08	21.2233	4.81579		A013711_01	AT4G15910.1
13712	A013712_01	1	2.7909	1.0264	1.3094	0.55424	0.00021247	23.2778	8.34031		A013712_01	AT4G26120.1
13718	A013718_01	1	3.1642	1.1519	1.5366	0.55424	3.2299e-05	13.9726	4.41585		A013718_01	AT4G35070.2
13721	A013721_01	1	0.28737	-1.247	0.89143	0.55424	6.8001e-06	4.25928	14.8218		A013721_01	AT4G39140.5
13723	A013723_01	1	3.2428	1.1765	1.0373	0.55424	2.1833e-05	27.724	8.54973		A013723_01	AT4G10730.1
13726	A013726_01	1	3.186	1.1588	0.87045	0.55424	2.8966e-05	20.9052	6.56203		A013726_01	AT4G21680.1
13729	A013729_01	1	3.8245	1.3414	2.0322	0.55424	1.2946e-06	19.3734	5.06574		A013729_01	AT4G11050.1
13730	A013730_01	1	3.022	1.1059	1.0585	0.55424	6.5857e-05	9.45081	3.12739		A013730_01	AT4G35140.1
13733	A013733_01	1	0.39407	-0.93124	1.4678	0.55424	0.00077826	6.242	15.8394		A013733_01	AT4G22000.1
13734	A013734_01	1	4.8457	1.5781	1.5711	0.55424	1.2367e-08	24.856	5.12946		A013734_01	AT4G33730.1
13737	A013737_01	1	2.3239	0.84326	1.1246	0.55424	0.0023428	5.90559	2.54126		A013737_01	AT4G15570.1
13752	A013752_01	1	3.8288	1.3426	0.88326	0.55424	1.2682e-06	10.5867	2.76516		A013752_01	AT4G22130.1
13753	A013753_01	1	4.4936	1.5026	1.361	0.55424	5.8818e-08	11.2684	2.50758		A013753_01	AT4G24150.1
13755	A013755_01	1	2.5623	0.94089	1.4196	0.55424	0.00068566	12.5372	4.89297		A013755_01	AT4G33030.1
13762	A013762_01	1	0.38475	-0.95517	1.4744	0.55424	0.00056733	4.43843	11.5352		A013762_01	AT4G24510.1
13763	A013763_01	1	4.6785	1.543	1.1871	0.55424	2.5789e-08	24.1069	5.15259		A013763_01	AT5G11250.1
13765	A013765_01	1	2.7862	1.0247	1.3252	0.55424	0.0002177	23.2429	8.34198		A013765_01	AT4G35250.1
13768	A013768_01	1	0.34624	-1.0606	1.1946	0.55424	0.00012954	3.1174	9.00428		A013768_01	AT4G23610.1
13770	A013770_01	1	0.22802	-1.4783	1.9747	0.55424	9.5726e-08	5.17894	22.7121		A013770_01	AT4G01480.1
13773	A013773_01	1	0.35655	-1.0313	1.389	0.55424	0.00019813	6.19907	17.3849		A013773_01	AT4G02570.3
13775	A013775_01	1	2.3387	0.8496	1.5695	0.55424	0.0021707	28.6313	12.2423		A013775_01	AT4G02790.1
13776	A013776_01	1	9.5748	2.2591	1.4818	0.55424	4.4409e-16	19.3405	2.01992		A013776_01	AT4G22400.1
13778	A013778_01	1	2.799	1.0293	0.66841	0.55424	0.0002039	11.3509	4.0552		A013778_01	AT4G23660.2
13787	A013787_01	1	0.2705	-1.3075	1.6404	0.55424	2.3803e-06	20.2448	74.8436		A013787_01	AT4G09830.1
13849	A013849_01	1	0.38831	-0.94596	1.9869	0.55424	0.00064127	24.3541	62.715		A013849_01	AT4G20230.1
13936	A013936_01	1	0.17668	-1.7334	1.4455	0.55424	3.9752e-10	1.10638	6.262		A013936_01	AT4G29750.1
13938	A013938_01	1	3.6464	1.2937	1.7184	0.55424	3.0335e-06	81.4835	22.3449		A013938_01	AT4G29720.1
13947	A013947_01	1	2.3831	0.86839	1.7927	0.55424	0.0017266	3.99523	1.67649		A013947_01	AT4G34310.1
13959	A013959_01	1	0.33289	-1.0999	1.2656	0.55424	7.2118e-05	74.2695	223.096		A013959_01	AT4G29610.1
13993	A013993_01	1	2.5077	0.91937	1.1027	0.55424	0.00090798	164.679	65.6738		A013993_01	AT4G27530.1
14005	A014005_01	1	0.21265	-1.5481	0.94691	0.55424	2.3177e-08	9.43947	44.3894		A014005_01	AT5G46170.1
14015	A014015_01	1	2.8041	1.0311	1.4398	0.55424	0.00019867	47.0213	16.7685		A014015_01	AT4G29120.1
14038	A014038_01	1	2.3475	0.85337	1.1008	0.55424	0.002074	4.12473	1.75713		A014038_01	AT4G28910.3
14057	A014057_01	1	2.7842	1.024	1.7105	0.55424	0.00021985	44.5762	16.0098		A014057_01	AT4G15830.1
14109	A014109_01	1	0.42419	-0.85757	0.99992	0.55424	0.0019709	41.2892	97.339		A014109_01	AT4G17730.2
14112	A014112_01	1	0.40424	-0.90576	1.845	0.55424	0.0010813	8.36118	20.6848		A014112_01	AT4G32140.1
14130	A014130_01	1	0.23391	-1.4528	1.2173	0.55424	1.5833e-07	23.5612	100.736		A014130_01	AT4G30490.1
14161	A014161_01	1	3.2487	1.1782	1.6161	0.55424	2.1212e-05	6.52734	2.00933		A014161_01	AT4G36760.2
14175	A014175_01	1	2.7165	0.99933	1.1738	0.55424	0.00031079	20.7947	7.65531		A014175_01	AT4G33970.1
14193	A014193_01	1	0.34442	-1.0659	1.2202	0.55424	0.0001199	70.0984	203.527		A014193_01	AT4G38210.1
14201	A014201_01	1	0.37908	-0.97	1.5425	0.55424	0.00046475	10.574	27.8937		A014201_01	AT4G27745.1
14234	A014234_01	1	2.4534	0.89747	1.9113	0.55424	0.0012014	205.552	83.7805		A014234_01	AT4G09780.1
14249	A014249_01	1	0.12838	-2.0527	1.3687	0.55424	1.2879e-13	3.37299	26.2719		A014249_01	AT4G10300.1
14310	A014310_01	1	0.35729	-1.0292	1.9255	0.55424	0.00020405	85.3278	238.818		A014310_01	AT4G39400.1
14312	A014312_01	1	0.30122	-1.1999	1.0503	0.55424	1.4915e-05	2.88839	9.58884		A014312_01	AT4G39470.1
14362	A014362_01	1	2.6434	0.97208	1.7712	0.55424	0.00045184	169.339	64.0587		A014362_01	AT4G00250.1
14395	A014395_01	1	3.1841	1.1582	1.2897	0.55424	2.9243e-05	121.45	38.1414		A014395_01	AT4G31380.1
14407	A014407_01	1	0.36465	-1.0088	0.9845	0.55424	0.00027226	48.1297	131.987		A014407_01	AT4G22790.1
14416	A014416_01	1	0.42011	-0.86723	1.0512	0.55424	0.0017514	4.36187	10.3823		A014416_01	AT4G20110.1
14435	A014435_01	1	0.308	-1.1777	0.87955	0.55424	2.1413e-05	55.8238	181.254		A014435_01	AT4G02350.1
14447	A014447_01	1	0.33804	-1.0846	1.0894	0.55424	9.085e-05	16.6965	49.3926		A014447_01	AT4G33530.1
14449	A014449_01	1	3.247	1.1777	1.4962	0.55424	2.1388e-05	3.02285	0.931		A014449_01	AT4G22240.1
14475	A014475_01	1	0.41514	-0.87913	0.89792	0.55424	0.001512	33.4082	80.4713		A014475_01	AT5G56140.1
14512	A014512_01	1	0.10051	-2.2975	1.1751	0.55424	2.2204e-16	4.96295	49.3827		A014512_01	AT1G74200.1
14518	A014518_01	1	0.41444	-0.88084	1.472	0.55424	0.0014802	226.807	547.302		A014518_01	AT4G36280.1
14546	A014546_01	1	0.41117	-0.88875	0.96965	0.55424	0.0013409	152.918	371.891		A014546_01	AT1G19700.1
14547	A014547_01	1	0.31683	-1.1494	1.2547	0.55424	3.359e-05	39.6821	125.249		A014547_01	AT4G05080.1
14580	A014580_01	1	0.29189	-1.2314	1.7441	0.55424	8.8528e-06	41.3263	141.585		A014580_01	AT4G20980.3
14582	A014582_01	1	0.35776	-1.0279	0.85897	0.55424	0.00020794	18.8762	52.7625		A014582_01	AT2G41170.1
14652	A014652_01	1	0.41393	-0.88205	1.3407	0.55424	0.001458	23.1663	55.9635		A014652_01	AT4G35390.1
14667	A014667_01	1	0.23216	-1.4603	1.5552	0.55424	1.3671e-07	28.2191	121.547		A014667_01	AT4G27390.1
14672	A014672_01	1	0.22337	-1.4989	0.87028	0.55424	6.3386e-08	13.1458	58.8564		A014672_01	AT4G31760.1
14697	A014697_01	1	0.31437	-1.1572	1.409	0.55424	2.9695e-05	27.2594	86.7127		A014697_01	AT1G17130.2
14706	A014706_01	1	0.22956	-1.4716	1.2246	0.55424	1.0949e-07	10.3099	44.9073		A014706_01	AT4G15770.1
14714	A014714_01	1	0.24157	-1.4206	1.1446	0.55424	2.956e-07	22.9175	94.8693		A014714_01	AT3G16670.1
14716	A014716_01	1	8.0639	2.0874	0.91982	0.55424	4.9738e-14	110.178	13.6631		A014716_01	AT4G13940.3
14717	A014717_01	1	0.42354	-0.8591	1.0915	0.55424	0.0019346	38.4477	90.7765		A014717_01	AT4G35530.1
14766	A014766_01	1	0.36089	-1.0192	0.72312	0.55424	0.00023533	34.775	96.3609		A014766_01	AT4G22470.1
14770	A014770_01	1	0.17057	-1.7686	1.1012	0.55424	1.7474e-10	24.8834	145.882		A014770_01	AT4G22490.1
14775	A014775_01	1	3.487	1.2491	1.212	0.55424	6.5673e-06	5.09521	1.4612		A014775_01	AT4G17370.1
14781	A014781_01	1	0.38933	-0.94333	0.89224	0.55424	0.00066397	2.36243	6.06782		A014781_01	AT4G17505.1
14793	A014793_01	1	0.35071	-1.0478	1.2585	0.55424	0.00015616	24.2617	69.1792		A014793_01	AT4G28260.2
14893	A014893_01	1	0.3004	-1.2026	0.86505	0.55424	1.4261e-05	81.5976	271.646		A014893_01	AT4G37330.1
14912	A014912_01	1	2.6163	0.96178	1.3607	0.55424	0.00051927	473.239	180.874		A014912_01	AT4G13880.1
14917	A014917_01	1	2.7158	0.99909	0.89495	0.55424	0.00031184	20.689	7.61789		A014917_01	AT4G38010.1
14922	A014922_01	1	0.20864	-1.5671	0.96369	0.55424	1.5574e-08	20.8823	100.093		A014922_01	AT4G33170.1
14940	A014940_01	1	0.2678	-1.3175	1.4691	0.55424	1.9912e-06	20.7511	77.4862		A014940_01	AT4G03540.1
14945	A014945_01	1	0.32062	-1.1375	1.3248	0.55424	4.0474e-05	33.4115	104.209		A014945_01	AT4G14680.1
14970	A014970_01	1	0.36618	-1.0046	1.0914	0.55424	0.00028864	77.2696	211.009		A014970_01	AT4G09880.1
14987	A014987_01	1	0.38694	-0.9495	2.0478	0.55424	0.00061186	9.42532	24.359		A014987_01	AT4G10290.1
15001	A015001_01	1	0.39545	-0.92773	1.1759	0.55424	0.0008147	18.1596	45.92		A015001_01	AT4G04840.1
15007	A015007_01	1	0.27579	-1.2881	1.2534	0.55424	3.3484e-06	5.1593	18.707		A015007_01	AT4G17330.1
15022	A015022_01	1	2.6937	0.9909	1.8872	0.55424	0.00034929	436.898	162.195		A015022_01	AT4G05170.1
15057	A015057_01	1	0.26435	-1.3305	1.2278	0.55424	1.5777e-06	3.9745	15.0353		A015057_01	AT3G42254.1
15073	A015073_01	1	0.42798	-0.84869	1.296	0.55424	0.0021948	57.0199	133.233		A015073_01	AT4G08160.2
15076	A015076_01	1	0.2862	-1.2511	1.2737	0.55424	6.3476e-06	72.9592	254.907		A015076_01	AT4G39030.1
15154	A015154_01	1	0.39799	-0.92134	1.2244	0.55424	0.0008852	18.0456	45.3405		A015154_01	AT4G27190.1
15163	A015163_01	1	0.32011	-1.1391	2.4608	0.55424	3.9495e-05	9.24423	28.8757		A015163_01	AT4G14455.1
15237	A015237_01	1	0.36477	-1.0085	0.97554	0.55424	0.00027347	7.96853	21.8456		A015237_01	AT4G33250.1
15250	A015250_01	1	2.4363	0.89048	1.3186	0.55424	0.001312	18.7783	7.70755		A015250_01	AT4G16050.1
15261	A015261_01	1	2.6415	0.97135	1.6873	0.55424	0.00045634	6.13187	2.32126		A015261_01	AT4G18080.1
15288	A015288_01	1	2.3472	0.85322	1.2717	0.55424	0.0020779	145.897	62.1593		A015288_01	AT4G20100.1
15310	A015310_01	1	0.22811	-1.4779	1.5517	0.55424	9.6478e-08	2.79855	12.2693		A015310_01	AT4G12030.1
15440	A015440_01	1	0.41346	-0.88319	1.5251	0.55424	0.0014373	49.9039	120.699		A015440_01	AT4G13260.1
15457	A015457_01	1	2.8812	1.0582	1.8567	0.55424	0.0001342	20.8343	7.23116		A015457_01	AT4G33630.2
15488	A015488_01	1	2.8315	1.0408	1.6569	0.55424	0.00017284	114.824	40.5526		A015488_01	AT4G16340.1
15525	A015525_01	1	3.6238	1.2875	1.01	0.55424	3.3824e-06	5.99365	1.65391		A015525_01	AT5G09460.1
15562	A015562_01	1	0.39448	-0.93018	1.8891	0.55424	0.00078908	27.9663	70.895		A015562_01	AT5G10700.1
15563	A015563_01	1	2.7566	1.014	0.70559	0.55424	0.00025311	90.6857	32.8976		A015563_01	AT5G10710.1
15606	A015606_01	1	2.4154	0.88187	0.92389	0.55424	0.0014612	1683.45	696.94		A015606_01	AT5G64330.1
15662	A015662_01	1	0.41071	-0.88987	1.2035	0.55424	0.0013221	3.74155	9.11025		A015662_01	AT5G38140.1
15677	A015677_01	1	0.12672	-2.0658	1.0593	0.55424	9.015e-14	2.87571	22.694		A015677_01	AT5G10060.1
15693	A015693_01	1	0.26895	-1.3132	1.1897	0.55424	2.15e-06	17.9412	66.7063		A015693_01	AT5G05050.1
15694	A015694_01	1	2.3376	0.84914	1.8961	0.55424	0.0021829	326.98	139.882		A015694_01	AT5G38710.1
15699	A015699_01	1	0.40268	-0.90961	1.1825	0.55424	0.0010294	13.3551	33.1652		A015699_01	AT5G42640.1
15725	A015725_01	1	0.35835	-1.0262	1.8787	0.55424	0.00021286	8.30618	23.1779		A015725_01	AT5G62880.1
15732	A015732_01	1	0.27126	-1.3047	1.6831	0.55424	2.5018e-06	45.5176	167.805		A015732_01	AT5G17200.1
15763	A015763_01	1	0.17232	-1.7584	0.85145	0.55424	2.2216e-10	8.75303	50.7951		A015763_01	AT5G63280.1
15766	A015766_01	1	0.41198	-0.88677	1.2657	0.55424	0.0013745	3.00357	7.2907		A015766_01	AT5G23400.1
15792	A015792_01	1	0.28038	-1.2716	1.075	0.55424	4.4609e-06	2.48425	8.86047		A015792_01	AT5G60590.2
15797	A015797_01	1	0.3069	-1.1812	0.38495	0.55424	2.0214e-05	7.12422	23.2127		A015797_01	AT5G39410.1
15807	A015807_01	1	0.42351	-0.85917	1.1878	0.55424	0.0019329	212.024	500.646		A015807_01	AT5G52830.1
15815	A015815_01	1	0.39233	-0.93565	1.1435	0.55424	0.0007346	25.5797	65.1961		A015815_01	AT5G52290.1
15841	A015841_01	1	0.41318	-0.88388	1.1221	0.55424	0.0014251	21.6954	52.5098		A015841_01	AT5G20070.1
15873	A015873_01	1	0.34067	-1.0768	1.5681	0.55424	0.00010199	6.3885	18.752		A015873_01	AT5G52790.1
15880	A015880_01	1	4.8141	1.5716	1.5807	0.55424	1.4194e-08	16.4595	3.41918		A015880_01	AT5G06805.1
15886	A015886_01	1	0.32628	-1.12	1.3096	0.55424	5.3088e-05	63.1997	193.698		A015886_01	AT5G41680.2
15905	A015905_01	1	0.20086	-1.6052	2.0552	0.55424	6.9419e-09	2.33857	11.6429		A015905_01	AT5G41750.2
15938	A015938_01	1	0.26909	-1.3127	1.9084	0.55424	2.1688e-06	21.5635	80.134		A015938_01	AT5G22500.1
15963	A015963_01	1	0.098256	-2.3202	2.0433	0.55424	0	30.9508	315.009		A015963_01	AT5G64530.1
15985	A015985_01	1	0.39725	-0.92319	1.2362	0.55424	0.00086425	4.38066	11.0276		A015985_01	AT5G01500.1
16016	A016016_01	1	0.32964	-1.1097	1.1978	0.55424	6.2133e-05	4.63715	14.0666		A016016_01	AT5G11270.1
16041	A016041_01	1	2.9746	1.0901	1.2713	0.55424	8.366e-05	81.3776	27.3578		A016041_01	AT5G55600.1
16060	A016060_01	1	0.3552	-1.0351	0.92015	0.55424	0.00018767	34.1069	96.0242		A016060_01	AT5G45540.1
16062	A016062_01	1	0.42497	-0.85574	1.573	0.55424	0.0020152	12.0552	28.3662		A016062_01	AT5G16390.1
16074	A016074_01	1	0.32869	-1.1127	1.2776	0.55424	5.9431e-05	19.0697	58.0149		A016074_01	AT5G45220.1
16081	A016081_01	1	0.38078	-0.96553	1.2146	0.55424	0.00049371	60.0634	157.732		A016081_01	AT5G56570.1
16102	A016102_01	1	2.6054	0.95757	1.5043	0.55424	0.00054942	164.022	62.96		A016102_01	AT5G40030.1
16165	A016165_01	1	0.18596	-1.6822	1.3281	0.55424	1.2757e-09	3.31647	17.8339		A016165_01	AT5G58580.1
16168	A016168_01	1	3.0654	1.1202	1.0416	0.55424	5.2956e-05	3.59197	1.17182		A016168_01	AT5G41040.2
16266	A016266_01	1	0.39419	-0.93091	1.2635	0.55424	0.00078157	4.51407	11.4513		A016266_01	AT5G47050.1
16273	A016273_01	1	0.2815	-1.2676	0.94289	0.55424	4.7778e-06	3.87444	13.7632		A016273_01	AT5G66830.1
16296	A016296_01	1	0.2326	-1.4584	1.99	0.55424	1.4186e-07	38.6637	166.235		A016296_01	AT5G57320.1
16302	A016302_01	1	0.38749	-0.94805	0.94395	0.55424	0.00062371	70.1054	180.928		A016302_01	AT5G48020.1
16333	A016333_01	1	2.7163	0.99928	0.67206	0.55424	0.00031102	16.2274	5.9739		A016333_01	AT5G44550.1
16342	A016342_01	1	0.37872	-0.97097	1.5557	0.55424	0.0004587	36.3502	95.9858		A016342_01	AT5G57390.1
16348	A016348_01	1	2.7853	1.0244	1.5353	0.55424	0.00021865	14.3536	5.15311		A016348_01	AT5G60440.1
16387	A016387_01	1	0.41954	-0.86859	1.1823	0.55424	0.0017225	3.30125	7.86876		A016387_01	AT5G51210.1
16437	A016437_01	1	3.922	1.3666	1.6041	0.55424	8.1637e-07	4.97239	1.26783		A016437_01	AT5G46650.1
16445	A016445_01	1	0.41684	-0.87505	1.0658	0.55424	0.0015904	21.9991	52.7783		A016445_01	AT5G64750.1
16458	A016458_01	1	0.43037	-0.84312	1.2309	0.55424	0.0023468	6.03937	14.0328		A016458_01	AT5G04470.1
16490	A016490_01	1	0.4293	-0.8456	1.9194	0.55424	0.002278	83.5128	194.533		A016490_01	AT5G63550.1
16506	A016506_01	1	0.26558	-1.3259	1.2346	0.55424	1.715e-06	21.3276	80.3024		A016506_01	AT5G16890.1
16508	A016508_01	1	0.24489	-1.407	0.97293	0.55424	3.8327e-07	2.4526	10.0152		A016508_01	AT5G17850.1
16522	A016522_01	1	0.23777	-1.4364	1.1984	0.55424	2.1778e-07	2.07102	8.71025		A016522_01	AT5G14870.1
16527	A016527_01	1	0.17419	-1.7476	1.1826	0.55424	2.8575e-10	1.77686	10.2011		A016527_01	AT5G56500.2
16575	A016575_01	1	0.29313	-1.2271	1.0261	0.55424	9.505e-06	75.5428	257.701		A016575_01	AT5G67520.1
16603	A016603_01	1	0.29531	-1.2197	1.7711	0.55424	1.0751e-05	1.39011	4.70723		A016603_01	AT5G38110.1
16614	A016614_01	1	2.4976	0.91533	1.1788	0.55424	0.00095649	2.3915	0.957512		A016614_01	AT5G02070.1
16618	A016618_01	1	2.4784	0.9076	1.5156	0.55424	0.0010562	48.9256	19.741		A016618_01	AT5G03330.2
16734	A016734_01	1	0.39474	-0.92953	1.0386	0.55424	0.00079585	4.80088	12.1618		A016734_01	AT5G66950.1
16739	A016739_01	1	2.7549	1.0134	1.0604	0.55424	0.00025532	25.2039	9.14859		A016739_01	AT5G11660.1
16742	A016742_01	1	0.30818	-1.1771	0.97932	0.55424	2.1621e-05	1.32667	4.30467		A016742_01	AT5G57460.1
16808	A016808_01	1	0.36722	-1.0018	1.1334	0.55424	0.00030029	46.8757	127.651		A016808_01	AT5G22660.2
16852	A016852_01	1	0.33649	-1.0892	0.96303	0.55424	8.4827e-05	67.6671	201.1		A016852_01	AT5G60100.1
16921	A016921_01	1	3.7509	1.322	0.60104	0.55424	1.838e-06	4.62095	1.23194		A016921_01	AT5G03560.1
16922	A016922_01	1	0.3694	-0.99589	2.0915	0.55424	0.00032602	1.48324	4.01525		A016922_01	AT5G59850.1
16934	A016934_01	1	2.7992	1.0293	1.5583	0.55424	0.00020372	3.94836	1.41055		A016934_01	AT3G21300.1
16935	A016935_01	1	3.0529	1.1161	1.2088	0.55424	5.6374e-05	2.94615	0.965038		A016935_01	AT5G13810.1
16943	A016943_01	1	0.33501	-1.0936	0.91962	0.55424	7.9388e-05	66.9268	199.777		A016943_01	AT5G02290.2
16968	A016968_01	1	6.3336	1.8459	0.57846	0.55424	2.7214e-11	18.1106	2.85965		A016968_01	AT5G11610.2
17036	A017036_01	1	3.1824	1.1577	2.038	0.55424	2.9483e-05	161.37	50.7088		A017036_01	AT5G58290.1
17050	A017050_01	1	0.18909	-1.6656	0.99416	0.55424	1.8527e-09	5.07182	26.8241		A017050_01	AT5G24410.1
17074	A017074_01	1	0.39455	-0.93	1.0815	0.55424	0.00079091	15.5833	39.496		A017074_01	AT5G51560.1
17151	A017151_01	1	0.40742	-0.8979	1.8555	0.55424	0.0011948	45.155	110.841		A017151_01	AT5G63910.1
17155	A017155_01	1	0.41026	-0.89095	1.3624	0.55424	0.0013043	2.69062	6.55809		A017155_01	AT5G57840.1
17203	A017203_01	1	0.36918	-0.99648	2.0954	0.55424	0.00032333	13.3765	36.2341		A017203_01	AT5G07490.1
17263	A017263_01	1	3.2285	1.172	0.99656	0.55424	2.3447e-05	16.0499	4.97139		A017263_01	AT5G66100.1
17273	A017273_01	1	3.2774	1.1871	1.1111	0.55424	1.8395e-05	151.821	46.3212		A017273_01	AT5G39650.1
17280	A017280_01	1	0.32546	-1.1225	1.3102	0.55424	5.1079e-05	2.40654	7.39423		A017280_01	AT5G35980.1
17305	A017305_01	1	0.40258	-0.90986	0.32174	0.55424	0.0010261	32.3398	80.3346		A017305_01	AT5G62560.1
17321	A017321_01	1	0.22409	-1.4957	1.7221	0.55424	6.7621e-08	47.4274	211.643		A017321_01	AT5G51980.1
17326	A017326_01	1	2.5706	0.94412	1.3399	0.55424	0.00065702	290.935	113.182		A017326_01	AT5G52070.1
17327	A017327_01	1	0.21447	-1.5396	1.1571	0.55424	2.7645e-08	97.6803	455.456		A017327_01	AT5G52110.2
17353	A017353_01	1	0.33291	-1.0999	1.6778	0.55424	7.2168e-05	18.1614	54.5545		A017353_01	AT5G47760.1
17379	A017379_01	1	0.26699	-1.3205	1.3379	0.55424	1.8868e-06	29.663	111.108		A017379_01	AT5G06020.1
17409	A017409_01	1	0.32866	-1.1127	1.2005	0.55424	5.9372e-05	19.5251	59.4063		A017409_01	AT5G38440.1
17414	A017414_01	1	2.3451	0.85235	1.3885	0.55424	0.0020999	7.3898	3.15094		A017414_01	AT5G46920.1
17468	A017468_01	1	0.34785	-1.056	1.5169	0.55424	0.00013865	8.52497	24.508		A017468_01	AT5G25280.2
17489	A017489_01	1	2.9533	1.0829	0.068699	0.55424	9.3149e-05	8.71112	2.94969		A017489_01	AT5G45740.1
17530	A017530_01	1	2.754	1.0131	1.3035	0.55424	0.00025649	570.378	207.12		A017530_01	AT5G62260.1
17549	A017549_01	1	4.7077	1.5492	0.75224	0.55424	2.2657e-08	37.5998	7.98608		A017549_01	AT5G45600.1
17630	A017630_01	1	3.7086	1.3107	1.0816	0.55424	2.2503e-06	27.6023	7.44319		A017630_01	AT5G53380.1
17681	A017681_01	1	0.41139	-0.88822	1.759	0.55424	0.0013498	66.0955	160.662		A017681_01	AT5G51600.1
17729	A017729_01	1	0.29709	-1.2137	1.1775	0.55424	1.1883e-05	32.5182	109.454		A017729_01	AT5G14010.1
17732	A017732_01	1	0.3958	-0.92684	1.0024	0.55424	0.00082415	4.74409	11.9855		A017732_01	AT1G23700.1
17749	A017749_01	1	0.16885	-1.7787	1.1236	0.55424	1.3754e-10	18.5302	109.738		A017749_01	AT5G64090.1
17753	A017753_01	1	0.32544	-1.1226	1.1005	0.55424	5.102e-05	4.0253	12.3691		A017753_01	AT5G62820.1
17757	A017757_01	1	2.5802	0.94787	0.96517	0.55424	0.00062521	3.82631	1.4829		A017757_01	AT5G16280.1
17759	A017759_01	1	26.7134	3.2852	1.1257	0.55424	0	197.078	7.37724		A017759_01	AT5G11080.1
17761	A017761_01	1	0.35123	-1.0463	0.937	0.55424	0.0001596	32.1721	91.5971		A017761_01	AT5G09380.1
17788	A017788_01	1	0.4245	-0.85685	1.0334	0.55424	0.0019883	1.54083	3.62988		A017788_01	AT5G15790.2
17818	A017818_01	1	0.37001	-0.99422	1.5624	0.55424	0.00033364	60.8493	164.449		A017818_01	AT5G10090.1
17823	A017823_01	1	0.2948	-1.2215	1.1818	0.55424	1.0448e-05	3.99762	13.5597		A017823_01	AT5G34930.1
17824	A017824_01	1	0.18211	-1.7032	1.5298	0.55424	7.9496e-10	14.2777	78.406		A017824_01	AT5G35320.1
17888	A017888_01	1	0.35807	-1.027	1.5047	0.55424	0.00021047	1.35437	3.78256		A017888_01	AT5G52910.1
17904	A017904_01	1	2.6256	0.96531	1.8373	0.55424	0.00049516	4.90179	1.86698		A017904_01	AT5G23940.1
17976	A017976_01	1	0.23826	-1.4344	2.2945	0.55424	2.2658e-07	1.01737	4.26994		A017976_01	AT5G50050.1
17987	A017987_01	1	0.37379	-0.98406	1.998	0.55424	0.00038373	74.9259	200.437		A017987_01	AT5G48810.1
18003	A018003_01	1	3.0457	1.1137	1.7018	0.55424	5.8456e-05	7.04769	2.31401		A018003_01	AT5G06480.1
18013	A018013_01	1	0.36191	-1.0164	1.609	0.55424	0.00024485	18.9423	52.342		A018013_01	AT5G58860.1
18021	A018021_01	1	0.34208	-1.0727	1.0335	0.55424	0.00010842	6.82983	19.9654		A018021_01	AT5G14540.1
18107	A018107_01	1	3.0279	1.1079	1.1118	0.55424	6.3935e-05	51.5628	17.0304		A018107_01	AT5G08170.1
18158	A018158_01	1	0.16405	-1.8076	0.92014	0.55424	6.8989e-11	3.54735	21.6239		A018158_01	AT5G06710.2
18172	A018172_01	1	2.4157	0.88199	0.76882	0.55424	0.0014592	447.555	185.267		A018172_01	AT5G62420.1
18188	A018188_01	1	0.34607	-1.0611	1.5361	0.55424	0.00012863	47.3232	136.743		A018188_01	AT5G04010.1
18196	A018196_01	1	2.4044	0.87728	1.3159	0.55424	0.001547	28.3407	11.787		A018196_01	AT5G54260.1
18222	A018222_01	1	3.9738	1.3797	0.94299	0.55424	6.3972e-07	288.271	72.5372		A018222_01	AT5G13310.1
18225	A018225_01	1	2.6504	0.97471	0.83905	0.55424	0.00043597	40.707	15.3574		A018225_01	AT5G13340.1
18231	A018231_01	1	0.39042	-0.94053	1.4439	0.55424	0.0006889	75.0009	192.116		A018231_01	AT5G07150.1
18264	A018264_01	1	0.17195	-1.7605	1.3296	0.55424	2.1122e-10	1.52457	8.86579		A018264_01	AT5G05930.2
18293	A018293_01	1	0.24135	-1.4215	1.3723	0.55424	2.9048e-07	21.1682	87.7068		A018293_01	AT5G10760.1
18310	A018310_01	1	0.3873	-0.94857	0.089201	0.55424	0.00061946	20.158	52.0498		A018310_01	AT5G16486.1
18369	A018369_01	1	0.079829	-2.5279	0.79867	0.55424	0	12.3592	154.826		A018369_01	AT5G66790.1
18421	A018421_01	1	0.4268	-0.85143	1.4747	0.55424	0.0021233	4.91996	11.5271		A018421_01	AT5G50870.1
18452	A018452_01	1	2.6451	0.97269	1.0416	0.55424	0.00044809	105.573	39.9129		A018452_01	AT5G48530.1
18497	A018497_01	1	4.5963	1.5253	0.98963	0.55424	3.7142e-08	44.0577	9.58501		A018497_01	AT5G01290.1
18611	A018611_01	1	0.36957	-0.99541	2.285	0.55424	0.00032818	143.811	389.125		A018611_01	AT4G20040.1
18614	A018614_01	1	0.3495	-1.0513	0.73914	0.55424	0.00014852	6.31988	18.0835		A018614_01	AT5G55510.1
18649	A018649_01	1	0.38287	-0.96006	1.5478	0.55424	0.00053141	76.5543	199.937		A018649_01	AT5G37490.1
18693	A018693_01	1	8.0322	2.0835	0.090232	0.55424	5.5511e-14	47.2948	5.88849		A018693_01	AT5G45920.1
18725	A018725_01	1	0.34457	-1.0655	1.347	0.55424	0.00012067	5.37576	15.6005		A018725_01	AT5G44070.1
18778	A018778_01	1	0.42487	-0.85597	1.2355	0.55424	0.0020097	10.7263	25.2468		A018778_01	AT5G12940.1
18926	A018926_01	1	0.22419	-1.4953	0.91112	0.55424	6.8224e-08	26.5625	118.487		A018926_01	AT5G52020.1
18976	A018976_01	1	0.29963	-1.2052	1.2506	0.55424	1.3671e-05	11.622	38.7876		A018976_01	AT5G47660.1
18983	A018983_01	1	0.41902	-0.86983	0.96175	0.55424	0.0016964	0.984467	2.34942		A018983_01	AT5G27410.1
19057	A019057_01	1	0.36687	-1.0027	1.2322	0.55424	0.0002964	128.844	351.18		A019057_01	AT5G43260.1
19068	A019068_01	1	0.32104	-1.1362	1.3171	0.55424	4.1312e-05	1.99073	6.20093		A019068_01	AT5G10570.1
19073	A019073_01	1	0.34761	-1.0567	0.80674	0.55424	0.00013724	3.48093	10.0142		A019073_01	AT5G47290.1
19108	A019108_01	1	0.29458	-1.2222	1.2294	0.55424	1.0322e-05	200.497	680.617		A019108_01	AT5G38130.1
19110	A019110_01	1	0.27971	-1.274	0.89593	0.55424	4.2792e-06	122.499	437.948		A019110_01	AT5G03280.1
19112	A019112_01	1	0.35712	-1.0297	1.1797	0.55424	0.0002027	3.93378	11.0144		A019112_01	AT5G45490.2
19117	A019117_01	1	0.31322	-1.1608	0.94067	0.55424	2.8023e-05	64.2062	204.998		A019117_01	AT5G07910.1
19130	A019130_01	1	0.39755	-0.92243	1.9504	0.55424	0.00087281	26.3535	66.2874		A019130_01	AT5G22180.1
19132	A019132_01	1	3.9855	1.3827	0.82819	0.55424	6.0561e-07	6.57648	1.65011		A019132_01	AT5G61200.1
19197	A019197_01	1	2.8254	1.0387	1.3516	0.55424	0.0001782	22.6622	8.02049		A019197_01	AT5G10850.1
19211	A019211_01	1	0.36009	-1.0214	1.4099	0.55424	0.00022805	1.05088	2.9183		A019211_01	AT5G10780.2
19219	A019219_01	1	2.6656	0.98043	1.6028	0.55424	0.0004033	69.8814	26.2168		A019219_01	AT5G05740.1
19224	A019224_01	1	0.4239	-0.85826	0.88948	0.55424	0.0019545	102.873	242.694		A019224_01	AT5G45370.3
19228	A019228_01	1	2.9705	1.0887	1.065	0.55424	8.5407e-05	18.3605	6.18112		A019228_01	AT5G39865.1
19234	A019234_01	1	0.27076	-1.3065	0.48686	0.55424	2.421e-06	38.7217	143.008		A019234_01	AT5G39930.1
19244	A019244_01	1	0.31235	-1.1636	0.98808	0.55424	2.6814e-05	64.612	206.851		A019244_01	AT5G59560.2
19339	A019339_01	1	0.31028	-1.1703	0.82931	0.55424	2.4104e-05	28.6427	92.3144		A019339_01	AT5G63050.1
19348	A019348_01	1	0.36895	-0.99711	0.76053	0.55424	0.00032055	57.3172	155.353		A019348_01	AT5G16920.1
19374	A019374_01	1	2.6597	0.97821	1.1519	0.55424	0.00041571	7.65608	2.87859		A019374_01	AT5G02570.1
19376	A019376_01	1	0.41175	-0.88733	1.1141	0.55424	0.0013649	40.8824	99.2855		A019376_01	AT5G14760.1
19383	A019383_01	1	2.3399	0.85009	1.1999	0.55424	0.0021578	98.2092	41.9719		A019383_01	AT5G14880.1
19393	A019393_01	1	0.24857	-1.3921	1.6333	0.55424	5.0799e-07	1.77475	7.13991		A019393_01	AT5G45780.1
19433	A019433_01	1	4.118	1.4154	2.0082	0.55424	3.2655e-07	5.8334	1.41653		A019433_01	AT2G18980.1
19435	A019435_01	1	2.9302	1.0751	1.0272	0.55424	0.0001047	3.54735	1.2106		A019435_01	AT5G67400.1
19440	A019440_01	1	0.39186	-0.93685	1.308	0.55424	0.00072314	2.80303	7.15277		A019440_01	AT5G64000.1
19442	A019442_01	1	3.2195	1.1692	1.2814	0.55424	2.452e-05	5.57839	1.73272		A019442_01	AT2G47580.1
19447	A019447_01	1	4.3018	1.459	1.1032	0.55424	1.402e-07	6.84967	1.59224		A019447_01	AT1G68990.1
19448	A019448_01	1	2.8171	1.0357	1.2467	0.55424	0.00018597	29.9222	10.6217		A019448_01	AT1G22760.1
19449	A019449_01	1	2.8238	1.0381	1.4163	0.55424	0.00017969	5.64291	1.99839		A019449_01	AT1G22770.1
19451	A019451_01	1	0.1924	-1.6482	1.218	0.55424	2.7232e-09	2.59602	13.492		A019451_01	AT1G64060.1
19461	A019461_01	1	0.34814	-1.0552	0.99164	0.55424	0.00014034	14.8604	42.683		A019461_01	AT3G50500.1
19476	A019476_01	1	0.37041	-0.99316	1.2534	0.55424	0.00033857	106.527	287.58		A019476_01	AT3G49940.1
19481	A019481_01	1	3.0601	1.1184	0.93843	0.55424	5.4391e-05	1880.33	614.495		A019481_01	AT3G51140.1
19499	A019499_01	1	0.40568	-0.90218	1.3128	0.55424	0.0011317	37.8299	93.2515		A019499_01	AT1G50640.1
19503	A019503_01	1	0.35755	-1.0285	1.0854	0.55424	0.00020623	3.83857	10.7349		A019503_01	AT4G28390.1
19528	A019528_01	1	2.7084	0.99635	0.45058	0.55424	0.00032394	6.02911	2.22599		A019528_01	AT4G35350.2
19529	A019529_01	1	3.4942	1.2511	1.1119	0.55424	6.3419e-06	12.5347	3.5873		A019529_01	AT4G39780.1
19531	A019531_01	1	2.6903	0.98967	1.3184	0.55424	0.00035527	18.9955	7.06039		A019531_01	AT4G34710.2
19532	A019532_01	1	0.21672	-1.5291	1.4143	0.55424	3.4297e-08	1.58134	7.29654		A019532_01	AT4G19690.2
19547	A019547_01	1	0.26533	-1.3268	1.2957	0.55424	1.6866e-06	1.95156	7.35514		A019547_01	AT4G18610.1
19548	A019548_01	1	0.26102	-1.3432	1.0638	0.55424	1.254e-06	2.12514	8.14171		A019548_01	AT4G38480.1
19549	A019549_01	1	3.2775	1.1871	1.517	0.55424	1.839e-05	6.59492	2.0122		A019549_01	AT4G38570.1
19550	A019550_01	1	0.26385	-1.3324	0.38166	0.55424	1.5251e-06	1.37229	5.20126		A019550_01	AT4G37660.1
19558	A019558_01	1	0.35393	-1.0387	1.2871	0.55424	0.0001782	49.0431	138.56		A019558_01	AT4G37850.1
19564	A019564_01	1	3.6432	1.2929	0.97327	0.55424	3.0811e-06	4.3562	1.19571		A019564_01	AT3G48330.2
19569	A019569_01	1	0.201	-1.6044	1.1499	0.55424	7.0507e-09	6.78016	33.7338		A019569_01	AT4G11450.1
19572	A019572_01	1	2.3394	0.84991	1.782	0.55424	0.0021627	89.1482	38.1071		A019572_01	AT4G23850.1
19575	A019575_01	1	0.32514	-1.1235	0.90718	0.55424	5.0318e-05	4.29006	13.1945		A019575_01	AT4G29080.1
19595	A019595_01	1	0.36501	-1.0078	0.99498	0.55424	0.00027603	10.943	29.9791		A019595_01	AT4G17770.1
19625	A019625_01	1	0.36548	-1.0065	1.528	0.55424	0.00028109	4.48259	12.2644		A019625_01	AT1G04120.1
19629	A019629_01	1	0.2308	-1.4662	1.1645	0.55424	1.2176e-07	4.33534	18.7839		A019629_01	AT3G13610.1
19634	A019634_01	1	0.3542	-1.0379	1.2354	0.55424	0.00018016	4.32452	12.2093		A019634_01	AT3G27230.1
19640	A019640_01	1	3.5838	1.2764	0.93441	0.55424	4.1049e-06	10.536	2.93997		A019640_01	AT5G41060.2
19642	A019642_01	1	2.4526	0.89717	0.91956	0.55424	0.001206	9.7357	3.96974		A019642_01	AT5G48880.3
19643	A019643_01	1	0.3411	-1.0756	1.3103	0.55424	0.00010391	2.68301	7.86561		A019643_01	AT5G22530.1
19653	A019653_01	1	2.3235	0.84309	0.7502	0.55424	0.0023477	275.807	118.7		A019653_01	AT5G18290.1
19665	A019665_01	1	3.0203	1.1054	0.85413	0.55424	6.6424e-05	185.564	61.4362		A019665_01	AT3G21180.1
19668	A019668_01	1	2.5501	0.93614	0.94959	0.55424	0.00072989	6.00565	2.35505		A019668_01	AT3G19030.1
19670	A019670_01	1	6.4707	1.8673	1.0812	0.55424	1.6041e-11	13.5923	2.10051		A019670_01	AT4G30100.1
19671	A019671_01	1	0.32441	-1.1257	1.1184	0.55424	4.8592e-05	4.14997	12.793		A019671_01	AT3G19270.1
19672	A019672_01	1	2.3979	0.87459	0.24981	0.55424	0.0015996	43.9257	18.3183		A019672_01	AT5G04940.2
19682	A019682_01	1	3.1986	1.1627	1.0931	0.55424	2.7204e-05	8.53436	2.66808		A019682_01	AT5G61460.1
19691	A019691_01	1	2.5584	0.93938	0.5272	0.55424	0.00069947	2.74012	1.071		A019691_01	AT5G38630.1
19692	A019692_01	1	3.3614	1.2124	1.3845	0.55424	1.2152e-05	4.3741	1.30133		A019692_01	AT5G63580.1
19721	A019721_01	1	12.7496	2.5455	1.0017	0.55424	0	22.6328	1.77523		A019721_01	AT5G23170.1
19722	A019722_01	1	0.37208	-0.98864	1.4514	0.55424	0.00036032	10.2697	27.5996		A019722_01	AT5G23190.1
19723	A019723_01	1	0.3346	-1.0948	1.5104	0.55424	7.7933e-05	1.67008	4.99132		A019723_01	AT5G53400.1
19724	A019724_01	1	2.8794	1.0576	1.2977	0.55424	0.00013542	2.90171	1.00774		A019724_01	AT5G44580.1
19726	A019726_01	1	3.126	1.1398	1.3007	0.55424	3.9072e-05	7.83264	2.50558		A019726_01	AT5G43760.1
19727	A019727_01	1	2.3997	0.87533	1.3756	0.55424	0.001585	9.05575	3.77387		A019727_01	AT5G06510.2
19729	A019729_01	1	0.19259	-1.6472	1.2825	0.55424	2.7819e-09	1.71522	8.90578		A019729_01	AT5G07720.1
19730	A019730_01	1	0.33824	-1.084	1.1846	0.55424	9.1664e-05	2.97755	8.80307		A019730_01	AT5G54280.2
19737	A019737_01	1	0.35897	-1.0245	0.87251	0.55424	0.00021816	1.90837	5.31642		A019737_01	AT5G63980.1
19738	A019738_01	1	3.4473	1.2376	1.136	0.55424	7.9751e-06	10.8645	3.15188		A019738_01	AT5G57330.1
19741	A019741_01	1	0.21674	-1.5291	1.216	0.55424	3.4343e-08	6.41218	29.586		A019741_01	AT5G01240.2
19775	A019775_01	1	0.33006	-1.1085	0.91687	0.55424	6.3346e-05	53.1172	160.919		A019775_01	AT2G45190.1
19781	A019781_01	1	0.24412	-1.4101	0.68778	0.55424	3.6114e-07	1.70399	6.98036		A019781_01	AT2G46830.2
19801	A019801_01	1	2.6526	0.97554	0.97313	0.55424	0.00043112	8.25484	3.11211		A019801_01	AT1G73060.1
19844	A019844_01	1	0.25172	-1.3794	1.5315	0.55424	6.4346e-07	9.14951	36.3502		A019844_01	AT2G38320.1
19893	A019893_01	1	0.3778	-0.9734	1.3622	0.55424	0.00044384	31.3245	82.9137		A019893_01	AT1G64780.1
19906	A019906_01	1	0.35181	-1.0447	0.99948	0.55424	0.00016347	6.16877	17.5333		A019906_01	AT1G06230.2
19919	A019919_01	1	2.7521	1.0123	1.0422	0.55424	0.00025909	9.66103	3.51065		A019919_01	AT1G27030.1
19938	A019938_01	1	0.3895	-0.9429	1.0989	0.55424	0.00066773	61.4977	157.89		A019938_01	AT3G04080.1
19968	A019968_01	1	2.4089	0.87916	1.195	0.55424	0.0015114	69.5607	28.8786		A019968_01	AT1G74040.1
19982	A019982_01	1	3.435	1.234	0.69337	0.55424	8.4699e-06	4.77551	1.3903		A019982_01	AT3G02600.5
19984	A019984_01	1	3.4262	1.2315	1.2055	0.55424	8.8407e-06	6.39106	1.86539		A019984_01	AT1G66860.1
20000	A020000_01	1	0.40711	-0.89868	1.3026	0.55424	0.0011831	3.82516	9.39521		A020000_01	AT5G08335.1
20006	A020006_01	1	3.3785	1.2174	0.95287	0.55424	1.1171e-05	34.6362	10.2513		A020006_01	AT2G34490.1
20067	A020067_01	1	0.40314	-0.90847	1.0802	0.55424	0.0010445	14.8574	36.8553		A020067_01	AT1G21170.1
20068	A020068_01	1	0.3645	-1.0092	1.3051	0.55424	0.00027067	17.2222	47.2522		A020068_01	AT3G22600.1
20069	A020069_01	1	0.27491	-1.2913	1.1197	0.55424	3.1652e-06	156.163	568.045		A020069_01	AT1G50630.2
20071	A020071_01	1	4.7262	1.5531	1.3053	0.55424	2.0882e-08	90.3237	19.1117		A020071_01	AT1G22990.1
20166	A020166_01	1	0.37703	-0.97542	1.0209	0.55424	0.00043178	45.4676	120.59		A020166_01	AT3G15970.1
20192	A020192_01	1	0.31869	-1.1435	1.0744	0.55424	3.6829e-05	9.16049	28.746		A020192_01	AT2G27150.2
20271	A020271_01	1	0.27728	-1.2827	1.7361	0.55424	3.6775e-06	1.70772	6.15891		A020271_01	AT1G02930.1
20282	A020282_01	1	2.7208	1.0009	1.0492	0.55424	0.00030402	187.092	68.7654		A020282_01	AT3G14750.1
20310	A020310_01	1	0.4281	-0.84839	1.5441	0.55424	0.0022026	2.5295	5.90855		A020310_01	AT2G40830.3
20311	A020311_01	1	0.25999	-1.3471	0.74576	0.55424	1.1673e-06	24.5473	94.415		A020311_01	AT2G30620.1
20315	A020315_01	1	3.7835	1.3306	0.99222	0.55424	1.5735e-06	9.25904	2.44726		A020315_01	AT4G35910.1
20346	A020346_01	1	0.42329	-0.8597	0.90557	0.55424	0.0019205	2.95648	6.98455		A020346_01	AT5G54600.2
20360	A020360_01	1	0.16467	-1.8038	0.82951	0.55424	7.561e-11	1.14732	6.96711		A020360_01	AT3G13080.4
20367	A020367_01	1	0.37488	-0.98115	1.4434	0.55424	0.00039934	130.83	348.975		A020367_01	AT1G42960.1
20371	A020371_01	1	0.36918	-0.99647	0.94843	0.55424	0.00032338	1.90868	5.17014		A020371_01	AT1G75100.1
20386	A020386_01	1	0.25079	-1.3831	0.92047	0.55424	6.0021e-07	6.87093	27.3961		A020386_01	AT3G56460.1
20393	A020393_01	1	0.36309	-1.0131	1.2356	0.55424	0.00025634	40.1812	110.675		A020393_01	AT2G43350.1
20396	A020396_01	1	0.41804	-0.87217	1.7168	0.55424	0.0016482	211.474	505.83		A020396_01	AT5G27840.2
20403	A020403_01	1	0.40844	-0.89541	1.0432	0.55424	0.001233	3.01259	7.37577		A020403_01	AT3G43800.1
20412	A020412_01	1	2.5467	0.93479	1.5779	0.55424	0.00074294	6.41732	2.51978		A020412_01	AT5G02810.1
20413	A020413_01	1	0.24496	-1.4067	1.0644	0.55424	3.8553e-07	1.04158	4.25204		A020413_01	AT3G08510.2
20590	A020590_01	1	0.243	-1.4147	1.0999	0.55424	3.3091e-07	2.77015	11.3998		A020590_01	AT5G48380.1
20608	A020608_01	1	0.42166	-0.86355	1.0394	0.55424	0.0018322	246.017	583.416		A020608_01	AT5G55290.1
20617	A020617_01	1	9.6247	2.2643	1.4115	0.55424	2.2204e-16	98.4255	10.2257		A020617_01	AT1G54100.2
20625	A020625_01	1	0.28856	-1.2428	1.2504	0.55424	7.2961e-06	1.56019	5.40703		A020625_01	AT5G22060.1
20641	A020641_01	1	0.25599	-1.3626	0.87001	0.55424	8.7872e-07	46.0395	179.846		A020641_01	AT3G03380.1
20669	A020669_01	1	0.36385	-1.011	1.8187	0.55424	0.00026403	76.241	209.537		A020669_01	AT5G05010.2
20688	A020688_01	1	0.19652	-1.627	1.4142	0.55424	4.3308e-09	9.38488	47.7558		A020688_01	AT2G20870.1
20691	A020691_01	1	0.37141	-0.99046	0.9644	0.55424	0.00035142	55.4011	149.172		A020691_01	AT4G32260.1
20745	A020745_01	1	7.6217	2.031	0.81035	0.55424	2.3204e-13	11.7259	1.53847		A020745_01	AT5G41990.1
20758	A020758_01	1	0.28404	-1.2586	1.6416	0.55424	5.5757e-06	71.4002	251.363		A020758_01	AT3G26440.3
20765	A020765_01	1	0.24788	-1.3948	1.1416	0.55424	4.8224e-07	16.8761	68.0811		A020765_01	AT2G22690.2
20783	A020783_01	1	3.562	1.2703	1.2629	0.55424	4.5625e-06	6.61011	1.85581		A020783_01	AT3G24750.1
20819	A020819_01	1	8.2628	2.1118	1.1065	0.55424	2.5313e-14	24.0973	2.91655		A020819_01	AT3G48000.1
20835	A020835_01	1	0.38442	-0.95602	1.1718	0.55424	0.00056089	44.2033	114.985		A020835_01	AT1G29070.1
20913	A020913_01	1	0.4045	-0.9051	1.2269	0.55424	0.0010905	1.26266	3.12146		A020913_01	AT4G18540.1
20948	A020948_01	1	0.38046	-0.96638	1.116	0.55424	0.0004881	7.44617	19.57		A020948_01	AT5G47910.1
20958	A020958_01	1	0.14069	-1.9612	1.6729	0.55424	1.473e-12	4.62603	32.8812		A020958_01	AT1G53580.2
20980	A020980_01	1	5.3999	1.6864	1.0753	0.55424	1.1624e-09	127.6	23.6296		A020980_01	AT5G40370.1
21002	A021002_01	1	6.0541	1.8007	1.4811	0.55424	8.1364e-11	103.1	17.0304		A021002_01	AT4G35890.1
21015	A021015_01	1	3.8813	1.3562	1.1953	0.55424	9.8921e-07	7.77179	2.00237		A021015_01	AT1G61150.7
21102	A021102_01	1	2.7758	1.0209	1.5355	0.55424	0.00022954	10.5962	3.81752		A021102_01	AT1G67580.1
21106	A021106_01	1	0.41315	-0.88393	1.3103	0.55424	0.0014242	3.53991	8.56856		A021106_01	AT3G49560.1
21125	A021125_01	1	5.4129	1.6888	1.0483	0.55424	1.1009e-09	7.9773	1.47378		A021125_01	AT1G01820.1
21127	A021127_01	1	3.8802	1.3559	1.1404	0.55424	9.9417e-07	11.4891	2.96092		A021127_01	AT1G76340.1
21141	A021141_01	1	2.7107	0.99721	1.2484	0.55424	0.0003201	30.6061	11.2909		A021141_01	AT5G05660.1
21142	A021142_01	1	3.3415	1.2064	1.0697	0.55424	1.3404e-05	11.0862	3.31779		A021142_01	AT5G52410.2
21144	A021144_01	1	2.8566	1.0496	1.2414	0.55424	0.00015209	7.35441	2.57449		A021144_01	AT1G77980.1
21146	A021146_01	1	2.8131	1.0343	0.99451	0.55424	0.00018976	16.5238	5.87379		A021146_01	AT4G14455.1
21147	A021147_01	1	3.2542	1.18	1.2865	0.55424	2.0634e-05	2.97665	0.914718		A021147_01	AT5G07220.1
21148	A021148_01	1	5.3586	1.6787	1.3827	0.55424	1.3809e-09	7.02166	1.31028		A021148_01	AT2G44450.1
21151	A021151_01	1	0.36466	-1.0088	1.7596	0.55424	0.00027234	1.83856	5.04199		A021151_01	AT4G12600.1
21157	A021157_01	1	3.5514	1.2673	1.1143	0.55424	4.8015e-06	39.7297	11.1875		A021157_01	AT3G15950.2
21160	A021160_01	1	2.7878	1.0253	1.2003	0.55424	0.00021589	3.94481	1.41501		A021160_01	AT4G37370.1
21166	A021166_01	1	2.8031	1.0307	1.7001	0.55424	0.00019965	4.14126	1.47741		A021166_01	AT5G19450.2
21169	A021169_01	1	2.9534	1.083	1.0447	0.55424	9.3095e-05	2.71717	0.920008		A021169_01	AT3G56530.1
21171	A021171_01	1	4.017	1.3905	1.6436	0.55424	5.2254e-07	24.8784	6.19288		A021171_01	AT5G16860.1
21173	A021173_01	1	2.7808	1.0227	0.95692	0.55424	0.00022373	4.9565	1.78243		A021173_01	AT5G24390.1
21177	A021177_01	1	0.2509	-1.3827	0.9484	0.55424	6.0547e-07	118.084	470.643		A021177_01	AT2G41520.2
21178	A021178_01	1	2.8316	1.0408	0.7764	0.55424	0.00017271	2.69132	0.950456		A021178_01	AT1G47490.1
21180	A021180_01	1	2.7404	1.0081	1.2553	0.55424	0.00027499	2.75357	1.00476		A021180_01	AT1G07680.1
21196	A021196_01	1	3.0395	1.1117	0.89869	0.55424	6.03e-05	55.8629	18.3788		A021196_01	AT1G71950.1
21198	A021198_01	1	0.20755	-1.5724	1.52	0.55424	1.3944e-08	10.1371	48.8425		A021198_01	AT5G48290.2
21214	A021214_01	1	0.29698	-1.2141	1.1203	0.55424	1.1806e-05	2.07255	6.97896		A021214_01	AT4G13850.4
21226	A021226_01	1	0.20919	-1.5645	1.3849	0.55424	1.6464e-08	1107.65	5294.9		A021226_01	AT3G48630.1
21236	A021236_01	1	3.0817	1.1255	1.1808	0.55424	4.8799e-05	43.2631	14.0399		A021236_01	AT3G55180.1
21240	A021240_01	1	0.34239	-1.0718	0.71488	0.55424	0.00010991	4.69032	13.6987		A021240_01	AT3G60540.2
21244	A021244_01	1	2.4562	0.89862	0.34121	0.55424	0.0011839	9.03766	3.67959		A021244_01	AT3G42560.1
21246	A021246_01	1	3.3075	1.1962	0.91907	0.55424	1.5851e-05	43.5757	13.1747		A021246_01	AT3G50220.1
21275	A021275_01	1	2.4162	0.88219	1.5163	0.55424	0.0014556	368.854	152.658		A021275_01	AT4G26290.1
21278	A021278_01	1	3.3756	1.2166	1.1108	0.55424	1.1332e-05	158.175	46.8617		A021278_01	AT4G11630.1
21286	A021286_01	1	2.4048	0.87745	0.77257	0.55424	0.0015438	74.2027	30.855		A021286_01	AT4G12470.1
21287	A021287_01	1	2.4818	0.90897	1.4938	0.55424	0.0010379	171.795	69.2207		A021287_01	AT4G12490.1
21302	A021302_01	1	3.9419	1.3717	0.94052	0.55424	7.4323e-07	116.396	29.5268		A021302_01	AT3G47360.1
21304	A021304_01	1	3.8648	1.3519	1.4839	0.55424	1.0694e-06	56.6052	14.6465		A021304_01	AT4G11250.1
21316	A021316_01	1	3.0883	1.1276	0.86914	0.55424	4.7196e-05	8.96116	2.90142		A021316_01	AT3G13250.1
21355	A021355_01	1	3.4485	1.2379	1.125	0.55424	7.9261e-06	81.0284	23.4953		A021355_01	AT3G20600.1
21386	A021386_01	1	0.1081	-2.2247	0.34	0.55424	8.8818e-16	5.56279	51.4598		A021386_01	AT3G13710.1
21413	A021413_01	1	0.34563	-1.0624	1.6077	0.55424	0.00012625	118.914	344.054		A021413_01	AT5G18040.1
21421	A021421_01	1	2.5819	0.94854	0.99668	0.55424	0.00061968	22.3204	8.64516		A021421_01	AT4G11230.1
21443	A021443_01	1	2.5392	0.93185	0.78934	0.55424	0.00077204	10.132	3.99043		A021443_01	AT5G59860.1
21461	A021461_01	1	2.8912	1.0617	0.081929	0.55424	0.00012759	12.2963	4.2529		A021461_01	AT5G35860.1
21473	A021473_01	1	2.426	0.88626	1.4159	0.55424	0.0013834	12.6328	5.2075		A021473_01	AT5G38580.1
21474	A021474_01	1	0.40392	-0.90653	1.6861	0.55424	0.0010707	2.75688	6.82505		A021474_01	AT5G38650.1
21592	A021592_01	1	2.9341	1.0764	1.5844	0.55424	0.00010267	4.11361	1.40197		A021592_01	AT2G29300.1
21607	A021607_01	1	0.37939	-0.9692	1.0392	0.55424	0.00046981	30.2531	79.7423		A021607_01	AT2G24040.1
21641	A021641_01	1	4.1787	1.43	0.34291	0.55424	2.4671e-07	71.2575	17.0526		A021641_01	AT2G05310.1
21647	A021647_01	1	12.2833	2.5082	1.2499	0.55424	0	35.5201	2.89186		A021647_01	AT2G20450.1
21666	A021666_01	1	0.32153	-1.1347	1.2525	0.55424	4.2311e-05	63.206	196.586		A021666_01	AT1G20575.1
21679	A021679_01	1	0.20586	-1.5806	1.8086	0.55424	1.1738e-08	1.77369	8.61582		A021679_01	AT1G06090.1
21684	A021684_01	1	0.37331	-0.98534	1.2704	0.55424	0.00037708	75.151	201.301		A021684_01	AT1G21245.1
21686	A021686_01	1	2.5547	0.93794	0.78314	0.55424	0.00071282	1422.68	556.908		A021686_01	AT2G33990.1
21701	A021701_01	1	0.32239	-1.132	1.1473	0.55424	4.4097e-05	31.4626	97.5924		A021701_01	AT1G27400.1
21722	A021722_01	1	2.5845	0.94953	1.2487	0.55424	0.00061164	23.3734	9.04399		A021722_01	AT1G65310.1
21724	A021724_01	1	0.40437	-0.90543	1.7853	0.55424	0.0010858	7.61409	18.829		A021724_01	AT5G03240.3
21730	A021730_01	1	0.35079	-1.0476	1.1154	0.55424	0.00015669	30.6459	87.3655		A021730_01	AT3G06680.1
21741	A021741_01	1	0.40377	-0.90692	1.9355	0.55424	0.0010655	3.70692	9.18067		A021741_01	AT1G35310.1
21758	A021758_01	1	0.22127	-1.5084	1.5187	0.55424	5.2392e-08	7.53305	34.0422		A021758_01	AT1G36030.1
21777	A021777_01	1	3.8407	1.3456	1.2868	0.55424	1.199e-06	21.815	5.67971		A021777_01	AT3G04180.1
21778	A021778_01	1	0.41798	-0.87233	1.0066	0.55424	0.0016449	49.2151	117.754		A021778_01	AT3G04390.1
21786	A021786_01	1	3.5785	1.2749	1.1563	0.55424	4.2117e-06	9.2683	2.59011		A021786_01	AT1G70490.2
21787	A021787_01	1	2.7348	1.0061	1.1379	0.55424	0.00028299	259.459	94.8693		A021787_01	AT1G60530.1
21792	A021792_01	1	2.8519	1.048	1.0464	0.55424	0.00015578	96.438	33.8148		A021792_01	AT2G44070.1
21808	A021808_01	1	0.25944	-1.3492	0.83705	0.55424	1.1231e-06	31.9349	123.088		A021808_01	AT5G20990.1
21813	A021813_01	1	4.3783	1.4767	1.7613	0.55424	9.8977e-08	47.1437	10.7672		A021813_01	AT2G33540.1
21821	A021821_01	1	7.763	2.0494	1.6768	0.55424	1.4122e-13	6.94068	0.89408		A021821_01	AT2G24940.1
21848	A021848_01	1	0.41638	-0.87616	1.2765	0.55424	0.0015688	6.91021	16.595		A021848_01	AT1G02880.3
21851	A021851_01	1	0.37955	-0.96877	1.2757	0.55424	0.00047259	2.68052	7.06251		A021851_01	AT5G44580.1
21859	A021859_01	1	0.4151	-0.87924	1.1584	0.55424	0.0015099	33.2848	80.1901		A021859_01	AT1G25230.1
21866	A021866_01	1	0.30176	-1.1981	0.90802	0.55424	1.536e-05	2.09041	6.92751		A021866_01	AT5G55160.1
21868	A021868_01	1	3.0815	1.1254	1.3134	0.55424	4.8832e-05	286.489	92.9722		A021868_01	AT3G53990.1
21871	A021871_01	1	0.28707	-1.248	1.2092	0.55424	6.6827e-06	14.1116	49.1561		A021871_01	AT1G31050.1
21875	A021875_01	1	3.0429	1.1128	1.6127	0.55424	5.9302e-05	70.9659	23.3221		A021875_01	AT5G60950.1
21878	A021878_01	1	0.26717	-1.3199	1.0186	0.55424	1.9091e-06	4.00803	15.0022		A021878_01	AT5G47660.1
21910	A021910_01	1	3.5625	1.2705	1.2445	0.55424	4.5508e-06	8.11002	2.27643		A021910_01	AT3G28890.1
21928	A021928_01	1	0.21647	-1.5303	1.3209	0.55424	3.3487e-08	31.7217	146.555		A021928_01	AT2G26190.1
21947	A021947_01	1	0.20587	-1.5805	1.1832	0.55424	1.1754e-08	4.01967	19.5251		A021947_01	AT3G10810.1
21952	A021952_01	1	2.9131	1.0692	0.92074	0.55424	0.00011418	12.284	4.2169		A021952_01	AT3G49240.1
21954	A021954_01	1	5.2659	1.6613	1.1123	0.55424	2.0383e-09	42.9742	8.16127		A021954_01	AT2G05380.1
21958	A021958_01	1	2.9671	1.0876	0.92759	0.55424	8.6871e-05	17.2205	5.80373		A021958_01	AT3G56800.1
21961	A021961_01	1	3.7944	1.3335	1.2582	0.55424	1.4939e-06	8.89243	2.34349		A021961_01	AT2G36170.1
21981	A021981_01	1	3.21	1.1663	0.99411	0.55424	2.5708e-05	16.4924	5.13767		A021981_01	AT4G05590.2
21996	A021996_01	1	4.0835	1.407	1.4898	0.55424	3.8332e-07	200.698	49.1511		A021996_01	AT2G23910.1
22001	A022001_01	1	2.3782	0.86636	1.1104	0.55424	0.0017702	10.0222	4.21395		A022001_01	AT1G62000.1
22002	A022002_01	1	3.1425	1.145	1.1768	0.55424	3.5981e-05	67.3835	21.4409		A022002_01	AT3G27025.1
22036	A022036_01	1	0.37433	-0.98263	0.90649	0.55424	0.00039134	6.06055	16.1901		A022036_01	AT3G16120.1
22053	A022053_01	1	3.1381	1.1436	1.1034	0.55424	3.6794e-05	2.87111	0.914946		A022053_01	AT2G13320.1
22054	A022054_01	1	0.40908	-0.89385	1.527	0.55424	0.0012575	116.478	284.747		A022054_01	AT4G21140.1
22055	A022055_01	1	4.3775	1.4765	1.0329	0.55424	9.9328e-08	31.0004	7.0816		A022055_01	AT5G28570.1
22059	A022059_01	1	0.42341	-0.85942	1.4847	0.55424	0.0019272	7.77956	18.3733		A022059_01	AT2G24920.1
22065	A022065_01	1	0.2695	-1.3112	1.3164	0.55424	2.2284e-06	1.97352	7.32285		A022065_01	AT2G10350.1
22098	A022098_01	1	13.3424	2.5909	1.1554	0.55424	0	72.1394	5.40649		A022098_01	AT2G10350.1
22120	A022120_01	1	0.4263	-0.8526	1.0264	0.55424	0.0020934	50.6075	118.724		A022120_01	AT3G08720.2
22126	A022126_01	1	0.25285	-1.3749	0.82859	0.55424	6.9938e-07	4.6576	18.4193		A022126_01	AT3G23000.1
22154	A022154_01	1	3.2549	1.1802	1.7728	0.55424	2.0564e-05	11.2808	3.466		A022154_01	AT3G58410.1
22178	A022178_01	1	4.3086	1.4606	1.7916	0.55424	1.3594e-07	20.2955	4.71053		A022178_01	AT3G62090.2
22195	A022195_01	1	9.3973	2.2404	1.2418	0.55424	6.6613e-16	119.045	12.667		A022195_01	AT3G59830.1
22229	A022229_01	1	2.5092	0.91997	0.90419	0.55424	0.00090098	5.27353	2.10169		A022229_01	AT3G50350.1
22239	A022239_01	1	0.30624	-1.1834	1.299	0.55424	1.9521e-05	16.3675	53.4475		A022239_01	AT3G59160.1
22241	A022241_01	1	2.3816	0.86776	1.2738	0.55424	0.0017401	187.073	78.5551		A022241_01	AT3G59260.1
22278	A022278_01	1	3.0749	1.1233	0.39266	0.55424	5.0491e-05	99.2161	32.2655		A022278_01	AT4G18870.1
22289	A022289_01	1	0.35086	-1.0474	1.1771	0.55424	0.00015716	34.9808	99.6935		A022289_01	AT4G19470.1
22302	A022302_01	1	0.41809	-0.87205	0.989	0.55424	0.0016505	1709.06	4087.55		A022302_01	AT4G19620.1
22372	A022372_01	1	0.27797	-1.2802	1.1649	0.55424	3.8406e-06	119.033	428.204		A022372_01	AT4G19730.1
22384	A022384_01	1	2.6895	0.98937	0.50926	0.55424	0.00035675	5.33133	1.98232		A022384_01	AT4G31690.1
22423	A022423_01	1	0.41474	-0.88011	1.3535	0.55424	0.0014938	59.0096	142.28		A022423_01	AT4G33230.1
22438	A022438_01	1	2.5843	0.94947	1.1008	0.55424	0.0006121	24.4762	9.47162		A022438_01	AT4G38850.1
22450	A022450_01	1	0.4141	-0.88165	0.97884	0.55424	0.0014654	181.145	437.423		A022450_01	AT4G09990.1
22457	A022457_01	1	8.3478	2.122	1.0818	0.55424	1.9096e-14	151.639	18.1651		A022457_01	AT4G11640.1
22488	A022488_01	1	0.23139	-1.4636	1.026	0.55424	1.2807e-07	25.3303	109.475		A022488_01	AT4G11160.1
22502	A022502_01	1	0.41494	-0.87963	1.8946	0.55424	0.0015027	75.3392	181.563		A022502_01	AT4G27820.1
22513	A022513_01	1	0.32187	-1.1336	1.4656	0.55424	4.3022e-05	38.8419	120.675		A022513_01	AT4G25350.1
22516	A022516_01	1	3.9824	1.3819	1.4092	0.55424	6.1456e-07	13.0462	3.27592		A022516_01	AT4G08300.1
22556	A022556_01	1	0.37569	-0.97899	0.72849	0.55424	0.0004113	38.1376	101.514		A022556_01	AT4G03070.1
22606	A022606_01	1	0.13233	-2.0225	0.95754	0.55424	2.9177e-13	58.6683	443.368		A022606_01	AT4G15430.1
22654	A022654_01	1	0.34681	-1.059	1.1636	0.55424	0.00013271	2.0456	5.89851		A022654_01	AT3G60630.1
22676	A022676_01	1	3.7806	1.3299	1.114	0.55424	1.5948e-06	8.99978	2.38057		A022676_01	AT5G04690.1
22690	A022690_01	1	3.6051	1.2823	0.75198	0.55424	3.7033e-06	241.242	66.9201		A022690_01	AT3G60270.1
22693	A022693_01	1	2.8226	1.0377	0.66699	0.55424	0.00018078	67.8636	24.0419		A022693_01	AT3G43910.1
22700	A022700_01	1	0.16288	-1.8147	1.026	0.55424	5.8115e-11	672.095	4126.15		A022700_01	AT3G24540.1
22717	A022717_01	1	3.6802	1.303	1.5038	0.55424	2.5781e-06	18.3036	4.97388		A022717_01	AT5G39440.1
22720	A022720_01	1	0.43024	-0.8434	1.1292	0.55424	0.0023388	1.0293	2.39238		A022720_01	AT3G22470.1
22735	A022735_01	1	0.3498	-1.0504	2.0429	0.55424	0.00015039	60.6306	173.33		A022735_01	AT1G48420.1
22737	A022737_01	1	0.26731	-1.3193	1.1918	0.55424	1.9275e-06	38.9547	145.722		A022737_01	AT3G24850.1
22745	A022745_01	1	0.40706	-0.89879	1.162	0.55424	0.0011815	119.176	292.774		A022745_01	AT3G29050.1
22769	A022769_01	1	0.24851	-1.3923	1.0344	0.55424	5.0604e-07	2.84938	11.4662		A022769_01	AT3G22090.1
22779	A022779_01	1	0.30055	-1.2021	1.3609	0.55424	1.4382e-05	26.5466	88.323		A022779_01	AT1G79950.1
22780	A022780_01	1	2.5601	0.94006	1.1297	0.55424	0.00069324	42.7342	16.6932		A022780_01	AT3G17530.1
22816	A022816_01	1	0.31242	-1.1634	0.58888	0.55424	2.6907e-05	1.79433	5.7431		A022816_01	AT5G18000.1
22821	A022821_01	1	0.15223	-1.8823	0.81276	0.55424	1.1021e-11	8.79691	57.7833		A022821_01	AT5G53720.1
22826	A022826_01	1	2.6983	0.99263	1.2622	0.55424	0.00034103	150.656	55.8349		A022826_01	AT5G48400.2
22854	A022854_01	1	0.39555	-0.92747	1.2396	0.55424	0.00081744	145.605	368.117		A022854_01	AT1G03490.1
22860	A022860_01	1	2.3619	0.85948	1.1805	0.55424	0.0019256	3.90595	1.65371		A022860_01	AT5G18210.1
22879	A022879_01	1	2.3972	0.87429	1.3089	0.55424	0.0016055	447.69	186.774		A022879_01	AT5G44530.1
22909	A022909_01	1	0.25885	-1.3515	1.1546	0.55424	1.0776e-06	19.3579	74.7837		A022909_01	AT5G13860.1
22921	A022921_01	1	2.4078	0.8787	1.279	0.55424	0.00152	96.4958	40.0769		A022921_01	AT5G22710.1
22923	A022923_01	1	2.396	0.8738	1.1132	0.55424	0.0016151	6.86613	2.86566		A022923_01	AT5G62850.1
22949	A022949_01	1	0.31668	-1.1498	1.1139	0.55424	3.3353e-05	19.6918	62.1779		A022949_01	AT5G43650.1
22959	A022959_01	1	4.2776	1.4534	1.083	0.55424	1.5662e-07	42.2963	9.88778		A022959_01	AT5G48940.1
22990	A022990_01	1	0.3033	-1.193	0.97106	0.55424	1.6688e-05	81.6058	269.051		A022990_01	AT5G38590.1
22995	A022995_01	1	3.3607	1.2122	0.80233	0.55424	1.2194e-05	793.22	236.04		A022995_01	AT5G38680.1
23005	A023005_01	1	2.3443	0.852	1.3623	0.55424	0.0021087	45.4312	19.3792		A023005_01	AT5G63740.1
23010	A023010_01	1	0.11716	-2.1442	1.1002	0.55424	1.0214e-14	4.73982	40.4554		A023010_01	AT5G44230.1
23054	A023054_01	1	2.738	1.0072	1.0722	0.55424	0.00027843	8.53692	3.11803		A023054_01	AT5G53930.1
23068	A023068_01	1	4.978	1.605	1.0364	0.55424	6.9629e-09	15.2259	3.05842		A023068_01	AT5G63230.1
23135	A023135_01	1	2.6734	0.98334	0.42041	0.55424	0.00038753	17.5684	6.57188		A023135_01	AT5G36700.1
23146	A023146_01	1	0.30643	-1.1828	0.93239	0.55424	1.9719e-05	34.4531	112.438		A023146_01	AT5G15080.1
23149	A023149_01	1	5.5169	1.7078	1.2071	0.55424	7.1507e-10	16.3954	2.9719		A023149_01	AT5G17120.1
23151	A023151_01	1	0.20392	-1.59	1.1142	0.55424	9.6008e-09	13.3284	65.3593		A023151_01	AT5G16230.1
23166	A023166_01	1	0.31796	-1.1458	1.0257	0.55424	3.5531e-05	17.5385	55.1579		A023166_01	AT1G65470.1
23168	A023168_01	1	3.6333	1.2901	1.3656	0.55424	3.2321e-06	58.4166	16.0788		A023168_01	AT4G01350.1
23172	A023172_01	1	0.36065	-1.0198	1.0222	0.55424	0.0002331	4.80905	13.3338		A023172_01	AT1G70140.1
23196	A023196_01	1	0.12654	-2.0672	0.82265	0.55424	8.6819e-14	27.0017	213.385		A023196_01	AT1G23160.1
23199	A023199_01	1	0.34831	-1.0547	1.2941	0.55424	0.00014135	21.9815	63.1113		A023199_01	AT3G28650.1
23200	A023200_01	1	0.39874	-0.91945	0.3191	0.55424	0.00090706	274.349	688.076		A023200_01	AT1G02800.1
23205	A023205_01	1	0.11298	-2.1805	1.9154	0.55424	3.5527e-15	6.95527	61.5592		A023205_01	AT1G78950.1
23212	A023212_01	1	0.27662	-1.2851	0.84507	0.55424	3.5287e-06	10.0704	36.4048		A023212_01	AT1G02050.1
23225	A023225_01	1	4.4773	1.499	1.2503	0.55424	6.3276e-08	49.3481	11.021		A023225_01	AT1G23680.1
23255	A023255_01	1	0.37436	-0.98254	0.84054	0.55424	0.00039182	40.7926	108.962		A023255_01	AT1G02260.1
23261	A023261_01	1	2.3866	0.86989	1.3215	0.55424	0.0016951	6.13678	2.57119		A023261_01	AT1G16490.1
23265	A023265_01	1	0.29517	-1.2202	0.97835	0.55424	1.0666e-05	28.1233	95.2876		A023265_01	AT1G14020.1
23333	A023333_01	1	0.41121	-0.88865	0.95903	0.55424	0.0013425	533.682	1297.77		A023333_01	AT4G02050.1
23351	A023351_01	1	0.3676	-1.0008	0.56762	0.55424	0.00030469	162.796	442.836		A023351_01	AT2G17010.1
23360	A023360_01	1	0.38286	-0.96009	0.98964	0.55424	0.00053115	4.81338	12.5724		A023360_01	AT2G26390.1
23369	A023369_01	1	3.2969	1.193	1.3297	0.55424	1.6706e-05	6.05388	1.83622		A023369_01	AT2G23030.1
23372	A023372_01	1	3.7052	1.3097	1.229	0.55424	2.2867e-06	163.334	44.0841		A023372_01	AT2G34180.1
23374	A023374_01	1	0.40277	-0.90939	0.9848	0.55424	0.0010324	307.846	764.33		A023374_01	AT2G34360.1
23392	A023392_01	1	0.39773	-0.92199	0.8363	0.55424	0.00087777	209.181	525.947		A023392_01	AT2G45900.1
23413	A023413_01	1	0.42797	-0.8487	0.79848	0.55424	0.0021943	25.9274	60.5821		A023413_01	AT2G30960.1
23427	A023427_01	1	2.3318	0.84663	0.95502	0.55424	0.00225	21.5311	9.23407		A023427_01	AT2G32487.1
23431	A023431_01	1	3.1574	1.1497	1.2741	0.55424	3.3408e-05	56.0587	17.7538		A023431_01	AT2G32560.1
23432	A023432_01	1	9.0506	2.2028	1.5212	0.55424	1.7764e-15	38.5478	4.25928		A023432_01	AT2G32590.1
23438	A023438_01	1	0.2319	-1.4614	0.98352	0.55424	1.3373e-07	57.2885	247.028		A023438_01	AT2G38350.1
23444	A023444_01	1	4.7815	1.5648	1.9878	0.55424	1.6375e-08	62.4958	13.0697		A023444_01	AT2G37530.1
23449	A023449_01	1	0.41772	-0.87295	1.0813	0.55424	0.0016323	41.6374	99.6835		A023449_01	AT4G17110.1
23454	A023454_01	1	3.1867	1.159	1.5122	0.55424	2.8864e-05	6.89847	2.16476		A023454_01	AT2G26150.1
23496	A023496_01	1	6.4443	1.8632	0.91843	0.55424	1.7752e-11	5.75288	0.892695		A023496_01	AT2G19450.1
23498	A023498_01	1	0.39095	-0.93919	2.0252	0.55424	0.00070125	5.1049	13.058		A023498_01	AT2G42480.1
23501	A023501_01	1	0.31645	-1.1506	0.89271	0.55424	3.2962e-05	1.10425	3.48964		A023501_01	AT1G63350.1
23509	A023509_01	1	0.29596	-1.2175	1.1441	0.55424	1.1153e-05	17.0083	57.4721		A023509_01	AT2G20160.1
23537	A023537_01	1	0.39956	-0.9174	0.94012	0.55424	0.00093133	59.0096	147.688		A023537_01	AT2G36800.1
23546	A023546_01	1	0.3607	-1.0197	0.92222	0.55424	0.00023351	60.0153	166.401		A023546_01	AT2G46610.2
23561	A023561_01	1	2.7055	0.9953	1.1321	0.55424	0.00032867	12.0107	4.43931		A023561_01	AT2G01050.1
23562	A023562_01	1	0.26665	-1.3218	0.90016	0.55424	1.8443e-06	28.5227	106.965		A023562_01	AT2G21420.1
23572	A023572_01	1	0.36726	-1.0017	0.85061	0.55424	0.00030078	7.65608	20.8447		A023572_01	AT2G04450.1
23573	A023573_01	1	0.23409	-1.4521	1.0571	0.55424	1.6074e-07	1.93361	8.26062		A023573_01	OBSOLETE
23582	A023582_01	1	0.32989	-1.109	0.47366	0.55424	6.2836e-05	56.0531	169.915		A023582_01	AT2G21940.5
23648	A023648_01	1	3.1472	1.1465	1.0259	0.55424	3.5154e-05	211.664	67.2556		A023648_01	AT2G21550.1
23688	A023688_01	1	0.29668	-1.2151	1.1762	0.55424	1.161e-05	539.531	1818.56		A023688_01	AT2G17750.1
23717	A023717_01	1	4.8752	1.5842	1.5458	0.55424	1.0875e-08	402.381	82.5331		A023717_01	AT1G63580.1
23751	A023751_01	1	2.5175	0.92325	0.76564	0.55424	0.00086356	32.3172	12.8379		A023751_01	AT1G48090.2
23764	A023764_01	1	2.9171	1.0706	1.0386	0.55424	0.00011186	50.6227	17.3536		A023764_01	AT5G10330.3
23768	A023768_01	1	3.1375	1.1434	1.2395	0.55424	3.69e-05	40.911	13.0397		A023768_01	AT1G05550.1
23795	A023795_01	1	0.329	-1.1117	1.0643	0.55424	6.03e-05	73.3469	222.939		A023795_01	AT1G15850.1
23796	A023796_01	1	3.3705	1.2151	0.95447	0.55424	1.1619e-05	11.7753	3.49384		A023796_01	AT1G03430.1
23822	A023822_01	1	0.32017	-1.1389	1.0437	0.55424	3.9605e-05	9.54292	29.8057		A023822_01	AT5G28430.1
23839	A023839_01	1	0.21997	-1.5143	1.0037	0.55424	4.6458e-08	11.1084	50.5013		A023839_01	AT1G26610.1
23863	A023863_01	1	0.421	-0.86511	0.59304	0.55424	0.0017975	2.37565	5.64291		A023863_01	AT1G53100.1
23890	A023890_01	1	0.31413	-1.158	0.45763	0.55424	2.9337e-05	41.4298	131.894		A023890_01	AT1G69180.1
23892	A023892_01	1	0.31339	-1.1603	1.4116	0.55424	2.8262e-05	3.43048	10.9463		A023892_01	AT1G77870.1
23913	A023913_01	1	2.6	0.95551	1.0131	0.55424	0.00056475	12.6784	4.87588		A023913_01	AT1G68410.2
23918	A023918_01	1	2.734	1.0058	0.74564	0.55424	0.00028413	64.47	23.5824		A023918_01	AT1G67760.1
23931	A023931_01	1	2.6763	0.98442	1.4339	0.55424	0.00038185	63.7902	23.8337		A023931_01	AT1G22720.1
23985	A023985_01	1	2.7825	1.0234	1.0159	0.55424	0.00022176	36.1544	12.9942		A023985_01	AT1G28070.1
24016	A024016_01	1	0.42701	-0.85095	1.1747	0.55424	0.0021358	47.794	111.933		A024016_01	AT1G30050.1
24024	A024024_01	1	0.35734	-1.0291	1.2404	0.55424	0.00020451	9.67553	27.0774		A024024_01	AT1G36050.1
24043	A024043_01	1	3.0783	1.1244	1.2115	0.55424	4.9618e-05	54.1252	17.5824		A024043_01	AT3G01030.1
24066	A024066_01	1	2.5794	0.94756	1.0829	0.55424	0.0006278	42.8883	16.6282		A024066_01	AT3G01950.1
24136	A024136_01	1	2.5517	0.93678	1.0218	0.55424	0.00072381	10.5941	4.15163		A024136_01	AT1G59550.1
24153	A024153_01	1	0.25876	-1.3519	0.88787	0.55424	1.0702e-06	35.8556	138.573		A024153_01	AT5G12480.2
24183	A024183_01	1	0.29559	-1.2188	2.0415	0.55424	1.0922e-05	2.46071	8.32448		A024183_01	AT5G55930.1
24196	A024196_01	1	0.21629	-1.5311	1.0006	0.55424	3.2927e-08	2.60382	12.0384		A024196_01	AT1G52370.2
24200	A024200_01	1	0.35545	-1.0344	1.2896	0.55424	0.0001895	1.77454	4.99232		A024200_01	AT1G30080.1
24204	A024204_01	1	0.37845	-0.97167	1.654	0.55424	0.00045436	4.91848	12.9968		A024204_01	AT3G61830.1
24218	A024218_01	1	4.1454	1.422	1.2202	0.55424	2.8767e-07	9.04037	2.1808		A024218_01	AT5G14220.1
24245	A024245_01	1	2.6436	0.97213	0.52597	0.55424	0.00045153	2.51585	0.951689		A024245_01	AT1G68920.3
24251	A024251_01	1	0.40897	-0.89411	0.67609	0.55424	0.0012534	181.2	443.058		A024251_01	AT2G06990.1
24275	A024275_01	1	3.0568	1.1174	1.2486	0.55424	5.529e-05	5.16342	1.68914		A024275_01	AT5G65020.1
24284	A024284_01	1	2.8711	1.0547	0.88812	0.55424	0.00014127	4.71949	1.6437		A024284_01	AT2G44760.1
24290	A024290_01	1	0.42231	-0.86201	0.74508	0.55424	0.0018671	2.3134	5.47778		A024290_01	AT4G32700.2
24309	A024309_01	1	0.11933	-2.1258	0.97608	0.55424	1.7097e-14	6.01346	50.3904		A024309_01	AT1G29090.1
24323	A024323_01	1	0.38349	-0.95844	0.98996	0.55424	0.00054302	4.70723	12.2754		A024323_01	AT1G18070.2
24328	A024328_01	1	3.9279	1.3681	0.84043	0.55424	7.9406e-07	146.043	37.1811		A024328_01	AT2G36240.1
24374	A024374_01	1	2.5816	0.94842	1.0293	0.55424	0.00062068	4.18079	1.61939		A024374_01	AT4G00630.1
24386	A024386_01	1	3.3741	1.2161	1.067	0.55424	1.1414e-05	12.456	3.69175		A024386_01	AT2G38720.1
24387	A024387_01	1	3.1763	1.1557	0.32486	0.55424	3.0401e-05	131.591	41.4298		A024387_01	AT2G37890.1
24399	A024399_01	1	2.7999	1.0296	1.0494	0.55424	0.00020301	23.0923	8.24742		A024399_01	AT3G14270.1
24419	A024419_01	1	0.35184	-1.0446	1.0362	0.55424	0.00016364	27.2703	77.5095		A024419_01	AT1G07000.1
24429	A024429_01	1	0.35024	-1.0491	1.7677	0.55424	0.00015316	1.38247	3.94717		A024429_01	AT4G30350.1
24445	A024445_01	1	0.34293	-1.0702	0.94867	0.55424	0.00011246	58.23	169.813		A024445_01	AT2G19760.1
24456	A024456_01	1	2.4726	0.90528	0.93014	0.55424	0.001088	7.09081	2.86767		A024456_01	AT1G58030.1
24491	A024491_01	1	0.4064	-0.90041	1.0572	0.55424	0.0011575	1.02315	2.51756		A024491_01	AT1G28120.1
24497	A024497_01	1	0.3509	-1.0473	1.6946	0.55424	0.00015739	0.986667	2.81173		A024497_01	AT4G03190.1
24510	A024510_01	1	3.0731	1.1227	1.0261	0.55424	5.0954e-05	839.83	273.281		A024510_01	AT3G05490.1
24524	A024524_01	1	0.32587	-1.1213	1.5103	0.55424	5.2079e-05	50.0889	153.7		A024524_01	AT5G38970.3
24528	A024528_01	1	0.31701	-1.1488	2.109	0.55424	3.3903e-05	3.96022	12.4921		A024528_01	AT3G22440.1
24531	A024531_01	1	0.3624	-1.015	0.99114	0.55424	0.00024961	1.81328	5.00331		A024531_01	AT1G36160.1
24536	A024536_01	1	0.33094	-1.1058	1.7833	0.55424	6.5966e-05	18.7295	56.5938		A024536_01	AT1G05850.1
24537	A024537_01	1	0.42908	-0.84611	1.6258	0.55424	0.0022639	37.0512	86.3492		A024537_01	AT4G19900.1
24556	A024556_01	1	2.7293	1.004	1.2893	0.55424	0.00029111	54.3748	19.9215		A024556_01	AT5G53900.2
24559	A024559_01	1	0.15816	-1.8441	0.82555	0.55424	2.8394e-11	1.17089	7.40311		A024559_01	AT1G42550.1
24571	A024571_01	1	0.36709	-1.0021	0.85762	0.55424	0.00029888	24.8188	67.613		A024571_01	AT4G34680.2
24578	A024578_01	1	0.27924	-1.2757	0.69792	0.55424	4.1561e-06	65.1375	233.271		A024578_01	AT3G17810.1
24624	A024624_01	1	0.39952	-0.91749	1.2883	0.55424	0.00093034	2.99457	7.49548		A024624_01	AT1G16890.2
24648	A024648_01	1	0.30733	-1.1798	1.1243	0.55424	2.067e-05	114.126	371.37		A024648_01	AT5G07370.4
24663	A024663_01	1	0.37129	-0.99077	1.1148	0.55424	0.00034993	12.8289	34.5532		A024663_01	AT1G14370.1
24670	A024670_01	1	0.33496	-1.0937	1.1273	0.55424	7.9197e-05	37.6676	112.449		A024670_01	AT2G37220.1
24673	A024673_01	1	0.35664	-1.031	1.0662	0.55424	0.00019885	4.61633	12.9436		A024673_01	AT3G59760.2
24680	A024680_01	1	0.063474	-2.7571	1.1498	0.55424	0	11.9437	188.18		A024680_01	AT5G54270.1
24708	A024708_01	1	0.42964	-0.84481	1.1015	0.55424	0.0022996	39.3344	91.5513		A024708_01	AT3G19040.1
24736	A024736_01	1	0.35568	-1.0337	1.2533	0.55424	0.00019133	248.589	698.895		A024736_01	AT2G07770.1
24798	A024798_01	1	0.35622	-1.0322	1.5897	0.55424	0.00019551	1.39033	3.90282		A024798_01	AT1G54270.1
24815	A024815_01	1	0.087189	-2.4397	1.5768	0.55424	0	13.3578	153.209		A024815_01	AT4G25540.1
24821	A024821_01	1	0.27621	-1.2866	1.3033	0.55424	3.4384e-06	93.9629	340.189		A024821_01	AT3G46420.1
24837	A024837_01	1	2.8686	1.0538	1.0113	0.55424	0.00014305	171.589	59.8176		A024837_01	AT3G47090.1
24873	A024873_01	1	0.41611	-0.8768	0.89346	0.55424	0.0015564	20.629	49.5757		A024873_01	AT4G18220.1
24907	A024907_01	1	0.31249	-1.1632	1.0109	0.55424	2.7005e-05	20.0875	64.2833		A024907_01	AT4G33930.1
24931	A024931_01	1	0.31457	-1.1565	0.95741	0.55424	3.0003e-05	58.9211	187.298		A024931_01	AT4G10530.1
24961	A024961_01	1	0.39135	-0.93816	1.9352	0.55424	0.00071075	15.0082	38.3517		A024961_01	AT4G12310.1
24964	A024964_01	1	0.39988	-0.91658	1.6731	0.55424	0.00094121	55.3292	138.366		A024964_01	AT3G46840.1
24984	A024984_01	1	0.2742	-1.2939	1.3889	0.55424	3.0252e-06	8.18989	29.8684		A024984_01	AT4G02180.1
24989	A024989_01	1	0.35143	-1.0458	0.90625	0.55424	0.00016088	83.0963	236.441		A024989_01	AT4G04570.2
24991	A024991_01	1	0.15823	-1.8437	2.1226	0.55424	2.8698e-11	6.12329	38.6985		A024991_01	AT4G04750.1
25000	A025000_01	1	0.28642	-1.2503	0.88997	0.55424	6.4307e-06	3.98964	13.9294		A025000_01	AT3G47590.1
25017	A025017_01	1	3.6124	1.2844	1.2504	0.55424	3.574e-06	73.9212	20.4647		A025017_01	AT4G15360.1
25035	A025035_01	1	0.42879	-0.84678	0.34154	0.55424	0.0022458	23.4202	54.62		A025035_01	AT3G62430.1
25047	A025047_01	1	0.32653	-1.1192	1.2314	0.55424	5.3734e-05	30.6398	93.8408		A025047_01	AT5G13350.1
25056	A025056_01	1	0.37031	-0.99342	1.1944	0.55424	0.00033733	58.8387	158.888		A025056_01	AT3G44120.1
25067	A025067_01	1	0.091208	-2.3946	1.6977	0.55424	0	8.92004	97.7976		A025067_01	AT3G26230.1
25080	A025080_01	1	0.1915	-1.6529	1.1821	0.55424	2.4552e-09	18.6342	97.3098		A025080_01	AT3G24290.1
25172	A025172_01	1	3.9643	1.3773	0.74834	0.55424	6.6902e-07	7.39719	1.86587		A025172_01	AT3G28415.1
25178	A025178_01	1	0.41544	-0.87842	0.90644	0.55424	0.0015253	20.0254	48.2068		A025178_01	AT3G13510.1
25219	A025219_01	1	0.29224	-1.2302	0.60888	0.55424	9.0317e-06	151.623	518.842		A025219_01	AT5G05890.1
25257	A025257_01	1	0.21875	-1.5198	1.1265	0.55424	4.1506e-08	129.011	589.81		A025257_01	AT5G26860.1
25268	A025268_01	1	3.9213	1.3664	1.7347	0.55424	8.1887e-07	7.79124	1.98685		A025268_01	AT1G08930.2
25290	A025290_01	1	4.4911	1.5021	0.77729	0.55424	5.9467e-08	13.6018	3.0286		A025290_01	AT1G19090.1
25298	A025298_01	1	0.41218	-0.88628	1.0457	0.55424	0.0013829	399.375	968.937		A025298_01	AT4G10540.1
25305	A025305_01	1	0.41503	-0.87941	1.0826	0.55424	0.0015068	164.861	397.224		A025305_01	AT1G61730.1
25311	A025311_01	1	0.41455	-0.88055	1.5762	0.55424	0.0014854	63.7711	153.838		A025311_01	AT1G53940.1
25323	A025323_01	1	0.21716	-1.5271	1.1752	0.55424	3.5761e-08	26.1958	120.627		A025323_01	AT1G13140.1
25353	A025353_01	1	0.30045	-1.2025	1.0744	0.55424	1.4303e-05	12.3468	41.0956		A025353_01	AT1G53750.1
25377	A025377_01	1	3.6265	1.2883	0.9316	0.55424	3.3391e-06	5.89262	1.62482		A025377_01	AT2G30220.1
25389	A025389_01	1	3.7375	1.3184	0.8713	0.55424	1.9594e-06	15.0533	4.02772		A025389_01	AT2G26620.1
25408	A025408_01	1	2.4205	0.88397	1.8538	0.55424	0.0014235	197.987	81.7937		A025408_01	AT2G22920.1
25422	A025422_01	1	0.27128	-1.3046	0.96857	0.55424	2.5058e-06	5.65534	20.8468		A025422_01	AT2G27010.1
25424	A025424_01	1	0.38125	-0.96429	1.046	0.55424	0.00050203	27.3824	71.8227		A025424_01	AT2G18720.1
25426	A025426_01	1	0.39006	-0.94145	1.6122	0.55424	0.0006806	59.4717	152.475		A025426_01	AT2G28860.1
25463	A025463_01	1	4.2839	1.4549	1.6479	0.55424	1.5218e-07	52.4259	12.2374		A025463_01	AT2G36590.1
25464	A025464_01	1	6.0142	1.7941	1.3837	0.55424	9.5326e-11	8.55914	1.4232		A025464_01	AT2G15350.1
25509	A025509_01	1	0.28509	-1.2549	0.69097	0.55424	5.9404e-06	1.00536	3.52648		A025509_01	AT1G62930.1
25519	A025519_01	1	2.346	0.85273	0.25846	0.55424	0.0020902	200.638	85.5157		A025519_01	AT1G55930.1
25541	A025541_01	1	2.4618	0.90091	1.126	0.55424	0.0011501	21.9793	8.92807		A025541_01	AT1G50580.1
25542	A025542_01	1	0.2756	-1.2888	0.93369	0.55424	3.3077e-06	3.90399	14.1654		A025542_01	AT1G29310.1
25553	A025553_01	1	0.22587	-1.4878	1.0076	0.55424	7.9306e-08	9.0205	39.9329		A025553_01	AT1G66930.1
25556	A025556_01	1	0.33232	-1.1017	1.062	0.55424	7.0259e-05	15.6442	47.0777		A025556_01	AT1G26410.1
25593	A025593_01	1	5.0369	1.6168	0.74488	0.55424	5.4039e-09	22.9014	4.54669		A025593_01	AT1G53340.1
25599	A025599_01	1	0.38274	-0.9604	1.1607	0.55424	0.000529	32.7696	85.6184		A025599_01	AT1G14660.1
25601	A025601_01	1	4.1479	1.4226	1.2306	0.55424	2.8442e-07	3.77802	0.91082		A025601_01	AT1G11590.1
25604	A025604_01	1	2.4154	0.88188	0.95865	0.55424	0.0014611	2.25726	0.934508		A025604_01	AT2G10440.1
25606	A025606_01	1	0.39812	-0.92099	0.57788	0.55424	0.00088912	262.881	660.304		A025606_01	AT1G76310.1
25628	A025628_01	1	2.3819	0.8679	1.2911	0.55424	0.0017371	133.954	56.2384		A025628_01	AT1G79530.1
25687	A025687_01	1	0.36206	-1.0159	1.4637	0.55424	0.00024633	37.066	102.371		A025687_01	AT1G79950.1
25712	A025712_01	1	0.2309	-1.4658	0.22384	0.55424	1.2276e-07	34.9773	151.487		A025712_01	AT5G25100.1
25728	A025728_01	1	0.25032	-1.385	0.47609	0.55424	5.798e-07	2.82187	11.2729		A025728_01	AT1G04900.1
25736	A025736_01	1	0.36524	-1.0072	0.8057	0.55424	0.00027854	3.62299	9.91948		A025736_01	AT1G55500.1
25757	A025757_01	1	2.3715	0.86353	1.3786	0.55424	0.0018327	803.84	338.966		A025757_01	AT2G21380.1
25767	A025767_01	1	0.33467	-1.0946	1.1008	0.55424	7.818e-05	117.355	350.654		A025767_01	AT1G04430.1
25771	A025771_01	1	2.4466	0.89469	2.2256	0.55424	0.0012444	27.1859	11.1117		A025771_01	AT3G48730.1
25773	A025773_01	1	0.29739	-1.2127	1.0207	0.55424	1.2084e-05	45.9567	154.532		A025773_01	AT3G45410.1
25787	A025787_01	1	0.42003	-0.86743	1.2618	0.55424	0.0017472	149.321	355.527		A025787_01	AT3G05165.3
25833	A025833_01	1	0.28115	-1.2689	0.37399	0.55424	4.6782e-06	1.08323	3.8528		A025833_01	AT4G18010.1
25882	A025882_01	1	2.9134	1.0693	0.95373	0.55424	0.00011402	796.16	273.281		A025882_01	AT1G79750.1
25888	A025888_01	1	4.8768	1.5845	0.35658	0.55424	1.0796e-08	94.3584	19.3482		A025888_01	AT2G04170.2
25893	A025893_01	1	0.40526	-0.90322	1.1775	0.55424	0.0011168	22.7462	56.126		A025893_01	AT5G47990.1
25916	A025916_01	1	0.34693	-1.0586	0.96613	0.55424	0.0001334	0.986067	2.84226		A025916_01	AT1G02305.1
25926	A025926_01	1	0.3658	-1.0057	0.71803	0.55424	0.00028454	170.153	465.122		A025926_01	AT3G08730.1
25937	A025937_01	1	0.2881	-1.2445	1.7889	0.55424	7.0992e-06	1.08306	3.75955		A025937_01	AT3G14650.1
25938	A025938_01	1	0.33451	-1.0951	0.89889	0.55424	7.7612e-05	26.0261	77.8046		A025938_01	AT2G15390.1
25940	A025940_01	1	0.33305	-1.0995	0.94658	0.55424	7.2656e-05	21.5635	64.7413		A025940_01	AT5G66690.1
25948	A025948_01	1	0.40975	-0.89221	0.92275	0.55424	0.0012839	6.96502	16.9981		A025948_01	AT3G62220.1
25957	A025957_01	1	4.634	1.5334	1.3511	0.55424	3.1407e-08	154.516	33.3447		A025957_01	AT3G57290.1
25990	A025990_01	1	2.4341	0.88957	0.98559	0.55424	0.0013271	646.97	265.788		A025990_01	AT5G56030.1
26023	A026023_01	1	0.24826	-1.3933	1.0207	0.55424	4.9644e-07	57.3688	231.088		A026023_01	AT5G61700.1
26030	A026030_01	1	0.39599	-0.92638	1.1974	0.55424	0.00082919	602.809	1522.18		A026030_01	AT3G09170.1
26073	A026073_01	1	0.39129	-0.9383	0.76808	0.55424	0.00070952	222.072	567.534		A026073_01	AT2G35630.1
26074	A026074_01	1	0.4287	-0.84699	1.5621	0.55424	0.0022402	48.1972	112.427		A026074_01	AT5G41810.2
26079	A026079_01	1	0.17786	-1.7268	1.5395	0.55424	4.6324e-10	1.07987	6.07147		A026079_01	AT1G64150.1
26084	A026084_01	1	0.27386	-1.2952	0.91806	0.55424	2.9595e-06	14.3694	52.4731		A026084_01	AT2G25730.1
