# Supplementary material for: Analysis of Gene Expression in Resynthesized Brassica napus Allopolyploids Using Arabidopsis 70mer Oligo Microarrays
Source: PLoS One. 2009 Mar 10;4(3):e4760. doi: 10.1371/journal.pone.0004760 (PMC2651575; doi:10.1371/journal.pone.0004760)
Supplement: Dataset S7 — Summary of statistically significant genes that were nonadditively expressed in allopolyploid line 6450 relative to the 1∶1 parent mix. (0.50 MB XLS) [file pone.0004760.s008.xls]

## Sheet: parentmix_6450_FDR_Pergenevar
pare	GeneID	NumRep	FoldChange	Log.FoldChange.	StandDeviation	CommVar	Pvalue	X6450	parentmix
45	A000045_01	1	0.78511	-0.24194	0.031638	0.5202	0.00064525	290.819	370.443		A000045_01	AT1G65500.1
53	A000053_01	1	1.2054	0.18679	0.024297	0.5202	0.00072653	675.599	560.484		A000053_01	AT1G65680.1
147	A000147_01	1	0.88219	-0.12535	0.037217	0.5202	0.0007979	8818.44	9996.6		A000147_01	AT5G57670.2
182	A000182_01	1	1.2834	0.24955	0.031804	0.5202	0.0010775	1263.57	984.565		A000182_01	AT1G04070.1
224	A000224_01	1	0.92201	-0.0812	0.03679	0.5202	0.002026	2836.43	3076.35		A000224_01	AT1G36990.1
228	A000228_01	1	1.0862	0.082725	0.023136	0.5202	1.317e-05	1001.05	921.59		A000228_01	AT1G11925.1
260	A000260_01	1	0.71527	-0.3351	0.014545	0.5202	0.00022213	519.258	725.964		A000260_01	AT1G76020.1
281	A000281_01	1	0.87262	-0.13625	0.052712	0.5202	0.0020702	7240.89	8297.42		A000281_01	AT1G09157.1
318	A000318_01	1	1.1264	0.11906	0.076218	0.5202	0.0015249	4288.1	3807.01		A000318_01	AT1G74090.1
336	A000336_01	1	0.81713	-0.20196	0.0644	0.5202	0.00031261	2075.17	2539.7		A000336_01	AT1G63830.1
344	A000344_01	1	1.1147	0.10861	0.13809	0.5202	0.0010048	3291.18	2952.48		A000344_01	AT1G54560.1
392	A000392_01	1	0.79482	-0.22964	0.057733	0.5202	0.001097	1053.74	1325.84		A000392_01	AT1G10880.1
408	A000408_01	1	1.2472	0.22093	0.026079	0.5202	0.00024398	2039.58	1635.17		A000408_01	AT1G74330.1
418	A000418_01	1	0.88128	-0.12637	0.018456	0.5202	0.00095162	2605.29	2956.32		A000418_01	AT1G21190.1
424	A000424_01	1	0.83206	-0.18385	0.029126	0.5202	2.4399e-05	574.213	690.075		A000424_01	AT1G03940.1
428	A000428_01	1	1.1008	0.096012	0.10782	0.5202	0.00067536	1449.54	1316.85		A000428_01	AT1G64195.1
449	A000449_01	1	1.1117	0.10588	0.018377	0.5202	0.0007228	3578.86	3219.24		A000449_01	AT1G15770.1
514	A000514_01	1	1.1306	0.12273	0.026428	0.5202	0.0007109	2312.77	2045.51		A000514_01	AT1G53760.1
536	A000536_01	1	0.91074	-0.0935	0.042133	0.5202	0.00065885	13438.8	14755.9		A000536_01	AT1G64640.1
538	A000538_01	1	1.1138	0.10779	0.0092442	0.5202	0.00018253	9264.08	8318.19		A000538_01	AT1G74130.1
539	A000539_01	1	0.80106	-0.22182	0.020944	0.5202	2.2648e-05	3202.86	3998.2		A000539_01	AT1G71520.1
543	A000543_01	1	0.89036	-0.11613	0.01479	0.5202	0.00038953	6208.66	6973.69		A000543_01	AT1G07440.2
567	A000567_01	1	0.87433	-0.1343	0.056736	0.5202	0.001374	15846.4	18124.1		A000567_01	AT1G22190.1
619	A000619_01	1	0.82592	-0.19126	0.019536	0.5202	0.00048024	886.428	1073.2		A000619_01	AT1G64360.1
654	A000654_01	1	0.87927	-0.12866	0.020311	0.5202	0.001901	6057.18	6889.13		A000654_01	AT1G29040.1
671	A000671_01	1	1.2109	0.19136	0.014513	0.5202	8.6126e-06	3036.92	2507.9		A000671_01	AT1G14160.1
696	A000696_01	1	0.82325	-0.1945	0.015431	0.5202	0.00048512	1052.9	1278.96		A000696_01	AT1G68830.1
726	A000726_01	1	1.1045	0.099425	0.02693	0.5202	0.00069534	2523.75	2284.95		A000726_01	AT1G49100.1
812	A000812_01	1	17.8384	2.8814	0.031551	0.5202	0.00080339	68.7722	3.85511		A000812_01	AT1G74860.1
825	A000825_01	1	0.89293	-0.11325	0.013958	0.5202	0.00081448	23508.1	26328.3		A000825_01	AT1G80120.1
828	A000828_01	1	0.67022	-0.40015	0.02674	0.5202	0.00022472	1128.22	1683.45		A000828_01	AT1G80180.1
852	A000852_01	1	1.1099	0.10425	0.028313	0.5202	0.0016319	14631	13181.9		A000852_01	AT1G52700.1
974	A000974_01	1	0.75789	-0.27721	0.041645	0.5202	5.2219e-05	1075.78	1419.41		A000974_01	AT1G06690.1
1009	A001009_01	1	0.78771	-0.23863	0.030718	0.5202	0.00030009	1375.54	1746.38		A001009_01	AT1G51110.1
1012	A001012_01	1	0.60852	-0.49672	0.027521	0.5202	0.00058948	452.234	743.152		A001012_01	AT1G27360.4
1031	A001031_01	1	1.1157	0.10946	0.062196	0.5202	0.00013276	8164.09	7317.32		A001031_01	AT1G26130.1
1107	A001107_01	1	0.78222	-0.24562	0.022593	0.5202	2.01e-05	3464.07	4428.43		A001107_01	AT1G75820.1
1137	A001137_01	1	0.8638	-0.14641	0.022461	0.5202	0.00016198	1834.08	2123.24		A001137_01	AT1G30690.2
1151	A001151_01	1	0.68954	-0.37174	0.034693	0.5202	8.7396e-05	1143.44	1658.22		A001151_01	AT1G29700.1
1155	A001155_01	1	1.1648	0.15254	0.11121	0.5202	5.8068e-05	1699.69	1459.14		A001155_01	AT1G69490.1
1166	A001166_01	1	0.84098	-0.17319	0.05366	0.5202	0.00036563	1234.6	1468.06		A001166_01	AT1G45130.1
1201	A001201_01	1	0.85895	-0.15205	0.012796	0.5202	0.00025667	4445.73	5176.06		A001201_01	AT1G15080.1
1232	A001232_01	1	0.9447	-0.056887	0.061733	0.5202	0.00037676	4005.81	4240.35		A001232_01	AT1G69370.1
1255	A001255_01	1	0.86997	-0.1393	0.024221	0.5202	0.001159	17027.8	19572.9		A001255_01	AT1G07745.2
1299	A001299_01	1	0.81002	-0.2107	0.041193	0.5202	0.0001652	798.392	985.649		A001299_01	AT1G07590.1
1315	A001315_01	1	0.92517	-0.077775	0.035799	0.5202	0.00075653	38246.2	41340.6		A001315_01	AT1G57580.1
1319	A001319_01	1	0.84212	-0.17184	0.03973	0.5202	0.00032653	599.682	712.158		A001319_01	AT1G72010.1
1339	A001339_01	1	0.88364	-0.1237	0.016968	0.5202	0.00080195	1726.93	1954.32		A001339_01	AT1G02860.1
1356	A001356_01	1	0.87281	-0.13604	0.058321	0.5202	0.0020547	20124.6	23056.4		A001356_01	AT1G43700.1
1366	A001366_01	1	0.56444	-0.57191	0.019849	0.5202	0.00022058	3466.15	6140.74		A001366_01	AT1G27910.1
1370	A001370_01	1	0.84904	-0.16365	0.051074	0.5202	0.00090134	1580.19	1861.24		A001370_01	AT1G27020.1
1397	A001397_01	1	0.84406	-0.16954	0.020152	0.5202	0.0014382	18144.1	21495.5		A001397_01	AT1G21960.1
1406	A001406_01	1	0.89767	-0.10795	0.027467	0.5202	0.00054576	6113.78	6811.04		A001406_01	AT1G14730.1
1420	A001420_01	1	0.82325	-0.1945	0.012757	0.5202	0.00031987	741.889	901.175		A001420_01	AT1G27370.4
1448	A001448_01	1	0.78099	-0.24719	0.072821	0.5202	0.000338	912.328	1168.18		A001448_01	AT1G30630.1
1489	A001489_01	1	0.87655	-0.13176	0.011021	0.5202	0.00076382	8138.82	9285.41		A001489_01	AT4G32610.1
1493	A001493_01	1	0.82264	-0.19524	0.040865	0.5202	3.6816e-05	13401.2	16289.9		A001493_01	AT1G35620.1
1499	A001499_01	1	0.65591	-0.42174	0.086504	0.5202	0.00071385	709.032	1081.06		A001499_01	AT1G67670.1
1503	A001503_01	1	1.31	0.27005	0.021369	0.5202	0.00020987	1890.7	1443.32		A001503_01	AT1G17360.1
1524	A001524_01	1	1.2138	0.19374	0.048976	0.5202	0.0010426	1702.41	1402.62		A001524_01	AT1G73510.1
1539	A001539_01	1	1.3011	0.26324	0.028391	0.5202	0.00020275	24326	18694.8		A001539_01	AT1G65470.1
1555	A001555_01	1	0.73348	-0.30995	0.04285	0.5202	0.00010252	4386.56	5980.74		A001555_01	AT1G30740.1
1591	A001591_01	1	0.87016	-0.13907	0.037083	0.5202	0.0010453	2766.39	3179.25		A001591_01	AT1G61120.1
1596	A001596_01	1	0.64122	-0.44438	0.12619	0.5202	0.00018017	1070.09	1668.87		A001596_01	AT1G08315.1
1631	A001631_01	1	0.86602	-0.14385	0.037675	0.5202	0.0016117	28481.2	32885.9		A001631_01	AT1G35910.1
1645	A001645_01	1	1.3005	0.26277	0.024568	0.5202	0.00011562	3829.92	2944.81		A001645_01	AT1G33410.1
1649	A001649_01	1	1.0672	0.065013	0.0097146	0.5202	0.00060273	1505.83	1411.06		A001649_01	AT1G79130.1
1654	A001654_01	1	0.83248	-0.18335	0.011116	0.5202	0.0013394	1584.3	1903.02		A001654_01	AT1G79020.1
1655	A001655_01	1	1.0706	0.068188	0.03163	0.5202	0.00095325	5310.28	4960.19		A001655_01	AT1G66190.1
1682	A001682_01	1	1.0762	0.073475	0.026969	0.5202	0.0021206	9385.3	8720.22		A001682_01	AT1G68940.1
1709	A001709_01	1	1.1141	0.10804	0.024488	0.5202	7.3422e-05	8275.05	7427.91		A001709_01	AT1G29490.1
1732	A001732_01	1	1.1883	0.17255	0.020839	0.5202	0.0019997	887.404	746.802		A001732_01	AT1G54650.1
1784	A001784_01	1	0.71291	-0.3384	0.16244	0.5202	0.0001709	1800.64	2525.51		A001784_01	AT1G73870.1
1788	A001788_01	1	0.74257	-0.29764	0.41701	0.5202	0.00021236	2733.12	3680.49		A001788_01	AT1G77310.1
1812	A001812_01	1	1.2841	0.25004	0.017557	0.5202	0.00043681	6310.06	4914.28		A001812_01	AT1G69480.1
1838	A001838_01	1	1.1452	0.13561	0.021954	0.5202	0.0004308	2219.64	1938.17		A001838_01	AT1G04950.3
1875	A001875_01	1	0.81793	-0.20097	0.044825	0.5202	0.00076425	1614.05	1973.18		A001875_01	AT1G03010.1
1888	A001888_01	1	0.86888	-0.14055	0.045056	0.5202	0.0013395	12135.6	13967.7		A001888_01	AT1G51630.1
1905	A001905_01	1	0.68488	-0.37851	0.031244	0.5202	0.00044495	5231.22	7638.83		A001905_01	AT1G51370.1
1906	A001906_01	1	0.76136	-0.27265	0.023749	0.5202	0.00010715	1600.55	2102.12		A001906_01	AT5G54745.1
1909	A001909_01	1	0.85031	-0.16215	0.033245	0.5202	0.0010788	2091	2458.98		A001909_01	AT1G51190.1
1914	A001914_01	1	0.87869	-0.12932	0.039322	0.5202	0.00085962	746.354	849.459		A001914_01	AT1G50940.1
1933	A001933_01	1	1.6237	0.48473	0.022279	0.5202	0.0001789	693.742	427.22		A001933_01	AT1G10200.1
1949	A001949_01	1	0.86268	-0.14771	0.06981	0.5202	0.00084714	1062.84	1232.01		A001949_01	AT1G18870.1
1992	A001992_01	1	1.6167	0.48037	0.047941	0.5202	0.00025979	346.471	214.305		A001992_01	AT1G15125.1
1995	A001995_01	1	1.2947	0.25826	0.051604	0.5202	0.0012455	455.229	351.637		A001995_01	AT1G72790.1
2034	A002034_01	1	0.93605	-0.066088	0.030904	0.5202	0.00069553	2823.13	3016.04		A002034_01	AT1G06870.1
2045	A002045_01	1	0.73769	-0.30424	0.02371	0.5202	0.00081455	487.066	660.304		A002045_01	AT1G74670.1
2063	A002063_01	1	0.85904	-0.15194	0.037199	0.5202	0.00019263	763.337	888.647		A002063_01	AT1G75000.1
2078	A002078_01	1	1.2264	0.20409	0.14626	0.5202	0.00090288	1048.8	855.17		A002078_01	AT1G27760.1
2080	A002080_01	1	1.1273	0.11984	0.030313	0.5202	0.0021275	1881.83	1669.37		A002080_01	AT1G41880.1
2084	A002084_01	1	0.7536	-0.2829	0.036075	0.5202	0.00072839	2483.69	3295.79		A002084_01	AT1G01470.1
2098	A002098_01	1	1.092	0.087975	0.030828	0.5202	0.00095628	7291.03	6676.84		A002098_01	AT1G52570.1
2109	A002109_01	1	0.84336	-0.17036	0.065605	0.5202	0.00045384	1486.23	1762.34		A002109_01	AT1G08710.2
2119	A002119_01	1	0.87307	-0.13574	0.028841	0.5202	0.0011763	5150.76	5899.37		A002119_01	AT1G53890.2
2156	A002156_01	1	0.79169	-0.23359	0.040518	0.5202	7.9053e-05	2910.56	3676.44		A002156_01	AT3G49380.1
2161	A002161_01	1	0.83975	-0.17465	0.041368	0.5202	0.0004415	1381.19	1644.84		A002161_01	AT1G54240.1
2169	A002169_01	1	0.64458	-0.43916	0.035139	0.5202	1.9715e-05	2819.46	4374.29		A002169_01	AT1G54450.1
2216	A002216_01	1	1.131	0.12314	0.0411	0.5202	0.0012085	2982.45	2637.01		A002216_01	AT1G79770.1
2234	A002234_01	1	1.2497	0.2229	0.052635	0.5202	0.00037396	12539	10033.7		A002234_01	AT1G63140.2
2262	A002262_01	1	0.85767	-0.15354	0.03413	0.5202	0.00037329	4648.97	5420.27		A002262_01	AT4G31610.1
2277	A002277_01	1	1.2735	0.2418	0.084653	0.5202	0.00012321	564.647	443.368		A002277_01	AT5G45510.2
2340	A002340_01	1	0.74305	-0.29699	0.026277	0.5202	7.2695e-05	5167.27	6954.19		A002340_01	AT1G21170.1
2348	A002348_01	1	0.76181	-0.27206	0.046813	0.5202	0.0020147	4050.52	5317.19		A002348_01	AT1G03650.1
2351	A002351_01	1	0.84604	-0.16719	0.017898	0.5202	1.8687e-05	5384.07	6363.92		A002351_01	AT1G22110.1
2373	A002373_01	1	0.92809	-0.074625	0.040673	0.5202	0.0010139	3094.25	3334.24		A002373_01	AT1G29200.1
2391	A002391_01	1	0.89746	-0.10819	0.016698	0.5202	0.0016667	607.772	677.223		A002391_01	AT1G18610.1
2426	A002426_01	1	1.0927	0.088613	0.078327	0.5202	5.5821e-05	7921.22	7249.59		A002426_01	AT1G19630.1
2446	A002446_01	1	1.1993	0.18175	0.049097	0.5202	0.00014641	870.18	725.528		A002446_01	AT1G24764.1
2449	A002449_01	1	1.1191	0.11256	0.071931	0.5202	5.0754e-06	13488.6	12052.2		A002449_01	AT1G61280.1
2456	A002456_01	1	1.1505	0.14018	0.052986	0.5202	0.00010926	5286.97	4595.35		A002456_01	AT1G29010.1
2463	A002463_01	1	1.0763	0.073487	0.054445	0.5202	0.0019377	6205.55	5765.8		A002463_01	AT1G31280.1
2492	A002492_01	1	0.95485	-0.0462	0.017603	0.5202	0.00033194	710.025	743.598		A002492_01	AT1G11450.1
2561	A002561_01	1	0.84587	-0.16739	0.043994	0.5202	0.0015635	9094.27	10751.5		A002561_01	AT1G55480.1
2589	A002589_01	1	1.3253	0.28165	0.036999	0.5202	0.0010916	1256.02	947.664		A002589_01	AT1G22420.1
2606	A002606_01	1	0.58454	-0.53694	0.071123	0.5202	0.00046372	628.855	1075.89		A002606_01	AT1G49475.1
2644	A002644_01	1	0.88153	-0.1261	0.038664	0.5202	0.0012527	1740.97	1974.95		A002644_01	AT1G73530.1
2679	A002679_01	1	1.1736	0.16009	0.13665	0.5202	0.0016013	1098.28	935.798		A002679_01	AT1G61840.1
2722	A002722_01	1	0.90394	-0.10099	0.017608	0.5202	0.0014538	1760.58	1947.69		A002722_01	AT1G66230.1
2739	A002739_01	1	0.79633	-0.22774	0.056161	0.5202	0.00011811	4479.2	5624.57		A002739_01	AT1G70750.1
2791	A002791_01	1	0.81092	-0.20959	0.050566	0.5202	5.738e-05	3157.07	3893.25		A002791_01	AT1G54030.1
2802	A002802_01	1	1.1024	0.097513	0.029699	0.5202	0.0018902	11894.1	10789.2		A002802_01	AT1G13790.1
2807	A002807_01	1	0.60667	-0.49976	0.041849	0.5202	0.00082304	232.293	382.872		A002807_01	AT1G11690.1
2834	A002834_01	1	0.76642	-0.26603	0.084513	0.5202	0.00081685	3914.72	5107.68		A002834_01	AT1G10500.1
2874	A002874_01	1	1.5476	0.43672	0.030521	0.5202	0.0009117	529.959	342.441		A002874_01	AT1G15060.1
2901	A002901_01	1	1.0886	0.08485	0.081452	0.5202	0.00024338	8953.5	8224.72		A002901_01	AT1G32790.2
2930	A002930_01	1	0.8978	-0.10781	0.063649	0.5202	0.0018173	1946.33	2167.87		A002930_01	AT1G18950.1
2992	A002992_01	1	0.86299	-0.14735	0.030562	0.5202	0.00092051	17048.2	19755.8		A002992_01	AT1G80870.1
3036	A003036_01	1	0.81659	-0.20261	0.031988	0.5202	3.5484e-05	807.384	988.709		A003036_01	AT1G42970.1
3059	A003059_01	1	1.1151	0.10895	0.039893	0.5202	0.00063301	3274.76	2936.87		A003059_01	AT1G26220.1
3094	A003094_01	1	0.70117	-0.355	0.019493	0.5202	0.0020486	2300.77	3281.32		A003094_01	AT1G50750.1
3102	A003102_01	1	0.81951	-0.19905	0.074953	0.5202	8.0748e-06	8108.76	9895.15		A003102_01	AT1G12890.1
3202	A003202_01	1	0.84127	-0.17284	0.037489	0.5202	0.00039359	960.064	1141.16		A003202_01	AT1G72120.1
3233	A003233_01	1	1.1811	0.16643	0.036484	0.5202	0.00018625	2700.52	2286.55		A003233_01	AT1G09245.1
3265	A003265_01	1	0.86553	-0.14441	0.01687	0.5202	0.00056732	2269.92	2622.54		A003265_01	AT1G07840.3
3280	A003280_01	1	1.1379	0.12915	0.031603	0.5202	0.0019001	3600.4	3164.34		A003280_01	AT1G28060.1
3296	A003296_01	1	0.87869	-0.12933	0.037871	0.5202	0.001633	1072.45	1220.48		A003296_01	AT1G65010.1
3297	A003297_01	1	1.8072	0.59177	0.048813	0.5202	0.00032846	1406.7	778.368		A003297_01	AT1G64890.1
3298	A003298_01	1	1.4967	0.40325	0.014656	0.5202	4.9016e-05	12569.1	8397.59		A003298_01	AT1G01420.1
3309	A003309_01	1	1.1949	0.17807	0.013671	0.5202	0.0012389	1142.3	955.945		A003309_01	AT1G55350.4
3310	A003310_01	1	1.1791	0.16471	0.073257	0.5202	0.0010424	3252.24	2758.38		A003310_01	AT1G55180.1
3318	A003318_01	1	0.90823	-0.096262	0.037062	0.5202	0.0019425	607.59	669.011		A003318_01	AT1G68810.1
3360	A003360_01	1	1.0507	0.0495	0.019276	0.5202	0.00021691	20110.6	19139.3		A003360_01	AT1G70600.1
3376	A003376_01	1	1.0878	0.084175	0.062572	0.5202	0.00055345	5561.93	5112.79		A003376_01	AT1G30760.1
3388	A003388_01	1	0.71882	-0.33014	0.061817	0.5202	0.0006477	687.183	955.945		A003388_01	AT1G71080.1
3409	A003409_01	1	0.92261	-0.08055	0.022527	0.5202	0.0019487	4492.21	4868.79		A003409_01	AT1G21560.1
3418	A003418_01	1	0.91365	-0.090312	0.038898	0.5202	0.0013172	4861.49	5320.91		A003418_01	AT1G56570.1
3450	A003450_01	1	1.0589	0.057213	0.026507	0.5202	0.002181	5486.8	5181.76		A003450_01	AT1G26760.1
3508	A003508_01	1	0.74575	-0.29336	0.015103	0.5202	0.00076701	1615.18	2165.92		A003508_01	AT1G43760.1
3561	A003561_01	1	0.85668	-0.15469	0.042742	0.5202	0.0011666	5149.73	6011.32		A003561_01	AT1G15790.2
3575	A003575_01	1	0.92832	-0.074375	0.049344	0.5202	0.0015886	2577.82	2776.93		A003575_01	AT2G23140.1
3624	A003624_01	1	0.82032	-0.19806	0.054858	0.5202	0.00060755	648.914	791.081		A003624_01	AT1G32570.1
3638	A003638_01	1	1.1397	0.13075	0.033705	0.5202	0.001371	4165.54	3655.18		A003638_01	AT1G20795.1
3651	A003651_01	1	0.79988	-0.22329	0.068586	0.5202	5.3178e-05	5025.1	6282.35		A003651_01	AT3G26020.2
3652	A003652_01	1	0.83354	-0.18208	0.033074	0.5202	0.00015832	4048.9	4857.6		A003652_01	AT1G63610.2
3662	A003662_01	1	0.87949	-0.12841	0.025713	0.5202	0.002143	2784.16	3165.61		A003662_01	AT1G01150.1
3720	A003720_01	1	0.91509	-0.088738	0.079931	0.5202	0.001164	19836.9	21676.8		A003720_01	AT1G72430.1
3721	A003721_01	1	0.69055	-0.37026	0.015545	0.5202	6.2048e-05	695.687	1007.47		A003721_01	AT1G49560.1
3733	A003733_01	1	0.88521	-0.12192	0.061832	0.5202	0.00090526	1067.63	1206.04		A003733_01	AT1G68350.1
3737	A003737_01	1	0.91647	-0.087225	0.031562	0.5202	0.00026814	4874.15	5318.25		A003737_01	AT1G68170.1
3808	A003808_01	1	1.2087	0.18951	0.067908	0.5202	0.00031906	12834.6	10619		A003808_01	AT1G09850.1
3842	A003842_01	1	0.90887	-0.09555	0.042049	0.5202	0.0002544	3539	3894.03		A003842_01	AT1G28210.2
3858	A003858_01	1	0.73484	-0.3081	0.035277	0.5202	0.0001496	550.76	749.495		A003858_01	AT1G11920.1
3903	A003903_01	1	1.1359	0.12746	0.031844	0.5202	0.0014106	1567.76	1380.22		A003903_01	AT1G04030.1
3980	A003980_01	1	1.1159	0.10969	0.30829	0.5202	0.0011383	3085.29	2764.73		A003980_01	AT1G47580.1
3996	A003996_01	1	0.88806	-0.11871	0.024139	0.5202	0.0019672	8053.81	9068.84		A003996_01	AT1G80150.1
4002	A004002_01	1	0.84185	-0.17215	0.057842	0.5202	0.0011161	2681.95	3185.93		A004002_01	AT1G52620.1
4010	A004010_01	1	1.1195	0.11291	0.068555	0.5202	0.00028611	5798.76	5179.69		A004010_01	AT1G02910.1
4041	A004041_01	1	1.2903	0.25485	0.017077	0.5202	0.00078598	1436.55	1113.32		A004041_01	AT1G67290.1
4071	A004071_01	1	0.83974	-0.17466	0.060779	0.5202	0.00089469	5137.39	6117.45		A004071_01	AT1G28320.1
4115	A004115_01	1	0.81451	-0.20516	0.01651	0.5202	0.0012931	153.653	188.632		A004115_01	AT1G67035.1
4194	A004194_01	1	0.76552	-0.2672	0.031356	0.5202	0.0015575	1117.89	1460.3		A004194_01	AT1G29140.1
4240	A004240_01	1	1.0916	0.087625	0.028672	0.5202	0.0012014	3387	3102.92		A004240_01	AT1G74180.1
4273	A004273_01	1	1.0984	0.093812	0.049879	0.5202	0.00038206	1531.8	1394.65		A004273_01	AT1G03620.1
4363	A004363_01	1	0.7395	-0.30178	0.086071	0.5202	0.00021241	1042.73	1410.08		A004363_01	AT1G80520.1
4372	A004372_01	1	1.1726	0.15922	0.029827	0.5202	0.00027109	1059.87	903.883		A004372_01	AT1G72520.1
4404	A004404_01	1	0.83422	-0.18126	0.022182	0.5202	0.0010087	3727.9	4468.46		A004404_01	AT1G66670.1
4405	A004405_01	1	0.91197	-0.09215	0.018335	0.5202	0.00040022	6335.98	6947.24		A004405_01	AT1G44090.1
4416	A004416_01	1	0.68167	-0.38321	0.033401	0.5202	0.00011179	765.937	1123.61		A004416_01	AT1G01810.1
4431	A004431_01	1	1.063	0.061087	0.029757	0.5202	0.00043535	13007.7	12238		A004431_01	AT1G08630.5
4458	A004458_01	1	1.1755	0.1617	0.059375	0.5202	0.00075575	2289.07	1947.3		A004458_01	AT1G52870.2
4465	A004465_01	1	1.1556	0.14465	0.051653	0.5202	0.00040285	1814.93	1570.58		A004465_01	AT1G55880.2
4506	A004506_01	1	1.2144	0.19422	0.014569	0.5202	0.0017946	12485.2	10281.5		A004506_01	AT1G32190.2
4530	A004530_01	1	0.89782	-0.10779	0.070408	0.5202	0.0009001	4668.53	5199.93		A004530_01	AT1G72760.1
4537	A004537_01	1	1.0871	0.083525	0.018096	0.5202	0.0014424	11954.9	10997.2		A004537_01	AT1G55360.1
4542	A004542_01	1	0.65186	-0.42793	0.055257	0.5202	0.00014358	1060.72	1627.17		A004542_01	AT1G55810.2
4560	A004560_01	1	1.1396	0.13066	0.028631	0.5202	0.0018374	3084.98	2707.01		A004560_01	AT1G19140.1
4563	A004563_01	1	1.1439	0.1344	0.035603	0.5202	0.0013387	3250.29	2841.54		A004563_01	AT1G80550.1
4566	A004566_01	1	1.104	0.098912	0.035463	0.5202	0.00068317	8597.27	7787.69		A004566_01	AT1G54040.2
4576	A004576_01	1	1.2013	0.18342	0.02718	0.5202	0.00048624	661.163	550.375		A004576_01	AT1G19120.1
4596	A004596_01	1	0.91362	-0.090338	0.028988	0.5202	0.00048067	5135.33	5620.64		A004596_01	AT1G68070.1
4597	A004597_01	1	1.0645	0.062512	0.034296	0.5202	0.001087	9403.15	8833.44		A004597_01	AT1G23390.1
4608	A004608_01	1	0.80474	-0.21724	0.036224	0.5202	0.0020191	1144.24	1421.83		A004608_01	AT1G79640.1
4638	A004638_01	1	1.0554	0.0539	0.039424	0.5202	0.0015291	7239.45	6859.57		A004638_01	AT1G76460.1
4643	A004643_01	1	1.1615	0.14968	0.047952	0.5202	0.00049957	1495.48	1287.55		A004643_01	AT1G51770.2
4645	A004645_01	1	0.92261	-0.08055	0.02535	0.5202	0.0011198	5272.18	5714.72		A004645_01	AT1G15750.4
4662	A004662_01	1	0.79963	-0.2236	0.036629	0.5202	0.00028913	46263.1	57855.3		A004662_01	AT1G34140.1
4785	A004785_01	1	1.4036	0.33905	0.030637	0.5202	0.00018563	1494.28	1064.54		A004785_01	AT1G69230.2
4792	A004792_01	1	1.1523	0.1418	0.1863	0.5202	0.0016706	976.134	847.084		A004792_01	AT1G19800.1
4812	A004812_01	1	0.85764	-0.15358	0.047502	0.5202	4.0408e-05	17849	20812.3		A004812_01	AT4G39370.1
4813	A004813_01	1	0.85708	-0.15423	0.018834	0.5202	0.00056428	14318.4	16705.6		A004813_01	AT1G67160.1
4827	A004827_01	1	1.1206	0.11389	0.014956	0.5202	0.00094803	4397.98	3924.92		A004827_01	AT1G51530.1
4837	A004837_01	1	1.1729	0.15946	0.033624	0.5202	0.00066243	3843.35	3276.73		A004837_01	AT1G79050.2
4842	A004842_01	1	1.067	0.064863	0.1005	0.5202	2.3856e-05	2323.9	2178.08		A004842_01	AT1G14400.2
4873	A004873_01	1	1.0487	0.047575	0.024785	0.5202	0.00044815	21103.6	20122.6		A004873_01	AT1G22500.1
4891	A004891_01	1	0.80677	-0.21471	0.026836	0.5202	0.0012851	1930.05	2392.27		A004891_01	AT1G04860.1
4924	A004924_01	1	1.0751	0.072425	0.033678	0.5202	0.000394	6566.92	6108.28		A004924_01	AT3G49370.1
4977	A004977_01	1	0.82944	-0.187	0.042832	0.5202	5.4464e-05	5486.8	6615.03		A004977_01	OBSOLETE
4986	A004986_01	1	0.86529	-0.14469	0.072405	0.5202	0.0014799	1965.3	2271.28		A004986_01	AT5G02390.1
4999	A004999_01	1	1.0617	0.059875	0.02692	0.5202	0.00019122	29266.5	27567.7		A004999_01	AT1G23900.2
5005	A005005_01	1	1.1257	0.1184	0.034512	0.5202	0.00042108	2822.84	2507.4		A005005_01	AT5G20290.1
5006	A005006_01	1	0.89539	-0.1105	0.016177	0.5202	0.0014991	2228.31	2488.66		A005006_01	AT4G29720.1
5053	A005053_01	1	0.91572	-0.08805	0.024304	0.5202	0.0020479	10552.3	11523		A005053_01	AT3G11890.1
5072	A005072_01	1	1.075	0.072337	0.072888	0.5202	0.00067676	932.249	867.226		A005072_01	AT1G30200.1
5104	A005104_01	1	0.80512	-0.21676	0.048931	0.5202	0.0017487	651.124	808.677		A005104_01	AT1G50680.1
5137	A005137_01	1	1.2526	0.22522	0.019967	0.5202	0.00020593	10953.3	8744.67		A005137_01	AT4G27670.1
5144	A005144_01	1	0.86273	-0.14765	0.022107	0.5202	0.00018401	10077.9	11681.9		A005144_01	AT5G46260.1
5152	A005152_01	1	0.88131	-0.12635	0.079787	0.5202	0.00021995	1952.18	2214.98		A005152_01	AT3G49960.1
5170	A005170_01	1	0.89248	-0.11375	0.23543	0.5202	0.0016326	2686.78	3010.31		A005170_01	AT3G19050.1
5195	A005195_01	1	0.86495	-0.14509	0.043513	0.5202	0.00095108	2922.52	3378.88		A005195_01	AT3G55440.1
5199	A005199_01	1	1.1401	0.13111	0.025928	0.5202	0.00081345	735.169	644.774		A005199_01	AT5G41360.1
5207	A005207_01	1	0.86866	-0.1408	0.038212	0.5202	2.5981e-05	7036.03	8099.84		A005207_01	AT1G60470.1
5228	A005228_01	1	0.83816	-0.17655	0.58094	0.5202	0.0010077	664.942	793.299		A005228_01	AT5G49140.1
5233	A005233_01	1	0.82532	-0.19199	0.035134	0.5202	0.0019664	988.511	1197.75		A005233_01	AT4G12580.1
5306	A005306_01	1	0.82151	-0.19661	0.054523	0.5202	0.00061145	905.874	1102.68		A005306_01	AT3G43240.1
5311	A005311_01	1	0.89981	-0.10558	0.042893	0.5202	1.6451e-05	4975.1	5529.21		A005311_01	AT5G25470.2
5337	A005337_01	1	1.4365	0.3622	0.05231	0.5202	1.6629e-05	2519.96	1754.26		A005337_01	AT3G50590.1
5354	A005354_01	1	1.1679	0.15518	0.050739	0.5202	0.0011018	6458.16	5530.31		A005354_01	AT3G41979.1
5356	A005356_01	1	0.5162	-0.66126	0.030213	0.5202	3.311e-08	4481.44	8681.94		A005356_01	AT4G16840.1
5384	A005384_01	1	1.1043	0.099225	0.028595	0.5202	0.0021249	2019.29	1828.59		A005384_01	AT4G08685.1
5485	A005485_01	1	0.84681	-0.16627	0.03719	0.5202	0.00031125	1826.94	2157.49		A005485_01	AT3G09050.1
5540	A005540_01	1	1.0633	0.061362	0.15705	0.5202	0.0015251	36680.5	34496		A005540_01	AT5G40080.1
5556	A005556_01	1	0.83691	-0.17804	0.081988	0.5202	0.0013704	835.725	998.546		A005556_01	AT5G52510.1
5568	A005568_01	1	1.1029	0.0979	0.036712	0.5202	0.0014888	3494.34	3168.46		A005568_01	AT5G01210.1
5591	A005591_01	1	1.2945	0.25812	0.033084	0.5202	0.00069025	1272.2	982.794		A005591_01	AT1G08380.1
5651	A005651_01	1	0.86413	-0.14604	0.056404	0.5202	0.00014871	6646.2	7691.72		A005651_01	AT3G07525.1
5769	A005769_01	1	0.96102	-0.039762	0.13824	0.5202	0.0019987	3876.93	4034.35		A005769_01	AT5G42610.1
5785	A005785_01	1	0.88472	-0.12249	0.037143	0.5202	3.3625e-05	3730.88	4217.09		A005785_01	AT1G20760.1
5821	A005821_01	1	1.1381	0.12936	0.098613	0.5202	3.5135e-05	3770.64	3312.97		A005821_01	AT3G51760.1
5831	A005831_01	1	1.2071	0.18821	0.021518	0.5202	0.0012232	2710.8	2245.76		A005831_01	AT1G23890.1
5832	A005832_01	1	1.2832	0.24933	0.020093	0.5202	0.00023023	611.919	476.849		A005832_01	AT1G23850.1
5846	A005846_01	1	0.77942	-0.2492	0.019072	0.5202	1.5699e-05	11814.7	15158.2		A005846_01	AT1G23950.5
5849	A005849_01	1	1.2362	0.21206	0.11841	0.5202	0.00030617	818.031	661.758		A005849_01	OBSOLETE
5894	A005894_01	1	0.69858	-0.3587	0.024138	0.5202	0.00082252	4438.18	6353.11		A005894_01	AT4G28703.1
5899	A005899_01	1	1.2133	0.19331	0.043766	0.5202	0.001608	1197.15	986.734		A005899_01	AT3G60380.1
5958	A005958_01	1	1.2415	0.21635	0.10869	0.5202	0.0004821	2344.9	1888.81		A005958_01	AT4G26940.2
5960	A005960_01	1	0.88723	-0.11965	0.08509	0.5202	0.0002628	27537.4	31039		A005960_01	AT5G03730.1
5967	A005967_01	1	1.5332	0.42736	0.026426	0.5202	9.2314e-06	6484.69	4229.33		A005967_01	AT3G21720.1
5974	A005974_01	1	1.1531	0.14242	0.036251	0.5202	0.00056363	2449.4	2124.31		A005974_01	AT5G44316.1
5976	A005976_01	1	0.69227	-0.36778	0.026149	0.5202	5.0988e-05	3500.29	5056.35		A005976_01	AT2G23110.1
5996	A005996_01	1	1.14	0.131	0.083375	0.5202	0.00088681	2903.58	2547.07		A005996_01	AT1G72175.1
6027	A006027_01	1	0.89128	-0.1151	0.040949	0.5202	0.002157	5040.7	5655.59		A006027_01	AT5G53300.2
6031	A006031_01	1	1.2636	0.234	0.021505	0.5202	0.0012207	1622.95	1284.34		A006031_01	AT2G17530.1
6042	A006042_01	1	1.1665	0.15404	0.021276	0.5202	0.0013182	2194.92	1881.64		A006042_01	AT2G29590.1
6045	A006045_01	1	0.5671	-0.56721	0.014802	0.5202	1.1262e-06	1678.74	2960.16		A006045_01	AT2G18710.1
6120	A006120_01	1	0.86978	-0.13951	0.040122	0.5202	0.0002976	3376.18	3881.59		A006120_01	AT2G25640.1
6165	A006165_01	1	1.1903	0.17422	0.037612	0.5202	1.4263e-06	6612.39	5555.26		A006165_01	AT2G43870.1
6177	A006177_01	1	1.0884	0.084737	0.11958	0.5202	0.00097307	1071.48	984.368		A006177_01	AT2G43790.1
6185	A006185_01	1	0.89732	-0.10834	0.048925	0.5202	0.00015959	5159.53	5749.68		A006185_01	AT2G20040.1
6196	A006196_01	1	0.80191	-0.22076	0.11902	0.5202	0.0011825	1280.24	1596.55		A006196_01	AT2G20300.1
6204	A006204_01	1	1.0878	0.084188	0.047873	0.5202	0.0018874	1881.27	1729.35		A006204_01	AT2G03380.1
6214	A006214_01	1	0.9081	-0.0964	0.032309	0.5202	0.00095165	11896.5	13100.4		A006214_01	AT2G01660.2
6217	A006217_01	1	0.91453	-0.08935	0.065768	0.5202	0.00039657	709.244	775.571		A006217_01	AT2G41280.1
6228	A006228_01	1	0.86142	-0.14917	0.032764	0.5202	0.0009667	15892.5	18449.6		A006228_01	AT2G30240.1
6244	A006244_01	1	1.1464	0.13666	0.025167	0.5202	0.00078938	730.187	636.956		A006244_01	AT2G30630.1
6292	A006292_01	1	1.0803	0.07725	0.056429	0.5202	0.00077562	11422	10573.4		A006292_01	AT2G47450.1
6307	A006307_01	1	0.95685	-0.044112	0.067891	0.5202	0.0020017	3253.54	3400.24		A006307_01	AT2G44930.1
6368	A006368_01	1	0.77451	-0.25552	0.040778	0.5202	0.00024585	628.352	811.269		A006368_01	AT2G34510.1
6400	A006400_01	1	1.0805	0.07745	0.074986	0.5202	0.0017204	23038	21320		A006400_01	AT2G32650.2
6405	A006405_01	1	0.86228	-0.14818	0.076031	0.5202	0.00011408	4397.1	5099.51		A006405_01	AT2G45600.1
6412	A006412_01	1	0.84465	-0.16884	0.025891	0.5202	0.00058308	2156.19	2552.68		A006412_01	AT3G29796.1
6414	A006414_01	1	0.6634	-0.41038	0.028321	0.5202	0.0017234	3531.22	5323.04		A006414_01	AT2G42470.1
6431	A006431_01	1	0.81384	-0.20599	0.040223	0.5202	0.001283	3355.98	4123.67		A006431_01	AT2G32905.1
6439	A006439_01	1	0.90873	-0.095713	0.030281	0.5202	0.0019788	3018.15	3321.26		A006439_01	AT2G39550.1
6449	A006449_01	1	0.9186	-0.0849	0.012519	0.5202	0.0019337	19034.3	20720.9		A006449_01	AT2G19210.1
6451	A006451_01	1	0.86673	-0.14303	0.034952	0.5202	0.00014574	8150.22	9403.15		A006451_01	AT2G30590.1
6485	A006485_01	1	1.089	0.085275	0.017306	0.5202	0.0018976	10066.8	9243.72		A006485_01	AT2G26970.2
6508	A006508_01	1	0.85694	-0.15439	0.067794	0.5202	0.00043923	5387.84	6287.38		A006508_01	AT5G46070.1
6514	A006514_01	1	1.1229	0.11594	0.028085	0.5202	0.001501	4206.14	3745.84		A006514_01	AT2G36370.1
6516	A006516_01	1	0.8882	-0.11856	0.032035	0.5202	0.00035784	21349.9	24038.2		A006516_01	AT2G46970.1
6531	A006531_01	1	1.1958	0.17881	0.14508	0.5202	0.00085288	1240.04	1037.01		A006531_01	AT2G28210.1
6534	A006534_01	1	0.37296	-0.98629	0.085112	0.5202	0.00015727	994.858	2667.51		A006534_01	AT3G14650.1
6539	A006539_01	1	0.90971	-0.094625	0.026985	0.5202	0.0013844	42391.4	46597.4		A006539_01	AT2G34260.2
6556	A006556_01	1	0.80685	-0.21461	0.03082	0.5202	0.00034681	11635.3	14420.4		A006556_01	AT2G17480.1
6577	A006577_01	1	0.90065	-0.10464	0.051624	0.5202	0.00084962	2170.91	2410.28		A006577_01	AT2G44230.1
6583	A006583_01	1	0.89799	-0.1076	0.026389	0.5202	0.0012345	4848.38	5399.17		A006583_01	AT2G18180.1
6620	A006620_01	1	0.90703	-0.097575	0.10185	0.5202	0.0016233	1018.31	1122.71		A006620_01	AT2G18650.1
6625	A006625_01	1	1.131	0.12311	0.04094	0.5202	0.0013511	1217.19	1076.21		A006625_01	AT3G60830.1
6627	A006627_01	1	0.75273	-0.28405	0.039407	0.5202	0.0013395	1018.41	1353.03		A006627_01	AT2G39300.1
6629	A006629_01	1	1.1552	0.14424	0.042488	0.5202	0.00037565	8891.94	7697.11		A006629_01	AT2G37070.1
6661	A006661_01	1	1.0836	0.0803	0.028109	0.5202	0.0013588	12505.2	11540.3		A006661_01	AT2G16890.2
6666	A006666_01	1	0.60357	-0.5049	0.12891	0.5202	0.00022858	530.012	878.135		A006666_01	OBSOLETE
6702	A006702_01	1	1.0868	0.083238	0.053226	0.5202	0.0018997	2391.8	2200.85		A006702_01	AT2G16140.1
6714	A006714_01	1	1.0807	0.077575	0.063737	0.5202	1.8786e-05	5551.93	5137.39		A006714_01	AT5G43470.2
6719	A006719_01	1	1.1822	0.16734	0.026326	0.5202	0.00027456	748.746	633.399		A006719_01	AT2G27430.1
6793	A006793_01	1	0.89288	-0.1133	0.056088	0.5202	0.0020053	3200.3	3584.23		A006793_01	AT2G13980.1
6909	A006909_01	1	1.1204	0.11372	0.054151	0.5202	0.00049375	7480.09	6676.17		A006909_01	AT2G01240.1
6950	A006950_01	1	0.80798	-0.21321	0.07086	0.5202	0.00067703	1061.46	1313.7		A006950_01	AT2G39200.1
7021	A007021_01	1	1.24	0.21511	0.03568	0.5202	0.00029937	2187.47	1764.11		A007021_01	AT2G25870.1
7041	A007041_01	1	0.86381	-0.1464	0.050763	0.5202	8.8706e-05	5727.88	6630.93		A007041_01	AT2G15600.1
7069	A007069_01	1	1.0865	0.082987	0.032874	0.5202	0.0012897	3225.36	2968.46		A007069_01	AT2G39110.1
7081	A007081_01	1	1.0925	0.088487	0.031733	0.5202	0.0014027	3316.62	3036.01		A007081_01	AT2G12170.1
7092	A007092_01	1	1.1126	0.10669	0.01677	0.5202	0.00046467	7813.44	7022.68		A007092_01	AT2G42380.2
7114	A007114_01	1	0.66024	-0.41515	0.044535	0.5202	0.00057898	718.668	1088.55		A007114_01	AT2G31900.1
7134	A007134_01	1	1.0835	0.0802	0.037164	0.5202	0.0010045	4617	4261.17		A007134_01	AT5G43110.1
7197	A007197_01	1	0.75262	-0.2842	0.017508	0.5202	0.0013535	1642.71	2182.66		A007197_01	AT2G37800.1
7204	A007204_01	1	1.1254	0.11817	0.02191	0.5202	0.00012774	4521.05	4017.04		A007204_01	AT5G16290.2
7209	A007209_01	1	1.142	0.13275	0.022989	0.5202	0.00030951	22920.8	20072.4		A007209_01	AT2G40050.1
7246	A007246_01	1	0.91125	-0.092937	0.057073	0.5202	0.00015424	2343.73	2571.9		A007246_01	AT2G34870.1
7260	A007260_01	1	0.75316	-0.28348	0.03959	0.5202	3.3789e-05	2528.29	3356.99		A007260_01	AT2G23600.1
7264	A007264_01	1	0.84649	-0.16666	0.014283	0.5202	0.0003701	1782.19	2105.48		A007264_01	AT2G22270.1
7266	A007266_01	1	0.80106	-0.22183	0.066103	0.5202	0.00035533	2418.01	3018.45		A007266_01	AT2G46560.1
7289	A007289_01	1	1.1493	0.13912	0.064087	0.5202	0.00099528	1748.65	1521.57		A007289_01	AT2G27080.2
7296	A007296_01	1	0.84432	-0.16922	0.032761	0.5202	0.0010163	3512.91	4160.96		A007296_01	AT2G05940.1
7297	A007297_01	1	1.1654	0.15306	0.033774	0.5202	1.0024e-05	5182.8	4447.51		A007297_01	AT2G40600.1
7300	A007300_01	1	0.92337	-0.079725	0.02925	0.5202	0.0021505	2515.43	2724.12		A007300_01	AT2G44060.2
7319	A007319_01	1	1.1694	0.15652	0.044525	0.5202	0.0014786	2297.32	1964.51		A007319_01	AT2G31160.1
7384	A007384_01	1	1.2895	0.25424	0.084255	0.5202	0.0014396	157.827	122.401		A007384_01	AT2G34630.2
7391	A007391_01	1	1.1294	0.12171	0.017853	0.5202	0.0016457	2022.12	1790.41		A007391_01	AT2G30050.1
7396	A007396_01	1	0.45284	-0.79223	0.040578	0.5202	3.6635e-05	1020.04	2252.51		A007396_01	AT2G18840.1
7420	A007420_01	1	1.3212	0.27851	0.024872	0.5202	0.0021332	715.585	541.639		A007420_01	AT5G35794.1
7438	A007438_01	1	1.1725	0.15916	0.039643	0.5202	0.00021603	6947.24	5924.79		A007438_01	AT2G30970.1
7444	A007444_01	1	1.0711	0.068725	0.023954	0.5202	0.00025159	6067.49	5664.08		A007444_01	AT2G28660.1
7466	A007466_01	1	0.72997	-0.31475	0.12552	0.5202	8.9092e-05	1106.77	1516.26		A007466_01	AT2G04620.1
7471	A007471_01	1	0.79172	-0.23355	0.031329	0.5202	0.0010363	1371.14	1731.77		A007471_01	AT2G07310.1
7502	A007502_01	1	0.55497	-0.58885	0.061889	0.5202	5.2595e-07	710.949	1281.13		A007502_01	AT2G17570.1
7504	A007504_01	1	1.1206	0.11386	0.036703	0.5202	0.0004474	6210.52	5541.94		A007504_01	AT2G38900.1
7570	A007570_01	1	0.82209	-0.1959	0.022923	0.5202	6.6137e-06	811.107	986.635		A007570_01	AT2G01220.1
7604	A007604_01	1	1.144	0.13455	0.041928	0.5202	0.00082809	871.573	761.812		A007604_01	AT2G04795.1
7612	A007612_01	1	1.1064	0.10114	0.035478	0.5202	0.0021438	2546.05	2301.23		A007612_01	AT2G22530.1
7649	A007649_01	1	1.1369	0.12829	0.098631	0.5202	0.001995	1154.7	1015.77		A007649_01	AT2G46620.1
7660	A007660_01	1	1.1471	0.13723	0.035878	0.5202	0.00054124	4417.37	3850.66		A007660_01	AT2G41670.1
7725	A007725_01	1	0.92313	-0.079987	0.033888	0.5202	0.0018595	8030.48	8699.32		A007725_01	AT2G45520.1
7728	A007728_01	1	0.90581	-0.098925	0.064207	0.5202	0.00041855	2085.16	2301.92		A007728_01	AT2G07170.1
7730	A007730_01	1	0.86406	-0.14611	0.044166	0.5202	5.6208e-06	8995.68	10410.8		A007730_01	AT2G44310.1
7734	A007734_01	1	0.83018	-0.18611	0.14598	0.5202	0.00037996	1600.39	1927.73		A007734_01	AT2G45430.1
7739	A007739_01	1	1.1013	0.096512	0.031395	0.5202	0.0013932	6617.68	6008.92		A007739_01	AT2G17120.1
7748	A007748_01	1	0.78397	-0.24339	0.073901	0.5202	4.6338e-05	1052.05	1341.98		A007748_01	AT2G41360.1
7761	A007761_01	1	0.87578	-0.13264	0.018851	0.5202	0.0015671	1251.5	1428.96		A007761_01	AT2G34000.1
7772	A007772_01	1	0.90063	-0.10466	0.011064	0.5202	0.0013228	1800.64	1999.4		A007772_01	AT2G01780.1
7774	A007774_01	1	1.1474	0.13746	0.023691	0.5202	0.00088838	2375.35	2070.41		A007774_01	AT2G41850.1
7775	A007775_01	1	1.1122	0.10637	0.068834	0.5202	0.00018528	3947.75	3549.28		A007775_01	AT2G01730.1
7777	A007777_01	1	1.202	0.18395	0.030025	0.5202	0.0016583	912.237	758.923		A007777_01	AT2G41780.2
7778	A007778_01	1	0.84451	-0.169	0.040839	0.5202	0.00032059	8411.04	9959.68		A007778_01	AT2G30110.1
7811	A007811_01	1	0.82451	-0.19296	0.053742	0.5202	0.00091621	6979.97	8465.04		A007811_01	AT2G28150.1
7819	A007819_01	1	0.90538	-0.0994	0.051054	0.5202	0.0015627	1517.62	1676.23		A007819_01	AT2G28130.1
7847	A007847_01	1	0.71904	-0.32984	0.059573	0.5202	0.0012479	699.314	972.626		A007847_01	AT2G28160.1
7874	A007874_01	1	1.1003	0.09555	0.067724	0.5202	0.0003167	8025.67	7293.95		A007874_01	AT2G46380.1
7920	A007920_01	1	0.87139	-0.13766	0.047246	0.5202	0.00069527	4432.86	5087.29		A007920_01	AT2G15490.1
7933	A007933_01	1	0.68773	-0.37436	0.048188	0.5202	0.0002719	474.044	689.316		A007933_01	AT2G05810.2
7936	A007936_01	1	0.7684	-0.26345	0.02781	0.5202	3.3719e-05	722.849	940.771		A007936_01	AT2G41900.1
7941	A007941_01	1	1.2282	0.20557	0.037366	0.5202	0.0013797	4344.21	3536.88		A007941_01	AT2G17380.1
7963	A007963_01	1	1.1548	0.14389	0.024923	0.5202	0.00124	2388.69	2068.54		A007963_01	AT2G19590.1
7970	A007970_01	1	0.87857	-0.12946	0.057676	0.5202	0.00055982	1010.3	1149.98		A007970_01	AT2G15090.1
7977	A007977_01	1	1.1483	0.13825	0.064008	0.5202	0.00042378	9590.23	8351.53		A007977_01	AT2G18050.2
7997	A007997_01	1	0.9107	-0.093538	0.039067	0.5202	0.0010416	27309.8	29986.4		A007997_01	AT2G24590.1
8013	A008013_01	1	0.87934	-0.12859	0.057091	0.5202	0.0021373	1850.48	2104.22		A008013_01	AT2G01990.1
8015	A008015_01	1	1.0723	0.069762	0.034343	0.5202	0.0011619	14255.5	13295.8		A008015_01	AT2G28990.1
8035	A008035_01	1	0.84701	-0.16604	0.03581	0.5202	0.00037847	11800.5	13932.8		A008035_01	AT2G35360.1
8110	A008110_01	1	0.89948	-0.10594	0.023754	0.5202	0.0016266	1712.65	1903.98		A008110_01	AT2G24070.2
8113	A008113_01	1	1.1306	0.12279	0.044899	0.5202	1.8574e-05	1065.18	942.089		A008113_01	AT2G24030.1
8122	A008122_01	1	0.86564	-0.14429	0.03113	0.5202	0.0011464	12787.2	14772.2		A008122_01	AT2G26890.1
8138	A008138_01	1	1.0739	0.071275	0.054579	0.5202	6.7832e-05	10775.2	10034.7		A008138_01	AT2G47430.1
8168	A008168_01	1	0.85997	-0.15086	0.045456	0.5202	0.0017522	6337.25	7368.73		A008168_01	AT2G39220.1
8177	A008177_01	1	0.82099	-0.19725	0.025883	0.5202	0.0018038	12724.7	15500.1		A008177_01	AT2G14810.1
8190	A008190_01	1	1.1227	0.11575	0.051406	0.5202	0.00092925	1415.73	1260.92		A008190_01	AT5G06220.1
8200	A008200_01	1	1.0651	0.06305	0.020931	0.5202	0.00041327	7477.1	7019.87		A008200_01	AT2G19690.1
8216	A008216_01	1	0.7698	-0.26163	0.052783	0.5202	0.00081979	928.713	1206.4		A008216_01	AT2G02620.1
8272	A008272_01	1	0.90058	-0.10471	0.045882	0.5202	0.0004083	5872.29	6520.46		A008272_01	AT2G40990.1
8285	A008285_01	1	0.82829	-0.18839	0.029524	0.5202	0.00080784	2546.82	3074.81		A008285_01	AT2G29810.1
8294	A008294_01	1	1.1419	0.1327	0.046809	0.5202	0.0012172	3596.44	3149.5		A008294_01	AT2G01430.1
8297	A008297_01	1	0.75903	-0.27571	0.16137	0.5202	0.0016024	3367.08	4435.96		A008297_01	AT2G24580.1
8304	A008304_01	1	1.1377	0.129	0.012623	0.5202	0.00035478	4297.55	3777.43		A008304_01	AT2G41240.2
8305	A008305_01	1	0.48205	-0.72971	0.025122	0.5202	1.2077e-05	1784.69	3702.26		A008305_01	AT2G42840.1
8306	A008306_01	1	1.1258	0.11854	0.022709	0.5202	0.0001668	3828.77	3400.92		A008306_01	AT2G41300.1
8307	A008307_01	1	1.1211	0.1143	0.0384	0.5202	0.0015994	2346.55	2092.89		A008307_01	AT2G42950.1
8339	A008339_01	1	0.84521	-0.16817	0.067761	0.5202	0.00031288	624.905	739.371		A008339_01	AT2G20820.2
8349	A008349_01	1	1.0805	0.077412	0.046465	0.5202	0.0015905	17569.2	16260.6		A008349_01	AT2G37300.1
8355	A008355_01	1	1.0838	0.080462	0.066455	0.5202	0.00063871	13441.5	12401.8		A008355_01	AT2G37390.1
8358	A008358_01	1	0.50758	-0.6781	0.017715	0.5202	7.4705e-07	1205.56	2375.11		A008358_01	AT2G04790.4
8365	A008365_01	1	0.83509	-0.18021	0.038899	0.5202	0.00029495	13588.8	16272		A008365_01	AT2G19630.1
8366	A008366_01	1	0.87396	-0.13473	0.024404	0.5202	0.00027118	2036.52	2330.18		A008366_01	AT2G20770.1
8376	A008376_01	1	1.1869	0.17134	0.058771	0.5202	0.0018594	509.23	429.018		A008376_01	AT2G35910.1
8377	A008377_01	1	1.2755	0.24336	0.040959	0.5202	0.00027399	1350.46	1058.7		A008377_01	AT2G35920.1
8380	A008380_01	1	0.85692	-0.15441	0.059109	0.5202	0.00012669	2330.18	2719.22		A008380_01	AT2G35950.1
8385	A008385_01	1	1.092	0.088037	0.018015	0.5202	0.00030991	6827.41	6252.27		A008385_01	AT2G15220.1
8426	A008426_01	1	0.72537	-0.32108	0.022627	0.5202	0.0014611	210.903	290.761		A008426_01	AT2G22540.1
8469	A008469_01	1	0.81003	-0.21069	0.055817	0.5202	0.0020209	369.74	456.46		A008469_01	AT2G15730.1
8508	A008508_01	1	0.90379	-0.10116	0.039415	0.5202	0.0016086	1094.88	1211.48		A008508_01	AT2G22730.1
8544	A008544_01	1	1.2709	0.23969	0.035677	0.5202	0.002049	277.744	218.547		A008544_01	AT2G04900.1
8572	A008572_01	1	0.84233	-0.17159	0.077457	0.5202	0.00055261	865.58	1027.62		A008572_01	AT2G42280.2
8573	A008573_01	1	0.81139	-0.20901	0.019443	0.5202	0.0012986	1917.93	2363.74		A008573_01	AT2G40300.1
8587	A008587_01	1	0.88862	-0.11809	0.061367	0.5202	0.00057229	6331.55	7125.25		A008587_01	AT2G28000.1
8608	A008608_01	1	1.6791	0.51824	0.032843	0.5202	0.0015772	466.753	277.966		A008608_01	AT2G47470.4
8661	A008661_01	1	0.90223	-0.10289	0.052568	0.5202	0.00023139	2534.12	2808.76		A008661_01	AT2G41700.2
8667	A008667_01	1	0.8999	-0.10547	0.048164	0.5202	0.0019912	3131.92	3480.39		A008667_01	AT2G46030.1
8703	A008703_01	1	1.0568	0.055237	0.040092	0.5202	0.00024524	2781.09	2631.74		A008703_01	AT2G39970.1
8716	A008716_01	1	0.52464	-0.64505	0.034654	0.5202	1.4546e-08	595.857	1135.81		A008716_01	AT2G17620.1
8746	A008746_01	1	1.9891	0.68769	0.07129	0.5202	5.5809e-05	1156.55	581.435		A008746_01	AT2G39810.1
8748	A008748_01	1	0.77429	-0.25581	0.046453	0.5202	0.00036981	1919.46	2478.97		A008748_01	AT2G41870.1
8857	A008857_01	1	0.83741	-0.17744	0.031773	0.5202	0.0017687	1429.39	1707.01		A008857_01	AT2G36210.1
8861	A008861_01	1	1.1211	0.11434	0.024118	0.5202	0.00069796	681.23	607.651		A008861_01	AT2G32720.1
8895	A008895_01	1	1.1053	0.10014	0.042862	0.5202	0.0014264	973.015	880.245		A008895_01	AT3G51580.1
8928	A008928_01	1	0.82288	-0.19495	0.033397	0.5202	0.00096827	1284.47	1560.87		A008928_01	AT3G62280.1
8938	A008938_01	1	0.79843	-0.22511	0.062245	0.5202	1.5469e-05	2811.29	3521		A008938_01	AT3G57410.1
8948	A008948_01	1	0.79203	-0.23315	0.040312	0.5202	1.0508e-05	7253.94	9158.15		A008948_01	AT3G45150.1
8976	A008976_01	1	0.76984	-0.26158	0.71625	0.5202	0.00072833	1039.92	1350.86		A008976_01	AT3G56980.1
9026	A009026_01	1	0.80613	-0.21551	0.015908	0.5202	0.00081661	37429	46434.6		A009026_01	AT3G62240.1
9038	A009038_01	1	0.83259	-0.18321	0.046469	0.5202	0.00042137	2853.21	3426.86		A009038_01	AT3G55800.1
9041	A009041_01	1	0.86154	-0.14904	0.052125	0.5202	0.0015882	3474.83	4033.14		A009041_01	AT3G22870.1
9063	A009063_01	1	1.2347	0.21086	0.044482	0.5202	0.001171	1859.94	1506.28		A009063_01	AT3G44713.1
9104	A009104_01	1	0.64803	-0.43381	0.026301	0.5202	1.6033e-07	910.323	1404.73		A009104_01	AT3G27240.1
9124	A009124_01	1	0.89129	-0.11509	0.017887	0.5202	0.00042481	3606.89	4046.87		A009124_01	AT3G12910.1
9163	A009163_01	1	0.42241	-0.86177	0.052484	0.5202	3.8066e-06	748.372	1771.53		A009163_01	AT3G25470.1
9164	A009164_01	1	1.1665	0.15404	0.14119	0.5202	0.00016759	12338.8	10577.7		A009164_01	AT3G60400.1
9180	A009180_01	1	0.89953	-0.10589	0.061546	0.5202	0.00076412	1498.32	1665.53		A009180_01	AT1G08440.1
9194	A009194_01	1	0.81232	-0.20786	0.062098	0.5202	4.1836e-06	31904.4	39273.3		A009194_01	AT3G22010.1
9241	A009241_01	1	0.8314	-0.18465	0.044516	0.5202	3.171e-05	11958.5	14384.4		A009241_01	AT3G27970.1
9245	A009245_01	1	0.87357	-0.13516	0.053136	0.5202	0.00082798	2234.78	2558.05		A009245_01	AT3G17270.1
9248	A009248_01	1	1.1609	0.1492	0.032672	0.5202	0.001857	715.513	616.341		A009248_01	AT3G20910.1
9249	A009249_01	1	0.85504	-0.15661	0.047701	0.5202	0.00013185	11303.9	13220.2		A009249_01	AT3G42770.1
9253	A009253_01	1	0.81706	-0.20204	0.048721	0.5202	0.0003527	1384.65	1694.77		A009253_01	AT3G13784.1
9256	A009256_01	1	0.90521	-0.099587	0.02042	0.5202	0.00093624	14406	15914.7		A009256_01	AT3G04840.1
9283	A009283_01	1	1.0939	0.089762	0.025222	0.5202	0.0018093	5683.94	5195.77		A009283_01	AT3G22350.1
9338	A009338_01	1	1.066	0.0639	0.037215	0.5202	0.0021509	3446.45	3233.11		A009338_01	AT3G49640.1
9360	A009360_01	1	0.82098	-0.19726	0.026056	0.5202	0.00023882	3960.79	4824.68		A009360_01	AT3G46330.1
9432	A009432_01	1	1.2753	0.24315	0.06926	0.5202	0.0015364	557.688	437.291		A009432_01	AT3G12850.1
9465	A009465_01	1	1.1155	0.1093	0.026801	0.5202	0.00064733	8834.33	7919.63		A009465_01	AT3G26340.1
9473	A009473_01	1	0.87293	-0.1359	0.04095	0.5202	0.0004859	1032.56	1182.87		A009473_01	AT3G18535.1
9523	A009523_01	1	0.72448	-0.3223	0.060193	0.5202	0.00064094	9369.36	12931.2		A009523_01	AT3G49160.1
9532	A009532_01	1	0.88036	-0.12742	0.029717	0.5202	0.00030799	6489.88	7371.67		A009532_01	AT3G49760.1
9553	A009553_01	1	1.1909	0.1747	0.06897	0.5202	3.0513e-05	3684.17	3093.63		A009553_01	AT3G45680.1
9639	A009639_01	1	0.85209	-0.16006	0.02208	0.5202	0.0016644	1779.7	2088.71		A009639_01	AT3G05030.2
9647	A009647_01	1	1.1946	0.17781	0.016957	0.5202	0.00067043	2143.08	1793.99		A009647_01	AT3G04970.2
9662	A009662_01	1	1.0771	0.074238	0.037322	0.5202	0.0014959	2347.25	2179.39		A009662_01	AT3G19670.1
9716	A009716_01	1	0.77574	-0.25394	0.017933	0.5202	5.6491e-05	1896.95	2445.24		A009716_01	AT3G20980.1
9740	A009740_01	1	1.0359	0.0353	0.035081	0.5202	0.0018523	32895.8	31754.8		A009740_01	AT3G57390.1
9778	A009778_01	1	1.1187	0.11219	0.028203	0.5202	0.001089	10288.7	9196.7		A009778_01	AT3G01460.1
9852	A009852_01	1	0.87649	-0.13182	0.075914	0.5202	0.00039676	4946.82	5643.73		A009852_01	AT3G57400.1
9903	A009903_01	1	1.0898	0.085988	0.033793	0.5202	0.0019012	9387.18	8613.62		A009903_01	AT3G61360.1
9928	A009928_01	1	0.71086	-0.34127	0.052298	0.5202	0.00059407	612.041	861.005		A009928_01	AT3G61090.1
9932	A009932_01	1	0.90603	-0.098687	0.038725	0.5202	0.00011226	2357.84	2602.17		A009932_01	AT3G60950.1
9992	A009992_01	1	1.1182	0.1117	0.061728	0.5202	0.0013818	9011.89	8059.45		A009992_01	AT3G04340.1
10019	A010019_01	1	1.1851	0.16981	0.039505	0.5202	2.0678e-05	3698.56	3120.97		A010019_01	AT3G47630.2
10066	A010066_01	1	0.84761	-0.16534	0.032901	0.5202	0.00091032	1392	1642.21		A010066_01	AT3G23820.1
10078	A010078_01	1	1.1197	0.11306	0.023214	0.5202	0.0011168	8597.27	7678.66		A010078_01	AT3G43790.2
10097	A010097_01	1	0.88127	-0.12639	0.038869	0.5202	0.00024857	34330.9	38952.6		A010097_01	AT3G43770.1
10138	A010138_01	1	0.8972	-0.10848	0.049595	0.5202	0.00032501	18059	20128.7		A010138_01	AT3G25680.1
10149	A010149_01	1	0.75576	-0.28004	0.049668	0.5202	0.00035496	10338.2	13680.1		A010149_01	AT3G58170.1
10153	A010153_01	1	0.88473	-0.12247	0.017543	0.5202	0.0010027	6089.37	6882.93		A010153_01	AT3G45390.1
10189	A010189_01	1	0.85399	-0.15784	0.071849	0.5202	0.00013433	1024.85	1200.03		A010189_01	AT2G06200.1
10246	A010246_01	1	1.1292	0.12151	0.044409	0.5202	0.00070338	1825.48	1616.63		A010246_01	AT3G42390.1
10252	A010252_01	1	0.86237	-0.14807	0.050285	0.5202	0.0021044	3254.85	3774.41		A010252_01	AT3G27560.1
10256	A010256_01	1	0.93193	-0.0705	0.019276	0.5202	0.0012485	4889.28	5246.41		A010256_01	AT3G21055.1
10284	A010284_01	1	1.1129	0.10698	0.10914	0.5202	0.00046495	6204.93	5575.29		A010284_01	AT3G46150.1
10304	A010304_01	1	1.1274	0.11992	0.097824	0.5202	0.00068947	12211.1	10831.4		A010304_01	AT3G12890.1
10308	A010308_01	1	1.1438	0.13439	0.034652	0.5202	0.00044834	937.016	819.259		A010308_01	AT3G12140.3
10311	A010311_01	1	0.85983	-0.15103	0.032863	0.5202	1.0475e-05	6920.89	8049.78		A010311_01	AT3G60740.1
10332	A010332_01	1	0.83794	-0.17681	0.013736	0.5202	0.0012033	6883.62	8214.86		A010332_01	AT3G58120.1
10412	A010412_01	1	0.84658	-0.16655	0.038803	0.5202	0.00022759	12779.5	15096.2		A010412_01	AT3G22550.1
10424	A010424_01	1	0.8642	-0.14595	0.02986	0.5202	3.9509e-06	24548.4	28407.3		A010424_01	AT3G07730.1
10565	A010565_01	1	6.1731	1.8202	0.049301	0.5202	0.00073181	30.341	4.91504		A010565_01	AT3G44460.1
10639	A010639_01	1	0.92955	-0.07305	0.058225	0.5202	0.0015909	28486.9	30644.2		A010639_01	AT3G21770.1
10658	A010658_01	1	0.88402	-0.12328	0.054366	0.5202	0.0010098	2694.86	3048.48		A010658_01	AT3G55610.1
10669	A010669_01	1	1.0991	0.094463	0.027461	0.5202	0.0011677	4832.41	4397.1		A010669_01	AT3G19550.1
10689	A010689_01	1	1.1198	0.11319	0.071309	0.5202	0.0008046	2810.45	2509.65		A010689_01	AT3G49670.1
10713	A010713_01	1	1.1358	0.1273	0.058751	0.5202	0.0008479	5159.53	4542.81		A010713_01	AT3G24800.1
10724	A010724_01	1	0.87721	-0.13101	0.057282	0.5202	0.00098235	1812.75	2066.48		A010724_01	AT3G06590.2
10732	A010732_01	1	1.0727	0.070162	0.05982	0.5202	0.0015041	2939.52	2740.24		A010732_01	AT3G46060.1
10741	A010741_01	1	0.82719	-0.18972	0.054384	0.5202	0.00035831	1760.93	2128.98		A010741_01	AT3G10820.1
10775	A010775_01	1	1.1522	0.14169	0.057513	0.5202	0.0011286	1034.94	898.207		A010775_01	AT3G20890.1
10825	A010825_01	1	1.129	0.12132	0.156	0.5202	0.0020753	5140.99	4553.72		A010825_01	AT3G13880.1
10835	A010835_01	1	0.87702	-0.13123	0.071292	0.5202	0.00072082	31338.4	35731.9		A010835_01	AT3G06290.1
10836	A010836_01	1	0.87691	-0.13135	0.031009	0.5202	0.00041098	16481.6	18794.1		A010836_01	AT3G14070.1
10912	A010912_01	1	1.1409	0.13184	0.031096	0.5202	0.00011491	3659.57	3207.67		A010912_01	AT3G06750.1
10934	A010934_01	1	1.0895	0.085725	0.04817	0.5202	0.00051385	2037.14	1869.82		A010934_01	AT3G56750.1
10938	A010938_01	1	1.1209	0.11416	0.04451	0.5202	0.00014691	6593.9	5882.28		A010938_01	AT3G56860.1
11009	A011009_01	1	0.83066	-0.18554	0.060919	0.5202	0.001146	2078.5	2502.14		A011009_01	AT3G48940.1
11012	A011012_01	1	1.2046	0.18614	0.032894	0.5202	0.00097506	1985.05	1647.97		A011012_01	AT3G61010.1
11019	A011019_01	1	1.0642	0.062213	0.037313	0.5202	0.00095968	14639.8	13757		A011019_01	AT3G20530.1
11022	A011022_01	1	0.87317	-0.13562	0.057643	0.5202	0.00042198	1810.39	2073.51		A011022_01	AT1G65120.1
11034	A011034_01	1	0.90793	-0.096587	0.055931	0.5202	0.0015986	2750.95	3029.95		A011034_01	AT3G24110.1
11043	A011043_01	1	1.1069	0.1016	0.026422	0.5202	0.00087081	7963.31	7193.98		A011043_01	AT3G23440.1
11059	A011059_01	1	1.1689	0.15604	0.027906	0.5202	0.001066	544.572	465.914		A011059_01	AT3G19310.1
11074	A011074_01	1	1.0808	0.077737	0.063312	0.5202	0.00041011	3958.81	3662.86		A011074_01	AT3G29375.1
11085	A011085_01	1	0.90137	-0.10384	0.03806	0.5202	0.00029758	4322.98	4795.82		A011085_01	AT3G14840.2
11122	A011122_01	1	0.93391	-0.068375	0.056984	0.5202	0.00092637	4304.43	4609.16		A011122_01	AT3G26880.1
11134	A011134_01	1	0.897	-0.1087	0.046633	0.5202	0.00066182	5689.06	6342.32		A011134_01	AT3G62050.1
11138	A011138_01	1	1.1548	0.14389	0.039828	0.5202	0.0014788	822.789	712.514		A011138_01	AT3G14380.1
11160	A011160_01	1	1.1335	0.12529	0.053762	0.5202	0.00016651	7493.57	6611.06		A011160_01	AT3G57140.2
11284	A011284_01	1	1.1262	0.11881	0.084846	0.5202	0.00050118	5269.55	4679.28		A011284_01	AT3G53850.1
11299	A011299_01	1	0.73769	-0.30424	0.045448	0.5202	0.00056182	4571.97	6198.11		A011299_01	AT3G50590.1
11316	A011316_01	1	1.1384	0.1296	0.028384	0.5202	0.0015931	2185.5	1919.85		A011316_01	AT3G09230.1
11329	A011329_01	1	1.0923	0.088313	0.058045	0.5202	0.00017636	5909.4	5409.98		A011329_01	AT3G25190.1
11361	A011361_01	1	1.0935	0.089363	0.033428	0.5202	0.00028139	7631.96	6979.97		A011361_01	AT3G08530.1
11368	A011368_01	1	0.82047	-0.19788	0.025403	0.5202	0.0013256	4240.77	5168.82		A011368_01	AT3G06660.1
11489	A011489_01	1	1.1132	0.10721	0.048708	0.5202	0.0015818	23407.2	21027.8		A011489_01	AT3G24450.1
11503	A011503_01	1	0.92133	-0.081938	0.026806	0.5202	0.0010572	5603.24	6081.46		A011503_01	AT3G09330.1
11569	A011569_01	1	0.61967	-0.47856	0.020443	0.5202	0.00019766	2503.39	4040		A011569_01	AT3G06130.1
11601	A011601_01	1	1.1385	0.12967	0.03795	0.5202	0.0021316	1569.64	1378.84		A011601_01	AT3G20820.1
11674	A011674_01	1	1.2302	0.20719	0.044091	0.5202	0.00013232	1470.42	1195.24		A011674_01	AT3G48560.1
11738	A011738_01	1	1.1777	0.1636	0.037774	0.5202	0.0013781	8296.59	7044.48		A011738_01	AT3G19160.1
11769	A011769_01	1	0.87661	-0.13169	0.0813	0.5202	0.00013623	24122.5	27518.1		A011769_01	AT3G62820.1
11799	A011799_01	1	1.4258	0.35471	0.03502	0.5202	6.9533e-05	6180.16	4334.67		A011799_01	AT3G54750.1
11804	A011804_01	1	1.1752	0.16141	0.020337	0.5202	4.7149e-06	4816.97	4099.01		A011804_01	AT3G30845.1
11853	A011853_01	1	1.0599	0.058175	0.049471	0.5202	0.00051877	10444.2	9853.68		A011853_01	AT3G08890.2
11863	A011863_01	1	0.85711	-0.15419	0.037721	0.5202	1.4405e-05	34091.4	39775.2		A011863_01	AT3G48010.1
11875	A011875_01	1	0.92229	-0.0809	0.06412	0.5202	0.00096706	22413.1	24301.7		A011875_01	AT3G57690.1
11890	A011890_01	1	0.82104	-0.19719	0.068003	0.5202	0.00047933	540.611	658.458		A011890_01	AT3G52090.1
11943	A011943_01	1	0.86803	-0.14153	0.018997	0.5202	0.00034295	3031.16	3492.24		A011943_01	AT3G60240.2
11953	A011953_01	1	1.0892	0.085413	0.025385	0.5202	0.00066653	11374.2	10443.1		A011953_01	AT3G28170.1
12018	A012018_01	1	0.82576	-0.19145	0.05502	0.5202	0.00065574	6640.22	8040.93		A012018_01	AT3G58800.1
12021	A012021_01	1	0.90083	-0.10444	0.039016	0.5202	0.0012204	1351.68	1500.42		A012021_01	AT3G02630.1
12036	A012036_01	1	1.622	0.48364	0.017257	0.5202	1.9977e-07	1395.07	860.058		A012036_01	AT3G04280.3
12045	A012045_01	1	0.8179	-0.20101	0.076152	0.5202	0.00045613	533.202	651.906		A012045_01	AT3G22720.1
12053	A012053_01	1	1.1249	0.11769	0.05748	0.5202	0.0020401	5657.85	5029.62		A012053_01	AT3G14940.1
12107	A012107_01	1	1.0655	0.063462	0.31138	0.5202	0.0015385	2497.89	2344.44		A012107_01	AT3G03130.1
12110	A012110_01	1	1.4207	0.35114	0.074645	0.5202	3.9234e-05	4451.07	3133.17		A012110_01	AT3G09360.1
12114	A012114_01	1	0.47415	-0.74623	0.041029	0.5202	2.2086e-05	975.256	2056.79		A012114_01	AT3G18670.1
12133	A012133_01	1	1.0453	0.044325	0.037427	0.5202	0.00074289	9630.59	9213.27		A012133_01	AT3G05620.1
12158	A012158_01	1	1.1888	0.17298	0.032326	0.5202	0.00043509	1422.11	1196.19		A012158_01	AT3G01370.1
12163	A012163_01	1	1.2854	0.25106	0.044529	0.5202	5.0951e-05	3504.84	2726.57		A012163_01	AT3G10150.1
12174	A012174_01	1	0.77574	-0.25394	0.051502	0.5202	0.00029074	1288.59	1661.04		A012174_01	AT3G51500.1
12179	A012179_01	1	0.83633	-0.17874	0.0239	0.5202	4.4451e-05	22994.3	27493.4		A012179_01	AT3G04750.1
12205	A012205_01	1	0.8695	-0.13984	0.025272	0.5202	0.00077613	14856.6	17085.7		A012205_01	AT3G03400.1
12228	A012228_01	1	1.0829	0.079625	0.029473	0.5202	0.00055269	4612.84	4259.9		A012228_01	AT3G14450.1
12230	A012230_01	1	1.0707	0.068338	0.040347	0.5202	0.00021856	3195.18	2984.24		A012230_01	AT3G01570.1
12232	A012232_01	1	1.1246	0.11744	0.10854	0.5202	0.0017045	9973.63	8868.85		A012232_01	AT3G14500.1
12237	A012237_01	1	0.69831	-0.35909	0.038952	0.5202	0.0017462	629.547	901.536		A012237_01	AT3G20230.1
12245	A012245_01	1	0.65407	-0.42454	0.022503	0.5202	0.0012998	394.177	602.628		A012245_01	AT3G03680.1
12276	A012276_01	1	0.90526	-0.099538	0.097084	0.5202	0.0020292	10656.2	11771.1		A012276_01	AT3G21140.1
12303	A012303_01	1	0.75469	-0.28145	0.091598	0.5202	0.0010502	178.145	236.04		A012303_01	AT3G60880.2
12372	A012372_01	1	1.0522	0.050888	0.047629	0.5202	0.0012614	28787.6	27359		A012372_01	AT3G15530.2
12379	A012379_01	1	0.83814	-0.17657	0.042906	0.5202	0.0009903	5016.56	5984.93		A012379_01	AT3G16110.1
12385	A012385_01	1	0.86657	-0.14321	0.046471	0.5202	0.00014337	5356.15	6180.78		A012385_01	AT3G06040.3
12412	A012412_01	1	0.81149	-0.20889	0.052129	0.5202	0.0021444	3683.8	4539.63		A012412_01	AT3G03140.1
12426	A012426_01	1	1.3732	0.31714	0.043558	0.5202	0.00096847	1248.75	909.414		A012426_01	AT3G58220.1
12431	A012431_01	1	1.0702	0.067825	0.035676	0.5202	0.001473	21722.4	20298.5		A012431_01	AT3G59190.1
12478	A012478_01	1	1.1234	0.11636	0.05881	0.5202	0.0013317	3036.01	2702.68		A012478_01	AT5G13090.1
12491	A012491_01	1	1.0692	0.066888	0.037444	0.5202	0.00044376	23325.4	21816		A012491_01	AT3G63360.1
12535	A012535_01	1	1.0768	0.074	0.25357	0.5202	0.00010765	6681.51	6204.31		A012535_01	AT3G19750.1
12543	A012543_01	1	1.2316	0.20829	0.12569	0.5202	0.00022973	4276.11	3472.05		A012543_01	AT3G19000.2
12559	A012559_01	1	0.81024	-0.21042	0.036992	0.5202	4.7659e-05	2930.12	3616.64		A012559_01	AT3G12980.1
12562	A012562_01	1	0.87834	-0.12972	0.051186	0.5202	0.00071423	2349.6	2674.99		A012562_01	AT3G15420.1
12568	A012568_01	1	1.2324	0.20894	0.051083	0.5202	0.0011372	1505.83	1221.95		A012568_01	AT3G27330.1
12591	A012591_01	1	0.80075	-0.22221	0.1509	0.5202	0.001202	23966.2	29929.5		A012591_01	AT3G02580.1
12599	A012599_01	1	0.89557	-0.1103	0.10382	0.5202	0.0015302	10303.1	11504.6		A012599_01	AT3G46500.1
12660	A012660_01	1	1.0849	0.081463	0.051113	0.5202	0.00011311	7407.88	6828.77		A012660_01	AT3G24040.1
12676	A012676_01	1	1.0674	0.06525	0.042078	0.5202	0.0020234	3130.66	2932.76		A012676_01	AT3G43720.2
12763	A012763_01	1	0.84423	-0.16932	0.12184	0.5202	0.00039224	3826.86	4532.82		A012763_01	AT3G54240.1
12831	A012831_01	1	0.84356	-0.17012	0.019832	0.5202	0.0021468	8427.88	9990.6		A012831_01	AT3G22050.1
12871	A012871_01	1	1.1208	0.11401	0.060508	0.5202	0.001271	4203.61	3750.33		A012871_01	AT4G10570.1
12875	A012875_01	1	1.0426	0.04175	0.035178	0.5202	0.00028071	7841.61	7520.59		A012875_01	AT4G11890.2
12949	A012949_01	1	1.088	0.08435	0.049689	0.5202	0.0001501	4333.8	3983.44		A012949_01	AT4G31930.1
12979	A012979_01	1	0.91505	-0.088775	0.060137	0.5202	0.00034324	4663.87	5096.96		A012979_01	AT4G27610.3
13081	A013081_01	1	0.82829	-0.18839	0.049832	0.5202	0.00087331	809.405	977.111		A013081_01	AT4G37810.1
13099	A013099_01	1	1.2084	0.18933	0.06408	0.5202	0.0011467	5743.94	4753.33		A013099_01	AT4G38230.1
13138	A013138_01	1	0.88349	-0.12387	0.040368	0.5202	0.0005739	1854.37	2098.76		A013138_01	AT4G36140.1
13193	A013193_01	1	1.2664	0.23615	0.047798	0.5202	0.0002641	1094.44	864.196		A013193_01	AT4G13320.1
13227	A013227_01	1	0.86616	-0.14369	0.026228	0.5202	0.00080646	7496.56	8654.2		A013227_01	AT4G31530.1
13241	A013241_01	1	1.9137	0.64904	0.057123	0.5202	0.00016968	2560.35	1337.82		A013241_01	AT4G34430.2
13245	A013245_01	1	1.2737	0.24196	0.033541	0.5202	0.00034152	4828.54	3790.68		A013245_01	AT4G00700.1
13253	A013253_01	1	1.0686	0.066387	0.044005	0.5202	1.9852e-05	4807.34	4498.5		A013253_01	AT4G25820.1
13282	A013282_01	1	0.74395	-0.29577	0.084076	0.5202	0.0021719	419.767	564.251		A013282_01	AT4G27500.1
13325	A013325_01	1	1.0864	0.082875	0.024812	0.5202	0.00033724	5187.98	4775.72		A013325_01	AT4G17260.1
13330	A013330_01	1	0.88724	-0.11964	0.099453	0.5202	0.00074027	2104.22	2371.79		A013330_01	AT4G35660.1
13352	A013352_01	1	0.9323	-0.0701	0.052267	0.5202	0.0018192	15384.3	16501.4		A013352_01	AT4G33600.1
13371	A013371_01	1	0.85289	-0.15912	0.074749	0.5202	0.00048585	1429.53	1676.06		A013371_01	AT4G21770.1
13395	A013395_01	1	0.84453	-0.16897	0.03379	0.5202	3.4709e-05	1135.81	1344.8		A013395_01	AT4G12580.1
13402	A013402_01	1	0.80311	-0.21926	0.10207	0.5202	0.0018971	1228.69	1529.96		A013402_01	AT4G32300.1
13410	A013410_01	1	0.85722	-0.15406	0.017092	0.5202	0.0012392	876.117	1021.98		A013410_01	AT4G13880.1
13413	A013413_01	1	1.1824	0.16759	0.014599	0.5202	0.00050526	2028.39	1715.4		A013413_01	AT5G10340.1
13428	A013428_01	1	0.89425	-0.11177	0.046838	0.5202	0.0012151	3260.71	3646.42		A013428_01	AT4G01290.2
13429	A013429_01	1	0.856	-0.15549	0.047803	0.5202	0.0017293	2828.21	3304.04		A013429_01	AT4G01330.1
13442	A013442_01	1	1.1682	0.15545	0.059329	0.5202	0.00062891	1799.38	1540.4		A013442_01	AT4G02050.1
13468	A013468_01	1	0.94995	-0.05135	0.020544	0.5202	0.0013984	5590.92	5885.81		A013468_01	AT4G03410.2
13538	A013538_01	1	0.836	-0.17912	0.029001	0.5202	7.0269e-05	29917.5	35785.6		A013538_01	AT4G14370.1
13540	A013540_01	1	0.86587	-0.14403	0.058632	0.5202	0.00036756	33792.7	39026.6		A013540_01	AT4G14530.1
13573	A013573_01	1	0.84239	-0.17151	0.031595	0.5202	0.00025066	2374.64	2818.89		A013573_01	AT4G16570.1
13598	A013598_01	1	1.0918	0.087813	0.029944	0.5202	0.001106	14251.3	13053.3		A013598_01	AT4G17720.1
13636	A013636_01	1	0.78569	-0.24119	0.047716	0.5202	0.0010762	5711.86	7269.92		A013636_01	AT4G36890.1
13798	A013798_01	1	0.89716	-0.10853	0.033744	0.5202	0.0018224	3016.34	3362.03		A013798_01	AT4G26330.1
13803	A013803_01	1	1.2039	0.18555	0.049511	0.5202	7.5699e-05	1911.23	1587.48		A013803_01	AT4G39640.2
13857	A013857_01	1	1.1037	0.098713	0.02655	0.5202	0.0001799	10026.6	9084.27		A013857_01	AT4G01320.1
13868	A013868_01	1	1.0346	0.033975	0.055333	0.5202	0.0012548	4640.6	4485.48		A013868_01	AT4G26670.1
13887	A013887_01	1	0.85785	-0.15333	0.037397	0.5202	0.00073831	3769.13	4393.58		A013887_01	AT4G13110.1
13916	A013916_01	1	1.2389	0.21419	0.029919	0.5202	4.2128e-05	1867.4	1507.34		A013916_01	AT4G03610.1
13934	A013934_01	1	1.3318	0.28655	0.02255	0.5202	0.001249	1008.28	757.104		A013934_01	AT5G25300.1
13959	A013959_01	1	0.76149	-0.27248	0.066471	0.5202	0.001848	414.511	544.354		A013959_01	AT4G29610.1
13960	A013960_01	1	1.2615	0.23229	0.03191	0.5202	0.0021369	777.59	616.464		A013960_01	AT4G02770.1
13964	A013964_01	1	1.2545	0.22676	0.030889	0.5202	0.00016378	563.406	449.08		A013964_01	AT4G37450.1
13985	A013985_01	1	1.1372	0.12854	0.034875	0.5202	0.0014937	1426.39	1254.26		A013985_01	AT4G24300.1
13997	A013997_01	1	0.85335	-0.15859	0.037515	0.5202	0.0020273	1607.93	1884.28		A013997_01	AT4G09060.1
14026	A014026_01	1	1.1846	0.16937	0.080765	0.5202	0.00033937	2907.36	2454.55		A014026_01	AT4G25500.3
14053	A014053_01	1	0.80074	-0.22222	0.036243	0.5202	0.00011137	1298.68	1621.81		A014053_01	AT4G00610.1
14062	A014062_01	1	1.1641	0.15196	0.043132	0.5202	5.9789e-05	3923.74	3370.44		A014062_01	AT4G27650.1
14101	A014101_01	1	0.86457	-0.14553	0.031152	0.5202	0.00030141	3078.2	3560.3		A014101_01	AT4G13470.1
14119	A014119_01	1	0.87812	-0.12997	0.020708	0.5202	0.00048374	2062.97	2349.36		A014119_01	AT4G09670.1
14131	A014131_01	1	1.1277	0.12021	0.03267	0.5202	0.0012276	9000.18	7980.85		A014131_01	AT4G14040.1
14143	A014143_01	1	1.0625	0.060625	0.03585	0.5202	0.0011138	2984.24	2808.48		A014143_01	AT4G32800.1
14172	A014172_01	1	1.0786	0.0757	0.11865	0.5202	0.001752	2899.52	2688.13		A014172_01	AT4G18920.1
14182	A014182_01	1	1.3139	0.27299	0.038155	0.5202	0.0021451	197.236	150.115		A014182_01	AT4G11820.2
14191	A014191_01	1	0.90233	-0.10277	0.038613	0.5202	0.00014926	2031.03	2250.93		A014191_01	AT4G29620.1
14198	A014198_01	1	1.2079	0.1889	0.081488	0.5202	0.00038907	1719.35	1423.39		A014198_01	AT4G37400.1
14219	A014219_01	1	1.3004	0.26269	0.13279	0.5202	9.9961e-05	2737.77	2105.27		A014219_01	AT4G26220.1
14308	A014308_01	1	1.1607	0.14905	0.040851	0.5202	5.6701e-05	13092.6	11280.2		A014308_01	AT5G04290.1
14317	A014317_01	1	0.84314	-0.17063	0.068532	0.5202	0.0011797	3016.34	3577.43		A014317_01	AT4G24420.1
14325	A014325_01	1	1.2122	0.19247	0.044819	0.5202	0.00019777	1951.2	1609.53		A014325_01	AT4G13040.2
14344	A014344_01	1	0.82794	-0.18881	0.041395	0.5202	0.0017483	9664.36	11673.8		A014344_01	AT4G31560.1
14348	A014348_01	1	0.90957	-0.094787	0.033416	0.5202	0.00045659	6887.06	7571.91		A014348_01	AT4G11280.1
14391	A014391_01	1	1.0856	0.0821	0.04702	0.5202	0.0011532	1430.82	1317.91		A014391_01	AT4G31230.1
14403	A014403_01	1	1.1577	0.14646	0.063378	0.5202	0.0015391	7240.17	6253.52		A014403_01	AT4G01460.1
14405	A014405_01	1	1.2439	0.21829	0.05901	0.5202	4.2568e-05	10559.7	8488.78		A014405_01	AT4G22720.2
14412	A014412_01	1	0.85646	-0.15495	0.045852	0.5202	0.00048809	607.772	709.67		A014412_01	AT4G01670.1
14444	A014444_01	1	0.9149	-0.088937	0.082675	0.5202	0.00090591	24787.6	27092.2		A014444_01	AT4G02730.1
14455	A014455_01	1	0.84655	-0.16659	0.089416	0.5202	0.0015383	2534.37	2993.8		A014455_01	AT4G37540.1
14456	A014456_01	1	0.90385	-0.10109	0.064468	0.5202	0.00086139	6544.63	7240.89		A014456_01	AT4G39450.1
14481	A014481_01	1	0.91147	-0.0927	0.57582	0.5202	4.7354e-05	3916.68	4297.12		A014481_01	AT4G03550.1
14485	A014485_01	1	0.83704	-0.17789	0.13354	0.5202	0.0014902	1129.69	1349.65		A014485_01	AT4G14630.1
14495	A014495_01	1	0.92852	-0.074162	0.047412	0.5202	0.0011449	11968.1	12889.9		A014495_01	AT4G26870.1
14501	A014501_01	1	0.89524	-0.11066	0.039679	0.5202	9.48e-05	1779.52	1987.63		A014501_01	AT4G32470.2
14509	A014509_01	1	1.2774	0.24485	0.048585	0.5202	0.00040107	21145.9	16552.6		A014509_01	AT4G29070.2
14515	A014515_01	1	0.82307	-0.19471	0.037929	0.5202	8.9561e-05	2563.94	3115.05		A014515_01	AT4G04330.1
14534	A014534_01	1	1.2534	0.22585	0.030428	0.5202	0.001984	790.448	630.618		A014534_01	AT4G34000.3
14535	A014535_01	1	1.2808	0.24751	0.014062	0.5202	0.00024706	1095.65	855.341		A014535_01	AT4G33400.1
14551	A014551_01	1	0.85836	-0.15274	0.10067	0.5202	0.00083402	2294.57	2673.12		A014551_01	AT4G23250.1
14552	A014552_01	1	1.1334	0.12526	0.024903	0.5202	0.00073693	974.574	859.8		A014552_01	AT4G05210.1
14558	A014558_01	1	1.1844	0.1692	0.051465	0.5202	0.00099281	17138.8	14471		A014558_01	AT4G05380.1
14601	A014601_01	1	0.91747	-0.086138	0.024759	0.5202	0.00019029	4345.08	4735.77		A014601_01	AT4G24220.2
14726	A014726_01	1	1.1227	0.11575	0.042889	0.5202	0.00069284	1830.97	1630.76		A014726_01	AT4G16320.1
14751	A014751_01	1	0.81378	-0.20606	0.042021	0.5202	0.00046163	8203.37	10079.9		A014751_01	AT4G33000.2
14771	A014771_01	1	0.93015	-0.072412	0.033771	0.5202	0.001202	6456.87	6941.69		A014771_01	AT4G00100.1
14782	A014782_01	1	1.1208	0.11403	0.03795	0.5202	0.00014532	4450.18	3970.71		A014782_01	AT4G17540.1
14784	A014784_01	1	1.4309	0.35832	0.0641	0.5202	5.5464e-05	8865.3	6195.63		A014784_01	AT3G59670.1
14788	A014788_01	1	0.8465	-0.16665	0.09363	0.5202	3.7059e-05	2999.8	3543.96		A014788_01	AT4G21840.1
14795	A014795_01	1	1.1308	0.12294	0.072226	0.5202	0.00077268	26302	23260.2		A014795_01	AT4G24790.1
14800	A014800_01	1	1.0675	0.065287	0.039292	0.5202	0.00035029	2761.42	2586.86		A014800_01	AT4G28610.1
14813	A014813_01	1	1.4349	0.36109	0.024707	0.5202	0.00055699	253.585	176.726		A014813_01	AT1G30010.1
14857	A014857_01	1	0.857	-0.15431	0.04473	0.5202	0.00065442	4102.29	4786.72		A014857_01	AT4G34330.1
14859	A014859_01	1	0.74621	-0.29275	0.039132	0.5202	8.0796e-06	14747.1	19761.7		A014859_01	AT4G36600.1
14887	A014887_01	1	0.85496	-0.1567	0.056329	0.5202	2.4449e-05	4415.16	5164.17		A014887_01	AT4G33100.1
14906	A014906_01	1	0.87983	-0.12803	0.081714	0.5202	0.0019621	2026.37	2303.07		A014906_01	AT4G25200.1
14913	A014913_01	1	1.0927	0.088638	0.036212	0.5202	0.001383	8260.17	7559.8		A014913_01	AT4G38000.1
14932	A014932_01	1	1.0591	0.057375	0.043855	0.5202	0.001346	20008.3	18894		A014932_01	AT4G28030.2
14980	A014980_01	1	1.204	0.18566	0.037535	0.5202	0.00063101	1772.06	1471.74		A014980_01	AT4G17620.2
15036	A015036_01	1	0.8199	-0.19858	0.045753	0.5202	0.001155	7868.32	9595.98		A015036_01	AT4G18430.1
15068	A015068_01	1	1.0854	0.08195	0.040306	0.5202	0.00035153	12787.2	11781.7		A015068_01	AT4G07990.1
15078	A015078_01	1	1.1411	0.13201	0.078338	0.5202	3.1566e-05	8008.03	7017.76		A015078_01	AT4G32760.1
15079	A015079_01	1	0.90804	-0.096463	0.039814	0.5202	6.1436e-05	37918.7	41756.1		A015079_01	AT4G24805.1
15080	A015080_01	1	1.2122	0.19243	0.07548	0.5202	0.0018547	3727.9	3075.43		A015080_01	AT4G35150.1
15088	A015088_01	1	1.2789	0.246	0.9277	0.5202	0.00045799	5517.61	4314.34		A015088_01	AT4G34920.1
15094	A015094_01	1	1.231	0.20785	0.036453	0.5202	0.0013996	1839.78	1494.43		A015094_01	AT4G08670.1
15099	A015099_01	1	1.1279	0.12039	0.11321	0.5202	0.0021231	2674.72	2371.55		A015099_01	AT4G09020.1
15103	A015103_01	1	1.0938	0.089613	0.046296	0.5202	5.2274e-05	2158.78	1973.77		A015103_01	AT4G10490.1
15107	A015107_01	1	0.78813	-0.23809	0.060718	0.5202	3.3349e-06	7149.52	9071.56		A015107_01	AT4G36000.1
15109	A015109_01	1	0.8657	-0.14421	0.054201	0.5202	2.3053e-05	8295.76	9582.56		A015109_01	AT4G35950.1
15123	A015123_01	1	1.2447	0.2189	0.042313	0.5202	0.00038809	1066.99	857.225		A015123_01	AT4G34100.1
15128	A015128_01	1	0.3515	-1.0456	0.036557	0.5202	0.00052985	897.758	2553.96		A015128_01	AT4G32551.1
15138	A015138_01	1	0.8367	-0.17829	0.09821	0.5202	0.00016433	7482.33	8942.76		A015138_01	AT4G20440.3
15152	A015152_01	1	0.86935	-0.14001	0.01538	0.5202	0.00026448	32715.4	37631.6		A015152_01	AT4G10070.1
15169	A015169_01	1	0.86163	-0.14893	0.069602	0.5202	0.00072422	1382.02	1603.91		A015169_01	AT1G60720.1
15178	A015178_01	1	0.92469	-0.0783	0.085921	0.5202	0.00075281	19996.2	21624.9		A015178_01	AT4G30850.2
15198	A015198_01	1	1.1347	0.12633	0.084557	0.5202	0.00087774	6536.13	5760.04		A015198_01	AT4G25560.1
15216	A015216_01	1	0.8256	-0.19165	0.116	0.5202	0.00028892	2402.34	2909.98		A015216_01	AT4G13330.1
15266	A015266_01	1	1.1013	0.0965	0.16164	0.5202	0.00066037	2444.27	2219.42		A015266_01	AT4G22165.1
15270	A015270_01	1	0.83456	-0.18085	0.043767	0.5202	0.0015436	2342.56	2806.8		A015270_01	AT4G09300.1
15322	A015322_01	1	0.87087	-0.13826	0.043569	0.5202	0.0013469	3966.74	4555.09		A015322_01	AT4G00600.1
15338	A015338_01	1	0.76119	-0.27287	0.049526	0.5202	0.00063585	15078.1	19807.2		A015338_01	AT4G17760.2
15340	A015340_01	1	0.83613	-0.17898	0.048038	0.5202	0.00017994	9987.6	11945.4		A015340_01	AT4G10950.1
15344	A015344_01	1	1.2398	0.21493	0.041407	0.5202	8.3049e-06	3285.59	2650.23		A015344_01	AT4G24670.2
15358	A015358_01	1	1.0584	0.056775	0.034048	0.5202	2.3643e-05	12741.2	12038.9		A015358_01	AT4G28640.2
15466	A015466_01	1	0.8475	-0.16546	0.058227	0.5202	0.00046876	3636.22	4290.25		A015466_01	AT4G39240.1
15497	A015497_01	1	1.0798	0.07675	0.042175	0.5202	0.00010601	17933	16607.3		A015497_01	AT4G11530.1
15537	A015537_01	1	1.1659	0.15347	0.032979	0.5202	0.0016104	2054.32	1761.99		A015537_01	AT5G07850.1
15556	A015556_01	1	1.1691	0.15627	0.030279	0.5202	0.0015842	3104.48	2655.53		A015556_01	AT5G53750.1
15572	A015572_01	1	1.183	0.16802	0.033215	0.5202	0.00081147	1133.43	958.146		A015572_01	AT5G53780.1
15580	A015580_01	1	0.88779	-0.11902	0.061621	0.5202	2.6998e-05	1255.26	1414.03		A015580_01	AT5G53180.2
15611	A015611_01	1	0.88281	-0.12465	0.034645	0.5202	0.0015046	7917.26	8967.84		A015611_01	AT5G22670.1
15621	A015621_01	1	1.215	0.19474	0.04136	0.5202	5.5555e-05	1008.38	829.896		A015621_01	AT5G08730.1
15638	A015638_01	1	1.212	0.19227	0.042121	0.5202	0.0012618	7320.98	6040.25		A015638_01	AT5G40510.1
15669	A015669_01	1	0.77842	-0.25049	0.030292	0.5202	0.0017436	7937.87	10197.5		A015669_01	AT5G35570.1
15740	A015740_01	1	0.78863	-0.23746	0.029358	0.5202	6.7708e-05	2120.7	2689.2		A015740_01	AT5G43110.1
15746	A015746_01	1	0.84193	-0.17206	0.12214	0.5202	0.0015601	10009.6	11889.4		A015746_01	AT5G15340.1
15747	A015747_01	1	0.93372	-0.068575	0.042974	0.5202	0.0015093	7450.23	7979.25		A015747_01	AT5G12260.1
15755	A015755_01	1	0.86263	-0.14777	0.04511	0.5202	0.0020943	825.674	957.188		A015755_01	AT5G63130.1
15781	A015781_01	1	0.909	-0.095412	0.036739	0.5202	0.00048069	13005.1	14306.9		A015781_01	AT5G41390.1
15795	A015795_01	1	0.8132	-0.20677	0.057394	0.5202	0.00014984	3199.34	3933.95		A015795_01	AT5G13960.1
15809	A015809_01	1	1.0568	0.055263	0.071253	0.5202	0.00064882	4353.78	4119.97		A015809_01	AT5G13920.1
15813	A015813_01	1	0.8439	-0.16973	0.03546	0.5202	0.0015584	8384.16	9934.81		A015813_01	AT5G65683.1
15814	A015814_01	1	1.089	0.085287	0.053851	0.5202	0.00062942	17162.8	15761.1		A015814_01	AT5G52900.1
15816	A015816_01	1	1.1761	0.1622	0.067179	0.5202	0.00019183	6474.97	5505.48		A015816_01	AT5G05850.1
15827	A015827_01	1	1.0903	0.086488	0.040154	0.5202	0.0003711	13074.3	11990.9		A015827_01	AT5G23890.1
15842	A015842_01	1	0.81145	-0.20894	0.056046	0.5202	0.00047264	531.87	655.436		A015842_01	AT5G53420.1
15848	A015848_01	1	0.85907	-0.1519	0.029294	0.5202	5.6231e-06	20879	24304.1		A015848_01	AT5G42280.1
15856	A015856_01	1	0.95477	-0.046287	0.054509	0.5202	0.0021373	17669.6	18506.9		A015856_01	AT5G62130.1
15875	A015875_01	1	0.92915	-0.073487	0.14402	0.5202	0.0020022	14112.3	15188.6		A015875_01	AT5G22400.1
15890	A015890_01	1	1.219	0.19801	0.074369	0.5202	0.00046294	1286.4	1055.32		A015890_01	AT5G05760.1
15891	A015891_01	1	1.2112	0.19159	0.046694	0.5202	7.2284e-06	1888.62	1559.31		A015891_01	AT5G45380.1
15917	A015917_01	1	1.1314	0.12347	0.063695	0.5202	0.0010074	5262.7	4651.76		A015917_01	AT5G36120.1
15924	A015924_01	1	1.117	0.11065	0.036071	0.5202	0.0015614	21519.2	19264.1		A015924_01	AT5G45470.1
15930	A015930_01	1	1.1342	0.1259	0.048682	0.5202	0.0017323	18264.2	16103.6		A015930_01	AT5G42320.1
15934	A015934_01	1	0.80463	-0.21737	0.022617	0.5202	0.00071867	881.566	1095.54		A015934_01	AT5G60210.1
15947	A015947_01	1	1.0937	0.0896	0.03831	0.5202	0.00098267	10201.6	9327.29		A015947_01	AT5G42940.1
15965	A015965_01	1	0.92883	-0.073825	0.080873	0.5202	0.0017481	2678.47	2883.9		A015965_01	AT5G38810.1
16002	A016002_01	1	1.0974	0.092987	0.074163	0.5202	7.1033e-05	4711.21	4292.82		A016002_01	AT5G44910.1
16044	A016044_01	1	0.73558	-0.3071	0.092661	0.5202	0.00014678	1168.76	1588.9		A016044_01	AT5G22700.1
16076	A016076_01	1	1.0675	0.065288	0.043355	0.5202	0.0018873	9493.85	8893.71		A016076_01	AT5G45080.1
16084	A016084_01	1	0.84411	-0.16947	0.016773	0.5202	0.0011309	1442.6	1709.06		A016084_01	AT5G56770.1
16106	A016106_01	1	1.0488	0.047625	0.033008	0.5202	0.00081638	5880.52	5607.16		A016106_01	AT5G60320.1
16110	A016110_01	1	1.0972	0.092763	0.037838	0.5202	0.0014016	8638.64	7873.83		A016110_01	AT5G60340.1
16175	A016175_01	1	1.2354	0.21143	0.048233	0.5202	0.00023265	7473.36	6048.71		A016175_01	AT5G65010.2
16182	A016182_01	1	1.1603	0.14871	0.042017	0.5202	0.0003468	2979.47	2567.79		A016182_01	AT5G47810.1
16184	A016184_01	1	0.86507	-0.14495	0.032051	0.5202	0.001346	5499.98	6357.56		A016184_01	AT5G50510.1
16192	A016192_01	1	1.1372	0.12856	0.022678	0.5202	0.00088088	9537.63	8386.68		A016192_01	AT5G13160.1
16230	A016230_01	1	1.14	0.131	0.029277	0.5202	0.0016424	10025.6	8794.66		A016230_01	AT5G59090.3
16249	A016249_01	1	0.82415	-0.1934	0.029282	0.5202	0.00052409	11112.2	13483.2		A016249_01	AT5G35370.1
16256	A016256_01	1	0.86293	-0.14743	0.020718	0.5202	0.0011248	7527.36	8722.84		A016256_01	AT5G47240.1
16261	A016261_01	1	0.61883	-0.47992	0.049746	0.5202	1.7582e-08	7003.04	11316.3		A016261_01	AT5G54890.1
16265	A016265_01	1	1.0931	0.089	0.02698	0.5202	0.0002438	1463.23	1338.63		A016265_01	AT5G13640.1
16277	A016277_01	1	1.1188	0.11227	0.065031	0.5202	0.00021381	9044.39	8083.66		A016277_01	AT5G54070.1
16288	A016288_01	1	0.85308	-0.1589	0.10579	0.5202	6.0117e-05	1222.92	1433.54		A016288_01	AT5G57210.1
16345	A016345_01	1	0.91142	-0.09275	0.076489	0.5202	0.00086439	23072.6	25316.2		A016345_01	AT4G11020.1
16361	A016361_01	1	1.0673	0.065088	0.028293	0.5202	0.0017684	6016.13	5637.52		A016361_01	AT5G48610.1
16364	A016364_01	1	1.1359	0.12745	0.062174	0.5202	0.0014491	3727.9	3281.97		A016364_01	AT5G48180.1
16379	A016379_01	1	1.0614	0.05955	0.047173	0.5202	0.0020039	6570.86	6191.3		A016379_01	AT5G58890.1
16424	A016424_01	1	0.83097	-0.18516	0.043869	0.5202	6.2109e-05	9676.93	11645.8		A016424_01	AT5G58510.1
16432	A016432_01	1	1.4512	0.37236	0.032116	0.5202	0.00088626	809.567	557.856		A016432_01	AT5G23590.2
16467	A016467_01	1	0.86096	-0.14971	0.043823	0.5202	0.00073601	7742.66	8992.98		A016467_01	AT5G01160.1
16479	A016479_01	1	1.2767	0.24426	0.029973	0.5202	0.00093096	2115.82	1657.39		A016479_01	AT5G01250.1
16512	A016512_01	1	1.2757	0.24351	0.035402	0.5202	0.00079989	2006.81	1573.09		A016512_01	AT5G60880.2
16533	A016533_01	1	1.1939	0.17724	0.027044	0.5202	0.00129	3556.03	2978.57		A016533_01	AT5G22570.1
16538	A016538_01	1	0.84695	-0.16611	0.05214	0.5202	0.0013041	4049.71	4781.45		A016538_01	AT5G23490.1
16570	A016570_01	1	1.2728	0.24124	0.059155	0.5202	0.001255	905.783	711.589		A016570_01	AT5G20090.2
16597	A016597_01	1	0.89691	-0.1088	0.061472	0.5202	0.0019353	5657.85	6308.16		A016597_01	AT5G01800.1
16613	A016613_01	1	0.84499	-0.16842	0.056712	0.5202	0.00058446	7070.6	8367.41		A016613_01	AT5G02000.1
16623	A016623_01	1	1.2148	0.19459	0.046653	0.5202	0.00057349	1586.21	1305.71		A016623_01	AT5G36210.1
16656	A016656_01	1	1.1211	0.1143	0.10708	0.5202	0.0020941	6161.65	5496.13		A016656_01	AT5G04440.1
16658	A016658_01	1	0.84135	-0.17275	0.041128	0.5202	0.00024118	3462.69	4115.44		A016658_01	AT5G04490.1
16665	A016665_01	1	0.85853	-0.15254	0.026941	0.5202	0.0013255	1751.98	2040.81		A016665_01	AT5G04600.1
16669	A016669_01	1	1.0741	0.071475	0.036488	0.5202	4.6254e-06	16799.4	15640.2		A016669_01	AT5G54570.1
16684	A016684_01	1	1.2408	0.21578	0.024316	0.5202	4.3822e-05	5225.99	4211.61		A016684_01	AT5G02640.1
16696	A016696_01	1	0.87908	-0.12888	0.041501	0.5202	0.00049861	1763.23	2005.6		A016696_01	AT5G02800.1
16750	A016750_01	1	0.85374	-0.15812	0.059344	0.5202	0.00056319	7540.92	8832.56		A016750_01	AT5G11450.1
16768	A016768_01	1	1.2252	0.2031	0.060939	0.5202	0.00014032	2587.12	2111.6		A016768_01	AT5G07310.1
16783	A016783_01	1	0.88364	-0.1237	0.02808	0.5202	2.9198e-05	8649.87	9788.86		A016783_01	AT5G07820.1
16847	A016847_01	1	0.81532	-0.20418	0.041453	0.5202	0.0018073	477.422	585.578		A016847_01	AT5G34940.2
16862	A016862_01	1	1.103	0.098075	0.025113	0.5202	0.0017602	2969.06	2691.89		A016862_01	AT5G35890.1
16886	A016886_01	1	1.0851	0.081662	0.060702	0.5202	0.0010184	6501.58	5991.52		A016886_01	AT5G24490.1
16903	A016903_01	1	1.1464	0.13666	0.056973	0.5202	0.0013859	2355.24	2054.32		A016903_01	AT5G06150.1
16909	A016909_01	1	1.075	0.07235	0.075534	0.5202	0.001007	6159.8	5730.17		A016909_01	AT5G03220.1
16929	A016929_01	1	0.9065	-0.098162	0.027505	0.5202	0.00055362	5795.86	6393.26		A016929_01	AT5G42920.2
16981	A016981_01	1	0.8825	-0.125	0.078923	0.5202	0.00012481	2069.16	2344.67		A016981_01	AT5G43340.1
17008	A017008_01	1	1.1488	0.13874	0.070382	0.5202	0.00023799	2888.52	2514.43		A017008_01	AT5G17530.2
17040	A017040_01	1	1.1154	0.1092	0.053448	0.5202	0.00091957	2039.99	1828.95		A017040_01	AT5G02770.1
17077	A017077_01	1	1.0962	0.091825	0.03164	0.5202	0.00025746	1835.73	1674.72		A017077_01	AT5G51490.1
17100	A017100_01	1	0.79813	-0.22549	0.073168	0.5202	0.00091223	1691.89	2119.85		A017100_01	AT5G04040.1
17114	A017114_01	1	0.73361	-0.30978	0.038383	0.5202	0.00011951	1466.45	1999		A017114_01	AT5G53440.1
17135	A017135_01	1	1.072	0.0695	0.055724	0.5202	0.00049559	23269.5	21705		A017135_01	AT5G45880.1
17189	A017189_01	1	0.92218	-0.081013	0.065547	0.5202	0.0013964	14980.4	16246		A017189_01	AT5G37440.1
17232	A017232_01	1	1.0744	0.071788	0.047075	0.5202	7.7257e-05	4431.53	4124.91		A017232_01	AT5G53210.1
17233	A017233_01	1	1.0838	0.080513	0.095353	0.5202	0.00014048	5810.95	5361.51		A017233_01	AT5G44850.1
17297	A017297_01	1	0.89921	-0.10624	0.040602	0.5202	0.00022223	6572.17	7308.55		A017297_01	AT5G52130.1
17334	A017334_01	1	0.79264	-0.23239	0.042625	0.5202	0.00017261	5160.56	6510.69		A017334_01	AT5G53190.1
17350	A017350_01	1	0.88685	-0.12008	0.027795	0.5202	0.00044708	1948.67	2197.33		A017350_01	AT5G62940.1
17354	A017354_01	1	0.91727	-0.08635	0.018656	0.5202	4.7782e-05	19296.9	21038.3		A017354_01	AT5G47780.1
17365	A017365_01	1	0.88406	-0.12323	0.053016	0.5202	0.00023975	2889.1	3268.22		A017365_01	AT5G42400.1
17368	A017368_01	1	1.1163	0.11001	0.13298	0.5202	0.0016539	19773.5	17713.8		A017368_01	AT5G04420.3
17408	A017408_01	1	1.0659	0.0638	0.088782	0.5202	0.00038215	2000.6	1876.94		A017408_01	AT5G46470.1
17416	A017416_01	1	1.0658	0.063763	0.082096	0.5202	0.00014261	15161.3	14225.6		A017416_01	AT5G14650.1
17418	A017418_01	1	0.87863	-0.12939	0.084962	0.5202	0.00020215	2742.43	3121.28		A017418_01	AT5G58190.2
17472	A017472_01	1	0.83746	-0.17739	0.047891	0.5202	0.001448	1444.76	1725.2		A017472_01	AT5G49430.1
17527	A017527_01	1	0.82102	-0.19721	0.055219	0.5202	0.00019494	967.098	1177.91		A017527_01	AT5G64430.1
17544	A017544_01	1	0.68501	-0.37833	0.064413	0.5202	0.00069872	1979.7	2890.25		A017544_01	AT5G01280.1
17593	A017593_01	1	0.84936	-0.16328	0.042314	0.5202	8.9815e-05	20012.3	23559.9		A017593_01	AT5G16150.3
17628	A017628_01	1	0.87337	-0.1354	0.022906	0.5202	0.00159	13590.1	15560.6		A017628_01	AT5G53320.1
17634	A017634_01	1	0.83956	-0.17488	0.099073	0.5202	0.0017885	1940.89	2311.84		A017634_01	AT5G67510.1
17715	A017715_01	1	0.85362	-0.15827	0.021319	0.5202	0.0003888	21603.3	25308.6		A017715_01	AT5G47550.1
17736	A017736_01	1	0.95446	-0.046613	0.041566	0.5202	0.0011837	7727.19	8096.6		A017736_01	AT5G05070.1
17831	A017831_01	1	0.93946	-0.06245	0.038273	0.5202	0.0020937	15770.6	16786		A017831_01	AT5G49210.2
17834	A017834_01	1	0.89129	-0.11509	0.096131	0.5202	0.0012815	9635.41	10810.8		A017834_01	AT5G15380.1
17843	A017843_01	1	1.124	0.11689	0.069684	0.5202	0.00079223	13450.9	11966.9		A017843_01	AT5G63070.1
17866	A017866_01	1	0.88926	-0.11736	0.078452	0.5202	0.0021108	4098.6	4608.69		A017866_01	AT5G51340.1
17897	A017897_01	1	0.65079	-0.42958	0.053057	0.5202	5.231e-06	2869.81	4409.87		A017897_01	AT5G64670.1
17901	A017901_01	1	0.93384	-0.06845	0.030047	0.5202	0.00014876	5813.86	6225.44		A017901_01	AT5G07270.1
17908	A017908_01	1	0.85005	-0.16246	0.078751	0.5202	0.00061128	11320.8	13317		A017908_01	AT5G62180.1
17942	A017942_01	1	0.75404	-0.28231	0.020772	0.5202	5.6177e-05	1999.8	2652.08		A017942_01	AT5G22580.1
17961	A017961_01	1	0.90111	-0.10412	0.059008	0.5202	0.0020648	18922.4	20998.4		A017961_01	AT5G37530.2
17979	A017979_01	1	1.151	0.14065	0.038759	0.5202	0.0010781	4707.91	4090		A017979_01	AT5G02380.1
17986	A017986_01	1	1.1301	0.12231	0.052734	0.5202	0.0007769	2090.17	1849.55		A017986_01	AT5G15680.1
18017	A018017_01	1	1.2191	0.19808	0.027628	0.5202	6.0279e-05	4930.52	4044.45		A018017_01	AT5G65050.2
18063	A018063_01	1	0.92564	-0.077275	0.018999	0.5202	0.0015639	12013.7	12977.9		A018063_01	AT5G03110.1
18104	A018104_01	1	1.1299	0.1221	0.11828	0.5202	0.00058098	10122.3	8958.88		A018104_01	AT5G14030.1
18155	A018155_01	1	1.1371	0.12846	0.050608	0.5202	0.0002738	3360.68	2955.43		A018155_01	AT5G12310.1
18167	A018167_01	1	0.71564	-0.33458	0.031655	0.5202	0.00015644	753.855	1053.42		A018167_01	AT5G65160.1
18171	A018171_01	1	1.2366	0.21238	0.04867	0.5202	0.0004054	1362.12	1101.47		A018171_01	AT5G65250.1
18206	A018206_01	1	0.86337	-0.14691	0.058238	0.5202	9.1454e-05	4362.5	5052.81		A018206_01	AT5G02630.1
18211	A018211_01	1	1.2082	0.1891	0.034094	0.5202	0.0010802	1304.4	1079.66		A018211_01	AT5G02740.1
18218	A018218_01	1	1.2059	0.18726	0.071875	0.5202	0.00046263	3202.22	2655.27		A018218_01	AT5G39820.1
18226	A018226_01	1	1.0871	0.083512	0.03774	0.5202	0.0010094	7890.38	7258.29		A018226_01	AT5G13470.1
18261	A018261_01	1	0.81558	-0.20385	0.025545	0.5202	0.00073062	2883.04	3534.76		A018261_01	AT5G55020.1
18266	A018266_01	1	1.1264	0.11899	0.06392	0.5202	0.00076415	1782.91	1582.88		A018266_01	AT5G16760.1
18281	A018281_01	1	1.0961	0.091762	0.049712	0.5202	0.00033563	15559.1	14195.8		A018281_01	AT5G11120.1
18288	A018288_01	1	0.82073	-0.19756	0.065233	0.5202	0.0004586	2315.08	2820.87		A018288_01	AT5G11360.2
18314	A018314_01	1	0.85768	-0.15352	0.028319	0.5202	0.00028664	23188.2	27035.3		A018314_01	AT5G13570.1
18325	A018325_01	1	1.1714	0.15823	0.068515	0.5202	0.0016705	4840.15	4131.52		A018325_01	AT5G14070.1
18350	A018350_01	1	0.68134	-0.38369	0.041954	0.5202	3.3687e-05	1332.62	1955.89		A018350_01	AT5G67080.1
18379	A018379_01	1	1.1571	0.1459	0.055521	0.5202	0.0018744	4981.07	4304.86		A018379_01	AT5G54710.1
18391	A018391_01	1	1.1684	0.1556	0.048095	0.5202	8.1884e-05	2802.31	2398.5		A018391_01	AT5G50330.1
18400	A018400_01	1	0.90639	-0.098287	0.024098	0.5202	0.0020189	2720.03	3001		A018400_01	AT5G55320.1
18411	A018411_01	1	1.0801	0.07705	0.030663	0.5202	0.0021707	7881.71	7297.59		A018411_01	AT5G24680.1
18447	A018447_01	1	0.86609	-0.14376	0.085831	0.5202	0.0012148	1338.23	1545.19		A018447_01	AT5G48470.1
18453	A018453_01	1	0.83238	-0.18346	0.053475	0.5202	0.00099114	9710.86	11666.8		A018453_01	AT5G58540.3
18464	A018464_01	1	0.81657	-0.20264	0.032661	0.5202	0.00045849	646.647	791.872		A018464_01	AT5G64700.1
18475	A018475_01	1	1.1473	0.13739	0.072947	0.5202	0.001748	6691.54	5832.49		A018475_01	AT5G50650.1
18531	A018531_01	1	0.901	-0.10425	0.041582	0.5202	0.00069601	2832.74	3144.15		A018531_01	AT5G59750.1
18536	A018536_01	1	0.76917	-0.26244	0.068276	0.5202	0.0018627	1936.43	2517.45		A018536_01	AT5G17690.1
18540	A018540_01	1	1.2429	0.21742	0.016337	0.5202	0.00016434	4188.51	3369.77		A018540_01	AT5G23100.1
18543	A018543_01	1	0.72296	-0.3244	0.046999	0.5202	0.00025131	2953.07	4084.69		A018543_01	AT5G14860.1
18559	A018559_01	1	1.1401	0.13109	0.02381	0.5202	0.0016641	10441	9158.15		A018559_01	AT5G17600.1
18562	A018562_01	1	1.0673	0.065113	0.059112	0.5202	0.00023992	7313.67	6852.71		A018562_01	AT5G64320.1
18582	A018582_01	1	1.5579	0.44331	0.076516	0.5202	4.4459e-05	2096.24	1345.61		A018582_01	AT5G38460.1
18627	A018627_01	1	1.0749	0.072225	0.016159	0.5202	8.7866e-05	8402.63	7817.34		A018627_01	AT5G12320.1
18629	A018629_01	1	1.1164	0.1101	0.041187	0.5202	0.00022857	12086	10825.9		A018629_01	AT5G43310.1
18642	A018642_01	1	0.89227	-0.11399	0.030464	0.5202	0.00037024	8478.59	9502.4		A018642_01	AT5G57870.2
18643	A018643_01	1	0.92576	-0.077138	0.077261	0.5202	0.00031968	12377.1	13370.4		A018643_01	AT5G57880.1
18659	A018659_01	1	1.0799	0.076837	0.025177	0.5202	0.0019303	3362.37	3113.49		A018659_01	AT5G57030.1
18684	A018684_01	1	0.85253	-0.15955	0.061489	0.5202	0.00016023	5458.89	6403.5		A018684_01	AT5G55390.1
18695	A018695_01	1	1.1082	0.10271	0.042859	0.5202	0.00021298	12668.8	11431.2		A018695_01	AT5G06540.1
18704	A018704_01	1	1.1368	0.12823	0.026883	0.5202	0.00049968	1373.48	1208.22		A018704_01	AT5G43950.1
18717	A018717_01	1	1.1322	0.12417	0.096329	0.5202	0.0010824	5417.56	4785.28		A018717_01	AT5G16300.3
18743	A018743_01	1	1.3408	0.29324	0.050087	0.5202	2.0555e-05	431.04	321.469		A018743_01	AT5G40160.1
18787	A018787_01	1	1.1733	0.1598	0.038945	0.5202	0.0013655	1882.58	1604.55		A018787_01	AT5G51550.1
18797	A018797_01	1	1.1174	0.11104	0.046251	0.5202	0.0016602	3567.43	3192.31		A018797_01	AT5G38320.1
18808	A018808_01	1	1.1277	0.12016	0.038513	0.5202	0.0011729	4279.54	3795.23		A018808_01	AT5G40210.1
18827	A018827_01	1	1.143	0.13364	0.036418	0.5202	0.0017895	2983.94	2610.77		A018827_01	AT5G54870.1
18835	A018835_01	1	1.1818	0.167	0.081602	0.5202	0.0015216	1643.36	1390.61		A018835_01	AT5G40830.2
18843	A018843_01	1	0.90777	-0.096762	0.065661	0.5202	0.00048835	4840.63	5332.63		A018843_01	AT5G46870.1
18847	A018847_01	1	0.65569	-0.42207	0.030918	0.5202	0.00073225	40.0128	61.0199		A018847_01	AT5G14930.3
18854	A018854_01	1	0.72856	-0.31669	0.041967	0.5202	5.9564e-05	3934.35	5400.25		A018854_01	AT5G02600.1
18877	A018877_01	1	1.1063	0.10101	0.037605	0.5202	0.0020504	6062.64	5480.22		A018877_01	AT5G52750.1
18894	A018894_01	1	1.0513	0.049987	0.033269	0.5202	0.0017578	9648.91	9178.32		A018894_01	AT5G08120.1
18949	A018949_01	1	1.1504	0.14013	0.062277	0.5202	0.00033742	10344.4	8991.19		A018949_01	AT5G22270.1
18975	A018975_01	1	1.211	0.19145	0.053882	0.5202	0.0015695	9503.35	7847.89		A018975_01	AT5G47650.1
18991	A018991_01	1	1.1391	0.1302	0.050329	0.5202	0.00024955	4203.61	3690.44		A018991_01	AT5G21940.1
19011	A019011_01	1	1.0927	0.088612	0.0298	0.5202	0.001224	2745.17	2512.42		A019011_01	AT5G11420.1
19012	A019012_01	1	1.0656	0.063562	0.090413	0.5202	0.0019343	3517.83	3301.39		A019012_01	AT5G39040.1
19067	A019067_01	1	1.2871	0.25242	0.11551	0.5202	2.9291e-05	9735.17	7563.58		A019067_01	AT5G41640.1
19083	A019083_01	1	0.87991	-0.12794	0.024692	0.5202	0.0015432	1958.43	2225.64		A019083_01	AT5G46420.1
19097	A019097_01	1	1.1976	0.18031	0.10037	0.5202	0.0010159	5714.15	4771.42		A019097_01	AT5G16410.1
19129	A019129_01	1	0.79905	-0.22434	0.044194	0.5202	0.0010166	628.163	786.191		A019129_01	AT5G08710.1
19139	A019139_01	1	1.1788	0.16446	0.011911	0.5202	0.0013325	2236.35	1897.32		A019139_01	AT5G67110.3
19140	A019140_01	1	0.75986	-0.27463	0.084577	0.5202	0.0017426	1080.74	1422.4		A019140_01	AT5G22150.1
19182	A019182_01	1	0.78438	-0.24286	0.017858	0.5202	0.00040977	1206.89	1538.56		A019182_01	AT5G05680.1
19195	A019195_01	1	1.1172	0.1108	0.067482	0.5202	0.0012804	6272.31	5615.02		A019195_01	AT5G09240.1
19202	A019202_01	1	1.122	0.11509	0.14226	0.5202	0.00060924	8967.84	7992.83		A019202_01	AT5G10820.1
19216	A019216_01	1	0.88688	-0.12005	0.037905	0.5202	0.00067423	3524.87	3974.28		A019216_01	AT5G11390.1
19221	A019221_01	1	0.8768	-0.13147	0.04007	0.5202	0.00062406	16868.4	19237.2		A019221_01	AT5G11250.1
19229	A019229_01	1	1.1093	0.10372	0.038997	0.5202	0.00022418	1416.3	1276.66		A019229_01	AT5G45360.1
19235	A019235_01	1	0.76647	-0.26596	0.040513	0.5202	0.0017046	6900.85	9002.88		A019235_01	AT5G39940.1
19262	A019262_01	1	1.0519	0.050638	0.072527	0.5202	0.00093305	7647.24	7269.92		A019262_01	AT5G58510.1
19272	A019272_01	1	0.77155	-0.25935	0.075623	0.5202	7.9644e-05	7866.75	10195.5		A019272_01	AT5G66420.2
19277	A019277_01	1	0.84035	-0.17394	0.029249	0.5202	0.0017396	752.8	895.874		A019277_01	AT5G37650.1
19319	A019319_01	1	1.072	0.06955	0.06247	0.5202	0.002124	11135.6	10387.9		A019319_01	AT5G57600.1
19324	A019324_01	1	1.2028	0.18466	0.027168	0.5202	4.3576e-05	3829.54	3184.02		A019324_01	AT5G23310.1
19342	A019342_01	1	1.0813	0.078125	0.072346	0.5202	0.00017828	18659.3	17255.7		A019342_01	AT5G15100.1
19351	A019351_01	1	1.2587	0.23005	0.027379	0.5202	0.00050901	10329.9	8207.47		A019351_01	AT5G63170.1
19416	A019416_01	1	0.89764	-0.10799	0.073764	0.5202	5.7945e-06	6738.55	7507.07		A019416_01	AT5G03555.1
19432	A019432_01	1	1.0483	0.0472	0.14985	0.5202	0.00064906	25861.2	24668.9		A019432_01	AT3G54560.1
19621	A019621_01	1	1.1663	0.15383	0.040837	0.5202	0.001117	1264.46	1084.2		A019621_01	AT5G12840.4
19648	A019648_01	1	1.3048	0.26606	0.058672	0.5202	0.00042035	4574.72	3505.89		A019648_01	AT5G06330.1
19663	A019663_01	1	1.0993	0.094675	0.031961	0.5202	0.00040275	5199.93	4730.09		A019663_01	AT3G23570.1
19701	A019701_01	1	0.87403	-0.13464	0.05452	0.5202	0.0007593	15605.8	17854.3		A019701_01	AT5G44110.3
19784	A019784_01	1	0.75885	-0.27595	0.021003	0.5202	0.00049997	1513.98	1995.2		A019784_01	AT2G40340.1
19839	A019839_01	1	1.3181	0.27621	0.037069	0.5202	4.3937e-05	11698.3	8874.17		A019839_01	AT2G30010.1
19876	A019876_01	1	0.88629	-0.12071	0.054048	0.5202	8.2872e-05	2216.98	2501.39		A019876_01	AT2G25280.1
19904	A019904_01	1	1.0569	0.05535	0.070113	0.5202	0.0011242	14890.8	14088.3		A019904_01	AT1G06190.1
19910	A019910_01	1	1.0802	0.077163	0.041267	0.5202	0.0016925	2166.79	2006		A019910_01	AT5G28510.1
19936	A019936_01	1	1.0797	0.076675	0.058332	0.5202	0.0014657	5915.31	5479.12		A019936_01	AT5G27770.1
19949	A019949_01	1	0.78272	-0.24498	0.24452	0.5202	0.0015645	604.076	771.78		A019949_01	AT1G42470.1
19950	A019950_01	1	0.85683	-0.15451	0.047712	0.5202	0.00022726	816.233	952.605		A019950_01	AT3G04830.2
19971	A019971_01	1	1.2511	0.22399	0.065096	0.5202	0.00093112	6726.43	5376.54		A019971_01	AT3G01270.1
19975	A019975_01	1	1.4789	0.39128	0.10085	0.5202	0.0010678	4961.19	3354.64		A019975_01	AT3G01060.1
19991	A019991_01	1	1.1063	0.101	0.049901	0.5202	6.8224e-06	5761.19	5207.73		A019991_01	AT1G73230.1
20050	A020050_01	1	0.91657	-0.087112	0.15502	0.5202	0.00018967	7651.06	8347.35		A020050_01	AT3G53900.2
20102	A020102_01	1	0.80317	-0.21919	0.02039	0.5202	0.00023148	867.834	1080.41		A020102_01	AT5G02840.3
20124	A020124_01	1	0.59476	-0.5196	0.051512	0.5202	2.0177e-05	1028.96	1730.04		A020124_01	AT5G65490.1
20148	A020148_01	1	0.67446	-0.39385	0.049142	0.5202	0.0021792	1146.08	1699.18		A020148_01	AT4G38040.1
20162	A020162_01	1	1.0902	0.0864	0.11342	0.5202	0.00049443	7119.55	6530.25		A020162_01	AT3G01120.1
20190	A020190_01	1	1.6198	0.48228	0.043783	0.5202	0.00019433	4829.99	2981.85		A020190_01	AT3G61240.1
20252	A020252_01	1	0.75835	-0.27661	0.10111	0.5202	0.001212	5548.59	7316.59		A020252_01	AT4G29950.2
20259	A020259_01	1	1.0728	0.070287	0.028589	0.5202	0.00035514	12136.8	11312.9		A020259_01	AT1G75140.1
20262	A020262_01	1	0.8801	-0.12773	0.056948	0.5202	0.00023905	2596.71	2950.41		A020262_01	AT5G14080.1
20267	A020267_01	1	1.1271	0.11961	0.060928	0.5202	0.0019631	7376.84	6545.28		A020267_01	AT5G14800.2
20292	A020292_01	1	1.2899	0.25456	0.063491	0.5202	2.1508e-05	4984.56	3864.55		A020292_01	AT4G38460.1
20313	A020313_01	1	0.93586	-0.066287	0.046631	0.5202	0.00065611	2069.58	2211.44		A020313_01	AT3G48970.1
20317	A020317_01	1	0.85587	-0.15564	0.047918	0.5202	0.00099024	16786	19612.1		A020317_01	AT4G27410.2
20340	A020340_01	1	0.92395	-0.0791	0.058406	0.5202	0.0015918	8514.28	9215.11		A020340_01	AT3G43980.1
20344	A020344_01	1	1.0919	0.08795	0.073407	0.5202	0.00095855	7695.57	7048.01		A020344_01	AT2G29420.1
20355	A020355_01	1	0.86211	-0.14837	0.039898	0.5202	0.00013137	2447.69	2839.26		A020355_01	AT1G27340.1
20398	A020398_01	1	1.5468	0.43621	0.031666	0.5202	0.001346	341.04	220.478		A020398_01	AT3G18210.2
20405	A020405_01	1	0.85147	-0.16079	0.033811	0.5202	0.00022522	2948.05	3462.34		A020405_01	AT4G12960.1
20431	A020431_01	1	1.1668	0.15423	0.048842	0.5202	6.6505e-05	1651.1	1415.16		A020431_01	AT2G28450.1
20446	A020446_01	1	0.66567	-0.40696	0.034528	0.5202	5.816e-05	1826.21	2743.53		A020446_01	AT5G08560.2
20447	A020447_01	1	0.67057	-0.39963	0.028996	0.5202	0.00060113	686.564	1023.93		A020447_01	AT1G51360.1
20484	A020484_01	1	0.87568	-0.13275	0.018384	0.5202	0.00011202	11927.5	13620.1		A020484_01	AT5G67480.2
20491	A020491_01	1	1.2057	0.18706	0.074426	0.5202	0.00038364	3859.53	3200.94		A020491_01	AT3G09050.1
20505	A020505_01	1	1.0711	0.068687	0.05617	0.5202	0.0019099	4098.19	3826.1		A020505_01	AT1G55160.1
20507	A020507_01	1	0.76273	-0.27085	0.033225	0.5202	5.1054e-05	6419.53	8416.93		A020507_01	AT3G02860.2
20510	A020510_01	1	1.1536	0.1429	0.031699	0.5202	0.00063397	1407.82	1220.36		A020510_01	AT1G68140.2
20515	A020515_01	1	0.77161	-0.25928	0.045711	0.5202	0.0021597	1438.71	1864.6		A020515_01	AT5G58350.1
20523	A020523_01	1	0.80493	-0.217	0.035989	0.5202	0.00050794	428.247	532.03		A020523_01	AT3G59640.2
20530	A020530_01	1	1.2781	0.24535	0.061029	0.5202	0.00046397	7001.64	5478.03		A020530_01	AT1G29240.1
20532	A020532_01	1	0.89958	-0.10582	0.091537	0.5202	0.00087729	4479.2	4979.08		A020532_01	AT2G46590.2
20586	A020586_01	1	1.1858	0.17043	0.030084	0.5202	0.00013194	2505.89	2113.29		A020586_01	AT2G31400.1
20594	A020594_01	1	1.2458	0.2198	0.063939	0.5202	2.1794e-05	5030.12	4037.58		A020594_01	AT4G23690.1
20603	A020603_01	1	0.87101	-0.1381	0.045946	0.5202	0.00021781	3516.07	4036.77		A020603_01	AT5G06530.3
20618	A020618_01	1	0.87428	-0.13435	0.03643	0.5202	0.00055426	2652.88	3034.49		A020618_01	AT5G16080.1
20639	A020639_01	1	0.94201	-0.059738	0.11594	0.5202	0.0019023	9336.62	9910.99		A020639_01	AT3G20740.1
20643	A020643_01	1	0.70851	-0.34459	0.027703	0.5202	0.0011245	1455.93	2054.94		A020643_01	AT4G28050.1
20648	A020648_01	1	0.71239	-0.33912	0.034093	0.5202	0.00044601	442.881	621.664		A020648_01	AT4G18260.1
20682	A020682_01	1	0.8443	-0.16925	0.024529	0.5202	0.00064365	3234.08	3830.69		A020682_01	AT5G26570.1
20714	A020714_01	1	1.1399	0.13092	0.05665	0.5202	0.00093175	2877.28	2524.25		A020714_01	AT2G44950.1
20739	A020739_01	1	0.80454	-0.21749	0.052077	0.5202	3.2487e-05	2108.85	2621.23		A020739_01	AT4G27720.1
20743	A020743_01	1	0.76151	-0.27245	0.052374	0.5202	3.8448e-07	12090.8	15876.6		A020743_01	AT4G04630.1
20755	A020755_01	1	1.1296	0.12186	0.082427	0.5202	0.0010879	2458.48	2176.56		A020755_01	AT2G04270.2
20781	A020781_01	1	0.79536	-0.22896	0.03548	0.5202	6.7077e-06	6457.52	8119.31		A020781_01	AT3G02520.1
20800	A020800_01	1	0.83791	-0.17685	0.06448	0.5202	0.00029349	2087.04	2490.65		A020800_01	AT2G37250.1
20818	A020818_01	1	1.3759	0.31909	0.046613	0.5202	0.0013473	724.876	526.842		A020818_01	AT4G18710.1
20827	A020827_01	1	1.292	0.25619	0.026929	0.5202	1.127e-06	4463.11	3454.39		A020827_01	AT3G47730.1
20890	A020890_01	1	1.0663	0.064175	0.0401	0.5202	0.00051294	5112.28	4794.38		A020890_01	AT4G17500.1
20917	A020917_01	1	1.0943	0.090088	0.042083	0.5202	0.0021155	5455.07	4985.06		A020917_01	AT1G75380.3
20920	A020920_01	1	1.1398	0.13083	0.025478	0.5202	0.00020545	6924.35	6074.77		A020920_01	AT5G16220.1
20952	A020952_01	1	1.1679	0.15525	0.045267	0.5202	0.00012566	3033.89	2597.49		A020952_01	AT1G22640.1
20959	A020959_01	1	1.1307	0.12286	0.024919	0.5202	1.6952e-05	9396.57	8310.71		A020959_01	AT2G20260.1
20985	A020985_01	1	0.86707	-0.14264	0.06078	0.5202	0.00035311	2019.89	2329.48		A020985_01	AT4G00860.1
21054	A021054_01	1	0.75048	-0.28704	0.044053	0.5202	8.8305e-05	1275.51	1699.52		A021054_01	AT1G62430.1
21056	A021056_01	1	0.84402	-0.16957	0.043351	0.5202	4.08e-07	5715.29	6771.65		A021056_01	AT2G25510.1
21087	A021087_01	1	1.1362	0.12766	0.022343	0.5202	0.00050782	9032.64	7950.58		A021087_01	AT4G37010.2
21226	A021226_01	1	0.39766	-0.92216	0.019636	0.5202	2.7958e-05	2187.91	5502.18		A021226_01	AT3G48630.1
21228	A021228_01	1	1.0846	0.081175	0.040188	0.5202	0.0004256	8191.07	7553		A021228_01	AT3G51210.1
21253	A021253_01	1	0.86487	-0.14517	0.088662	0.5202	0.0020398	14314.1	16549.3		A021253_01	AT5G15200.1
21382	A021382_01	1	1.3228	0.27979	0.060759	0.5202	0.0017109	8158.37	6167.2		A021382_01	AT5G48605.1
21383	A021383_01	1	0.85485	-0.15683	0.023147	0.5202	0.0014015	2191.63	2563.94		A021383_01	AT3G26870.1
21404	A021404_01	1	1.129	0.1213	0.053425	0.5202	0.00022258	2036.73	1804.07		A021404_01	AT5G40850.1
21449	A021449_01	1	1.1103	0.10462	0.046691	0.5202	0.0021209	3338.58	3007.01		A021449_01	AT5G44430.1
21467	A021467_01	1	1.2555	0.22751	0.066005	0.5202	0.0014865	1854.37	1477.05		A021467_01	AT5G66550.1
21498	A021498_01	1	1.2887	0.25366	0.035262	0.5202	2.9333e-05	2888.52	2241.27		A021498_01	AT5G39800.1
21512	A021512_01	1	0.89114	-0.11525	0.15209	0.5202	0.00031176	8498.12	9535.72		A021512_01	AT5G15990.1
21513	A021513_01	1	1.0926	0.088562	0.079401	0.5202	0.0021628	4474.28	4095.32		A021513_01	AT5G17150.1
21516	A021516_01	1	1.1076	0.10219	0.097691	0.5202	0.00068298	1142.3	1031.33		A021516_01	AT5G09500.1
21539	A021539_01	1	1.1691	0.1562	0.06206	0.5202	0.00025162	6171.52	5279.04		A021539_01	AT1G29410.2
21549	A021549_01	1	0.70622	-0.34782	0.062928	0.5202	0.00018035	3007.01	4257.77		A021549_01	AT1G26910.1
21554	A021554_01	1	0.85955	-0.15135	0.040475	0.5202	0.00065096	5054.83	5880.52		A021554_01	AT1G03110.1
21566	A021566_01	1	2.3114	0.83784	0.036366	0.5202	0.00057777	1486.83	643.228		A021566_01	AT5G26130.1
21578	A021578_01	1	0.86451	-0.14559	0.061245	0.5202	0.0017063	1904.17	2202.61		A021578_01	AT3G12990.2
21619	A021619_01	1	0.91438	-0.089512	0.028275	0.5202	0.00088571	1254.26	1371.69		A021619_01	AT2G24190.2
21670	A021670_01	1	0.85956	-0.15134	0.089644	0.5202	0.00017208	8182.88	9519.52		A021670_01	AT1G13990.1
21671	A021671_01	1	1.213	0.19309	0.048552	0.5202	0.0018084	5294.9	4365.55		A021671_01	AT1G23410.1
21675	A021675_01	1	0.8728	-0.13605	0.070102	0.5202	0.00027332	9475.83	10856.3		A021675_01	AT1G59550.1
21714	A021714_01	1	0.72694	-0.31891	0.020689	0.5202	0.0010018	569.068	782.818		A021714_01	AT1G63990.1
21718	A021718_01	1	0.7559	-0.27985	0.18994	0.5202	0.00093124	2071.65	2740.51		A021718_01	AT1G52250.1
21767	A021767_01	1	1.2064	0.18766	0.086472	0.5202	0.00045652	2659.52	2204.38		A021767_01	AT3G03830.1
21776	A021776_01	1	0.82057	-0.19775	0.039317	0.5202	0.0019913	2122.82	2586.86		A021776_01	AT3G04190.1
21779	A021779_01	1	0.77858	-0.25029	0.057326	0.5202	0.00053393	1353.57	1738.54		A021779_01	AT1G31680.1
21783	A021783_01	1	0.75659	-0.27894	0.054698	0.5202	0.00028037	16145.6	21339.2		A021783_01	AT5G65230.1
21789	A021789_01	1	0.81674	-0.20244	0.027298	0.5202	7.8827e-05	10485	12837.2		A021789_01	AT1G72740.1
21793	A021793_01	1	1.6535	0.50289	0.049704	0.5202	0.00038511	2076.42	1255.76		A021793_01	AT5G46340.1
21796	A021796_01	1	0.88827	-0.11848	0.028419	0.5202	0.0012012	10664.8	12006.5		A021796_01	AT3G05880.1
21829	A021829_01	1	1.1201	0.11346	0.026819	0.5202	0.0010421	10924.9	9752.71		A021829_01	AT5G10390.1
21838	A021838_01	1	0.85298	-0.15902	0.029043	0.5202	8.0553e-05	2943.34	3450.59		A021838_01	AT5G09850.1
21855	A021855_01	1	0.92244	-0.080737	0.047593	0.5202	0.00098955	3710.79	4023.07		A021855_01	AT5G17060.1
21906	A021906_01	1	0.81504	-0.20451	0.035494	0.5202	0.0021362	3039.96	3729.76		A021906_01	AT5G57840.1
21986	A021986_01	1	0.80462	-0.21739	0.042007	0.5202	0.0015496	2074.14	2577.56		A021986_01	AT3G61110.1
22000	A022000_01	1	0.75854	-0.27636	0.058848	0.5202	0.00023405	12824.3	16907.3		A022000_01	AT5G56540.1
22021	A022021_01	1	1.2222	0.20066	0.10136	0.5202	0.00072559	1885.41	1542.56		A022021_01	AT3G11940.2
22116	A022116_01	1	1.1168	0.11045	0.071119	0.5202	0.0012201	2705.12	2422.37		A022116_01	AT1G54960.1
22127	A022127_01	1	0.77166	-0.25921	0.03722	0.5202	0.00028395	7649.53	9912.98		A022127_01	AT5G20340.1
22143	A022143_01	1	0.78994	-0.2358	0.05648	0.5202	0.0015818	821.967	1040.55		A022143_01	AT3G51690.1
22166	A022166_01	1	0.78503	-0.24204	0.052946	0.5202	0.0018306	3079.12	3922.17		A022166_01	AT3G51320.1
22171	A022171_01	1	0.74868	-0.28945	0.035965	0.5202	0.00048646	35889.5	47939.7		A022171_01	AT3G47000.1
22189	A022189_01	1	0.89136	-0.11501	0.039062	0.5202	0.0016706	14358.5	16108.5		A022189_01	AT3G45470.1
22194	A022194_01	1	0.67235	-0.39698	0.038464	0.5202	1.3583e-05	4970.62	7393.08		A022194_01	AT3G55190.1
22205	A022205_01	1	0.74783	-0.29058	0.041973	0.5202	0.0010856	2069.58	2767.5		A022205_01	AT3G43570.1
22266	A022266_01	1	0.8055	-0.21629	0.047722	0.5202	0.001042	2646.78	3285.91		A022266_01	AT5G09520.1
22270	A022270_01	1	0.81634	-0.20292	0.048395	0.5202	0.00022413	1314.75	1610.5		A022270_01	AT1G01590.1
22286	A022286_01	1	0.88305	-0.12438	0.044982	0.5202	0.00036941	7155.95	8103.89		A022286_01	AT4G28420.2
22338	A022338_01	1	0.91196	-0.092163	0.040698	0.5202	0.0011281	5803.98	6364.56		A022338_01	AT4G21260.1
22357	A022357_01	1	0.88179	-0.1258	0.068085	0.5202	0.0001291	13973.2	15846.4		A022357_01	AT4G23200.1
22362	A022362_01	1	0.88713	-0.11976	0.041107	0.5202	0.00021664	8718.48	9828.09		A022362_01	AT4G34480.1
22476	A022476_01	1	1.0611	0.059325	0.051031	0.5202	0.0013201	5584.78	5263.23		A022476_01	AT3G48020.1
22484	A022484_01	1	0.82063	-0.19769	0.048552	0.5202	0.00049087	14717.6	17934.8		A022484_01	AT4G11090.1
22490	A022490_01	1	11.283	2.4233	0.059286	0.5202	0.0001611	17.3189	1.53491		A022490_01	AT4G39340.1
22497	A022497_01	1	1.1202	0.1135	0.040083	0.5202	6.1996e-06	3609.77	3222.46		A022497_01	AT4G11460.1
22504	A022504_01	1	1.2537	0.22609	0.058647	0.5202	0.00077083	2496.39	1991.21		A022504_01	AT4G27880.1
22512	A022512_01	1	1.0565	0.05495	0.05256	0.5202	0.0010619	3989.42	3776.3		A022512_01	AT4G34770.1
22517	A022517_01	1	0.93439	-0.067863	0.042631	0.5202	0.0016851	13440.1	14383		A022517_01	AT4G20340.1
22524	A022524_01	1	0.95391	-0.047188	0.025197	0.5202	0.0011759	24416.1	25596.2		A022524_01	AT4G12400.2
22531	A022531_01	1	1.1551	0.14415	0.16151	0.5202	0.00024128	1614.37	1397.58		A022531_01	AT4G09250.1
22532	A022532_01	1	0.93754	-0.0645	0.028674	0.5202	0.00034159	34734.9	37049.1		A022532_01	AT3G45690.1
22569	A022569_01	1	0.83128	-0.18479	0.043702	0.5202	6.656e-05	2989.62	3596.44		A022569_01	AT4G05000.2
22571	A022571_01	1	0.79102	-0.23444	0.098974	0.5202	0.00080333	2789.45	3526.28		A022571_01	AT4G05330.1
22574	A022574_01	1	0.57567	-0.55221	0.054188	0.5202	0.00027694	9819.25	17056.7		A022574_01	AT4G05540.1
22587	A022587_01	1	0.90851	-0.09595	0.10419	0.5202	0.00074132	16675.6	18355.8		A022587_01	AT4G08690.1
22610	A022610_01	1	0.86196	-0.14855	0.14519	0.5202	0.00054876	9947.73	11540.3		A022610_01	AT4G16060.1
22614	A022614_01	1	0.67714	-0.38987	0.044612	0.5202	0.001711	681.843	1006.97		A022614_01	AT4G16140.1
22627	A022627_01	1	0.88716	-0.11973	0.028874	0.5202	0.001716	5064.45	5708.43		A022627_01	AT4G28580.1
22664	A022664_01	1	1.1362	0.12771	0.15304	0.5202	0.00047788	8972.32	7896.7		A022664_01	AT5G02180.1
22700	A022700_01	1	0.4444	-0.81102	0.045394	0.5202	7.019e-07	2185.28	4917.23		A022700_01	AT3G24540.1
22704	A022704_01	1	0.72425	-0.32262	0.058025	0.5202	0.00056025	9571.07	13214.9		A022704_01	AT5G08250.1
22772	A022772_01	1	1.1651	0.15282	0.047	0.5202	0.0001739	1721.41	1477.34		A022772_01	AT4G04273.1
22777	A022777_01	1	0.94511	-0.05645	0.064988	0.5202	0.001577	5659.55	5988.52		A022777_01	AT5G06950.4
22793	A022793_01	1	1.1521	0.14156	0.10264	0.5202	0.0009127	1811.84	1572.78		A022793_01	AT5G55770.1
22812	A022812_01	1	0.92584	-0.07705	0.09363	0.5202	0.0012925	2445.24	2640.97		A022812_01	AT5G61640.1
22833	A022833_01	1	1.2321	0.20874	0.13426	0.5202	0.0021162	1983.86	1610.02		A022833_01	AT5G65530.1
22862	A022862_01	1	1.218	0.19724	0.05138	0.5202	0.0011748	1375.54	1129.24		A022862_01	AT5G55920.1
22864	A022864_01	1	1.2982	0.261	0.027609	0.5202	0.0010725	2884.19	2221.64		A022864_01	AT5G36690.1
22934	A022934_01	1	1.2265	0.20416	0.070613	0.5202	0.0010917	4727.26	3854.13		A022934_01	AT5G49250.1
22951	A022951_01	1	1.118	0.11156	0.08107	0.5202	0.00068687	3048.48	2726.57		A022951_01	AT5G24350.1
22988	A022988_01	1	1.3821	0.32358	0.028323	0.5202	8.0589e-05	13647.3	9874.39		A022988_01	AT5G38550.1
22989	A022989_01	1	1.1008	0.096025	0.056445	0.5202	0.00098167	17166.2	15594.9		A022989_01	AT5G38560.1
22993	A022993_01	1	0.81155	-0.20881	0.018715	0.5202	0.00062235	2166.14	2669.11		A022993_01	AT5G38660.1
23011	A023011_01	1	1.3515	0.30123	0.036728	0.5202	7.1863e-05	1681.09	1243.89		A023011_01	AT5G05480.1
23031	A023031_01	1	0.9257	-0.0772	0.024397	0.5202	0.0012117	2248.01	2428.19		A023031_01	AT5G23910.1
23045	A023045_01	1	0.65537	-0.42256	0.066511	0.5202	5.7923e-05	576.86	880.157		A023045_01	AT5G24240.1
23143	A023143_01	1	1.1656	0.15321	0.065694	0.5202	0.00024432	4265.01	3659.2		A023143_01	AT3G53010.1
23145	A023145_01	1	0.93131	-0.071163	0.050208	0.5202	0.0020047	7724.1	8293.27		A023145_01	AT5G14900.1
23164	A023164_01	1	1.1888	0.17294	0.073012	0.5202	0.00043212	1974.16	1660.71		A023164_01	AT1G62200.1
23174	A023174_01	1	0.85902	-0.15196	0.074224	0.5202	0.0020892	545.335	634.794		A023174_01	AT1G70040.1
23201	A023201_01	1	1.1226	0.11569	0.07686	0.5202	0.0013	40517.9	36091		A023201_01	AT1G04180.1
23214	A023214_01	1	1.0777	0.074788	0.072694	0.5202	0.00056004	3370.11	3127.22		A023214_01	AT4G03916.1
23278	A023278_01	1	1.2983	0.26107	0.033798	0.5202	1.478e-05	17432.6	13428		A023278_01	AT3G05530.1
23279	A023279_01	1	0.78012	-0.24831	0.040629	0.5202	0.0011659	27603.6	35383.5		A023279_01	AT4G04750.1
23284	A023284_01	1	1.1757	0.16189	0.026422	0.5202	0.00021214	8774.46	7462.9		A023284_01	AT1G52660.1
23285	A023285_01	1	0.78651	-0.24015	0.045116	0.5202	0.0020724	2475.26	3147.3		A023285_01	AT1G52580.1
23306	A023306_01	1	1.104	0.098963	0.04092	0.5202	2.9128e-05	11990.9	10861.7		A023306_01	AT5G26310.1
23320	A023320_01	1	1.3706	0.31522	0.091342	0.5202	1.7241e-05	2107.8	1537.94		A023320_01	AT2G45100.1
23349	A023349_01	1	1.1406	0.13156	0.049347	0.5202	0.00051797	9952.71	8725.46		A023349_01	AT2G41810.1
23373	A023373_01	1	0.83535	-0.1799	0.10302	0.5202	6.2698e-05	1339.97	1603.91		A023373_01	AT1G76740.1
23375	A023375_01	1	1.0858	0.08235	0.013353	0.5202	0.00017777	7701.73	7093.26		A023375_01	AT2G23760.3
23392	A023392_01	1	0.82175	-0.19632	0.037347	0.5202	0.0021267	1241.28	1510.51		A023392_01	AT2G45900.1
23440	A023440_01	1	0.82779	-0.189	0.072807	0.5202	0.00065946	9807.47	11847.8		A023440_01	AT2G38410.1
23468	A023468_01	1	1.1271	0.11969	0.056466	0.5202	0.0018198	5973.57	5299.67		A023468_01	AT2G02340.1
23502	A023502_01	1	0.86491	-0.14512	0.064861	0.5202	0.00072689	1092.69	1263.32		A023502_01	AT2G24140.1
23542	A023542_01	1	1.0714	0.068925	0.03028	0.5202	0.00050396	10975.3	10244.5		A023542_01	AT2G25540.1
23571	A023571_01	1	1.1139	0.10787	0.099382	0.5202	0.0012695	10044.7	9017.3		A023571_01	AT2G04430.1
23576	A023576_01	1	1.1527	0.14211	0.055319	0.5202	0.00071996	13652.8	11844.3		A023576_01	AT2G24630.1
23609	A023609_01	1	0.86838	-0.14113	0.024788	0.5202	0.00097875	874.892	1007.47		A023609_01	AT2G01860.1
23650	A023650_01	1	0.50192	-0.68931	0.031964	0.5202	0.0013334	437.773	872.184		A023650_01	AT2G21630.1
23688	A023688_01	1	0.24289	-1.4152	0.037034	0.5202	9.4105e-05	495.417	2039.58		A023688_01	AT2G17750.1
23780	A023780_01	1	0.85141	-0.16086	0.083333	0.5202	0.001157	955.085	1121.81		A023780_01	AT1G19970.1
23781	A023781_01	1	1.0975	0.093038	0.032411	0.5202	0.00029791	4917.23	4480.55		A023781_01	AT1G06140.1
23784	A023784_01	1	0.88806	-0.11871	0.031643	0.5202	0.00027759	3850.66	4335.97		A023784_01	AT1G06170.2
23812	A023812_01	1	1.1721	0.1588	0.0491	0.5202	0.00038029	1416.44	1208.46		A023812_01	AT1G78680.1
23841	A023841_01	1	0.88188	-0.1257	0.048919	0.5202	0.0010551	2281.07	2586.6		A023841_01	AT1G24230.1
23846	A023846_01	1	1.1057	0.10045	0.032357	0.5202	0.00020591	5110.74	4622.54		A023846_01	AT1G28170.1
23862	A023862_01	1	1.1115	0.10571	0.032694	0.5202	0.00098833	5027.61	4523.31		A023862_01	AT1G12130.1
23865	A023865_01	1	1.1293	0.12157	0.022716	0.5202	0.0011559	1183.82	1048.27		A023865_01	AT3G28540.2
23879	A023879_01	1	0.88545	-0.12166	0.02614	0.5202	0.0017276	6106.44	6896.71		A023879_01	AT3G42120.1
23882	A023882_01	1	0.84997	-0.16255	0.029303	0.5202	0.00061895	6168.43	7257.57		A023882_01	AT1G64110.1
23884	A023884_01	1	0.85752	-0.15371	0.032389	0.5202	0.0006617	26582.3	30998.7		A023884_01	AT1G64020.1
23894	A023894_01	1	0.90196	-0.10319	0.02425	0.5202	0.00045374	9596.94	10640.3		A023894_01	AT1G10610.1
23899	A023899_01	1	1.1649	0.15266	0.041514	0.5202	0.00047254	15773.7	13540		A023899_01	AT5G01770.1
23917	A023917_01	1	0.87108	-0.13802	0.028047	0.5202	0.00060074	1514.14	1738.19		A023917_01	AT1G33610.1
23978	A023978_01	1	1.2238	0.202	0.036757	0.5202	0.00028688	1119.35	914.612		A023978_01	AT3G06560.1
23983	A023983_01	1	1.0999	0.095175	0.030777	0.5202	0.0012359	11845.5	10769.8		A023983_01	AT3G11480.1
24040	A024040_01	1	1.1461	0.13632	0.048982	0.5202	0.00017249	2185.72	1907.22		A024040_01	AT3G01300.1
24050	A024050_01	1	1.1888	0.17298	0.045768	0.5202	0.00056474	2285.64	1922.54		A024050_01	AT3G05110.1
24070	A024070_01	1	1.1345	0.12616	0.073486	0.5202	7.6653e-05	31549.1	27811.4		A024070_01	AT3G04040.1
24092	A024092_01	1	1.2925	0.25657	0.045443	0.5202	0.00052024	2667.77	2064		A024092_01	AT3G04090.1
24129	A024129_01	1	1.5165	0.41644	0.049916	0.5202	0.0015488	1617.12	1066.35		A024129_01	AT5G27000.1
24165	A024165_01	1	1.1369	0.12833	0.036681	0.5202	2.0207e-05	18484.7	16259		A024165_01	AT1G70550.1
24242	A024242_01	1	0.8934	-0.11273	0.15714	0.5202	0.00047472	10519.6	11774.6		A024242_01	AT3G19640.1
24318	A024318_01	1	0.84735	-0.16564	0.0866	0.5202	0.00049492	3134.11	3698.56		A024318_01	AT3G48930.1
24345	A024345_01	1	1.7669	0.56923	0.040472	0.5202	0.00017319	827.741	468.436		A024345_01	AT1G50140.1
24384	A024384_01	1	0.89989	-0.10549	0.075881	0.5202	0.00014398	3157.7	3509.05		A024384_01	AT1G77090.1
24436	A024436_01	1	1.242	0.21671	0.049245	0.5202	0.00089742	796.797	641.494		A024436_01	AT1G24090.1
24452	A024452_01	1	1.1466	0.13683	0.015269	0.5202	4.5937e-05	4745.73	4138.96		A024452_01	AT3G59780.1
24482	A024482_01	1	1.4993	0.40499	0.066266	0.5202	0.0012675	291.343	194.319		A024482_01	AT2G26280.1
24486	A024486_01	1	1.2382	0.21364	0.016944	0.5202	0.00034459	28822.2	23278.8		A024486_01	AT4G00830.2
24507	A024507_01	1	1.0615	0.0597	0.028229	0.5202	0.00041018	1695.78	1597.51		A024507_01	AT5G67380.2
24559	A024559_01	1	0.077168	-2.5618	0.022879	0.5202	0.00037644	3.52472	45.6772		A024559_01	AT1G42550.1
24621	A024621_01	1	0.8456	-0.16771	0.027343	0.5202	0.00059974	2548.6	3013.93		A024621_01	AT2G46330.1
24632	A024632_01	1	1.1864	0.17091	0.043536	0.5202	0.0013678	8173.89	6889.82		A024632_01	AT4G29130.1
24678	A024678_01	1	1.1193	0.1127	0.10464	0.5202	0.00025033	3985.03	3560.3		A024678_01	AT1G07360.1
24680	A024680_01	1	0.09403	-2.3641	0.037818	0.5202	2.8181e-05	13.6317	144.981		A024680_01	AT5G54270.1
24704	A024704_01	1	0.84867	-0.16409	0.083588	0.5202	3.6771e-05	834.306	983.089		A024704_01	AT5G64960.2
24714	A024714_01	1	0.72048	-0.32784	0.081082	0.5202	4.4565e-06	1777.74	2467.35		A024714_01	AT5G36035.1
24761	A024761_01	1	0.76515	-0.26769	0.025117	0.5202	0.0002186	1168.88	1527.67		A024761_01	AT2G06700.1
24770	A024770_01	1	1.0827	0.0795	0.031265	0.5202	0.0001205	5350.79	4941.87		A024770_01	AT1G10920.1
24791	A024791_01	1	0.70366	-0.35146	0.06107	0.5202	0.00080521	1078.58	1532.72		A024791_01	AT4G26520.1
24841	A024841_01	1	1.0702	0.067875	0.038338	0.5202	0.00024194	8415.24	7862.82		A024841_01	AT3G61220.1
24867	A024867_01	1	1.0989	0.09435	0.055973	0.5202	0.0014665	6476.27	5892.88		A024867_01	AT4G31950.1
24879	A024879_01	1	1.545	0.435	0.045377	0.5202	0.0016853	7.56097	4.89395		A024879_01	AT4G21100.1
24889	A024889_01	1	1.2471	0.22085	0.033975	0.5202	0.00038821	2843.81	2280.39		A024889_01	AT4G23130.2
24962	A024962_01	1	0.87788	-0.13025	0.13699	0.5202	0.0019786	1294.01	1473.95		A024962_01	AT4G12320.1
25026	A025026_01	1	1.1367	0.12809	0.092496	0.5202	0.00010968	1742.54	1533.03		A025026_01	AT4G31520.1
25039	A025039_01	1	1.1042	0.099138	0.038986	0.5202	0.0011355	2596.97	2351.95		A025039_01	AT5G03810.1
25040	A025040_01	1	0.66365	-0.41	0.052526	0.5202	0.0019795	6182.64	9316.11		A025040_01	AT5G03820.1
25063	A025063_01	1	1.0888	0.0851	0.040243	0.5202	0.0019011	1393.12	1279.47		A025063_01	AT3G26150.1
25071	A025071_01	1	1.0807	0.077612	0.024135	0.5202	0.0012958	7253.21	6711.65		A025071_01	AT3G19470.2
25097	A025097_01	1	1.2039	0.18554	0.052687	0.5202	0.00051781	3100.44	2575.5		A025097_01	AT3G17540.1
25121	A025121_01	1	0.88601	-0.12102	0.092883	0.5202	0.0015226	8401.79	9483.42		A025121_01	AT3G25020.1
25141	A025141_01	1	0.85378	-0.15809	0.046938	0.5202	0.0010389	3434.07	4022.26		A025141_01	AT5G59680.1
25151	A025151_01	1	0.81206	-0.20818	0.058869	0.5202	0.0010388	1193.33	1469.53		A025151_01	AT5G44740.2
25192	A025192_01	1	0.88249	-0.12501	0.024203	0.5202	0.00054511	31470.3	35660.5		A025192_01	AT5G38620.1
25242	A025242_01	1	0.79446	-0.23009	0.0443	0.5202	0.0011076	1160.61	1460.89		A025242_01	AT5G17000.1
25293	A025293_01	1	1.1195	0.11287	0.057275	0.5202	0.00078826	1230.78	1099.38		A025293_01	AT1G78860.1
25335	A025335_01	1	1.0663	0.064225	0.043025	0.5202	0.00011819	5957.46	5587.01		A025335_01	AT5G53000.1
25367	A025367_01	1	1.0685	0.066275	0.057446	0.5202	6.9067e-05	4519.24	4229.33		A025367_01	AT1G01040.1
25371	A025371_01	1	0.87703	-0.13121	0.045558	0.5202	0.00097984	4457.75	5082.71		A025371_01	AT1G33090.1
25378	A025378_01	1	0.90319	-0.10182	0.034986	0.5202	0.00066018	8063.48	8927.57		A025378_01	AT2G30310.1
25393	A025393_01	1	1.2413	0.21614	0.08107	0.5202	0.00042252	1300.62	1047.85		A025393_01	AT2G44560.1
25400	A025400_01	1	1.1273	0.11979	0.028548	0.5202	0.0010528	17073.8	15147.6		A025400_01	AT2G29140.1
25450	A025450_01	1	1.0863	0.082738	0.040653	0.5202	6.4655e-05	15428.9	14204.3		A025450_01	AT2G15640.1
25547	A025547_01	1	1.0644	0.062437	0.046787	0.5202	0.0020664	11252	10571.3		A025547_01	AT1G17460.1
25557	A025557_01	1	1.1183	0.11184	0.027032	0.5202	0.00089326	2835.01	2535.13		A025557_01	AT1G26400.1
25589	A025589_01	1	0.90793	-0.096587	0.038569	0.5202	0.0015459	7355.47	8101.46		A025589_01	AT1G28570.2
25598	A025598_01	1	1.1173	0.11087	0.076324	0.5202	0.00021884	2345.84	2099.6		A025598_01	AT1G64430.2
25630	A025630_01	1	0.77197	-0.25881	0.046592	0.5202	0.00071358	991.283	1284.08		A025630_01	AT1G12730.2
25641	A025641_01	1	0.87124	-0.13784	0.050436	0.5202	0.0016606	5831.33	6693.55		A025641_01	AT1G55130.1
25671	A025671_01	1	0.89501	-0.11093	0.10834	0.5202	0.0021024	5239.6	5854.11		A025671_01	AT1G63130.1
25677	A025677_01	1	1.0695	0.067188	0.079578	0.5202	0.0010853	29824.9	27886.6		A025677_01	AT1G74190.1
25695	A025695_01	1	1.1312	0.12326	0.090392	0.5202	0.00041466	18698.5	16531.1		A025695_01	AT3G03540.1
25727	A025727_01	1	0.84353	-0.17016	0.05004	0.5202	0.00090577	2714.6	3218.27		A025727_01	AT4G37560.1
25783	A025783_01	1	0.93356	-0.06875	0.018013	0.5202	0.0011778	18599.7	19922.4		A025783_01	AT2G29740.1
25790	A025790_01	1	1.0889	0.085175	0.049998	0.5202	0.0012415	6947.24	6379.85		A025790_01	AT2G20900.4
25795	A025795_01	1	1.2576	0.22919	0.039381	0.5202	0.0009707	882.713	701.906		A025795_01	AT3G52180.2
25806	A025806_01	1	1.127	0.1196	0.081342	0.5202	0.00037385	12847.4	11399.2		A025806_01	AT4G27020.1
25819	A025819_01	1	0.6667	-0.40541	0.10631	0.5202	0.00017471	1029.88	1544.72		A025819_01	AT5G27640.2
25834	A025834_01	1	1.0968	0.092412	0.066263	0.5202	0.00088322	3830.31	3491.9		A025834_01	AT1G18150.1
25874	A025874_01	1	1.4217	0.35189	0.031063	0.5202	1.212e-05	16478.3	11590		A025874_01	AT5G16990.1
25882	A025882_01	1	1.3728	0.31688	0.024898	0.5202	0.00074846	602.869	439.132		A025882_01	AT1G79750.1
25912	A025912_01	1	0.44976	-0.79904	0.044873	0.5202	0.00013787	798.552	1775.43		A025912_01	AT5G41670.2
25939	A025939_01	1	1.1038	0.098725	0.10111	0.5202	0.0018528	26304.6	23832.4		A025939_01	AT5G56650.1
25944	A025944_01	1	1.0954	0.09115	0.034546	0.5202	0.00049515	9049.82	8260.99		A025944_01	AT5G43060.1
26052	A026052_01	1	1.1922	0.1758	0.030077	0.5202	0.00078313	1540.56	1292.2		A026052_01	AT3G47260.1
26063	A026063_01	1	0.24158	-1.4205	0.11547	0.5202	8.5752e-07	1461.03	6047.5		A026063_01	AT1G35940.1
26088	A026088_01	1	0.93132	-0.07115	0.15386	0.5202	0.0002804	29310.5	31473.5		A026088_01	AT5G28350.1
26102	atc11	1	1.153	0.1424	0.022354	0.5202	0.00079459	480.871	417.047

## Sheet: parentmix_6450_FDR_Commonvar
GeneNum	GeneID	NumRep	FoldChange	Log.FoldChange.	StandDeviation	CommVar	Pvalue	X6450	parentmix
75	A000075_01	1	0.35291	-1.0415	0.9277	0.5202	6.2163e-05	15.6692	44.4027		A000075_01	AT1G67960.1
198	A000198_01	1	2.7775	1.0216	1.5796	0.5202	8.5805e-05	72.5735	26.1278		A000198_01	AT1G50260.1
226	A000226_01	1	3.7132	1.3119	1.506	0.5202	4.562e-07	150.822	40.6175		A000226_01	AT1G17990.2
242	A000242_01	1	0.3779	-0.97313	1.7776	0.5202	0.00018301	6.38148	16.8863		A000242_01	AT1G37020.1
245	A000245_01	1	0.33376	-1.0973	1.1053	0.5202	2.4545e-05	23.4296	70.2036		A000245_01	AT1G76480.1
265	A000265_01	1	0.35007	-1.0496	1.6599	0.5202	5.4486e-05	5.08503	14.5254		A000265_01	AT1G75790.1
266	A000266_01	1	3.6231	1.2873	0.58094	0.5202	7.445e-07	76.1877	21.0268		A000266_01	AT1G47230.2
290	A000290_01	1	0.40399	-0.90635	1.73	0.5202	0.00049276	8.43171	20.8718		A000290_01	AT1G51690.1
474	A000474_01	1	0.26889	-1.3135	0.71625	0.5202	4.4204e-07	13.2938	49.437		A000474_01	AT1G61688.1
628	A000628_01	1	2.7241	1.0022	0.41701	0.5202	0.00011668	88.8456	32.6126		A000628_01	AT1G60815.1
641	A000641_01	1	0.38744	-0.9482	1.3795	0.5202	0.0002668	24.5964	63.4848		A000641_01	AT1G71210.1
667	A000667_01	1	2.3354	0.84816	1.3298	0.5202	0.0011105	127.664	54.6692		A000667_01	AT1G69740.2
716	A000716_01	1	0.31172	-1.1657	1.5332	0.5202	7.4092e-06	14.7686	47.38		A000716_01	AT1G56510.1
752	A000752_01	1	3.3285	1.2025	1.3704	0.5202	3.7771e-06	49.864	14.9813		A000752_01	AT1G18350.1
806	A000806_01	1	0.258	-1.3548	1.0679	0.5202	1.9006e-07	32.2397	124.961		A000806_01	AT1G74930.1
812	A000812_01	1	17.8384	2.8814	0.88461	0.5202	0	68.7722	3.85511		A000812_01	AT1G74860.1
859	A000859_01	1	2.3529	0.85563	1.3319	0.5202	0.0010031	59.2461	25.1813		A000859_01	AT1G43040.1
877	A000877_01	1	2.5892	0.95136	1.5286	0.5202	0.0002545	63.2377	24.4224		A000877_01	OBSOLETE
920	A000920_01	1	3.3943	1.2221	1.1545	0.5202	2.6188e-06	24.7915	7.30384		A000920_01	AT1G28327.1
929	A000929_01	1	0.34086	-1.0763	1.1801	0.5202	3.5029e-05	21.2169	62.2464		A000929_01	AT1G80840.1
1026	A001026_01	1	0.23489	-1.4486	1.0692	0.5202	2.5544e-08	7.48424	31.8647		A001026_01	AT1G51030.1
1079	A001079_01	1	4.4275	1.4878	0.57582	0.5202	1.0635e-08	12.2521	2.7671		A001079_01	AT5G63490.1
1119	A001119_01	1	0.30765	-1.1788	1.2472	0.5202	5.84e-06	33.4717	108.799		A001119_01	AT1G56540.1
1169	A001169_01	1	0.39809	-0.92108	1.7428	0.5202	0.00039819	18.278	45.9154		A001169_01	AT1G21750.2
1178	A001178_01	1	0.29606	-1.2172	1.2873	0.5202	2.8724e-06	24.3103	82.1133		A001178_01	AT1G79800.1
1188	A001188_01	1	0.42374	-0.85864	2.1491	0.5202	0.00096272	5.40865	12.7649		A001188_01	AT1G22710.1
1225	A001225_01	1	2.9992	1.0983	1.288	0.5202	2.4131e-05	5.44175	1.81434		A001225_01	AT1G78230.1
1250	A001250_01	1	0.40998	-0.89166	1.601	0.5202	0.00060771	21.8456	53.2874		A001250_01	AT1G03090.1
1272	A001272_01	1	0.43474	-0.83301	1.8657	0.5202	0.0013616	22.7895	52.4206		A001272_01	AT1G15180.1
1464	A001464_01	1	0.2849	-1.2556	0.81593	0.5202	1.3828e-06	8.9791	31.5161		A001464_01	AT1G55940.1
1620	A001620_01	1	4.6537	1.5377	1.8318	0.5202	3.3822e-09	71.9305	15.4576		A001620_01	AT1G56320.1
1670	A001670_01	1	2.4529	0.89728	1.0198	0.5202	0.00056106	92.1392	37.5623		A001670_01	AT1G27960.1
1713	A001713_01	1	3.1779	1.1562	1.7815	0.5202	8.7739e-06	120.808	38.0157		A001713_01	AT1G49810.1
1847	A001847_01	1	0.4358	-0.83057	1.4121	0.5202	0.0014067	16.2859	37.3712		A001847_01	AT1G76950.1
1925	A001925_01	1	0.21414	-1.5411	1.4005	0.5202	3.1184e-09	26.5121	123.804		A001925_01	AT1G13160.1
1971	A001971_01	1	0.3516	-1.0453	1.2064	0.5202	5.8512e-05	14.9543	42.5338		A001971_01	AT1G14220.1
1996	A001996_01	1	4.4271	1.4877	1.9758	0.5202	1.0656e-08	38.417	8.67808		A001996_01	AT1G07790.1
1999	A001999_01	1	2.7467	1.0104	1.226	0.5202	0.00010248	52.5676	19.1385		A001999_01	AT2G41310.1
2002	A002002_01	1	2.9082	1.0675	1.4802	0.5202	4.0543e-05	195.176	67.1145		A002002_01	AT1G76490.1
2013	A002013_01	1	3.8399	1.3454	1.5065	0.5202	2.3058e-07	91.4233	23.8099		A002013_01	AT1G10470.1
2019	A002019_01	1	3.1554	1.1491	1.5561	0.5202	9.9612e-06	13.5597	4.29736		A002019_01	AT1G15030.1
2024	A002024_01	1	2.7542	1.0131	1.8029	0.5202	9.8117e-05	61.2094	22.2246		A002024_01	AT1G79430.2
2025	A002025_01	1	3.3921	1.2215	1.5343	0.5202	2.6513e-06	41.6749	12.2865		A002025_01	AT1G47730.1
2027	A002027_01	1	2.7577	1.0144	1.3539	0.5202	9.6159e-05	103.7	37.6036		A002027_01	AT1G06210.1
2028	A002028_01	1	3.0042	1.1	1.1326	0.5202	2.3445e-05	22.5966	7.52176		A002028_01	AT1G10030.1
2197	A002197_01	1	2.6385	0.97022	1.4766	0.5202	0.00019132	38.0385	14.4169		A002197_01	AT1G71530.1
2318	A002318_01	1	2.7487	1.0111	1.3611	0.5202	0.00010128	19.7905	7.20014		A002318_01	AT2G24240.1
2349	A002349_01	1	2.4356	0.89021	1.8931	0.5202	0.00062025	91.5971	37.6074		A002349_01	AT1G22050.1
2392	A002392_01	1	2.7255	1.0027	1.4688	0.5202	0.00011577	53.7047	19.7055		A002392_01	AT1G18590.1
2405	A002405_01	1	0.23359	-1.4542	1.8266	0.5202	2.2591e-08	5.90855	25.2948		A002405_01	AT1G28190.1
2566	A002566_01	1	7.5088	2.0161	1.4355	0.5202	9.1038e-15	25.1511	3.34946		A002566_01	AT5G32621.1
2582	A002582_01	1	0.3988	-0.91929	1.1304	0.5202	0.0004087	11.9365	29.9312		A002582_01	AT1G22460.1
2662	A002662_01	1	0.36291	-1.0136	1.6462	0.5202	9.7397e-05	3.45147	9.51053		A002662_01	AT1G72550.2
2664	A002664_01	1	7.6083	2.0292	1.1346	0.5202	5.9952e-15	15.2153	1.99979		A002664_01	AT1G20410.1
2665	A002665_01	1	0.31696	-1.149	1.7015	0.5202	9.9834e-06	3.38279	10.6728		A002665_01	AT1G60400.1
2666	A002666_01	1	0.32663	-1.1189	1.6005	0.5202	1.6928e-05	2.67139	8.17843		A002666_01	AT1G60410.1
2667	A002667_01	1	0.23398	-1.4525	1.5005	0.5202	2.3447e-08	3.015	12.8855		A002667_01	AT1G68120.1
2693	A002693_01	1	0.36216	-1.0157	1.4805	0.5202	9.4244e-05	1.42836	3.94402		A002693_01	AT1G08560.1
2724	A002724_01	1	0.35752	-1.0286	1.407	0.5202	7.668e-05	75.3241	210.693		A002724_01	AT1G48050.1
2787	A002787_01	1	0.3349	-1.0939	1.1122	0.5202	2.6015e-05	3.66526	10.9452		A002787_01	AT1G52300.1
2860	A002860_01	1	0.40988	-0.89188	1.4772	0.5202	0.00060579	18.3293	44.7146		A002860_01	AT1G14120.1
2867	A002867_01	1	2.5278	0.92735	1.2495	0.5202	0.00036332	46.9978	18.5933		A002867_01	AT5G42670.1
2879	A002879_01	1	0.40957	-0.89266	1.6492	0.5202	0.00059915	9.68134	23.6367		A002879_01	AT1G15330.1
2893	A002893_01	1	0.35263	-1.0423	1.6637	0.5202	6.1381e-05	38.3633	108.788		A002893_01	AT1G43650.1
3001	A003001_01	1	2.689	0.98915	1.3727	0.5202	0.00014295	36.7743	13.6754		A003001_01	AT1G08970.2
3005	A003005_01	1	2.7646	1.0169	1.9785	0.5202	9.2408e-05	23.7718	8.59861		A003005_01	AT1G44110.1
3261	A003261_01	1	2.4529	0.89726	1.3118	0.5202	0.00056119	10.5582	4.30424		A003261_01	AT1G61290.1
3326	A003326_01	1	0.43371	-0.83539	1.4915	0.5202	0.0013189	7.61104	17.5491		A003326_01	AT1G78400.1
3510	A003510_01	1	3.0832	1.126	0.73902	0.5202	1.4979e-05	115.804	37.5585		A003510_01	AT1G10140.1
3517	A003517_01	1	0.39998	-0.91633	0.92715	0.5202	0.00042665	7.9542	19.8857		A003517_01	AT1G73690.1
3570	A003570_01	1	0.30676	-1.1817	1.5956	0.5202	5.5383e-06	10.5034	34.2402		A003570_01	AT1G79860.1
3583	A003583_01	1	0.40082	-0.91425	1.1146	0.5202	0.00043974	27.3578	68.2584		A003583_01	AT1G13710.1
3709	A003709_01	1	4.1971	1.4344	1.5404	0.5202	3.491e-08	13.4194	3.19728		A003709_01	AT1G69910.1
3727	A003727_01	1	0.38805	-0.94661	1.1435	0.5202	0.00027323	3.07929	7.93513		A003727_01	AT1G72490.1
3821	A003821_01	1	0.37401	-0.98347	1.5229	0.5202	0.0001561	1.40689	3.76181		A003821_01	AT1G65540.1
3855	A003855_01	1	0.3275	-1.1163	1.5303	0.5202	1.7726e-05	50.8561	155.291		A003855_01	AT1G12064.1
3895	A003895_01	1	0.23133	-1.4639	1.3051	0.5202	1.8194e-08	5.12331	22.1492		A003895_01	AT1G23690.2
3925	A003925_01	1	0.34149	-1.0744	1.0797	0.5202	3.6133e-05	13.4449	39.3698		A003925_01	AT1G54130.1
3935	A003935_01	1	3.0553	1.1169	1.4448	0.5202	1.7541e-05	26.5678	8.69545		A003935_01	AT1G11630.1
3967	A003967_01	1	2.9311	1.0754	1.4188	0.5202	3.557e-05	11.3657	3.87754		A003967_01	AT1G34180.2
3995	A003995_01	1	0.30334	-1.1929	1.4838	0.5202	4.5095e-06	4.10867	13.5461		A003995_01	AT1G80210.1
4037	A004037_01	1	3.7199	1.3137	0.98766	0.5202	4.4012e-07	5.81593	1.56352		A004037_01	AT1G35210.1
4069	A004069_01	1	0.21629	-1.5312	1.6639	0.5202	3.9369e-09	51.7125	239.08		A004069_01	AT2G21030.1
4083	A004083_01	1	0.41004	-0.8915	0.97072	0.5202	0.00060903	35.8449	87.4179		A004083_01	AT1G27380.1
4158	A004158_01	1	3.3297	1.2029	1.5025	0.5202	3.7507e-06	10.3388	3.10496		A004158_01	AT1G10700.1
4160	A004160_01	1	0.41375	-0.8825	1.3485	0.5202	0.00069148	0.978245	2.36434		A004160_01	AT1G01310.1
4161	A004161_01	1	2.4632	0.90147	0.97777	0.5202	0.0005285	7.13206	2.89533		A004161_01	AT1G01200.1
4174	A004174_01	1	0.4117	-0.88747	1.2736	0.5202	0.00064474	1.00421	2.4392		A004174_01	AT1G69010.1
4204	A004204_01	1	0.3951	-0.92862	1.9214	0.5202	0.00035659	1.96854	4.98234		A004204_01	AT1G71150.1
4213	A004213_01	1	0.19237	-1.6484	1.3611	0.5202	2.3359e-10	3.20176	16.6432		A004213_01	AT1G20360.1
4214	A004214_01	1	0.43216	-0.83896	1.0323	0.5202	0.0012573	4.64086	10.7392		A004214_01	AT1G29400.2
4216	A004216_01	1	2.6219	0.96392	1.6255	0.5202	0.00021058	198.661	75.7698		A004216_01	AT1G69100.1
4224	A004224_01	1	2.8149	1.0349	1.3155	0.5202	6.9223e-05	10.0222	3.5605		A004224_01	AT1G09470.1
4229	A004229_01	1	2.7171	0.99956	1.263	0.5202	0.00012154	3.00266	1.10505		A004229_01	AT1G72300.1
4243	A004243_01	1	2.3297	0.84573	1.5782	0.5202	0.0011476	12.1205	5.20282		A004243_01	AT1G26800.1
4254	A004254_01	1	2.5112	0.92076	1.3891	0.5202	0.00040005	7.02096	2.79603		A004254_01	AT1G64160.1
4307	A004307_01	1	0.43591	-0.83031	1.4633	0.5202	0.0014115	7.05968	16.195		A004307_01	AT1G52990.1
4354	A004354_01	1	0.19113	-1.6548	1.2602	0.5202	1.989e-10	4.04224	21.147		A004354_01	AT1G20120.1
4543	A004543_01	1	0.42194	-0.8629	1.9354	0.5202	0.00090792	34.2847	81.2556		A004543_01	AT1G78430.1
4582	A004582_01	1	2.3588	0.85813	1.7916	0.5202	0.00096939	52.8205	22.3942		A004582_01	AT1G22300.3
4593	A004593_01	1	3.9714	1.3791	1.168	0.5202	1.1438e-07	3.98087	1.0024		A004593_01	AT1G64430.1
4634	A004634_01	1	0.24883	-1.391	0.95715	0.5202	8.8974e-08	36.2377	145.634		A004634_01	AT1G01720.1
4776	A004776_01	1	2.7119	0.99766	1.2265	0.5202	0.0001252	2.78821	1.02813		A004776_01	AT5G36030.1
4807	A004807_01	1	2.7305	1.0045	0.9852	0.5202	0.00011248	12.3197	4.51182		A004807_01	AT1G35650.1
4819	A004819_01	1	3.7184	1.3133	1.1877	0.5202	4.4358e-07	6.14538	1.6527		A004819_01	AT1G49910.1
4930	A004930_01	1	0.29529	-1.2198	2.2555	0.5202	2.7358e-06	23.8385	80.7292		A004930_01	AT4G39420.1
4956	A004956_01	1	0.43307	-0.83685	1.2153	0.5202	0.0012934	8.15311	18.8272		A004956_01	AT4G21790.1
4970	A004970_01	1	0.28239	-1.2645	0.13809	0.5202	1.165e-06	36.3284	128.651		A004970_01	AT1G24330.1
4972	A004972_01	1	2.4848	0.91019	0.30829	0.5202	0.00046626	109.837	44.2033		A004972_01	OBSOLETE
5067	A005067_01	1	2.8555	1.0492	1.415	0.5202	5.4824e-05	66.3272	23.229		A005067_01	AT1G75660.1
5109	A005109_01	1	0.36758	-1.0008	1.2345	0.5202	0.00011914	28.7116	78.1086		A005109_01	AT5G28760.1
5125	A005125_01	1	3.0464	1.114	0.68005	0.5202	1.8453e-05	33.5387	11.0089		A005125_01	AT5G62620.1
5127	A005127_01	1	2.9297	1.0749	1.2147	0.5202	3.5861e-05	55.2904	18.8724		A005127_01	AT1G65630.1
5205	A005205_01	1	0.36878	-0.99756	1.5407	0.5202	0.0001254	1.07214	2.90723		A005205_01	AT3G54340.1
5215	A005215_01	1	3.4571	1.2404	1.487	0.5202	1.8504e-06	20.2996	5.87203		A005215_01	AT5G10880.1
5227	A005227_01	1	0.34779	-1.0561	1.2222	0.5202	4.8952e-05	4.75311	13.6672		A005227_01	AT5G25270.1
5319	A005319_01	1	2.9284	1.0744	1.0302	0.5202	3.6129e-05	11.1306	3.80114		A005319_01	AT5G25890.1
5332	A005332_01	1	0.3809	-0.96522	1.4368	0.5202	0.00020644	10.473	27.4949		A005332_01	AT5G59710.1
5344	A005344_01	1	0.18737	-1.6747	1.1718	0.5202	1.2054e-10	3.12583	16.6815		A005344_01	AT5G16200.1
5400	A005400_01	1	0.39227	-0.9358	1.624	0.5202	0.00032081	0.933685	2.38021		A005400_01	AT1G06110.1
5484	A005484_01	1	0.27122	-1.3048	1.169	0.5202	5.2559e-07	30.9044	113.943		A005484_01	AT5G57250.1
5592	A005592_01	1	2.7299	1.0043	1.5414	0.5202	0.00011287	100.083	36.6605		A005592_01	AT5G25610.1
5607	A005607_01	1	0.3845	-0.95581	1.1178	0.5202	0.00023803	36.1761	94.0851		A005607_01	AT4G32714.1
5627	A005627_01	1	3.1129	1.1355	1.6237	0.5202	1.2664e-05	91.1403	29.2769		A005627_01	AT3G46220.1
5635	A005635_01	1	0.43124	-0.8411	1.6492	0.5202	0.0012217	6.04118	14.009		A005635_01	AT5G60630.1
5656	A005656_01	1	3.0502	1.1152	1.0879	0.5202	1.8058e-05	3.16388	1.03726		A005656_01	AT4G08500.1
5696	A005696_01	1	3.9033	1.3618	1.4426	0.5202	1.6425e-07	12.5059	3.204		A005696_01	AT2G26850.1
5712	A005712_01	1	0.43196	-0.83942	1.6688	0.5202	0.0012495	3.48685	8.07199		A005712_01	AT4G38620.1
5721	A005721_01	1	0.43107	-0.84148	1.7826	0.5202	0.0012153	40.0689	92.9536		A005721_01	AT1G60790.1
5724	A005724_01	1	3.0781	1.1243	1.2008	0.5202	1.5421e-05	26.0287	8.4562		A005724_01	AT1G60640.1
5782	A005782_01	1	2.9443	1.0799	2.3457	0.5202	3.2992e-05	60.5155	20.5529		A005782_01	AT4G00755.2
5803	A005803_01	1	0.43142	-0.84067	1.9073	0.5202	0.0012287	56.1991	130.256		A005803_01	AT4G15090.1
5861	A005861_01	1	0.29369	-1.2252	0.88175	0.5202	2.4698e-06	5.90205	20.0956		A005861_01	AT5G58470.2
5988	A005988_01	1	2.6661	0.98063	1.593	0.5202	0.00016311	6.61077	2.47946		A005988_01	AT4G00730.1
6002	A006002_01	1	0.29336	-1.2264	1.1391	0.5202	2.4176e-06	16.7685	57.1626		A006002_01	AT5G23575.1
6008	A006008_01	1	0.30748	-1.1793	1.0031	0.5202	5.783e-06	0.922458	2.99996		A006008_01	AT1G10560.1
6026	A006026_01	1	3.1039	1.1326	1.5024	0.5202	1.3326e-05	10.9979	3.54345		A006026_01	AT4G17570.1
6188	A006188_01	1	0.34462	-1.0653	1.0166	0.5202	4.2065e-05	2.88522	8.37206		A006188_01	AT2G43445.1
6233	A006233_01	1	0.22567	-1.4887	1.2238	0.5202	1.0436e-08	15.0865	66.8466		A006233_01	AT2G19940.2
6235	A006235_01	1	0.36445	-1.0094	1.3894	0.5202	0.00010416	3.05567	8.38379		A006235_01	AT2G42790.1
6237	A006237_01	1	0.32809	-1.1145	1.4195	0.5202	1.8291e-05	7.33605	22.3606		A006237_01	AT2G42730.1
6245	A006245_01	1	0.33385	-1.0971	1.5737	0.5202	2.4655e-05	4.66319	13.9684		A006245_01	AT2G01740.1
6249	A006249_01	1	3.4457	1.2371	1.6142	0.5202	1.9714e-06	8.954	2.59877		A006249_01	AT5G01170.1
6259	A006259_01	1	0.40126	-0.91314	1.7372	0.5202	0.00044687	2.26429	5.64291		A006259_01	AT2G34010.1
6268	A006268_01	1	2.9795	1.0917	1.0699	0.5202	2.6996e-05	19.9934	6.71068		A006268_01	AT2G42670.2
6285	A006285_01	1	2.3061	0.83557	1.8806	0.5202	0.0013157	9.68909	4.20175		A006285_01	AT2G45310.1
6291	A006291_01	1	0.37035	-0.9933	1.4258	0.5202	0.00013403	18.3146	49.4519		A006291_01	AT2G33990.1
6336	A006336_01	1	0.34309	-1.0698	1.4419	0.5202	3.9076e-05	5.39029	15.7116		A006336_01	AT2G18400.1
6342	A006342_01	1	0.39486	-0.92922	1.577	0.5202	0.0003535	47.6127	120.59		A006342_01	AT2G36360.2
6344	A006344_01	1	0.18573	-1.6835	1.8186	0.5202	9.6404e-11	7.90345	42.5551		A006344_01	AT2G02980.1
6402	A006402_01	1	0.35711	-1.0297	0.58894	0.5202	7.5275e-05	26.5784	74.4256		A006402_01	AT2G42210.4
6499	A006499_01	1	0.34095	-1.076	1.6632	0.5202	3.5196e-05	36.5726	107.265		A006499_01	AT2G07560.1
6534	A006534_01	1	0.37296	-0.98629	1.227	0.5202	0.00014945	994.858	2667.51		A006534_01	AT3G14650.1
6537	A006537_01	1	3.8596	1.3506	1.036	0.5202	2.0746e-07	37.0104	9.5898		A006537_01	AT4G35780.1
6643	A006643_01	1	0.39775	-0.92193	1.6145	0.5202	0.0003933	16.0082	40.2496		A006643_01	AT2G31340.1
6655	A006655_01	1	0.33144	-1.1043	1.3444	0.5202	2.179e-05	10.495	31.6646		A006655_01	AT2G18850.1
6728	A006728_01	1	2.6648	0.98014	1.3382	0.5202	0.00016434	10.7167	4.02168		A006728_01	AT1G70730.1
6736	A006736_01	1	3.8985	1.3606	1.5846	0.5202	1.6857e-07	26.3587	6.7612		A006736_01	AT2G46690.1
6750	A006750_01	1	3.1117	1.1352	2.0027	0.5202	1.2752e-05	41.5376	13.3484		A006750_01	AT2G20210.1
6768	A006768_01	1	0.12746	-2.06	0.97115	0.5202	2.4425e-15	1.98496	15.5724		A006768_01	AT2G36040.1
6769	A006769_01	1	3.185	1.1585	1.6189	0.5202	8.4303e-06	3.30224	1.03676		A006769_01	AT2G02050.1
6795	A006795_01	1	2.3886	0.87071	1.7753	0.5202	0.00081509	13.7097	5.73966		A006795_01	AT2G21560.1
6862	A006862_01	1	3.9487	1.3734	1.5992	0.5202	1.2899e-07	34.2984	8.68676		A006862_01	AT2G23130.1
6870	A006870_01	1	0.30974	-1.172	1.5503	0.5202	6.6026e-06	3.02255	9.75812		A006870_01	AT2G20050.1
6896	A006896_01	1	0.43489	-0.83267	1.0224	0.5202	0.0013678	19.7924	45.5085		A006896_01	AT2G38280.2
6917	A006917_01	1	0.34847	-1.0542	1.678	0.5202	5.0545e-05	17.8982	51.3621		A006917_01	AT2G17960.1
6918	A006918_01	1	0.20971	-1.562	1.2607	0.5202	1.9076e-09	1.5057	7.18		A006918_01	AT2G17980.1
6956	A006956_01	1	0.32575	-1.1216	1.5505	0.5202	1.6156e-05	23.6532	72.6098		A006956_01	AT2G25980.1
7115	A007115_01	1	3.6796	1.3028	1.1147	0.5202	5.4738e-07	69.7	18.9423		A007115_01	AT2G20210.1
7142	A007142_01	1	0.31239	-1.1635	1.1217	0.5202	7.6992e-06	2.1036	6.73421		A007142_01	AT2G36250.2
7145	A007145_01	1	0.36553	-1.0064	1.2738	0.5202	0.00010911	88.6326	242.475		A007145_01	AT2G36970.1
7177	A007177_01	1	3.1231	1.1388	1.2577	0.5202	1.1955e-05	40.0048	12.8097		A007177_01	AT3G46190.1
7377	A007377_01	1	2.7455	1.01	1.4548	0.5202	0.00010315	10.9529	3.98924		A007377_01	AT2G43320.2
7378	A007378_01	1	0.29484	-1.2213	1.3146	0.5202	2.6582e-06	1.60387	5.43957		A007378_01	AT5G46740.1
7400	A007400_01	1	0.33283	-1.1001	1.8672	0.5202	2.3402e-05	28.974	87.0515		A007400_01	AT2G12100.1
7409	A007409_01	1	0.32683	-1.1183	1.1362	0.5202	1.7107e-05	12.7994	39.1617		A007409_01	AT2G38580.1
7423	A007423_01	1	0.41181	-0.8872	1.5773	0.5202	0.00064717	0.968288	2.35133		A007423_01	AT2G30790.1
7465	A007465_01	1	3.3457	1.2077	1.5459	0.5202	3.4313e-06	61.5223	18.388		A007465_01	AT2G07320.1
7477	A007477_01	1	2.6968	0.99207	0.90258	0.5202	0.00013663	11.9915	4.44642		A007477_01	AT2G10920.1
7543	A007543_01	1	2.294	0.83029	2.7197	0.5202	0.0014118	2.33353	1.01723		A007543_01	AT2G41130.1
7580	A007580_01	1	0.3485	-1.0541	1.3734	0.5202	5.061e-05	16.2892	46.74		A007580_01	AT2G30430.1
7635	A007635_01	1	0.24721	-1.3975	1.1274	0.5202	7.7389e-08	3.81179	15.4205		A007635_01	AT2G42160.1
7745	A007745_01	1	4.5935	1.5247	1.0051	0.5202	4.5779e-09	116.152	25.2872		A007745_01	AT2G21440.1
7870	A007870_01	1	2.435	0.88993	1.7593	0.5202	0.00062271	187.391	76.9611		A007870_01	AT2G46230.2
7951	A007951_01	1	12.5395	2.5289	1.0216	0.5202	0	24.8983	1.9856		A007951_01	AT2G21130.1
7958	A007958_01	1	0.34952	-1.0512	1.6349	0.5202	5.3111e-05	34.529	98.7805		A007958_01	AT2G25940.1
8059	A008059_01	1	0.35423	-1.0378	1.3814	0.5202	6.6051e-05	7.47004	21.09		A008059_01	AT4G17020.1
8062	A008062_01	1	0.29035	-1.2367	1.1277	0.5202	1.9879e-06	2.42364	8.34698		A008062_01	AT2G02060.1
8134	A008134_01	1	3.0066	1.1008	2.1655	0.5202	2.3135e-05	43.8336	14.5793		A008134_01	AT2G29690.1
8197	A008197_01	1	0.41624	-0.87648	1.2793	0.5202	0.00075219	22.9289	55.0862		A008197_01	AT2G26880.1
8243	A008243_01	1	2.326	0.84417	1.8548	0.5202	0.0011721	99.953	42.9742		A008243_01	AT2G03180.1
8299	A008299_01	1	0.38752	-0.94799	1.4188	0.5202	0.00026765	43.8774	113.228		A008299_01	AT2G41210.1
8317	A008317_01	1	2.5009	0.91667	1.4904	0.5202	0.00042457	148.117	59.2283		A008317_01	AT2G28820.1
8322	A008322_01	1	0.28995	-1.2381	0.93269	0.5202	1.9364e-06	21.665	74.7239		A008322_01	AT2G38840.1
8340	A008340_01	1	2.6225	0.96413	1.5956	0.5202	0.00020991	2.60434	0.993081		A008340_01	AT2G37690.1
8387	A008387_01	1	0.25261	-1.3759	1.8362	0.5202	1.2236e-07	1.76548	6.98874		A008387_01	AT2G24130.1
8399	A008399_01	1	0.26423	-1.3309	1.2758	0.5202	3.1045e-07	1.62257	6.14046		A008399_01	AT2G05270.1
8415	A008415_01	1	0.28631	-1.2507	0.78179	0.5202	1.5212e-06	13.2408	46.2472		A008415_01	AT2G18550.1
8425	A008425_01	1	0.40632	-0.90061	1.1325	0.5202	0.00053501	95.9666	236.181		A008425_01	AT2G28250.2
8487	A008487_01	1	0.42588	-0.8536	0.84766	0.5202	0.0010313	38.05	89.3445		A008487_01	AT2G36230.1
8506	A008506_01	1	2.4023	0.87643	1.4367	0.5202	0.00075276	4.55215	1.89493		A008506_01	AT2G30020.1
8551	A008551_01	1	2.5272	0.92712	1.3741	0.5202	0.00036458	30.9477	12.246		A008551_01	AT2G11090.1
8624	A008624_01	1	0.30782	-1.1782	1.1787	0.5202	5.8991e-06	2.18221	7.08939		A008624_01	AT2G03480.2
8626	A008626_01	1	4.8899	1.5872	1.1242	0.5202	1.0463e-09	4.60112	0.940957		A008626_01	AT2G18970.1
8656	A008656_01	1	0.40876	-0.89462	1.2942	0.5202	0.00058265	9.809	23.9963		A008656_01	AT2G02470.1
8683	A008683_01	1	0.41211	-0.88648	1.6971	0.5202	0.00065384	25.3024	61.3994		A008683_01	AT2G45350.1
8729	A008729_01	1	0.32553	-1.1223	1.5822	0.5202	1.597e-05	17.0867	52.4888		A008729_01	AT2G02750.1
8753	A008753_01	1	5.5449	1.7129	2.2454	0.5202	4.5323e-11	13.4207	2.42047		A008753_01	AT2G41950.1
8802	A008802_01	1	2.8668	1.0532	1.1927	0.5202	5.1391e-05	25.214	8.79515		A008802_01	AT5G35270.1
8852	A008852_01	1	0.35989	-1.022	1.2152	0.5202	8.524e-05	3.34645	9.29894		A008852_01	AT2G44370.1
8853	A008853_01	1	7.9802	2.077	1.6673	0.5202	1.3323e-15	10.3719	1.29975		A008853_01	AT2G45650.1
8874	A008874_01	1	0.36544	-1.0067	1.2702	0.5202	0.00010869	1.62158	4.43754		A008874_01	AT3G17205.1
8876	A008876_01	1	0.33779	-1.0853	1.1315	0.5202	3.0097e-05	10.3833	30.738		A008876_01	AT3G11910.1
8900	A008900_01	1	0.32493	-1.1241	0.80829	0.5202	1.5462e-05	4.34967	13.3872		A008900_01	AT3G55910.1
9001	A009001_01	1	0.30663	-1.1821	1.1171	0.5202	5.4955e-06	66.3869	216.502		A009001_01	AT3G45440.1
9075	A009075_01	1	0.3235	-1.1285	1.0507	0.5202	1.4318e-05	7.63467	23.6013		A009075_01	AT3G24740.2
9157	A009157_01	1	2.965	1.0869	1.1215	0.5202	2.9316e-05	338.289	114.091		A009157_01	AT3G43410.1
9163	A009163_01	1	0.42241	-0.86177	0.90375	0.5202	0.00092212	748.372	1771.53		A009163_01	AT3G25470.1
9187	A009187_01	1	0.22297	-1.5007	1.4843	0.5202	7.9397e-09	4.6455	20.8343		A009187_01	AT3G28270.1
9221	A009221_01	1	2.4264	0.88642	1.365	0.5202	0.00065439	29.1105	11.9975		A009221_01	AT3G63310.1
9247	A009247_01	1	2.3766	0.86568	1.292	0.5202	0.0008738	127.677	53.7208		A009247_01	AT4G03510.2
9326	A009326_01	1	2.3931	0.87259	0.8231	0.5202	0.00079412	19.4413	8.12382		A009326_01	AT3G25180.2
9336	A009336_01	1	2.9809	1.0922	1.2072	0.5202	2.677e-05	5.52509	1.85347		A009336_01	AT3G50570.1
9377	A009377_01	1	2.664	0.97984	1.0464	0.5202	0.0001651	39.0444	14.6567		A009377_01	AT3G60850.1
9413	A009413_01	1	2.8594	1.0506	1.4765	0.5202	5.3601e-05	7.20806	2.52086		A009413_01	AT3G12880.1
9422	A009422_01	1	0.32792	-1.115	1.05	0.5202	1.8132e-05	7.13777	21.7671		A009422_01	AT3G15220.1
9468	A009468_01	1	0.42851	-0.84743	2.4142	0.5202	0.0011215	8.12382	18.9575		A009468_01	AT3G26390.1
9484	A009484_01	1	3.8566	1.3498	1.4778	0.5202	2.1083e-07	5.27881	1.36874		A009484_01	AT3G12680.1
9529	A009529_01	1	0.34538	-1.0631	1.0696	0.5202	4.3635e-05	14.7449	42.6915		A009529_01	AT3G49950.1
9564	A009564_01	1	0.31981	-1.14	1.8171	0.5202	1.1705e-05	5.00481	15.6489		A009564_01	AT3G12380.1
9628	A009628_01	1	2.943	1.0794	1.4797	0.5202	3.3234e-05	11.3714	3.86399		A009628_01	AT3G10680.1
9644	A009644_01	1	2.9338	1.0763	1.6853	0.5202	3.5036e-05	20.3016	6.91989		A009644_01	AT3G17750.1
9712	A009712_01	1	0.33759	-1.0859	1.4292	0.5202	2.9796e-05	53.7262	159.142		A009712_01	AT3G20980.1
9802	A009802_01	1	4.9814	1.6057	0.9723	0.5202	6.681e-10	10.8525	2.17855		A009802_01	AT3G03490.1
9809	A009809_01	1	3.0338	1.1098	1.5325	0.5202	1.9818e-05	11.7271	3.86515		A009809_01	AT3G03340.1
9851	A009851_01	1	2.4574	0.89909	1.5924	0.5202	0.00054678	4.95997	2.01841		A009851_01	AT3G57380.1
9912	A009912_01	1	3.0547	1.1167	1.4626	0.5202	1.7599e-05	17.0219	5.57226		A009912_01	AT3G53070.1
9930	A009930_01	1	3.3288	1.2026	1.1989	0.5202	3.7701e-06	7.20302	2.16387		A009930_01	AT3G09310.1
10010	A010010_01	1	0.31723	-1.1481	1.6303	0.5202	1.0138e-05	51.0344	160.871		A010010_01	AT4G33200.1
10036	A010036_01	1	0.33118	-1.1051	1.1891	0.5202	2.1501e-05	35.0228	105.742		A010036_01	AT3G09730.1
10105	A010105_01	1	4.277	1.4533	0.49052	0.5202	2.306e-08	17.0134	3.97808		A010105_01	AT3G05740.1
10139	A010139_01	1	0.35653	-1.0313	0.9919	0.5202	7.3331e-05	60.3886	169.389		A010139_01	AT3G25650.1
10182	A010182_01	1	3.2898	1.1908	1.0282	0.5202	4.6863e-06	115.353	35.0649		A010182_01	AT3G27420.1
10312	A010312_01	1	0.30412	-1.1903	1.0336	0.5202	4.7277e-06	9.50483	31.2525		A010312_01	AT3G60720.1
10423	A010423_01	1	2.3407	0.85044	1.0012	0.5202	0.0010766	38.9391	16.6349		A010423_01	AT3G07710.1
10460	A010460_01	1	0.38931	-0.94339	1.2146	0.5202	0.00028667	2.06001	5.29149		A010460_01	AT3G15590.1
10463	A010463_01	1	4.3502	1.4702	1.6083	0.5202	1.5809e-08	13.3859	3.07714		A010463_01	AT3G50920.2
10469	A010469_01	1	0.35617	-1.0324	1.5037	0.5202	7.215e-05	15.1076	42.4192		A010469_01	AT3G33530.1
10471	A010471_01	1	0.42241	-0.86177	1.1294	0.5202	0.00092216	3.19824	7.57157		A010471_01	AT3G03510.1
10472	A010472_01	1	0.2674	-1.319	1.0576	0.5202	3.9538e-07	1.95387	7.30676		A010472_01	AT3G03440.1
10476	A010476_01	1	2.6016	0.95612	0.93769	0.5202	0.00023691	41.7584	16.0515		A010476_01	AT3G27480.1
10479	A010479_01	1	0.29829	-1.2097	1.7798	0.5202	3.3059e-06	4.99731	16.7534		A010479_01	AT3G01810.2
10489	A010489_01	1	2.9994	1.0984	1.5596	0.5202	2.4106e-05	15.9491	5.31748		A010489_01	AT3G26920.1
10492	A010492_01	1	4.9914	1.6077	0.9605	0.5202	6.3606e-10	20.7262	4.15246		A010492_01	AT3G02210.1
10496	A010496_01	1	2.4912	0.91276	1.7278	0.5202	0.00044932	7.18575	2.88435		A010496_01	AT3G04740.1
10498	A010498_01	1	4.9152	1.5923	1.2826	0.5202	9.2368e-10	26.6796	5.42762		A010498_01	AT3G04610.1
10523	A010523_01	1	2.364	0.86037	1.4496	0.5202	0.00094006	11.0232	4.66272		A010523_01	AT3G04430.1
10526	A010526_01	1	3.8122	1.3382	1.6063	0.5202	2.6754e-07	13.2514	3.47606		A010526_01	AT3G55005.1
10527	A010527_01	1	6.7534	1.91	1.9368	0.5202	2.0806e-13	30.0662	4.45221		A010527_01	AT3G56170.1
10534	A010534_01	1	5.7006	1.7406	1.3901	0.5202	2.202e-11	16.0483	2.81539		A010534_01	AT3G23600.2
10536	A010536_01	1	6.569	1.8824	1.459	0.5202	4.583e-13	35.4775	5.40055		A010536_01	AT3G23210.1
10540	A010540_01	1	2.3222	0.8425	2.149	0.5202	0.0011988	7.03853	3.03102		A010540_01	AT3G17030.1
10546	A010546_01	1	0.40394	-0.90649	1.3355	0.5202	0.00049182	8.87377	21.9683		A010546_01	AT3G44520.1
10548	A010548_01	1	0.41183	-0.88715	1.2245	0.5202	0.00064765	4.65853	11.3124		A010548_01	AT3G25150.1
10565	A010565_01	1	6.1731	1.8202	1.2373	0.5202	2.5941e-12	30.341	4.91504		A010565_01	AT3G44460.1
10580	A010580_01	1	3.6916	1.306	1.1739	0.5202	5.1305e-07	36.789	9.96521		A010580_01	AT3G05870.1
10587	A010587_01	1	2.3135	0.83878	0.91397	0.5202	0.0012604	3.94047	1.70318		A010587_01	AT3G63150.1
10588	A010588_01	1	5.0003	1.6095	1.2208	0.5202	6.0914e-10	32.0629	6.41218		A010588_01	AT1G71490.1
10596	A010596_01	1	0.22166	-1.5066	1.4027	0.5202	6.9327e-09	2.72182	12.2791		A010596_01	AT3G14880.1
10597	A010597_01	1	0.38279	-0.96028	1.6533	0.5202	0.00022252	1.48106	3.86902		A010597_01	AT3G63200.1
10604	A010604_01	1	2.3117	0.83799	1.2621	0.5202	0.0012738	8.56171	3.70358		A010604_01	AT3G02070.1
10605	A010605_01	1	2.2977	0.83192	1.3122	0.5202	0.0013816	3.09102	1.34532		A010605_01	AT3G09700.1
10606	A010606_01	1	4.3685	1.4744	0.78486	0.5202	1.4385e-08	13.0972	2.99816		A010606_01	AT3G25585.4
10609	A010609_01	1	0.36607	-1.0049	1.1519	0.5202	0.00011168	1.00568	2.74725		A010609_01	AT3G23740.1
10614	A010614_01	1	2.3745	0.8648	1.083	0.5202	0.00088453	7.70755	3.24592		A010614_01	AT1G04780.1
10623	A010623_01	1	2.3178	0.84061	1.5305	0.5202	0.0012297	3.80837	1.64308		A010623_01	AT3G25030.2
10624	A010624_01	1	3.4925	1.2506	1.4029	0.5202	1.5222e-06	20.9032	5.98526		A010624_01	AT3G14230.3
10628	A010628_01	1	3.6963	1.3073	0.89878	0.5202	5.001e-07	22.842	6.17989		A010628_01	AT3G62840.2
10630	A010630_01	1	2.3643	0.86046	1.5028	0.5202	0.00093888	13.4584	5.69222		A010630_01	AT3G12060.1
10632	A010632_01	1	2.3762	0.86552	0.47572	0.5202	0.00087581	4.34315	1.82783		A010632_01	AT3G09450.1
10683	A010683_01	1	0.22748	-1.4807	0.97546	0.5202	1.2498e-08	22.5966	99.3352		A010683_01	AT3G49200.1
10763	A010763_01	1	0.41806	-0.87212	1.6816	0.5202	0.00079924	5.62826	13.4624		A010763_01	AT3G10750.1
10848	A010848_01	1	0.27371	-1.2957	0.95127	0.5202	6.3103e-07	25.9767	94.9072		A010848_01	AT3G48040.1
10860	A010860_01	1	0.31167	-1.1658	1.4364	0.5202	7.3896e-06	2.04664	6.56662		A010860_01	AT3G21380.1
10887	A010887_01	1	0.26066	-1.3445	0.95839	0.5202	2.3493e-07	33.6025	128.908		A010887_01	AT3G51100.2
10951	A010951_01	1	0.36897	-0.99705	1.2941	0.5202	0.00012641	16.1578	43.7941		A010951_01	AT3G17740.1
10958	A010958_01	1	2.5174	0.92323	1.2683	0.5202	0.00038588	237.579	94.3772		A010958_01	AT3G58990.1
11023	A011023_01	1	3.1394	1.144	1.0929	0.5202	1.09e-05	21.6153	6.88469		A011023_01	AT3G27540.1
11040	A011040_01	1	3.0022	1.0993	1.7108	0.5202	2.3719e-05	88.0496	29.3267		A011040_01	AT3G26600.1
11069	A011069_01	1	0.25947	-1.3491	1.7274	0.5202	2.1374e-07	9.45553	36.4412		A011069_01	AT3G27870.1
11103	A011103_01	1	0.30832	-1.1766	0.96207	0.5202	6.0772e-06	16.74	54.2933		A011103_01	AT3G22180.1
11146	A011146_01	1	0.2295	-1.4719	1.067	0.5202	1.5236e-08	5.34574	23.2918		A011146_01	AT3G49570.1
11393	A011393_01	1	2.3733	0.86427	1.0201	0.5202	0.00089104	293.918	123.841		A011393_01	AT3G08810.1
11420	A011420_01	1	0.341	-1.0759	1.3426	0.5202	3.5278e-05	3.5605	10.4406		A011420_01	AT3G05250.1
11432	A011432_01	1	0.3274	-1.1166	1.6989	0.5202	1.7635e-05	1.47809	4.51453		A011432_01	AT3G25010.1
11646	A011646_01	1	0.39823	-0.92073	1.5916	0.5202	0.00040021	7.61028	19.1117		A011646_01	AT3G10670.1
11672	A011672_01	1	0.33925	-1.081	1.9179	0.5202	3.2362e-05	24.2132	71.3716		A011672_01	AT3G06670.1
11722	A011722_01	1	2.3532	0.85577	1.2936	0.5202	0.0010013	343.367	145.911		A011722_01	AT3G46040.1
11735	A011735_01	1	0.31428	-1.1575	0.90294	0.5202	8.5827e-06	2.82187	8.9791		A011735_01	AT3G25900.1
11744	A011744_01	1	0.21572	-1.5338	1.1895	0.5202	3.7035e-09	3.8501	17.8482		A011744_01	AT3G19230.1
11764	A011764_01	1	2.8581	1.0501	1.2077	0.5202	5.4028e-05	91.7346	32.0982		A011764_01	AT3G24050.1
11852	A011852_01	1	2.3041	0.83468	1.2456	0.5202	0.0013315	5.55279	2.40998		A011852_01	AT4G27040.1
11947	A011947_01	1	2.9888	1.0949	0.90507	0.5202	2.5603e-05	42.4786	14.2136		A011947_01	AT3G30840.1
11964	A011964_01	1	0.25066	-1.3837	0.97373	0.5202	1.0391e-07	48.8327	194.825		A011964_01	AT3G06150.1
12024	A012024_01	1	2.7894	1.0258	1.5112	0.5202	8.0122e-05	33.2449	11.9186		A012024_01	AT3G27473.1
12169	A012169_01	1	0.24481	-1.4073	0.85592	0.5202	6.2806e-08	1.43525	5.86264		A012169_01	AT3G29635.1
12173	A012173_01	1	0.29597	-1.2175	1.2811	0.5202	2.8556e-06	22.574	76.2716		A012173_01	AT3G61880.1
12178	A012178_01	1	0.43453	-0.8335	1.2254	0.5202	0.0013527	64.0139	147.319		A012178_01	AT3G04760.1
12211	A012211_01	1	2.8225	1.0376	1.1682	0.5202	6.6271e-05	90.8309	32.1818		A012211_01	AT3G01580.1
12215	A012215_01	1	0.40868	-0.89482	1.3003	0.5202	0.00058101	31.633	77.401		A012215_01	AT3G06483.1
12257	A012257_01	1	0.33283	-1.1001	2.1983	0.5202	2.3407e-05	19.4025	58.294		A012257_01	AT3G10340.1
12263	A012263_01	1	0.31183	-1.1653	1.3511	0.5202	7.4574e-06	13.1945	42.3132		A012263_01	AT3G45770.1
12279	A012279_01	1	0.41605	-0.87696	1.185	0.5202	0.00074722	51.4392	123.643		A012279_01	AT3G11620.4
12280	A012280_01	1	2.6049	0.95739	0.95655	0.5202	0.00023243	6.48116	2.48803		A012280_01	AT3G52600.2
12327	A012327_01	1	3.0248	1.1068	2.5803	0.5202	2.0864e-05	7.68676	2.54123		A012327_01	AT3G53290.1
12376	A012376_01	1	0.32088	-1.1367	1.7413	0.5202	1.241e-05	50.907	158.65		A012376_01	AT3G55720.1
12381	A012381_01	1	0.22718	-1.482	0.9187	0.5202	1.2133e-08	9.21378	40.5567		A012381_01	AT3G12730.1
12382	A012382_01	1	5.4627	1.6979	1.1739	0.5202	6.6625e-11	17.2412	3.1563		A012382_01	AT3G55690.1
12390	A012390_01	1	2.552	0.93687	1.9702	0.5202	0.00031579	2.60174	1.01949		A012390_01	AT3G48160.2
12396	A012396_01	1	2.4881	0.9115	1.177	0.5202	0.00045755	40.9479	16.4578		A012396_01	AT3G57960.1
12418	A012418_01	1	2.9001	1.0647	1.2496	0.5202	4.2466e-05	5.47833	1.88904		A012418_01	AT3G58210.1
12501	A012501_01	1	0.26701	-1.3205	1.4287	0.5202	3.8379e-07	24.0419	90.0441		A012501_01	AT4G01820.1
12581	A012581_01	1	0.31749	-1.1473	1.365	0.5202	1.0289e-05	0.919297	2.89562		A012581_01	AT3G02550.1
12626	A012626_01	1	0.2676	-1.3183	0.91418	0.5202	4.0135e-07	9.20641	34.4049		A012626_01	AT3G22160.1
12730	A012730_01	1	0.38265	-0.96063	1.23	0.5202	0.00022134	105.162	274.816		A012730_01	AT3G60320.1
12736	A012736_01	1	0.4281	-0.84839	1.3868	0.5202	0.001107	45.3768	105.996		A012736_01	AT3G61690.1
12893	A012893_01	1	0.38852	-0.9454	1.5414	0.5202	0.0002782	2.18254	5.61757		A012893_01	AT4G27140.1
12938	A012938_01	1	0.30624	-1.1834	1.0285	0.5202	5.3695e-06	38.7953	126.685		A012938_01	OBSOLETE
12939	A012939_01	1	0.35857	-1.0256	1.1212	0.5202	8.0381e-05	9.16782	25.5669		A012939_01	AT4G20460.1
12993	A012993_01	1	0.37238	-0.98784	1.1797	0.5202	0.00014589	22.694	60.9406		A012993_01	AT4G37630.2
13006	A013006_01	1	2.2891	0.82815	1.1244	0.5202	0.0014525	458.564	200.317		A013006_01	AT4G00050.1
13055	A013055_01	1	0.39446	-0.93024	1.2834	0.5202	0.00034822	29.9072	75.8229		A013055_01	AT4G25870.1
13104	A013104_01	1	0.43234	-0.83853	1.0849	0.5202	0.0012645	24.4566	56.5655		A013104_01	AT4G29940.1
13135	A013135_01	1	0.38077	-0.96556	1.4659	0.5202	0.0002054	0.980669	2.57549		A013135_01	AT4G30670.1
13200	A013200_01	1	0.39747	-0.92263	1.2867	0.5202	0.00038929	0.998534	2.5122		A013200_01	AT4G39410.1
13266	A013266_01	1	0.31014	-1.1707	1.0741	0.5202	6.7613e-06	27.7268	89.3982		A013266_01	AT4G13020.3
13314	A013314_01	1	2.9261	1.0737	0.94439	0.5202	3.6594e-05	141.302	48.2888		A013314_01	AT4G30040.1
13465	A013465_01	1	0.24305	-1.4145	1.1907	0.5202	5.3796e-08	11.2842	46.4279		A013465_01	AT4G03370.1
13506	A013506_01	1	2.6859	0.98802	1.0633	0.5202	0.00014549	21.164	7.87978		A013506_01	AT1G22290.1
13531	A013531_01	1	3.9612	1.3765	1.0978	0.5202	1.2072e-07	10.3047	2.6013		A013531_01	AT4G09640.1
13535	A013535_01	1	2.3858	0.86952	1.1619	0.5202	0.00082865	6.80937	2.85422		A013535_01	AT4G14020.1
13537	A013537_01	1	3.6152	1.2851	1.3873	0.5202	7.7715e-07	23.7267	6.56269		A013537_01	AT4G14270.2
13544	A013544_01	1	2.4184	0.88309	1.4156	0.5202	0.0006857	4.93375	2.0401		A013544_01	AT4G14770.1
13546	A013546_01	1	0.39335	-0.93307	1.8507	0.5202	0.00033404	4.31199	10.9627		A013546_01	AT4G14850.1
13568	A013568_01	1	0.2483	-1.3931	1.4792	0.5202	8.5016e-08	4.11855	16.5883		A013568_01	AT4G16040.1
13583	A013583_01	1	3.0619	1.119	1.4954	0.5202	1.6899e-05	50.8815	16.6182		A013583_01	AT4G17000.1
13608	A013608_01	1	0.43234	-0.83855	1.5685	0.5202	0.0012643	2.22318	5.1423		A013608_01	AT4G29310.1
13613	A013613_01	1	4.7982	1.5682	1.1108	0.5202	1.6454e-09	7.80216	1.62603		A013613_01	AT4G30430.1
13643	A013643_01	1	0.42142	-0.86414	1.6485	0.5202	0.00089264	22.074	52.3787		A013643_01	AT4G37180.1
13685	A013685_01	1	0.18288	-1.6989	1.0189	0.5202	6.4957e-11	4.2725	23.3617		A013685_01	AT4G26190.1
13687	A013687_01	1	0.36794	-0.99983	1.6777	0.5202	0.00012102	10.2687	27.9076		A013687_01	AT4G29970.1
13688	A013688_01	1	3.0906	1.1284	1.2877	0.5202	1.4362e-05	5.55279	1.79673		A013688_01	AT4G18190.1
13695	A013695_01	1	3.5574	1.269	1.2614	0.5202	1.066e-06	5.28462	1.48559		A013695_01	AT4G03420.1
13697	A013697_01	1	0.17226	-1.7588	1.0844	0.5202	1.362e-11	2.20148	12.7802		A013697_01	AT4G15610.1
13704	A013704_01	1	2.2933	0.82999	1.1827	0.5202	0.0014174	10.3916	4.53126		A013704_01	AT4G32460.2
13709	A013709_01	1	2.4255	0.88602	1.0922	0.5202	0.00065808	10.2523	4.22703		A013709_01	AT4G33550.2
13714	A013714_01	1	2.3681	0.86207	1.9096	0.5202	0.00091833	9.07116	3.8309		A013714_01	AT4G01610.2
13729	A013729_01	1	3.0544	1.1166	0.99781	0.5202	1.7638e-05	10.2134	3.34377		A013729_01	AT4G11050.1
13739	A013739_01	1	0.25458	-1.3681	1.2801	0.5202	1.44e-07	1.68521	6.61937		A013739_01	AT4G32930.1
13742	A013742_01	1	3.5818	1.2759	1.3551	0.5202	9.3273e-07	3.79392	1.05918		A013742_01	AT4G02440.1
13744	A013744_01	1	0.34373	-1.0679	0.74131	0.5202	4.0298e-05	2.73875	7.96773		A013744_01	AT4G22570.1
13747	A013747_01	1	4.4931	1.5025	1.1307	0.5202	7.6138e-09	18.0239	4.01164		A013747_01	AT4G25730.1
13753	A013753_01	1	0.33508	-1.0934	1.0148	0.5202	2.6256e-05	4.41143	13.1655		A013753_01	AT4G24150.1
13754	A013754_01	1	0.40361	-0.9073	1.0585	0.5202	0.00048611	9.5898	23.7599		A013754_01	AT4G02360.1
13760	A013760_01	1	0.42854	-0.84738	1.4837	0.5202	0.0011223	10.3346	24.1166		A013760_01	AT4G13190.1
13761	A013761_01	1	2.3943	0.8731	1.0182	0.5202	0.00078843	8.49519	3.54806		A013761_01	AT4G13630.1
13762	A013762_01	1	3.5942	1.2793	1.2882	0.5202	8.7182e-07	29.6452	8.24742		A013762_01	AT4G24510.1
13764	A013764_01	1	9.3439	2.2347	1.3448	0.5202	0	16.0916	1.72225		A013764_01	AT4G11240.1
13771	A013771_01	1	0.27916	-1.276	1.9689	0.5202	9.3087e-07	2.91451	10.4406		A013771_01	AT4G13650.1
13772	A013772_01	1	0.21472	-1.5384	1.2331	0.5202	3.3247e-09	6.65388	30.988		A013772_01	AT4G12390.1
13773	A013773_01	1	0.40142	-0.91274	1.0842	0.5202	0.00044941	1.53944	3.83512		A013773_01	AT4G02570.3
13820	A013820_01	1	4.9139	1.5921	1.5243	0.5202	9.2989e-10	218.372	44.4427		A013820_01	AT4G32380.1
13856	A013856_01	1	2.4772	0.90714	1.5574	0.5202	0.00048723	123.656	49.9189		A013856_01	AT4G20270.1
13942	A013942_01	1	0.33568	-1.0916	1.6368	0.5202	2.7066e-05	40.6541	121.11		A013942_01	AT4G14500.1
14021	A014021_01	1	0.40451	-0.90509	1.7152	0.5202	0.00050182	38.4593	95.0687		A014021_01	AT4G37050.1
14088	A014088_01	1	0.43226	-0.83874	1.4866	0.5202	0.0012611	3.47641	8.04218		A014088_01	AT4G31310.1
14114	A014114_01	1	0.26047	-1.3453	1.4061	0.5202	2.3134e-07	2.32802	8.93789		A014114_01	AT4G14560.1
14161	A014161_01	1	0.33454	-1.095	1.2039	0.5202	2.5538e-05	0.99599	2.97725		A014161_01	AT4G36760.2
14201	A014201_01	1	0.42533	-0.85489	0.79057	0.5202	0.0010134	26.3535	61.9607		A014201_01	AT4G27745.1
14207	A014207_01	1	0.35972	-1.0224	1.4028	0.5202	8.4611e-05	17.1723	47.7367		A014207_01	AT4G38880.1
14309	A014309_01	1	0.40421	-0.90581	1.0313	0.5202	0.0004966	3.98007	9.84634		A014309_01	AT4G39370.1
14421	A014421_01	1	0.33021	-1.108	2.1627	0.5202	2.0435e-05	78.8305	238.746		A014421_01	AT4G19220.1
14471	A014471_01	1	2.4211	0.88423	1.253	0.5202	0.00067482	77.9993	32.214		A014471_01	AT4G03340.1
14491	A014491_01	1	3.6001	1.2809	1.4496	0.5202	8.4418e-07	92.0287	25.5618		A014491_01	AT4G26160.1
14585	A014585_01	1	0.34423	-1.0664	1.1615	0.5202	4.1288e-05	45.3813	131.841		A014585_01	AT4G07820.1
14632	A014632_01	1	0.32085	-1.1368	1.2411	0.5202	1.239e-05	33.6193	104.784		A014632_01	AT4G34620.1
14650	A014650_01	1	2.6193	0.9629	1.0902	0.5202	0.00021386	75.2338	28.7231		A014650_01	AT4G14300.1
14706	A014706_01	1	3.3635	1.213	1.2035	0.5202	3.108e-06	38.069	11.3181		A014706_01	AT4G15770.1
14765	A014765_01	1	0.29016	-1.2373	1.8749	0.5202	1.9631e-06	9.41967	32.463		A014765_01	AT4G17080.1
14775	A014775_01	1	2.8454	1.0457	1.5097	0.5202	5.8107e-05	2.99457	1.05245		A014775_01	AT4G17370.1
14807	A014807_01	1	2.7128	0.99797	1.1743	0.5202	0.00012459	6.81619	2.51276		A014807_01	AT4G24610.1
14834	A014834_01	1	2.5007	0.91658	0.89398	0.5202	0.00042514	2.84995	1.1396		A014834_01	AT5G49730.1
14837	A014837_01	1	0.39383	-0.93185	0.75829	0.5202	0.00034009	21.85	55.4787		A014837_01	AT5G24880.1
14958	A014958_01	1	2.7295	1.0041	1.2045	0.5202	0.00011312	12.3976	4.54215		A014958_01	AT4G22950.1
14977	A014977_01	1	0.42797	-0.8487	1.2793	0.5202	0.0011024	4.27806	9.99615		A014977_01	AT5G34581.1
14987	A014987_01	1	2.2951	0.8308	1.2827	0.5202	0.0014024	18.1741	7.91849		A014987_01	AT4G10290.1
15007	A015007_01	1	0.3613	-1.018	1.2904	0.5202	9.076e-05	24.6432	68.2038		A015007_01	AT4G17330.1
15022	A015022_01	1	2.7488	1.0112	1.0289	0.5202	0.00010122	255.724	93.0373		A015022_01	AT4G05170.1
15057	A015057_01	1	0.33311	-1.0993	1.3339	0.5202	2.3743e-05	1.7068	5.12382		A015057_01	AT3G42254.1
15074	A015074_01	1	0.27314	-1.2978	1.0443	0.5202	6.0501e-07	7.70601	28.2135		A015074_01	AT4G29910.1
15128	A015128_01	1	0.3515	-1.0456	1.0726	0.5202	5.824e-05	897.758	2553.96		A015128_01	AT4G32551.1
15131	A015131_01	1	2.5822	0.94864	1.0111	0.5202	0.00026509	6.24387	2.41807		A015131_01	AT4G10760.1
15237	A015237_01	1	0.3551	-1.0354	1.2289	0.5202	6.8721e-05	14.453	40.6989		A015237_01	AT4G33250.1
15251	A015251_01	1	0.1201	-2.1194	0.31138	0.5202	4.4409e-16	4.89248	40.7355		A015251_01	AT4G16210.1
15255	A015255_01	1	2.7115	0.99752	1.2457	0.5202	0.00012549	44.1724	16.2908		A015255_01	AT4G21760.1
15525	A015525_01	1	0.36994	-0.99441	0.92622	0.5202	0.00013173	5.47285	14.7952		A015525_01	AT5G09460.1
15530	A015530_01	1	2.553	0.93725	1.4995	0.5202	0.00031402	16.0418	6.28396		A015530_01	AT5G13510.1
15554	A015554_01	1	0.43428	-0.83406	0.57536	0.5202	0.0013426	59.6802	137.414		A015554_01	AT5G24020.1
15590	A015590_01	1	2.3171	0.8403	1.3068	0.5202	0.0012348	10.1594	4.38461		A015590_01	AT5G60700.1
15628	A015628_01	1	0.36271	-1.0141	1.1269	0.5202	9.656e-05	2.56885	7.08231		A015628_01	AT5G60740.1
15674	A015674_01	1	0.34802	-1.0555	0.99822	0.5202	4.9486e-05	0.934055	2.6839		A015674_01	AT5G10020.2
15677	A015677_01	1	0.26954	-1.3111	1.7842	0.5202	4.6407e-07	10.8928	40.415		A015677_01	AT5G10060.1
15769	A015769_01	1	0.21672	-1.5292	1.8083	0.5202	4.1227e-09	0.949503	4.3811		A015769_01	AT5G10590.1
15797	A015797_01	1	2.675	0.98393	2.5231	0.5202	0.00015499	44.2343	16.537		A015797_01	AT5G39410.1
15847	A015847_01	1	0.37069	-0.99239	0.88674	0.5202	0.00013595	49.9089	134.626		A015847_01	AT5G22420.1
15881	A015881_01	1	2.2994	0.83267	1.0308	0.5202	0.0013678	2.52043	1.0961		A015881_01	AT5G36880.2
15941	A015941_01	1	2.5434	0.93351	1.1624	0.5202	0.00033186	45.5632	17.9143		A015941_01	AT5G65280.1
15985	A015985_01	1	0.32974	-1.1095	1.6294	0.5202	1.9942e-05	4.45934	13.5231		A015985_01	AT5G01500.1
16070	A016070_01	1	2.3396	0.84997	1.8428	0.5202	0.0010835	7.37429	3.15188		A016070_01	AT5G45190.1
16102	A016102_01	1	0.38062	-0.96596	1.0195	0.5202	0.00020415	37.0549	97.3488		A016102_01	AT5G40030.1
16132	A016132_01	1	0.34272	-1.0708	1.2066	0.5202	3.8381e-05	9.70945	28.3294		A016132_01	AT5G35360.2
16153	A016153_01	1	2.6372	0.96972	1.2733	0.5202	0.00019279	4.54806	1.72459		A016153_01	AT5G39750.1
16300	A016300_01	1	2.4437	0.89351	0.99817	0.5202	0.00059196	28.1374	11.5144		A016300_01	AT5G67090.1
16316	A016316_01	1	3.0742	1.123	0.81357	0.5202	1.5765e-05	76.7996	24.9831		A016316_01	AT5G67240.1
16348	A016348_01	1	0.38504	-0.95441	1.4608	0.5202	0.00024311	1.74733	4.53806		A016348_01	AT5G60440.1
16351	A016351_01	1	3.055	1.1168	1.4589	0.5202	1.7573e-05	32.4208	10.6122		A016351_01	AT5G47180.2
16389	A016389_01	1	2.5487	0.93559	1.3996	0.5202	0.00032185	164.235	64.4378		A016389_01	AT5G51270.1
16410	A016410_01	1	4.0223	1.3919	0.87169	0.5202	8.7319e-08	51.0804	12.6987		A016410_01	AT5G61690.1
16521	A016521_01	1	0.3378	-1.0853	1.7246	0.5202	3.011e-05	26.3456	77.9915		A016521_01	AT4G14103.1
16593	A016593_01	1	0.088374	-2.4262	0.7185	0.5202	0	28.1627	318.684		A016593_01	AT5G35520.1
16603	A016603_01	1	0.40547	-0.90271	0.6771	0.5202	0.00051917	1.25493	3.09504		A016603_01	AT5G38110.1
16618	A016618_01	1	0.37559	-0.97925	1.4699	0.5202	0.0001666	19.7766	52.657		A016618_01	AT5G03330.2
16635	A016635_01	1	0.39363	-0.93234	0.70742	0.5202	0.00033763	57.2656	145.489		A016635_01	AT5G03830.1
16865	A016865_01	1	2.9343	1.0765	1.0141	0.5202	3.4932e-05	51.0293	17.3901		A016865_01	AT5G10580.1
16885	A016885_01	1	3.2686	1.1844	1.8295	0.5202	5.2747e-06	37.7392	11.5467		A016885_01	AT5G13900.1
16917	A016917_01	1	0.43048	-0.84286	1.4561	0.5202	0.001193	1	2.323		A016917_01	AT5G14180.1
16930	A016930_01	1	5.6132	1.7251	1.0851	0.5202	3.2983e-11	37.4647	6.67387		A016930_01	AT5G60600.2
16952	A016952_01	1	0.43381	-0.83514	1.1649	0.5202	0.0013234	1.64943	3.80228		A016952_01	AT5G52530.2
16953	A016953_01	1	0.4288	-0.84676	1.8322	0.5202	0.0011317	1.54168	3.5952		A016953_01	AT5G59020.1
16961	A016961_01	1	0.43478	-0.83291	0.96707	0.5202	0.0013635	1.57128	3.61395		A016961_01	OBSOLETE
16982	A016982_01	1	0.43214	-0.839	1.0714	0.5202	0.0012567	0.992765	2.29731		A016982_01	AT5G50740.2
16992	A016992_01	1	2.3652	0.86088	0.94051	0.5202	0.00093358	160.726	67.9587		A016992_01	AT5G57760.1
17036	A017036_01	1	0.38105	-0.96483	1.6361	0.5202	0.00020767	53.2927	139.854		A017036_01	AT5G58290.1
17053	A017053_01	1	2.5573	0.93895	0.86758	0.5202	0.0003062	41.8252	16.3544		A017053_01	AT5G57120.1
17131	A017131_01	1	0.31874	-1.1434	1.9255	0.5202	1.103e-05	50.0439	157.009		A017131_01	AT5G44060.1
17155	A017155_01	1	4.4688	1.4971	1.2625	0.5202	8.6131e-09	12.879	2.88204		A017155_01	AT5G57840.1
17175	A017175_01	1	0.29511	-1.2204	0.96207	0.5202	2.7048e-06	1.01361	3.4346		A017175_01	AT5G12300.1
17356	A017356_01	1	0.11504	-2.1625	0.91721	0.5202	0	6.67521	58.0265		A017356_01	AT5G61750.1
17379	A017379_01	1	0.41062	-0.89009	1.3949	0.5202	0.00062128	40.6054	98.8892		A017379_01	AT5G06020.1
17429	A017429_01	1	0.40985	-0.89195	1.0613	0.5202	0.00060514	2.14012	5.22158		A017429_01	AT5G57200.1
17453	A017453_01	1	2.4398	0.8919	1.3399	0.5202	0.0006056	45.0017	18.4451		A017453_01	AT5G12050.1
17513	A017513_01	1	2.5968	0.95428	1.2001	0.5202	0.00024357	72.4213	27.8881		A017513_01	AT5G13930.1
17540	A017540_01	1	0.42924	-0.84573	1.0431	0.5202	0.0011477	203.833	474.898		A017540_01	AT5G50890.1
17549	A017549_01	1	0.35635	-1.0319	1.1064	0.5202	7.2732e-05	42.8669	120.289		A017549_01	AT5G45600.1
17622	A017622_01	1	0.43582	-0.83052	1.3801	0.5202	0.0014076	54.5109	125.073		A017622_01	AT5G36260.1
17668	A017668_01	1	0.42484	-0.85604	2.1148	0.5202	0.00099759	89.9631	211.749		A017668_01	AT5G52370.1
17721	A017721_01	1	2.6447	0.97256	1.0372	0.5202	0.00018459	5.37899	2.03391		A017721_01	AT5G60230.2
17732	A017732_01	1	0.24914	-1.3897	1.2436	0.5202	9.1362e-08	4.74267	19.0354		A017732_01	AT1G23700.1
17757	A017757_01	1	3.7707	1.3272	1.9785	0.5202	3.3453e-07	10.7973	2.86337		A017757_01	AT5G16280.1
17759	A017759_01	1	3.0115	1.1025	1.2664	0.5202	2.2492e-05	71.6792	23.8027		A017759_01	AT5G11080.1
17763	A017763_01	1	2.4304	0.88804	0.96603	0.5202	0.00063957	2.46894	1.01587		A017763_01	AT5G09430.1
17774	A017774_01	1	5.7281	1.7454	1.1599	0.5202	1.9399e-11	107.394	18.7501		A017774_01	AT5G40020.1
17788	A017788_01	1	0.29949	-1.2057	2.0343	0.5202	3.5613e-06	12.7802	42.6702		A017788_01	AT5G15790.2
17868	A017868_01	1	0.32754	-1.1161	1.3671	0.5202	1.7771e-05	15.7163	47.9808		A017868_01	AT5G56460.1
17883	A017883_01	1	3.1635	1.1517	0.75581	0.5202	9.5178e-06	44.1062	13.9419		A017883_01	AT5G60300.3
17951	A017951_01	1	0.3177	-1.1467	2.0862	0.5202	1.0406e-05	1.03454	3.25633		A017951_01	AT5G24300.1
17991	A017991_01	1	0.3963	-0.92558	1.2859	0.5202	0.00037285	5.75058	14.5109		A017991_01	AT5G46630.2
18047	A018047_01	1	0.41522	-0.87893	1.2383	0.5202	0.00072686	9.06209	21.826		A018047_01	AT5G23060.1
18112	A018112_01	1	0.29999	-1.204	0.70649	0.5202	3.673e-06	65.5098	218.372		A018112_01	AT5G66060.1
18114	A018114_01	1	0.40107	-0.91362	1.8854	0.5202	0.00044373	80.8746	201.643		A018114_01	AT5G66110.1
18168	A018168_01	1	0.33014	-1.1082	1.168	0.5202	2.0369e-05	6.40193	19.3928		A018168_01	AT5G01420.1
18201	A018201_01	1	3.8317	1.3433	0.87577	0.5202	2.4098e-07	12.6	3.2884		A018201_01	AT5G02460.1
18222	A018222_01	1	3.4103	1.2268	1.1927	0.5202	2.3968e-06	164.235	48.1586		A018222_01	AT5G13310.1
18274	A018274_01	1	0.15661	-1.854	1.3434	0.5202	1.0172e-12	6.84077	43.6848		A018274_01	AT5G47980.1
18421	A018421_01	1	3.2919	1.1915	1.3003	0.5202	4.6324e-06	68.9996	20.9597		A018421_01	AT5G50870.1
18461	A018461_01	1	2.7268	1.0031	1.5513	0.5202	0.00011494	9.80802	3.597		A018461_01	AT5G56900.2
18607	A018607_01	1	5.8034	1.7584	1.551	0.5202	1.3734e-11	30.1565	5.19658		A018607_01	AT5G54530.1
18612	A018612_01	1	2.3017	0.83367	1.2132	0.5202	0.0013497	149.172	64.8061		A018612_01	AT5G46100.1
18615	A018615_01	1	0.37766	-0.97376	1.5292	0.5202	0.00018125	4.17703	11.0607		A018615_01	AT5G46140.1
18729	A018729_01	1	0.36141	-1.0177	1.06	0.5202	9.1204e-05	22.3315	61.7936		A018729_01	AT3G12360.1
18778	A018778_01	1	0.20872	-1.5668	0.23543	0.5202	1.7042e-09	5.4882	26.2956		A018778_01	AT5G12940.1
18891	A018891_01	1	3.7305	1.3165	1.2051	0.5202	4.1549e-07	12.6076	3.37941		A018891_01	AT5G20630.1
18941	A018941_01	1	0.28445	-1.2572	1.2888	0.5202	1.3416e-06	62.5646	219.95		A018941_01	AT5G41890.1
18994	A018994_01	1	0.41295	-0.88443	1.3686	0.5202	0.00067294	5.07081	12.2791		A018994_01	AT5G67450.1
19071	A019071_01	1	2.3972	0.87431	1.3038	0.5202	0.00077536	3.64115	1.51895		A019071_01	AT5G47270.1
19138	A019138_01	1	0.34422	-1.0665	2.3524	0.5202	4.1273e-05	9.13853	26.5466		A019138_01	AT5G22160.1
19148	A019148_01	1	10.1773	2.3202	0.91716	0.5202	0	37.36	3.67076		A019148_01	AT5G15860.2
19170	A019170_01	1	0.27583	-1.288	1.4699	0.5202	7.3508e-07	2.94615	10.6814		A019170_01	AT5G24750.1
19219	A019219_01	1	0.40748	-0.89777	1.568	0.5202	0.00055716	12.9164	31.6995		A019219_01	AT5G05740.1
19228	A019228_01	1	4.9533	1.6	1.4899	0.5202	7.6652e-10	81.0852	16.3692		A019228_01	AT5G39865.1
19238	A019238_01	1	2.3472	0.85322	1.1568	0.5202	0.0010366	33.5119	14.2777		A019238_01	AT5G59460.1
19374	A019374_01	1	2.7442	1.0095	1.2383	0.5202	0.00010397	6.38403	2.3264		A019374_01	AT5G02570.1
19392	A019392_01	1	2.598	0.95476	1.0271	0.5202	0.00024183	2.4468	0.941783		A019392_01	AT5G17480.1
19393	A019393_01	1	4.6172	1.5298	1.0395	0.5202	4.0647e-09	15.2579	3.30455		A019393_01	AT5G45780.1
19401	A019401_01	1	5.1574	1.6404	1.1799	0.5202	2.8453e-10	32.2946	6.262		A019401_01	AT5G39500.1
19434	A019434_01	1	0.22211	-1.5046	2.046	0.5202	7.268e-09	3.18898	14.3579		A019434_01	AT1G68850.1
19439	A019439_01	1	5.0519	1.6198	1.8271	0.5202	4.7398e-10	13.8364	2.73875		A019439_01	AT2G37430.1
19442	A019442_01	1	0.26582	-1.3249	0.95284	0.5202	3.5067e-07	1.99007	7.48649		A019442_01	AT2G47580.1
19444	A019444_01	1	3.2151	1.1679	1.6629	0.5202	7.1211e-06	12.6531	3.93574		A019444_01	AT3G08690.1
19445	A019445_01	1	2.5244	0.92599	1.1773	0.5202	0.00037064	11.4627	4.54079		A019445_01	AT2G02760.1
19455	A019455_01	1	3.2757	1.1865	1.1888	0.5202	5.071e-06	12.8687	3.92867		A019455_01	AT2G38940.1
19504	A019504_01	1	0.39129	-0.93831	1.4077	0.5202	0.00030914	7.71989	19.7292		A019504_01	AT4G28430.1
19528	A019528_01	1	2.467	0.903	1.2641	0.5202	0.00051701	3.42705	1.38919		A019528_01	AT4G35350.2
19532	A019532_01	1	0.37644	-0.977	0.62316	0.5202	0.00017245	2.20108	5.84742		A019532_01	AT4G19690.2
19533	A019533_01	1	2.5072	0.91917	1.38	0.5202	0.00040941	8.97551	3.57978		A019533_01	AT4G27240.1
19539	A019539_01	1	0.22476	-1.4927	0.86834	0.5202	9.5204e-09	15.3682	68.3813		A019539_01	AT4G33800.1
19540	A019540_01	1	0.28636	-1.2505	1.3466	0.5202	1.5254e-06	9.17608	32.0437		A019540_01	AT4G32890.1
19541	A019541_01	1	2.9685	1.0881	1.3057	0.5202	2.8729e-05	96.8148	32.6126		A019541_01	AT4G32900.2
19544	A019544_01	1	3.4957	1.2515	1.5783	0.5202	1.4963e-06	11.6768	3.34043		A019544_01	AT4G25170.1
19545	A019545_01	1	5.5515	1.7141	1.0187	0.5202	4.3959e-11	46.1825	8.31865		A019545_01	AT4G25280.1
19546	A019546_01	1	0.42308	-0.86019	1.0293	0.5202	0.00094242	6.47469	15.3023		A019546_01	AT4G24960.1
19572	A019572_01	1	3.007	1.1009	1.3878	0.5202	2.3084e-05	67.397	22.4121		A019572_01	AT4G23850.1
19624	A019624_01	1	0.23039	-1.468	0.99879	0.5202	1.6623e-08	4.71288	20.4565		A019624_01	AT3G22490.1
19631	A019631_01	1	0.33801	-1.0847	1.1085	0.5202	3.0428e-05	9.31476	27.5554		A019631_01	AT3G21720.1
19632	A019632_01	1	0.41958	-0.86851	1.2172	0.5202	0.00084037	15.9124	37.9246		A019632_01	AT3G24315.1
19637	A019637_01	1	4.0332	1.3946	1.4359	0.5202	8.247e-08	9.37081	2.32351		A019637_01	AT3G23240.1
19640	A019640_01	1	3.4046	1.2251	0.94315	0.5202	2.4744e-06	8.10596	2.38083		A019640_01	AT5G41060.2
19708	A019708_01	1	4.463	1.4958	0.82515	0.5202	8.8741e-09	125.098	28.0307		A019708_01	AT5G22860.2
19709	A019709_01	1	0.19973	-1.6108	1.8431	0.5202	5.9034e-10	7.16638	35.8807		A019709_01	AT5G23730.1
19718	A019718_01	1	2.7822	1.0232	1.4036	0.5202	8.3542e-05	4.48079	1.61057		A019718_01	AT5G53880.1
19722	A019722_01	1	0.42813	-0.84833	1.3058	0.5202	0.001108	8.58743	20.0574		A019722_01	AT5G23190.1
19728	A019728_01	1	3.6389	1.2917	1.1937	0.5202	6.8291e-07	21.5118	5.9115		A019728_01	AT5G07680.2
19731	A019731_01	1	0.13791	-1.9811	1.2428	0.5202	2.5979e-14	2.79939	20.2996		A019731_01	AT5G65380.1
19735	A019735_01	1	4.5516	1.5155	1.1403	0.5202	5.657e-09	41.3553	9.08568		A019735_01	AT5G62070.1
19739	A019739_01	1	0.40047	-0.91511	1.952	0.5202	0.00043425	12.6594	31.6108		A019739_01	AT5G67160.1
19740	A019740_01	1	2.3097	0.83714	0.9007	0.5202	0.0012885	18.7651	8.12382		A019740_01	AT5G57090.1
19748	A019748_01	1	0.36606	-1.005	0.99272	0.5202	0.00011166	10.6579	29.1164		A019748_01	AT1G70370.1
19783	A019783_01	1	4.1973	1.4344	1.0811	0.5202	3.4873e-08	9.83847	2.34407		A019783_01	AT1G68370.1
19789	A019789_01	1	2.6131	0.96054	1.0875	0.5202	0.00022164	10.9572	4.19335		A019789_01	AT1G10350.1
19844	A019844_01	1	0.31474	-1.156	1.0591	0.5202	8.8069e-06	18.9993	60.3644		A019844_01	AT2G38320.1
19878	A019878_01	1	0.18301	-1.6982	1.0676	0.5202	6.6152e-11	13.1287	71.7365		A019878_01	AT2G31650.1
19879	A019879_01	1	0.39948	-0.91759	1.2298	0.5202	0.00041892	5.92097	14.8218		A019879_01	AT2G42570.1
19954	A019954_01	1	4.791	1.5667	1.1169	0.5202	1.7053e-09	37.2257	7.77023		A019954_01	AT1G71040.1
19958	A019958_01	1	2.8194	1.0365	1.5688	0.5202	6.7442e-05	93.5223	33.1718		A019958_01	AT1G29970.2
19968	A019968_01	1	2.7355	1.0063	1.0928	0.5202	0.00010929	50.109	18.3183		A019968_01	AT1G74040.1
19982	A019982_01	1	3.5777	1.2747	1.0701	0.5202	9.5413e-07	5.39623	1.50837		A019982_01	AT3G02600.5
19988	A019988_01	1	0.28425	-1.2579	0.99111	0.5202	1.3234e-06	2.28942	8.05425		A019988_01	AT1G19640.1
19995	A019995_01	1	2.3253	0.84386	1.1085	0.5202	0.001177	38.3901	16.5106		A019995_01	AT1G78070.2
19996	A019996_01	1	0.41853	-0.871	1.1483	0.5202	0.00081178	9.53815	22.7895		A019996_01	AT2G26590.3
20016	A020016_01	1	3.5372	1.2633	1.3425	0.5202	1.1908e-06	61.0077	17.2481		A020016_01	AT4G17460.1
20022	A020022_01	1	0.34949	-1.0513	1.5981	0.5202	5.302e-05	26.2745	75.1811		A020022_01	AT5G13750.3
20026	A020026_01	1	2.473	0.90545	1.4395	0.5202	0.00049922	20.2854	8.203		A020026_01	AT5G20960.2
20035	A020035_01	1	0.42324	-0.85982	1.2257	0.5202	0.0009472	37.2853	88.0936		A020035_01	AT5G06870.1
20103	A020103_01	1	2.5267	0.92692	1.0266	0.5202	0.00036563	9.09932	3.60096		A020103_01	AT3G54600.1
20143	A020143_01	1	2.4245	0.88562	1.1424	0.5202	0.00066182	138.089	56.9572		A020143_01	AT1G44575.2
20220	A020220_01	1	2.8681	1.0536	1.3169	0.5202	5.1015e-05	2.89446	1.00924		A020220_01	AT4G02940.1
20241	A020241_01	1	2.5481	0.93535	2.1573	0.5202	0.00032298	9.20273	3.61178		A020241_01	AT5G61530.2
20282	A020282_01	1	2.2995	0.83268	0.76681	0.5202	0.0013675	96.3031	41.8796		A020282_01	AT3G14750.1
20298	A020298_01	1	2.7921	1.0268	2.0767	0.5202	7.892e-05	2.68881	0.963022		A020298_01	AT5G64250.2
20305	A020305_01	1	0.18395	-1.6931	1.1537	0.5202	7.5416e-11	13.2196	71.8658		A020305_01	AT1G35420.1
20328	A020328_01	1	0.21426	-1.5406	0.85992	0.5202	3.1615e-09	1.49912	6.99643		A020328_01	AT4G34600.1
20346	A020346_01	1	0.3604	-1.0205	1.0365	0.5202	8.721e-05	1.39572	3.87289		A020346_01	AT5G54600.2
20348	A020348_01	1	2.6174	0.96217	1.0012	0.5202	0.00021624	56.7752	21.6911		A020348_01	AT5G05690.3
20354	A020354_01	1	0.43474	-0.833	1.4456	0.5202	0.0013617	2.24768	5.17014		A020354_01	AT1G62770.1
20377	A020377_01	1	0.35113	-1.0466	0.80934	0.5202	5.7241e-05	73.7145	209.935		A020377_01	AT1G50630.2
20403	A020403_01	1	0.38075	-0.96561	0.48935	0.5202	0.00020525	12.0951	31.7661		A020403_01	AT3G43800.1
20412	A020412_01	1	2.5359	0.93054	1.4266	0.5202	0.00034669	4.90375	1.93375		A020412_01	AT5G02810.1
20413	A020413_01	1	0.23056	-1.4672	0.79836	0.5202	1.6899e-08	4.79417	20.7927		A020413_01	AT3G08510.2
20444	A020444_01	1	0.3947	-0.92964	1.1973	0.5202	0.00035131	2.58853	6.55809		A020444_01	AT2G28060.1
20445	A020445_01	1	2.6061	0.95786	1.3205	0.5202	0.0002308	6.77135	2.59833		A020445_01	AT5G44250.2
20489	A020489_01	1	0.39221	-0.93595	1.1283	0.5202	0.0003201	3.87754	9.88581		A020489_01	AT1G01730.1
20500	A020500_01	1	2.3502	0.85448	1.2468	0.5202	0.001019	9.47351	4.03094		A020500_01	AT1G34570.1
20590	A020590_01	1	2.5256	0.92648	1.4597	0.5202	0.00036797	14.7937	5.85737		A020590_01	AT5G48380.1
20612	A020612_01	1	2.3432	0.85151	1.0645	0.5202	0.0010611	179.72	76.6999		A020612_01	AT5G54430.1
20617	A020617_01	1	3.7206	1.3139	1.6166	0.5202	4.3838e-07	30.6797	8.24659		A020617_01	AT1G54100.2
20635	A020635_01	1	3.3311	1.2033	1.1341	0.5202	3.7216e-06	12.7598	3.83052		A020635_01	AT1G14040.1
20745	A020745_01	1	2.5016	0.91693	0.79266	0.5202	0.00042295	2.70318	1.08058		A020745_01	AT5G41990.1
20749	A020749_01	1	3.762	1.3249	0.96573	0.5202	3.5059e-07	13.262	3.52542		A020749_01	AT3G48150.1
20761	A020761_01	1	3.6482	1.2942	1.2498	0.5202	6.4934e-07	4.51453	1.2375		A020761_01	AT3G30390.2
20847	A020847_01	1	4.0006	1.3864	0.16244	0.5202	9.795e-08	9.11298	2.27787		A020847_01	AT1G10070.2
20864	A020864_01	1	4.8543	1.5799	1.0468	0.5202	1.247e-09	52.3002	10.7736		A020864_01	AT3G12620.2
21088	A021088_01	1	2.7205	1.0008	1.0594	0.5202	0.00011917	11.9879	4.40658		A021088_01	AT3G13340.1
21099	A021099_01	1	0.31185	-1.1652	1.4223	0.5202	7.4671e-06	8.40393	26.9478		A021099_01	AT3G63490.1
21104	A021104_01	1	3.6017	1.2814	1.2173	0.5202	8.3642e-07	4.8004	1.33284		A021104_01	AT4G26750.1
21109	A021109_01	1	0.3429	-1.0703	1.0954	0.5202	3.8712e-05	28.4287	82.9054		A021109_01	AT5G53970.1
21121	A021121_01	1	0.24554	-1.4043	1.9587	0.5202	6.6971e-08	1.75398	7.14348		A021121_01	AT3G06720.2
21128	A021128_01	1	0.40149	-0.91257	1.0151	0.5202	0.00045053	2.95235	7.35367		A021128_01	AT4G27700.1
21133	A021133_01	1	3.0784	1.1244	1.1909	0.5202	1.5388e-05	65.6607	21.3297		A021133_01	AT1G11190.1
21139	A021139_01	1	0.39608	-0.92613	1.722	0.5202	0.00036986	2.89013	7.29654		A021139_01	AT4G15417.1
21145	A021145_01	1	2.5139	0.92184	1.2991	0.5202	0.00039382	31.9126	12.6936		A021145_01	AT3G22421.1
21155	A021155_01	1	4.2352	1.4434	1.4783	0.5202	2.864e-08	5.91801	1.39731		A021155_01	AT1G80760.1
21161	A021161_01	1	2.4918	0.91299	1.3554	0.5202	0.00044779	13.6113	5.46246		A021161_01	OBSOLETE
21164	A021164_01	1	2.3229	0.8428	1.1911	0.5202	0.0011939	10.0543	4.32841		A021164_01	AT2G30810.1
21166	A021166_01	1	2.967	1.0876	1.0698	0.5202	2.8983e-05	2.76793	0.932944		A021166_01	AT5G19450.2
21171	A021171_01	1	3.0078	1.1012	1.3355	0.5202	2.2977e-05	135.044	44.8983		A021171_01	AT5G16860.1
21174	A021174_01	1	2.6439	0.97224	1.1504	0.5202	0.0001855	31.6963	11.9879		A021174_01	AT1G06890.2
21189	A021189_01	1	0.32766	-1.1158	1.5686	0.5202	1.7884e-05	1.76235	5.37845		A021189_01	AT4G19270.1
21190	A021190_01	1	0.41076	-0.88974	1.5467	0.5202	0.00062441	4.58367	11.1585		A021190_01	AT3G25590.1
21209	A021209_01	1	0.33293	-1.0998	1.4654	0.5202	2.3525e-05	6.29465	18.9083		A021209_01	AT4G36648.1
21218	A021218_01	1	0.16965	-1.774	1.0383	0.5202	9.0696e-12	3.02618	17.8374		A021218_01	AT4G26840.1
21226	A021226_01	1	0.39766	-0.92216	0.98036	0.5202	0.00039196	2187.91	5502.18		A021226_01	AT3G48630.1
21239	A021239_01	1	3.4433	1.2364	1.8456	0.5202	1.997e-06	11.3589	3.29894		A021239_01	AT1G03430.1
21246	A021246_01	1	2.5188	0.92379	1.2042	0.5202	0.00038274	22.0939	8.77143		A021246_01	AT3G50220.1
21279	A021279_01	1	2.9136	1.0694	1.1795	0.5202	3.9321e-05	87.3043	29.9641		A021279_01	AT4G10600.1
21284	A021284_01	1	0.379	-0.97022	1.7549	0.5202	0.00019132	38.8303	102.453		A021284_01	AT4G13500.1
21288	A021288_01	1	0.27345	-1.2966	1.2492	0.5202	6.1907e-07	7.9765	29.1717		A021288_01	AT4G12500.1
21296	A021296_01	1	4.8554	1.5801	1.2065	0.5202	1.24e-09	15.0925	3.10869		A021296_01	AT4G24340.1
21298	A021298_01	1	4.3068	1.4602	0.75065	0.5202	1.9771e-08	67.8908	15.7635		A021298_01	AT4G29710.1
21306	A021306_01	1	0.23494	-1.4484	1.0736	0.5202	2.5661e-08	9.71042	41.3305		A021306_01	AT4G00020.1
21316	A021316_01	1	5.755	1.7501	1.9466	0.5202	1.7144e-11	121.656	21.1407		A021316_01	AT3G13250.1
21339	A021339_01	1	2.3022	0.83387	0.96046	0.5202	0.0013461	9.60516	4.17202		A021339_01	AT5G01610.1
21392	A021392_01	1	3.5728	1.2734	1.9021	0.5202	9.7964e-07	43.5365	12.1861		A021392_01	AT5G16450.2
21422	A021422_01	1	4.004	1.3873	1.709	0.5202	9.6194e-08	126.191	31.5161		A021422_01	AT5G37230.1
21440	A021440_01	1	2.6653	0.9803	1.6268	0.5202	0.00016392	172.898	64.871		A021440_01	AT3G16100.1
21445	A021445_01	1	0.35316	-1.0408	1.1549	0.5202	6.2882e-05	94.4906	267.548		A021445_01	AT5G53600.1
21473	A021473_01	1	2.3383	0.84941	1.0054	0.5202	0.0010918	19.5329	8.35366		A021473_01	AT5G38580.1
21548	A021548_01	1	3.773	1.3279	0.99224	0.5202	3.3037e-07	5.66213	1.50067		A021548_01	AT1G52060.1
21566	A021566_01	1	2.3114	0.83784	1.3659	0.5202	0.0012764	1486.83	643.228		A021566_01	AT5G26130.1
21592	A021592_01	1	2.3795	0.8669	0.98215	0.5202	0.00085924	5.8369	2.45285		A021592_01	AT2G29300.1
21647	A021647_01	1	2.8831	1.0589	1.3622	0.5202	4.6799e-05	7.18431	2.49186		A021647_01	AT2G20450.1
21651	A021651_01	1	2.4314	0.88848	1.2464	0.5202	0.00063565	67.9859	27.9635		A021651_01	AT1G61950.1
21674	A021674_01	1	0.38055	-0.96613	0.62441	0.5202	0.00020362	2.69428	7.08018		A021674_01	AT3G27680.1
21678	A021678_01	1	2.9485	1.0813	0.9436	0.5202	3.2215e-05	88.0584	29.8654		A021678_01	AT1G06030.1
21681	A021681_01	1	2.9026	1.0656	1.2401	0.5202	4.1855e-05	306.556	105.615		A021681_01	AT1G06120.1
21697	A021697_01	1	3.356	1.2108	1.0869	0.5202	3.2394e-06	101.16	30.1444		A021697_01	AT1G17410.1
21709	A021709_01	1	0.42402	-0.85799	1.3334	0.5202	0.00097134	1.44099	3.39838		A021709_01	AT1G49660.1
21741	A021741_01	1	0.30334	-1.1929	1.5584	0.5202	4.5105e-06	2.39914	7.90899		A021741_01	AT1G35310.1
21750	A021750_01	1	3.4748	1.2455	1.1607	0.5202	1.6786e-06	22.3315	6.42631		A021750_01	AT1G71330.1
21753	A021753_01	1	3.8678	1.3527	0.47382	0.5202	1.9852e-07	13.806	3.56941		A021753_01	AT1G62930.1
21761	A021761_01	1	5.6259	1.7274	1.7698	0.5202	3.11e-11	14.1895	2.52222		A021761_01	AT1G69325.1
21813	A021813_01	1	4.2434	1.4454	0.94954	0.5202	2.7439e-08	140.246	33.0493		A021813_01	AT2G33540.1
21859	A021859_01	1	0.36817	-0.9992	1.6327	0.5202	0.00012223	14.3895	39.0835		A021859_01	AT1G25230.1
21863	A021863_01	1	0.39188	-0.93681	1.1989	0.5202	0.00031608	247.795	632.323		A021863_01	AT1G11580.1
21878	A021878_01	1	0.26857	-1.3146	1.2692	0.5202	4.3178e-07	5.81244	21.6412		A021878_01	AT5G47660.1
21896	A021896_01	1	0.27662	-1.2851	1.5509	0.5202	7.7765e-07	31.0004	112.067		A021896_01	AT1G01750.1
21901	A021901_01	1	0.24313	-1.4141	1.0647	0.5202	5.4201e-08	14.6714	60.3403		A021901_01	AT5G15960.1
21932	A021932_01	1	7.3163	1.9901	1.2494	0.5202	1.9984e-14	11.6651	1.59444		A021932_01	AT5G03850.1
21955	A021955_01	1	5.2653	1.6611	1.3834	0.5202	1.6967e-10	81.6221	15.5025		A021955_01	AT1G22270.1
21962	A021962_01	1	0.39946	-0.91765	1.7307	0.5202	0.00041859	156.147	390.919		A021962_01	AT1G66410.1
21976	A021976_01	1	4.7003	1.5476	1.2139	0.5202	2.6783e-09	4.84235	1.03018		A021976_01	AT1G62080.1
21981	A021981_01	1	3.2041	1.1644	0.96363	0.5202	7.5755e-06	9.77473	3.05079		A021981_01	AT4G05590.2
21996	A021996_01	1	4.6547	1.5379	1.1172	0.5202	3.3664e-09	67.9519	14.5982		A021996_01	AT2G23910.1
21999	A021999_01	1	0.31823	-1.145	0.99359	0.5202	1.072e-05	49.9189	156.852		A021999_01	AT4G18800.1
22002	A022002_01	1	2.4477	0.89515	1.3158	0.5202	0.00057833	62.0723	25.3607		A022002_01	AT3G27025.1
22047	A022047_01	1	2.5919	0.9524	1.3697	0.5202	0.00025054	20.1237	7.76402		A022047_01	AT1G67430.1
22053	A022053_01	1	2.6555	0.97663	1.3223	0.5202	0.00017344	4.60066	1.73246		A022053_01	AT2G13320.1
22094	A022094_01	1	3.2007	1.1634	1.0953	0.5202	7.7191e-06	296.486	92.6381		A022094_01	AT1G44875.1
22098	A022098_01	1	5.7338	1.7464	1.214	0.5202	1.8894e-11	46.3258	8.07926		A022098_01	AT2G10350.1
22124	A022124_01	1	3.7944	1.3335	1.2267	0.5202	2.9442e-07	13.6222	3.59017		A022124_01	AT2G14610.1
22137	A022137_01	1	2.7897	1.0259	1.8933	0.5202	7.9978e-05	7.29435	2.61465		A022137_01	AT3G48720.1
22176	A022176_01	1	0.26648	-1.3225	1.2001	0.5202	3.6872e-07	48.4194	181.708		A022176_01	AT3G61390.2
22199	A022199_01	1	2.303	0.83422	1.738	0.5202	0.0013398	2.30095	0.999099		A022199_01	AT3G43320.1
22239	A022239_01	1	0.39805	-0.92119	1.46	0.5202	0.00039756	55.768	140.106		A022239_01	AT3G59160.1
22265	A022265_01	1	2.5431	0.93337	1.0549	0.5202	0.00033256	159.748	62.8154		A022265_01	AT5G09670.1
22279	A022279_01	1	0.35604	-1.0327	1.1021	0.5202	7.1718e-05	6.2871	17.66		A022279_01	AT4G22150.1
22289	A022289_01	1	0.24137	-1.4214	1.3266	0.5202	4.629e-08	6.24637	25.8808		A022289_01	AT4G19470.1
22298	A022298_01	1	2.7114	0.99747	1.5006	0.5202	0.00012557	772.553	284.946		A022298_01	AT4G19580.1
22339	A022339_01	1	4.6457	1.5359	1.2237	0.5202	3.5215e-09	75.5806	16.268		A022339_01	AT4G34020.2
22371	A022371_01	1	2.2994	0.83267	1.9179	0.5202	0.0013678	13.0215	5.6627		A022371_01	AT4G19720.1
22376	A022376_01	1	2.7884	1.0255	1.6119	0.5202	8.0589e-05	20.9911	7.52778		A022376_01	AT4G19850.1
22384	A022384_01	1	0.38832	-0.94593	0.91474	0.5202	0.00027604	1.01857	2.623		A022384_01	AT4G31690.1
22439	A022439_01	1	3.1349	1.1426	1.2658	0.5202	1.1179e-05	110.72	35.3183		A022439_01	AT4G27100.2
22447	A022447_01	1	2.3435	0.85163	1.1559	0.5202	0.0010594	22.5154	9.60804		A022447_01	AT4G25840.1
22457	A022457_01	1	3.8442	1.3466	1.0387	0.5202	2.2528e-07	13.5637	3.52824		A022457_01	AT4G11640.1
22470	A022470_01	1	0.30185	-1.1978	1.4481	0.5202	4.119e-06	9.3877	31.1029		A022470_01	AT4G31900.1
22490	A022490_01	1	11.283	2.4233	1.6355	0.5202	0	17.3189	1.53491		A022490_01	AT4G39340.1
22513	A022513_01	1	0.33646	-1.0893	0.75843	0.5202	2.8148e-05	25.4521	75.6411		A022513_01	AT4G25350.1
22516	A022516_01	1	0.23362	-1.454	0.99535	0.5202	2.2661e-08	4.4331	18.9765		A022516_01	AT4G08300.1
22557	A022557_01	1	0.38047	-0.96634	1.5575	0.5202	0.00020298	10.495	27.583		A022557_01	AT4G03170.1
22561	A022561_01	1	0.28896	-1.2415	0.91318	0.5202	1.8143e-06	7.13563	24.695		A022561_01	AT4G03630.1
22589	A022589_01	1	0.38838	-0.94577	1.5568	0.5202	0.00027667	1.5399	3.96498		A022589_01	AT4G08730.1
22606	A022606_01	1	0.30451	-1.1891	1.2873	0.5202	4.8408e-06	75.2413	247.102		A022606_01	AT4G15430.1
22618	A022618_01	1	9.8221	2.2846	1.2107	0.5202	0	98.0032	9.97817		A022618_01	AT4G16540.1
22621	A022621_01	1	0.28046	-1.2713	0.94169	0.5202	1.0191e-06	1.77516	6.32937		A022621_01	AT4G17160.1
22706	A022706_01	1	2.4314	0.88846	1.5981	0.5202	0.00063578	156.413	64.3348		A022706_01	AT3G18350.1
22729	A022729_01	1	0.33446	-1.0952	1.0678	0.5202	2.5437e-05	1.6347	4.88759		A022729_01	AT3G19300.1
22737	A022737_01	1	0.42821	-0.84815	1.6769	0.5202	0.0011107	69.2553	161.742		A022737_01	AT3G24850.1
22769	A022769_01	1	3.6829	1.3037	1.4286	0.5202	5.3777e-07	9.10387	2.47186		A022769_01	AT3G22090.1
22872	A022872_01	1	2.6496	0.97442	0.88446	0.5202	0.00017943	24.3711	9.19813		A022872_01	AT5G46670.1
22898	A022898_01	1	0.41154	-0.88784	1.2978	0.5202	0.00064135	4.08982	9.93735		A022898_01	AT3G20380.1
22918	A022918_01	1	2.2947	0.83062	0.10782	0.5202	0.0014056	11.1618	4.86419		A022918_01	AT5G61110.1
23012	A023012_01	1	0.43067	-0.8424	1.2833	0.5202	0.0012004	133.1	309.049		A023012_01	AT5G05510.1
23068	A023068_01	1	0.32309	-1.1298	1.1613	0.5202	1.3999e-05	4.31587	13.3591		A023068_01	AT5G63230.1
23135	A023135_01	1	0.29015	-1.2374	1.3058	0.5202	1.9619e-06	2.83772	9.78059		A023135_01	AT5G36700.1
23146	A023146_01	1	0.3945	-0.93013	1.2018	0.5202	0.00034878	52.363	132.728		A023146_01	AT5G15080.1
23166	A023166_01	1	0.42642	-0.85232	1.8586	0.5202	0.0010495	58.9801	138.324		A023166_01	AT1G65470.1
23168	A023168_01	1	2.6616	0.97892	1.1239	0.5202	0.00016745	112.023	42.0896		A023168_01	AT4G01350.1
23189	A023189_01	1	2.3967	0.8741	0.77824	0.5202	0.00077762	37.6375	15.7038		A023189_01	AT1G04610.1
23253	A023253_01	1	3.1297	1.1409	1.8228	0.5202	1.1517e-05	83.0963	26.5492		A023253_01	AT1G20950.1
23258	A023258_01	1	0.29204	-1.2309	1.062	0.5202	2.2204e-06	34.3602	117.66		A023258_01	AT1G10130.1
23369	A023369_01	1	2.7082	0.9963	0.82667	0.5202	0.0001279	2.94969	1.08914		A023369_01	AT2G23030.1
23414	A023414_01	1	3.0508	1.1154	0.95535	0.5202	1.7999e-05	36.5726	11.9879		A023414_01	AT2G30990.2
23427	A023427_01	1	4.835	1.5759	0.9499	0.5202	1.3713e-09	12.5623	2.5981		A023427_01	AT2G32487.1
23431	A023431_01	1	4.6626	1.5396	0.82483	0.5202	3.235e-09	59.1277	12.6809		A023431_01	AT2G32560.1
23442	A023442_01	1	2.5355	0.93038	1.3092	0.5202	0.00034752	3.9326	1.55103		A023442_01	AT2G38430.1
23444	A023444_01	1	0.43424	-0.83416	1.6637	0.5202	0.0013408	14.1371	32.554		A023444_01	AT2G37530.1
23454	A023454_01	1	2.6549	0.97639	1.2029	0.5202	0.00017407	3.90595	1.47125		A023454_01	AT2G26150.1
23460	A023460_01	1	0.39834	-0.92046	2.2122	0.5202	0.00040181	8.89509	22.3315		A023460_01	AT2G19910.1
23475	A023475_01	1	0.35724	-1.0294	1.5051	0.5202	7.5717e-05	1.4122	3.9531		A023475_01	AT2G14960.1
23498	A023498_01	1	0.40562	-0.90234	0.99088	0.5202	0.00052197	27.4784	67.7416		A023498_01	AT2G42480.1
23515	A023515_01	1	3.5856	1.2769	1.2458	0.5202	9.1366e-07	8.77143	2.44628		A023515_01	AT4G35920.2
23523	A023523_01	1	3.8308	1.3431	0.45825	0.5202	2.4204e-07	21.4195	5.59123		A023523_01	AT2G31960.1
23589	A023589_01	1	2.6592	0.97803	1.2632	0.5202	0.00016975	13.1484	4.94462		A023589_01	AT2G16400.1
23676	A023676_01	1	0.36007	-1.0214	1.3672	0.5202	8.5951e-05	2.10684	5.85093		A023676_01	AT2G12610.1
23688	A023688_01	1	0.24289	-1.4152	1.561	0.5202	5.3033e-08	495.417	2039.58		A023688_01	AT2G17750.1
23763	A023763_01	1	0.24653	-1.4003	1.0709	0.5202	7.3004e-08	295.037	1196.67		A023763_01	AT1G44050.1
23804	A023804_01	1	2.9527	1.0827	1.3125	0.5202	3.1453e-05	3.27527	1.10927		A023804_01	AT1G23320.1
23847	A023847_01	1	0.40862	-0.89496	1.191	0.5202	0.00057984	1.15182	2.81877		A023847_01	AT1G51810.1
23881	A023881_01	1	0.32816	-1.1142	1.2324	0.5202	1.836e-05	20.8885	63.65		A023881_01	OBSOLETE
23913	A023913_01	1	2.7514	1.0121	1.0516	0.5202	9.9716e-05	15.71	5.70989		A023913_01	AT1G68410.2
23987	A023987_01	1	3.5802	1.2754	0.88762	0.5202	9.4088e-07	20.749	5.79561		A023987_01	AT1G47970.1
24007	A024007_01	1	0.16294	-1.8144	1.7548	0.5202	3.0429e-12	1.60094	9.82569		A024007_01	AT1G34510.1
24035	A024035_01	1	3.2589	1.1814	1.1697	0.5202	5.5693e-06	114.377	35.0965		A024035_01	AT1G68310.1
24159	A024159_01	1	0.32432	-1.126	1.8483	0.5202	1.4962e-05	24.0853	74.2695		A024159_01	AT1G51390.1
24183	A024183_01	1	0.3286	-1.1129	0.6833	0.5202	1.8785e-05	18.61	56.6335		A024183_01	AT5G55930.1
24204	A024204_01	1	3.1461	1.1462	0.99785	0.5202	1.05e-05	48.3565	15.3697		A024204_01	AT3G61830.1
24218	A024218_01	1	0.29255	-1.2291	1.1997	0.5202	2.2938e-06	1.91959	6.56137		A024218_01	AT5G14220.1
24228	A024228_01	1	0.39052	-0.94029	1.0854	0.5202	0.00030021	0.931591	2.38555		A024228_01	AT4G35270.1
24290	A024290_01	1	0.30664	-1.1821	1.0814	0.5202	5.4989e-06	1.1721	3.82248		A024290_01	AT4G32700.2
24308	A024308_01	1	2.9362	1.0771	1.1384	0.5202	3.4544e-05	13.766	4.68844		A024308_01	AT1G48450.2
24309	A024309_01	1	0.27434	-1.2934	1.8686	0.5202	6.6033e-07	17.3172	63.1239		A024309_01	AT1G29090.1
24313	A024313_01	1	0.33761	-1.0859	0.80041	0.5202	2.9815e-05	18.2689	54.1144		A024313_01	AT2G38110.1
24323	A024323_01	1	2.3375	0.84907	0.83483	0.5202	0.0010969	39.8053	17.0287		A024323_01	AT1G18070.2
24386	A024386_01	1	0.32308	-1.1299	0.9852	0.5202	1.3994e-05	8.76266	27.1235		A024386_01	AT2G38720.1
24399	A024399_01	1	2.652	0.9753	0.96945	0.5202	0.00017702	22.5379	8.49859		A024399_01	AT3G14270.1
24460	A024460_01	1	0.41021	-0.89108	1.0088	0.5202	0.00061272	1.39147	3.39193		A024460_01	AT1G13340.1
24502	A024502_01	1	2.5435	0.93353	1.3177	0.5202	0.00033174	23.5494	9.25904		A024502_01	AT2G41380.1
24505	A024505_01	1	4.066	1.4027	1.5435	0.5202	6.9351e-08	9.89669	2.43399		A024505_01	AT4G11840.1
24508	A024508_01	1	0.43384	-0.83508	1.0856	0.5202	0.0013245	1.03302	2.38109		A024508_01	AT3G28940.1
24531	A024531_01	1	2.6128	0.96044	1.1717	0.5202	0.00022197	18.0564	6.9109		A024531_01	AT1G36160.1
24559	A024559_01	1	0.077168	-2.5618	1.517	0.5202	0	3.52472	45.6772		A024559_01	AT1G42550.1
24573	A024573_01	1	3.8273	1.3422	1.2393	0.5202	2.4665e-07	7.34265	1.91851		A024573_01	AT5G52430.1
24633	A024633_01	1	0.36462	-1.0089	0.89369	0.5202	0.00010492	27.5472	75.5504		A024633_01	AT1G66180.1
24677	A024677_01	1	0.24074	-1.424	1.6813	0.5202	4.3753e-08	3.42055	14.2079		A024677_01	AT5G66190.2
24680	A024680_01	1	0.09403	-2.3641	0.96297	0.5202	0	13.6317	144.981		A024680_01	AT5G54270.1
24715	A024715_01	1	0.35937	-1.0234	0.81082	0.5202	8.3296e-05	12.2203	34.0047		A024715_01	AT1G42440.1
24722	A024722_01	1	3.1477	1.1467	0.25357	0.5202	1.0406e-05	102.76	32.6453		A024722_01	AT4G32430.1
24809	A024809_01	1	3.8992	1.3608	1.7186	0.5202	1.6789e-07	78.7123	20.1862		A024809_01	AT5G24150.2
24826	A024826_01	1	5.3585	1.6787	1.4322	0.5202	1.0892e-10	33.4616	6.24449		A024826_01	AT5G07980.1
25033	A025033_01	1	2.7381	1.0072	1.6642	0.5202	0.0001077	122.144	44.6119		A025033_01	AT3G45860.1
25035	A025035_01	1	0.33636	-1.0896	1.3745	0.5202	2.8003e-05	49.4074	146.892		A025035_01	AT3G62430.1
25042	A025042_01	1	2.5094	0.92005	1.4731	0.5202	0.00040421	477.613	190.338		A025042_01	AT5G02340.1
25049	A025049_01	1	3.1473	1.1465	1.1299	0.5202	1.043e-05	110.808	35.2054		A025049_01	AT5G13370.1
25055	A025055_01	1	2.301	0.83333	0.94294	0.5202	0.0013558	13.2991	5.7794		A025055_01	AT3G44090.1
25127	A025127_01	1	0.43013	-0.84367	1.21	0.5202	0.0011801	30.3471	70.5555		A025127_01	AT5G54560.1
25158	A025158_01	1	2.508	0.91947	1.312	0.5202	0.00040764	257.109	102.514		A025158_01	AT5G61950.1
25189	A025189_01	1	0.4361	-0.82987	1.0364	0.5202	0.0014197	201.301	461.554		A025189_01	AT5G38500.1
25309	A025309_01	1	0.43351	-0.83585	1.078	0.5202	0.0013109	11.6558	26.8858		A025309_01	AT1G61550.1
25353	A025353_01	1	0.40195	-0.91144	1.2431	0.5202	0.00045798	24.4395	60.8006		A025353_01	AT1G53750.1
25364	A025364_01	1	0.24739	-1.3968	1.1341	0.5202	7.8623e-08	0.908785	3.67334		A025364_01	AT5G61090.1
25389	A025389_01	1	2.3459	0.85266	1.14	0.5202	0.0010446	13.6467	5.81767		A025389_01	AT2G26620.1
25408	A025408_01	1	2.3521	0.85529	0.82227	0.5202	0.0010079	308.524	131.184		A025408_01	AT2G22920.1
25535	A025535_01	1	0.40911	-0.89376	1.0211	0.5202	0.00058985	49.9739	122.144		A025535_01	AT1G21240.1
25654	A025654_01	1	0.34544	-1.0629	1.1126	0.5202	4.376e-05	0.920573	2.66494		A025654_01	AT1G30410.1
25693	A025693_01	1	0.2794	-1.2751	1.1821	0.5202	9.4649e-07	8.90756	31.8807		A025693_01	AT1G75290.1
25710	A025710_01	1	0.33337	-1.0985	0.93512	0.5202	2.4065e-05	55.8238	167.453		A025710_01	AT1G10090.1
25728	A025728_01	1	0.39097	-0.93914	0.88458	0.5202	0.00030537	3.99962	10.2308		A025728_01	AT1G04900.1
25741	A025741_01	1	0.24873	-1.3914	0.74444	0.5202	8.8235e-08	11.9437	48.0144		A025741_01	AT1G73280.1
25818	A025818_01	1	2.4932	0.91355	1.2814	0.5202	0.00044419	10.7038	4.29349		A025818_01	AT3G57880.1
25827	A025827_01	1	2.472	0.90501	1.2855	0.5202	0.00050238	6.74432	2.72836		A025827_01	AT3G50820.1
25836	A025836_01	1	9.0097	2.1983	1.3758	0.5202	0	18.6809	2.07348		A025836_01	AT4G25310.1
25845	A025845_01	1	0.26916	-1.3124	1.743	0.5202	4.5134e-07	4.91848	18.2744		A025845_01	AT4G36360.2
25847	A025847_01	1	0.36519	-1.0074	0.73251	0.5202	0.00010752	1.86258	5.1003		A025847_01	AT5G07440.1
25881	A025881_01	1	3.2463	1.1775	1.0236	0.5202	5.9761e-06	21.9529	6.76255		A025881_01	AT2G17200.1
25930	A025930_01	1	2.9666	1.0874	1.0336	0.5202	2.9049e-05	724.441	244.203		A025930_01	AT4G12300.1
25948	A025948_01	1	0.39486	-0.92923	1.2044	0.5202	0.00035341	11.393	28.8526		A025948_01	AT3G62220.1
26009	A026009_01	1	0.43672	-0.82847	1.3446	0.5202	0.0014465	4.43443	10.1543		A026009_01	AT3G29130.1
26021	A026021_01	1	0.2074	-1.5731	0.99117	0.5202	1.4661e-09	20.0454	96.6504		A026021_01	AT3G24982.1
26060	A026060_01	1	2.4069	0.87833	0.99729	0.5202	0.00073308	75.7395	31.4689		A026060_01	AT1G29730.1
26063	A026063_01	1	0.24158	-1.4205	1.3826	0.5202	4.7201e-08	1461.03	6047.5		A026063_01	AT1G35940.1
