# Supplementary material for: Analysis of Gene Expression in Resynthesized Brassica napus Allopolyploids Using Arabidopsis 70mer Oligo Microarrays
Source: PLoS One. 2009 Mar 10;4(3):e4760. doi: 10.1371/journal.pone.0004760 (PMC2651575; doi:10.1371/journal.pone.0004760)
Supplement: Dataset S8 — Summary of statistically significant genes that were nonadditively expressed in all S0 allopolyploid lines relative to the 1∶1 parent mix, all S5 allopolyploid lines relative to the 1∶1 parent mix, and all allopolyploid plants (S0 and S5) relative to the 1∶1 parent mix. (0.04 MB XLS) [file pone.0004760.s009.xls]

## Sheet: Sheet1
S0 per gene overlap		S5 per gene overlap		S0/S5 overlap per gene
A001143_01	At1g30670	A000418_01	At1g21190	A001812_01	At1g69480						S0 overlap comm var			S5 overlap comm var
A001388_01	At1g25290	A001489_01	At3g26740	A002874_01	At1g15060					1	A000244_01	At1g66850		A000226_01	At1g17990	A000226_01
A001539_01	At1g65470	A001812_01	At1g69480	A005137_01	At4g27670					2	A000249_01	At1g70360		A001272_01	At1g15180	A001272_01
A001812_01	At1g69480	A002234_01	At1g63140	A006045_01	At2g18710					3	A000290_01	At1g61830		A001971_01	At1g14220	A001971_01
A001840_01	At1g61795	A002351_01	At1g22110	A008358_01	At2g04790					4	A000929_01	At1g80840		A002027_01	At1g06210	A002027_01
A001951_01	At1g75180	A002874_01	At1g15060	A011569_01	At3g06130					5	A002000_01	At1g19540		A002662_01	At1g72550	A002662_01
A002141_01	At1g30950	A005137_01	At4g27670	A011799_01	At3g54750					6	A002015_01	At1g07310		A002665_01	At1g60400	A002665_01
A002840_01	At1g16290	A006045_01	At2g18710	A012036_01	At3g04280					7	A002020_01	At1g34780		A002879_01	At1g15330	A002879_01
A002874_01	At1g15060	A008358_01	At2g04790	A014859_01	At4g36600					8	A002025_01	At1g47730		A004214_01	At1g29400	A004214_01
A002902_01	At1g76920	A008976_01	At3g56980	A016175_01	At5g65010					9	A002255_01	At1g63570		A004224_01	At1g09470	A004224_01
A003095_01	At1g17750	A011012_01	At3g61010	A019067_01	At5g41640					10	A002879_01	At1g15330		A009001_01	At3g45440	A009001_01
A003180_01	At1g77810	A011085_01	At3g14840	A019975_01	At3g01060					11	A003001_01	At1g08970		A009468_01	At3g26390	A009468_01
A003298_01	At1g01420	A011569_01	At3g06130	A020190_01	At3g61240					12	A003804_01	At1g15960		A011420_01	At3g05250	A011420_01
A003502_01	At1g30000	A011799_01	At3g54750	A021498_01	At5g39800					13	A004168_01	At1g17400		A012993_01	At4g37630	A012993_01
A004386_01	At1g23740	A012036_01	At3g04280	A022988_01	At5g38550					14	A006235_01	At2g42790		A013613_01	At4g30430	A013613_01
A004617_01	At1g79730	A012110_01	At3g09360	A023688_01	At2g17750					15	A006633_01	At2g28540		A013695_01	At4g03420	A013695_01
A004621_01	At1g15580	A012379_01	At3g16110	IDs double checked for these 16 genes						16	A007058_01	At2g32290		A013739_01	At4g32930	A013739_01
A004657_01	At1g63640	A012660_01	At3g24040							17	A008067_01	At2g42360		A013771_01	At4g13650	A013771_01
A004710_01	At1g67800	A013241_01	At4g34430							18	A008305_01	At2g42840		A013772_01	At4g12390	A013772_01
A005137_01	At4g27670	A013887_01	At4g13110							19	A009001_01	At3g45440		A014958_01	At4g22950	A014958_01
A005203_01	At5g49910	A014325_01	At4g13040							20	A009149_01	At3g49055		A015022_01	At4g05170	A015022_01
A006045_01	At2g18710	A014344_01	At4g31560							21	A010564_01	At3g18830		A017763_01	At5g09430	A017763_01
A006155_01	At2g21140	A014509_01	At4g29070							22	A010607_01	At3g23700		A020103_01	At3g54600	A020103_01
A006550_01	At2g45160	A014859_01	At4g36600							23	A010721_01	At3g50370		A020346_01	At5g54600	A020346_01
A006649_01	At2g22850	A016175_01	At5g65010							24	A011071_01	At3g15130		A020413_01	At3g08510	A020413_01
A007396_01	At2g18840	A016656_01	At5g04440							25	A012040_01	At3g22650		A020590_01	At5g48380	A020590_01
A007718_01	At2g44820	A016684_01	At5g02640							26	A012332_01	At3g06500		A022098_01	At2g10350	A022098_01
A007741_01	At2g07070	A017100_01	At5g04040							27	A013098_01	At1g76880		A022516_01	At4g08300	A022516_01
A007776_01	At2g37230	A017628_01	At5g53320							28	A013229_01	At4g24390		A022618_01	At4g16540	A022618_01
A008305_01	At2g42840	A018582_01	At5g38460							29	A013252_01	At4g28940		A023068_01	At5g63230	A023068_01
A008358_01	At2g04790	A018975_01	At5g47650							30	A014038_01	At4g28910		A023454_01	At2g26150	A023454_01
A009194_01	At3g22010	A019067_01	At5g41640							31	A014112_01	At4g32140		A023688_01	At2g17750	A023688_01
A009691_01	At3g21070	A019195_01	At5g09240							32	A015694_01	At5g38710		A024228_01	At4g35270	A024228_01
A010975_01	At3g47540	A019324_01	At5g23310							33	A015792_01	At5g60590		A024559_01	At1g42550	A024559_01
A010983_01	At3g43970	A019351_01	At5g63170							34	A016016_01	At5g11270		A024573_01	At5g52430	A024573_01
A011569_01	At3g06130	A019839_01	At2g30010							35	A016074_01	At5g45220		A024680_01	At5g54270	A024680_01
A011799_01	At3g54750	A019975_01	At3g01060							36	A016102_01	At5g40030		A025309_01	At1g61550	A025309_01
A012036_01	At3g04280	A020190_01	At3g61240							37	A016168_01	At5g41040
A012174_01	At3g51500	A020292_01	At4g38460							38	A016266_01	At5g47050		S0/S5 overlap comm var
A012191_01	At3g30210	A020643_01	At4g28050							39	A017263_01	At5g66100			bioprocess
A012195_01	At3g30247	A020714_01	At2g44950							40	A017759_01	At5g11080	A002879_01	At1g15330	unknown biological processes
A013540_01	At4g14530	A020743_01	At1g24825							41	A017788_01	At5g15790	A009001_01	At3g45440	kinase, protein metabolism (amino acid phosphorylation)
A014042_01	At4g02990	A021498_01	At5g39800							42	A018188_01	At5g04010	A020590_01	At5g48380	kinase, protein metabolism (amino acid phosphorylation)
A014784_01	At3g59670	A021512_01	At5g15990							43	A018421_01	At5g50870	A022098_01	At2g10350	protein metabolism, proteolysis, cysteine peptidase
A014859_01	At4g36600	A022357_01	At4g23200							44	A018983_01	At5g27410	A023068_01	At5g63230	unknown biological processes
A014879_01	At4g25020	A022864_01	At5g36690							45	A019228_01	At5g39865	A023688_01	At2g17750	unknown biological processes
A015485_01	At4g29860	A022988_01	At5g38550							46	A019376_01	At5g14760	A024680_01	At5g54270	photosynthesis
A016175_01	At5g65010	A023440_01	At2g38410							47	A019393_01	At5g45780		IDs double checked for these seven
A016298_01	At5g67050	A023688_01	At2g17750							48	A020412_01	At5g02810
A016911_01	At5g06740	A024714_01	At5g36035							49	A020590_01	At5g48380
A018029_01	At5g60160	A025141_01	At5g59680							50	A020958_01	At1g53580
A018227_01	At5g62080	A025874_01	At5g16990							51	A021015_01	At1g61150
A019067_01	At5g41640									52	A021226_01	At3g48630
A019152_01	At5g40360									53	A021641_01	At2g05310
A019975_01	At3g01060									54	A021813_01	At2g33540
A020146_01	At5g05750									55	A021928_01	At2g26190
A020190_01	At3g61240									56	A022098_01	At2g10350
A020236_01	At5g17650									57	A022423_01	At4g33230
A020447_01	At1g51360									58	A022606_01	At4g15430
A020535_01	At2g25430									59	A022700_01	At3g24540
A020735_01	At4g02500									60	A023068_01	At5g63230
A020762_01	At1g49760									61	A023146_01	At5g15080
A021226_01	At3g48630									62	A023225_01	At1g23680
A021370_01	At3g22230									63	A023688_01	At2g17750
A021498_01	At5g39800									64	A024200_01	At1g30080
A021657_01	At2g05410									65	A024680_01	At5g54270
A021789_01	At1g72740									66	A024815_01	At4g25540
A021798_01	At2g29480									67	A025290_01	At1g19090
A022568_01	At4g04690									68	A025311_01	At1g53940
A022630_01	At4g30320									69	A025833_01	At4g18010
A022988_01	At5g38550
A023011_01	At5g05480
A023278_01	At3g05530
A023688_01	At2g17750
A024033_01	At1g68280
A024992_01	At4g04760
A025123_01	At3g26320
A025246_01	At3g53640
A025692_01	At1g51480
