# Supplementary material for: Analysis of Gene Expression in Resynthesized Brassica napus Allopolyploids Using Arabidopsis 70mer Oligo Microarrays
Source: PLoS One. 2009 Mar 10;4(3):e4760. doi: 10.1371/journal.pone.0004760 (PMC2651575; doi:10.1371/journal.pone.0004760)
Supplement: Dataset S9 — Summary of Real Time RT-PCR confirmation analysis. This data set summarizes all microarray and RT-PCR expession changes and P-values for the 98 comparisons tested by quantitative RT-PCR in our microarray confirmation analysis. (0.07 MB XLS) [file pone.0004760.s010.xls]

## Sheet: Sheet1
Summary of Quantitative RT-PCR Confirmation Analysis
					Comm	Per									1=yes, 0=no			2=significant but opposite
	Microarray	Arabidopsis	QRTPCR	Microarray	Microarray	Microarray	Significant	QRTPCR	QRTPCR				P X N/I	Significant	Array Result			3=false neg
Comparison	Oligo ID	Locus	Gene ID	Fold Change	P-Value	P-Value	by Array?	Fold Change	P-Value	Rank (I)	(N) comparisons	N/I	adjusted P	by QPCR?	Confirmed?	Notes		4=false pos	% confirmed for this Gene
Mixvs1200	A002166	At1g71695	2	0.84064	0.55219	0.050354	No	0.554785	0.00830115	41	98	2.39024	0.0198418	Yes	0	false negative		3	0.71
Mixvs1250	A002166	At1g71695	2	0.18868	1.28e-08	0.00017254	Yes	0.493698	0.00233873	33	98	2.9697	0.00694531	Yes	1	confirmed same direction
Mixvs5200	A002166	At1g71695	2	0.83427	0.51727	0.0086938	No	0.646983	0.0438937	55	98	1.78182	0.0782106	No	1	confirmed no change
Mixvs5250	A002166	At1g71695	2	0.84324	0.55678	0.033227	No	0.818866	0.350901	71	98	1.38028	0.484342	No	1	cofirmed no change
Mixvs6400	A002166	At1g71695	2	0.60914	0.073647	0.0052002	Yes(per)	0.580674	0.0126557	46	98	2.13043	0.0269622	Yes	1	confirmed same direction
Mixvs6450	A002166	At1g71695	2	0.79066	0.36649	0.023889	No	0.873876	0.512362	79	98	1.24051	0.635589	No	1	confimred no change
TO vs IMB	A002166	At1g71695	2	0.19335	1.98e-09	1.54e-06	Yes	326.718	8.46338e-21	3	98	32.6667	2.7647e-19	Yes	0	significant but opposite direction		2
Mixvs1200	A002902	At1g76920	4	0.56376	0.049675	0.00069466	Yes(per)	1.19781	0.132124	64	98	1.53125	0.202316	No	0	false positive		4	0.29
Mixvs1250	A002902	At1g76920	4	0.74736	0.32051	0.10601	No	1.01058	0.928227	96	98	1.02083	0.947565	No	1	confimred no change
Mixvs5200	A002902	At1g76920	4	0.49595	0.012204	6.85e-05	Yes(per)	1.07938	0.512627	80	98	1.225	0.627968	No	0	false positive		4
Mixvs5250	A002902	At1g76920	4	0.44359	0.0050861	0.00082257	Yes(per)	1.01911	0.872723	92	98	1.06522	0.929639	No	0	false positive		4
Mixvs6400	A002902	At1g76920	4	0.54068	0.026488	0.00013388	Yes(per)	1.09718	0.431096	76	98	1.28947	0.555887	No	0	false positive		4
Mixvs6450	A002902	At1g76920	4	1.0192	0.94161	0.7398	No	1.01428	0.902971	93	98	1.05376	0.951518	No	1	confimred no change
TO vs IMB	A002902	At1g76920	4	0.88796	0.6644	0.4178	No	0.642915	0.00133327	29	98	3.37931	0.00450553	Yes	0	false negative		3
Mixvs1200	A003095	At1g17750	5-1	2.1348	0.0094019	3.74e-05	Yes(per)	1.87112	0.00533489	36	98	2.72222	0.0145228	Yes	1	confirmed same direction			0.71
Mixvs1250	A003095	At1g17750	5-1	2.0023	0.017864	3.03e-05	Yes(per)	1.54499	0.0453424	57	98	1.7193	0.0779571	No	0	false positive		4
Mixvs5200	A003095	At1g17750	5-1	2.4527	0.0013448	7.01e-05	Yes	1.66532	0.0189405	48	98	2.04167	0.0386701	Yes	1	confirmed same direction
Mixvs5250	A003095	At1g17750	5-1	2.032	0.014539	0.00016235	Yes(per)	1.61597	0.0298547	53	98	1.84906	0.055203	No	0	false positive		4
Mixvs6400	A003095	At1g17750	5-1	1.5638	0.10666	0.000113	Yes(per)	1.63966	0.0213771	49	98	2	0.0427542	Yes	1	confirmed same direction
Mixvs6450	A003095	At1g17750	5-1	1.6777	0.046658	0.01038	No	1.01324	0.948495	97	98	1.01031	0.958273	No	1	confimred no change
TO vs IMB	A003095	At1g17750	5-1	1.3127	0.32053	0.0029535	Yes(per)	15.9215	4.82094e-13	6	98	16.3333	7.8742e-12	Yes	1	confirmed same direction
Mixvs1200	A006045	At2g18710	12	0.43833	0.0047338	1.97e-06	Yes(per)	0.655969	0.0084512	42	98	2.33333	0.0197195	Yes	1	confirmed same direction			1
Mixvs1250	A006045	At2g18710	12	0.47128	0.010277	6.06e-06	Yes(per)	0.664711	0.0100682	43	98	2.27907	0.0229462	Yes	1	confirmed same direction
Mixvs5200	A006045	At2g18710	12	0.43514	0.0029428	8.93e-06	Yes(per)	0.64842	0.00638313	38	98	2.57895	0.0164618	Yes	1	confirmed same direction
Mixvs5250	A006045	At2g18710	12	0.4408	0.004754	6.89e-07	Yes(per)	0.477112	5.13842e-05	22	98	4.45455	0.000228893	Yes	1	confirmed same direction
Mixvs6400	A006045	At2g18710	12	0.35676	0.00019976	9.09e-08	Yes	0.555477	0.000430615	27	98	3.62963	0.00156297	Yes	1	confirmed same direction
Mixvs6450	A006045	At2g18710	12	0.5671	0.029201	1.13e-06	Yes(per)	0.67929	0.0125043	44	98	2.22727	0.0278506	Yes	1	confirmed same direction
TO vs IMB	A006045	At2g18710	12	0.063495	0	9.91e-05	Yes	2.14e-05	2.30177e-24	1	98	98	2.25573e-22	Yes	1	confirmed same direction
Mixvs1200	A008305	At2g42840	19	0.3586	0.00044456	1.56e-06	Yes	0.657836	0.000228387	25	98	3.92	0.000895278	Yes	1	confirmed same direction			0.71
Mixvs1250	A008305	At2g42840	19	1.3762	0.27598	0.077931	No	1.18608	0.0900173	63	98	1.55556	0.140027	No	1	confirmed no change
Mixvs5200	A008305	At2g42840	19	0.31186	3.13e-05	8.35e-08	Yes	0.734788	0.00364566	35	98	2.8	0.0102078	Yes	1	confirmed same direction
Mixvs5250	A008305	At2g42840	19	0.65109	0.13916	0.26225	No	0.416503	3.24209e-09	10	98	9.8	3.17724e-08	Yes	0	false negative		3
Mixvs6400	A008305	At2g42840	19	0.2657	1.73e-06	8.74e-06	Yes	0.714101	0.00160387	30	98	3.26667	0.0052393	Yes	1	confirmed same direction
Mixvs6450	A008305	At2g42840	19	0.48205	0.0050234	1.21e-05	Yes(per)	1.07773	0.43759	77	98	1.27273	0.556933	No	0	false positive		4
TO vs IMB	A008305	At2g42840	19	7.9444	3.82e-14	9.27e-06	Yes	2.0181	7.59601e-07	16	98	6.125	4.65256e-06	Yes	1	confirmed same direction
Mixvs1200	A008716	At2g17620	21	0.58965	0.070453	8.49e-05	Yes(per)	0.50807	0.00624363	37	98	2.64865	0.0165372	Yes	1	confirmed same direction			0.57
Mixvs1250	A008716	At2g17620	21	0.40819	0.0022384	3.2e-05	Yes(per)	0.626897	0.0539231	58	98	1.68966	0.0911114	No	0	false positive		4
Mixvs5200	A008716	At2g17620	21	0.71144	0.22371	0.0056259	No	0.516486	0.00728941	40	98	2.45	0.017859	Yes	0	false negative		3
Mixvs5250	A008716	At2g17620	21	0.7586	0.341	0.014041	No	0.539091	0.0125079	45	98	2.17778	0.0272394	Yes	0	false negative		3
Mixvs6400	A008716	At2g17620	21	0.44968	0.0039267	0.00013297	Yes(per)	0.452723	0.0017877	32	98	3.0625	0.00547483	Yes	1	confirmed same direction
Mixvs6450	A008716	At2g17620	21	0.52464	0.013137	1.45e-08	Yes(per)	0.58451	0.0255818	51	98	1.92157	0.0491572	Yes	1	confirmed same direction
TO vs IMB	A008716	At2g17620	21	0.13503	2.66e-13	5.71e-05	Yes	0.00137295	5.614e-21	2	98	49	2.75086e-19	Yes	1	confirmed same direction
Mixvs1200	A008717	At2g26580	22	1.4192	0.23056	0.027234	No	0.912186	0.321849	70	98	1.4	0.450589	No	1	cofirmed no change			0.57
Mixvs1250	A008717	At2g26580	22	1.443	0.21094	0.04687	No	0.961428	0.675863	86	98	1.13953	0.770169	No	1	confimred no change
Mixvs5200	A008717	At2g26580	22	1.477	0.16339	0.0053716	No	1.04934	0.604458	84	98	1.16667	0.705202	No	1	confimred no change
Mixvs5250	A008717	At2g26580	22	2.6489	0.00078664	0.0012353	Yes	0.920124	0.372329	73	98	1.34247	0.499839	No	0	false positive		4
Mixvs6400	A008717	At2g26580	22	1.2236	0.46654	0.0011731	Yes(per)	0.947843	0.560631	82	98	1.19512	0.670023	No	0	false positive		4
Mixvs6450	A008717	At2g26580	22	1.1241	0.65294	0.071801	No	0.803183	0.0224721	50	98	1.96	0.0440453	Yes	0	false negatives		3
TO vs IMB	A008717	At2g26580	22	0.71745	0.22538	0.00069718	Yes(per)	0.451219	5.43628e-09	11	98	8.90909	4.84323e-08	Yes	1	confirmed same direction
Mixvs1200	A014325	At4g13040	32	1.2804	0.39728	0.0072529	No	1.05864	0.547539	81	98	1.20988	0.662454	No	1	confimred no change			0.43
Mixvs1250	A014325	At4g13040	32	0.24932	2.15e-06	7.62e-05	Yes	1.14195	0.17095	66	98	1.48485	0.253835	No	0	false positive		4
Mixvs5200	A014325	At4g13040	32	1.4727	0.16656	0.040403	No	1.0808	0.411492	75	98	1.30667	0.537683	No	1	confimred no change
Mixvs5250	A014325	At4g13040	32	2.489	0.001673	3.95e-06	Yes(per)	1.01136	0.904813	94	98	1.04255	0.943315	No	0	false positive		4
Mixvs6400	A014325	At4g13040	32	1.0374	0.89471	0.73781	No	1.14045	0.169569	65	98	1.50769	0.255658	No	1	confirmed no change
Mixvs6450	A014325	At4g13040	32	1.2122	0.45929	0.00019777	Yes(per)	1.02266	0.811159	90	98	1.08889	0.883262	No	0	false positive		4
TO vs IMB	A014325	At4g13040	32	5.2768	1.26e-09	3.89e-06	Yes	0.499169	1.53999e-07	13	98	7.53846	1.16092e-06	Yes	0	significant but opposite direction		2
Mixvs1200	A015606	At5g64330	37	1.2828	0.39373	0.0035387	No	1.05517	0.591314	83	98	1.18072	0.698179	No	1	confimred no change			0.71
Mixvs1250	A015606	At5g64330	37	1.3173	0.3472	0.058297	No	1.09802	0.35748	72	98	1.36111	0.486569	No	1	cofirmed no change
Mixvs5200	A015606	At5g64330	37	1.2667	0.39816	0.045244	No	1.04962	0.626818	85	98	1.15294	0.722685	No	1	confimred no change
Mixvs5250	A015606	At5g64330	37	0.96489	0.90197	0.49051	No	0.958752	0.678791	87	98	1.12644	0.764616	No	1	confimred no change
Mixvs6400	A015606	At5g64330	37	2.4154	0.0014612	0.0098101	Yes	0.969942	0.760123	89	98	1.10112	0.836989	No	0	false positive		4
Mixvs6450	A015606	At5g64330	37	0.83448	0.48662	0.65773	No	0.978247	0.825294	91	98	1.07692	0.888778	No	1	confimred no change
TO vs IMB	A015606	At5g64330	37	0.5028	0.012061	0.35055	No	0.196909	7.73944e-15	5	98	19.6	1.51693e-13	Yes	0	false negative		3
Mixvs1200	A018670	At5g57010	41	1.4531	0.2006	0.00035184	Yes(per)	0.118339	1.0447e-07	12	98	8.16667	8.53172e-07	Yes	0	significant but opposite direction		2	0.142
Mixvs1250	A018670	At5g57010	41	0.34841	0.00032209	0.0001457	Yes	0.54085	0.0453029	56	98	1.75	0.07928	No	0	false positive		4
Mixvs5200	A018670	At5g57010	41	1.3202	0.32084	0.011757	No	0.191777	4.15925e-06	18	98	5.44444	2.26448e-05	Yes	0	false negative		3
Mixvs5250	A018670	At5g57010	41	0.29189	2.2e-05	0.00037731	Yes	0.417284	0.00639724	39	98	2.51282	0.0160751	Yes	1	confirmed same direction
Mixvs6400	A018670	At5g57010	41	1.1506	0.61266	0.0051901	Yes(per)	0.185527	2.79506e-06	17	98	5.76471	1.61127e-05	Yes	0	significant but opposite direction		2
Mixvs6450	A018670	At5g57010	41	1.033	0.90052	0.71487	No	0.326284	0.000502412	28	98	3.5	0.00175844	Yes	0	false negative		3
TO vs IMB	A018670	At5g57010	41	0.4445	0.0030733	0.00025986	Yes	50.7276	1.72223e-12	7	98	14	2.41112e-11	Yes	0	significant but opposite direction		2
Mixvs1200	A021226	At3g48630	45	0.28563	1.78e-05	0.00011414	Yes	1.17178	0.0705965	60	98	1.63333	0.115308	No	0	false positive		4	0.142
Mixvs1250	A021226	At3g48630	45	0.5941	0.075681	7.16e-05	Yes(per)	0.967115	0.690482	88	98	1.11364	0.768946	No	0	false positive		4
Mixvs5200	A021226	At3g48630	45	0.30911	2.72e-05	1e-05	Yes	1.21866	0.0267501	52	98	1.88462	0.0504136	No	0	false positive		4
Mixvs5250	A021226	At3g48630	45	0.57232	0.05444	0.048352	No	1.00873	0.917847	95	98	1.03158	0.946832	No	1	confimred no change
Mixvs6400	A021226	At3g48630	45	0.20919	1.65e-08	2.3e-06	Yes	1.0605	0.47606	78	98	1.25641	0.598127	No	0	false positive		4
Mixvs6450	A021226	At3g48630	45	0.39766	0.00039196	2.8e-05	Yes	0.930901	0.387374	74	98	1.32432	0.513008	No	0	false positive		4
TO vs IMB	A021226	At3g48630	45	6.3918	1.26e-11	7.97e-06	Yes	0.658475	4.89667e-05	21	98	4.66667	0.000228511	Yes	0	significant but opposite direction		2
Mixvs1200	A021566	AT5g26130	48	1.6281	0.095074	0.0032304	No	5.11559	0.000111125	24	98	4.08333	0.00045376	Yes	0	false negative		3	0.71
Mixvs1250	A021566	AT5g26130	48	2.7836	0.00047874	0.094976	Yes(comm)	24.5883	2.30841e-09	9	98	10.8889	2.5136e-08	Yes	1	confirmed same direction
Mixvs5200	A021566	AT5g26130	48	2.3561	0.0021935	0.29407	No	5.98686	2.78442e-05	19	98	5.15789	0.000143618	Yes	0	false negative		3
Mixvs5250	A021566	AT5g26130	48	1.5964	0.10696	0.0011345	Yes(per)	11.6407	4.6602e-07	15	98	6.53333	3.04467e-06	Yes	1	confirmed same direction
Mixvs6400	A021566	AT5g26130	48	1.6829	0.060341	0.0010544	Yes(per)	5.43056	4.55062e-05	20	98	4.9	0.00022298	Yes	1	confirmed same direction
Mixvs6450	A021566	AT5g26130	48	2.3114	0.0012764	0.00057777	Yes	11.4106	1.94232e-07	14	98	7	1.35962e-06	Yes	1	confirmed same direction
TO vs IMB	A021566	AT5g26130	48	0.67323	0.14856	0.0063665	Yes(per)	0.000146735	7.28421e-20	4	98	24.5	1.78463e-18	Yes	1	confirmed same direction
Mixvs1200	A022180	At3g49550	53	1.6354	0.09206	0.00086976	No	0.795481	0.0806472	62	98	1.58065	0.127475	No	1	confirmed no change			0.57
Mixvs1250	A022180	At3g49550	53	4.0211	2.06e-06	2.14e-06	Yes	0.790808	0.0719395	61	98	1.60656	0.115575	No	0	false positive		4
Mixvs5200	A022180	At3g49550	53	1.936	0.018231	2.48e-05	Yes(per)	0.845865	0.190828	67	98	1.46269	0.279122	No	0	false positive		4
Mixvs5250	A022180	At3g49550	53	1.3253	0.33165	0.10977	No	1.16095	0.251817	69	98	1.42029	0.357653	No	1	cofirmed no change
Mixvs6400	A022180	At3g49550	53	1.1635	0.58468	0.33786	No	0.783117	0.0686735	59	98	1.66102	0.114068	No	1	confirmed no change
Mixvs6450	A022180	At3g49550	53	1.4574	0.14756	0.030062	No	0.719217	0.0151273	47	98	2.08511	0.0315421	Yes	0	false negative		3
TO vs IMB	A022180	At3g49550	53	0.59539	0.058327	0.014551	No	1.31805	0.0409289	54	98	1.81481	0.0742784	No	1	confirmed no change
Mixvs1200	A025930	At4g12300	65	1.8245	0.039475	0.0053831	No	0.226126	8.89363e-05	23	98	4.26087	0.000378946	Yes	0	false negative		3	0.29
Mixvs1250	A025930	At4g12300	65	1.912	0.027039	0.0088575	No	0.984525	0.961859	98	98	1	0.961859	No	1	confimred no change
Mixvs5200	A025930	At4g12300	65	2.6646	0.00046112	0.0058338	Yes(comm)	0.351428	0.00306067	34	98	2.88235	0.00882194	Yes	0	significant but opposite direction		2
Mixvs5250	A025930	At4g12300	65	2.4813	0.0017359	0.0014055	Yes(per)	0.685106	0.250604	68	98	1.44118	0.361164	No	0	false positive		4
Mixvs6400	A025930	At4g12300	65	1.5104	0.13673	0.25947	No	0.268204	0.000382482	26	98	3.76923	0.00144166	Yes	0	false negative		3
Mixvs6450	A025930	At4g12300	65	2.9666	2.9e-05	0.13545	Yes(comm)	0.327235	0.00178104	31	98	3.16129	0.00563038	Yes	0	significant but opposite direction		2
TO vs IMB	A025930	At4g12300	65	543.923	0	1.34e-05	Yes	30.1294	2.12817e-10	8	98	12.25	2.60701e-09	Yes	1	confirmed same direction
															53
Summary of 98 microarray comparisons that were tested by QRTPCR from data above
x	n	x/n
8	98	0.0816326530612245		8% significant change observed but direction opposite to that predicted by array
14	98	0.142857142857143		14% false negatives
23	98	0.23469387755102		23% false posititves
53	98	0.540816326530612		54% Overall confirmed array results
				Across 14 genes the confirmation rate ranged from 14%(1/7 confirmed) to 100% (7/7 confirmed).
60 expected changes
38 expected no change
24 confirmed no change
29 confirmed congruent changes
x	n	x/n
29	60	0.483333333333333		48% of comparisons predicted by array to show a change were confirmed as such by real time PCR
24	38	0.631578947368421		63% of comparisons predicted by array to show no change were confirmed as such by real time PCR
	98 Total comparisons tested
1/3 confirmed	3 changes significant under common gene variance model					0.33
12/25 confirmed	25 changes signfiicant under per/comm overalap					0.48
16/32 confirmed	32 changes significant under per gene variance model					0.5
29/60 confirmed	60 expected changes
